# Supplementary material for: Proteome and Secretome Analysis Reveals Differential Post-transcriptional Regulation of Toll-like Receptor Responses
Source: Mol Cell Proteomics. 2017 Feb 24;16(4 Suppl 1):S172–86. doi: 10.1074/mcp.M116.064261 (PMC5393387; doi:10.1074/mcp.M116.064261)
Supplement: Supplemental Data [file 10.1074_M116.064261_mcp.M116.064261-1.xlsx]

## Sheet: Sheet1
Table S1. All of the proteins identified and quantified in each stimulation in the proteome dataset.
Protein IDs	Majority protein IDs	Peptide counts (all)	Peptide counts (razor+unique)	Peptide counts (unique)	Protein names	Gene(s)	Fasta headers	Number of proteins	Sequence coverage	PEP	Unique peptides Prot_LA	Unique peptides Prot_LB	Unique peptides Prot_LC	Unique peptides Prot_LD	Unique peptides Sec_LA	Unique peptides Sec_LB	Unique peptides Sec_LC	Unique peptides Sec_LD	Unique peptides Prot_PA	Unique peptides Prot_PB	Unique peptides Prot_PC	Unique peptides Prot_PD	Unique peptides Sec_PA	Unique peptides Sec_PB	Unique peptides Sec_PC	Unique peptides Sec_PD	Unique peptides Prot_RA	Unique peptides Prot_RB	Unique peptides Prot_RC	Unique peptides Prot_RD	Unique peptides Sec_RA	Unique peptides Sec_RB	Unique peptides Sec_RC	Unique peptides Sec_RD	6h Prot_LA	12h Prot_LA	6h Prot_LB	12h Prot_LB	6h Prot_LC	12h Prot_LC	6h Prot_LD	12h Prot_LD	6h Sec_LA	24h Sec_LA	6h Sec_LB	24h Sec_LB	6h Sec_LC	24h Sec_LC	6h Sec_LD
Q9CPX4;P29391;P49945;H3BKD3	Q9CPX4;P29391;P49945	8;8;5;3	8;8;5;3	8;8;5;3	Ferritin;Ferritin light chain 1;Ferritin light chain 2	GENE: Ftl1;Ftl2	>tr|Q9CPX4|Q9CPX4_MOUSE Ferritin OS=Mus musculus GN=Ftl1 PE=2 SV=1;>sp|P29391|FRIL1_MOUSE Ferritin light chain 1 OS=Mus musculus GN=Ftl1 PE=1 SV=2;>sp|P49945|FRIL2_MOUSE Ferritin light chain 2 OS=Mus musculus GN=Ftl2 PE=2 SV=2	4	0.607	0	7	7	7	6	6	7	5	5	4	5	5	5	1	5	3	5	7	5	6	4	6	5	6	6	0.92807	0.75674	0.91413	0.77808	0.89673	0.71618	0.93558	0.95078	1.1519	0.81544	0.778136	0.8269	0.739467	0.89348	1.02449
Q61838;D3YW52;D3YUI3	Q61838;D3YW52	5;5;1	4;4;1	4;4;1	Alpha-2-macroglobulin;Alpha-2-macroglobulin 165 kDa subunit;Alpha-2-macroglobulin 35 kDa subunit	GENE: A2m;Pzp	>sp|Q61838|A2M_MOUSE Alpha-2-macroglobulin OS=Mus musculus GN=A2m PE=1 SV=3;>tr|D3YW52|D3YW52_MOUSE Alpha-2-macroglobulin OS=Mus musculus GN=Pzp PE=4 SV=1	3	0.03	5.15e-12	2	2	2	1	1	2	1	2	2	3	2	2					2	2	2	1	2	2	2	2	0.20468	0.55785	0.64625	0.23098	0.99886	0.36467	0.61514	0.20135	NaN	NaN	0.667062	0.085699	NaN	NaN	0.55686
P11438	P11438	6	6	6	Lysosome-associated membrane glycoprotein 1	GENE: Lamp1	>sp|P11438|LAMP1_MOUSE Lysosome-associated membrane glycoprotein 1 OS=Mus musculus GN=Lamp1 PE=1 SV=2	1	0.175	6.29e-260	5	5	5	5	1	2	2	2	5	6	4	6					6	6	5	5	3	2	1	2	0.92329	0.98714	0.94664	0.99459	0.86543	0.9287	0.88902	0.99265	NaN	NaN	1.00407	0.96748	1.75956	1.8129	0.659565
P09528	P09528	13	13	13	Ferritin heavy chain	GENE: Fth1	>sp|P09528|FRIH_MOUSE Ferritin heavy chain OS=Mus musculus GN=Fth1 PE=1 SV=2	1	0.747	5.94e-124	8	9	9	8	4	4	4	6	7	10	4	3	3	5	5	6	8	6	4	4	8	7	6	7	1.04	1.1941	0.96817	0.89409	1.0766	1.6876	1.0486	1.8091	0.90518	0.8611	0.564972	1.0831	0.374618	0.83403	0.492029
P62962;Q5SX49;J3QMC2	P62962;Q5SX49	12;7;2	12;7;2	6;4;1	Profilin-1	GENE: Pfn1	>sp|P62962|PROF1_MOUSE Profilin-1 OS=Mus musculus GN=Pfn1 PE=1 SV=2;>tr|Q5SX49|Q5SX49_MOUSE Profilin OS=Mus musculus GN=Pfn1 PE=3 SV=1	3	0.914	0	4	5	5	3	4	5	3	5	5	5	4	4	3	5	4	4	4	4	1	0	4	5	5	5	0.75052	0.96487	0.96465	0.94677	0.93922	0.94129	0.91488	0.94501	0.82329	0.92008	0.69904	0.93707	0.346809	0.92972	0.837488
Q8BH40;O70439	Q8BH40;O70439	10;10	10;10	10;10	Syntaxin-7	GENE: Stx7	>tr|Q8BH40|Q8BH40_MOUSE Syntaxin 7 OS=Mus musculus GN=Stx7 PE=1 SV=1;>sp|O70439|STX7_MOUSE Syntaxin-7 OS=Mus musculus GN=Stx7 PE=1 SV=3	2	0.628	1.64e-255	9	6	9	10	2	3	3	4	4	4	3	3					5	1	2	2	1	2	3	2	0.87633	0.97512	0.99488	0.9516	0.91854	1.0154	0.88779	0.98589	1.02	0.74194	0.677401	0.79436	1.05604	0.61335	1.38135
P07091;D3YUT9	P07091;D3YUT9	8;6	8;6	8;6	Protein S100-A4	GENE: S100a4	>sp|P07091|S10A4_MOUSE Protein S100-A4 OS=Mus musculus GN=S100a4 PE=1 SV=1;>tr|D3YUT9|D3YUT9_MOUSE Protein S100-A4 OS=Mus musculus GN=S100a4 PE=4 SV=1	2	0.554	0	3	4	2	2	5	5	6	5	4	5	4	1	5	7	5	5	3	2	1	2	5	6	6	4	0.77469	1.0092	0.86931	0.95579	0.87584	1.0021	0.9399	0.97349	0.88868	0.88932	0.553684	1.1285	0.6936	1.15	0.580531
Q01853	Q01853	56	56	56	Transitional endoplasmic reticulum ATPase	GENE: Vcp	>sp|Q01853|TERA_MOUSE Transitional endoplasmic reticulum ATPase OS=Mus musculus GN=Vcp PE=1 SV=4	1	0.819	0	39	41	40	23	24	27	36	28	48	47	39	44	10	20	26	21	48	37	34	37	27	35	31	25	0.96777	0.99885	0.99538	0.99183	0.98529	0.99801	1.0081	0.98181	1.0865	1.0504	0.786158	0.99567	0.587867	1.2249	0.718309
P57780;E9Q2W9;D3Z0L8;D3Z761	P57780;E9Q2W9	66;36;13;9	66;36;13;9	43;18;7;4	Alpha-actinin-4	GENE: Actn4	>sp|P57780|ACTN4_MOUSE Alpha-actinin-4 OS=Mus musculus GN=Actn4 PE=1 SV=1;>tr|E9Q2W9|E9Q2W9_MOUSE Alpha-actinin-4 (Fragment) OS=Mus musculus GN=Actn4 PE=4 SV=1	4	0.769	0	25	28	26	10	23	25	30	32	33	35	29	36	14	26	23	26	32	30	23	26	30	25	26	19	0.9808	0.96951	0.96168	0.92774	0.91088	0.88915	0.95752	0.81402	0.79679	0.91617	0.731412	1.0496	0.461333	1.0441	0.46858
P20152;A2AKJ2;P15331-3;P15331;P15331-2;P03995-2;P03995;P46660;P08551	P20152	37;3;3;3;3;2;2;1;1	36;3;3;3;3;1;1;1;1	30;3;0;0;0;1;1;0;0	Vimentin	GENE: Vim	>sp|P20152|VIME_MOUSE Vimentin OS=Mus musculus GN=Vim PE=1 SV=3	9	0.742	0	9	11	19	13	24	22	16	22	4	2	4	4	10	18	19	15	7	9	5	0	21	19	19	19	0.65159	1.3525	0.49864	1.2487	0.55426	1.0557	0.51433	0.87378	0.93018	0.95526	0.850847	1.1909	0.846667	1.0536	0.773575
Q62426	Q62426	5	5	5	Cystatin-B	GENE: Cstb	>sp|Q62426|CYTB_MOUSE Cystatin-B OS=Mus musculus GN=Cstb PE=1 SV=1	1	0.755	3.36e-119	2	4	4	2	3	3	2	3	3	4	4	2	2	2	2	3	3	2	0	0	2	4	2	3	0.81955	0.87802	0.99336	1.0208	0.94003	0.99981	1.1854	1.1466	0.8966	0.99654	0.688023	0.85113	0.440516	0.94227	0.570435
P31996;P31996-2	P31996;P31996-2	6;5	6;5	6;5	Macrosialin	GENE: Cd68	>sp|P31996|CD68_MOUSE Macrosialin OS=Mus musculus GN=Cd68 PE=2 SV=1;>sp|P31996-2|CD68_MOUSE Isoform Short of Macrosialin OS=Mus musculus GN=Cd68	2	0.19	4.06e-83	5	5	5	5	1	2	2	3	5	6	4	5	1	0	3	2	5	4	4	4	2	2	2	3	0.82086	0.83698	0.85516	0.87211	0.77406	0.80776	0.82605	0.85704	NaN	NaN	0.69904	1.1689	1.02889	1.0344	1.02097
Q8K2I4	Q8K2I4	24	24	20	Beta-mannosidase	GENE: Manba	>sp|Q8K2I4|MANBA_MOUSE Beta-mannosidase OS=Mus musculus GN=Manba PE=2 SV=1	1	0.352	0	1	2	2	2	2	12	11	6	4	5	1	7	4	5	6	5	0	10	3	8	8	14	11	9	NaN	NaN	0.9876	0.85337	0.91879	0.82657	1.2093	1.1477	0.84425	0.50945	0.435424	0.366	0.404449	0.26632	0.466159
P10810	P10810	17	17	17	Monocyte differentiation antigen CD14	GENE: Cd14	>sp|P10810|CD14_MOUSE Monocyte differentiation antigen CD14 OS=Mus musculus GN=Cd14 PE=1 SV=1	1	0.541	0	6	6	5	5	14	13	11	15	9	6	7	4	12	14	14	14	10	9	7	2	14	14	14	13	0.9286	0.75733	0.92593	0.7609	0.95504	0.77062	0.79184	0.81911	0.46004	0.75762	0.462554	0.55265	0.464267	0.54184	0.429633
P08030	P08030	11	11	11	Adenine phosphoribosyltransferase	GENE: Aprt	>sp|P08030|APT_MOUSE Adenine phosphoribosyltransferase OS=Mus musculus GN=Aprt PE=1 SV=2	1	0.822	2.26e-292	4	2	3	2	9	9	5	9	7	10	9	6	2	5	3	5	9	8	3	0	7	5	6	6	0.8654	1.1269	0.95105	1.2601	NaN	NaN	NaN	NaN	1.1175	1.0156	0.645763	0.85606	0.549422	0.83849	0.666473
P97449	P97449	39	39	39	Aminopeptidase N	GENE: Anpep	>sp|P97449|AMPN_MOUSE Aminopeptidase N OS=Mus musculus GN=Anpep PE=1 SV=4	1	0.525	0	31	28	27	30	0	5	2	4	23	28	8	23					28	23	19	17	5	11	10	7	0.97722	0.75818	0.89468	0.7707	1.1076	0.73206	0.91561	0.73642	NaN	NaN	0.586215	0.57583	0.541733	0.40705	0.499903
P14733	P14733	37	36	34	Lamin-B1	GENE: Lmnb1	>sp|P14733|LMNB1_MOUSE Lamin-B1 OS=Mus musculus GN=Lmnb1 PE=1 SV=3	1	0.592	0	21	18	20	21	10	7	3	10	11	11	10	15					26	21	17	5	4	6	2	3	1.0602	0.63475	0.97759	0.63059	1.0242	0.6642	0.93559	0.58801	0.91188	0.78805	1.13684	0.8325	1.31391	0.80685	0.987343
P26039;A2AIM2;F6SX70;F6S1V7	P26039	163;24;9;5	163;24;9;5	141;20;9;5	Talin-1	GENE: Tln1	>sp|P26039|TLN1_MOUSE Talin-1 OS=Mus musculus GN=Tln1 PE=1 SV=2	4	0.771	0	118	119	117	120	38	46	48	57	109	109	95	77	3	20	24	16	109	105	76	81	26	28	20	25	0.99349	1.0566	1.0233	1.0422	1.01	1.0304	1.0216	1.0427	0.9995	1.0272	1.02887	1.1242	1.04311	1.5719	0.872899
P23780;Q8VC60	P23780	17;1	17;1	17;1	Beta-galactosidase	GENE: Glb1	>sp|P23780|BGAL_MOUSE Beta-galactosidase OS=Mus musculus GN=Glb1 PE=2 SV=1	2	0.348	7.54e-281	5	3	5	4	5	6	5	5	5	6	5	3	2	3	6	4	10	8	7	4	13	10	11	8	1.0634	1.0911	0.92968	0.96538	1.0151	0.95587	1.1555	1.0696	1.2092	0.74834	0.682034	0.83456	0.554133	0.61766	0.510918
O09159	O09159	47	47	47	Lysosomal alpha-mannosidase	GENE: Man2b1	>sp|O09159|MA2B1_MOUSE Lysosomal alpha-mannosidase OS=Mus musculus GN=Man2b1 PE=2 SV=4	1	0.516	0	3	7	6	6	23	28	33	31	5	2	5	7	26	36	38	31	12	13	7	5	42	38	38	38	0.93847	0.85223	0.93388	1.0072	0.77305	0.78326	0.82737	1.0647	0.54318	0.3633	0.444469	0.43596	0.438778	0.84829	0.412222
P12265;Q99KJ6;D3YY48	P12265	30;10;6	30;10;6	30;10;6	Beta-glucuronidase	GENE: Gusb	>sp|P12265|BGLR_MOUSE Beta-glucuronidase OS=Mus musculus GN=Gusb PE=2 SV=2	3	0.537	0	13	15	11	12	12	17	21	17	17	2	14	17	20	22	24	20	20	20	17	8	25	21	24	25	0.84341	0.87287	0.94512	0.88302	0.88463	0.8813	0.88892	0.92386	0.65989	0.35701	0.425237	0.27324	0.420124	0.34408	0.45343
Q9JM76;H7BWZ3;D3Z2F7;D3Z2F8	Q9JM76;H7BWZ3;D3Z2F7;D3Z2F8	8;7;6;6	8;7;6;6	8;7;6;6	Actin-related protein 2/3 complex subunit 3	GENE: Arpc3	>sp|Q9JM76|ARPC3_MOUSE Actin-related protein 2/3 complex subunit 3 OS=Mus musculus GN=Arpc3 PE=1 SV=3;>tr|H7BWZ3|H7BWZ3_MOUSE Actin-related protein 2/3 complex subunit 3 OS=Mus musculus GN=Arpc3 PE=1 SV=1;>tr|D3Z2F7|D3Z2F7_MOUSE Actin-related protein 2/3 c	4	0.551	1.31e-115	4	3	5	4	5	5	4	5	5	4	4	4	3	3	4	3	7	1	2	0	4	4	4	4	0.84812	0.80171	0.80218	0.7417	0.87324	0.82396	0.83842	0.80978	1.1522	0.98145	0.884463	1.0409	0.744889	0.95451	0.560483
Q8VDD5;F2Z494;A2AQP0	Q8VDD5	188;15;1	188;15;1	158;14;0	Myosin-9	GENE: Myh9	>sp|Q8VDD5|MYH9_MOUSE Myosin-9 OS=Mus musculus GN=Myh9 PE=1 SV=4	3	0.718	0	122	110	112	130	26	37	49	48	130	129	105	79	6	31	30	20	112	109	75	85	36	37	40	41	1.0459	1.0574	1.057	1.0491	1.0623	1.0525	1.0647	1.0688	1.1591	1.0444	0.852542	1.3931	0.938667	1.728	0.862609
E9PZF0;Q01768;Q5NC79	E9PZF0;Q01768	17;13;6	17;13;6	7;7;0	Nucleoside diphosphate kinase;Nucleoside diphosphate kinase B	GENE: Gm20390;Nme2	>tr|E9PZF0|E9PZF0_MOUSE Nucleoside diphosphate kinase OS=Mus musculus GN=Gm20390 PE=3 SV=1;>sp|Q01768|NDKB_MOUSE Nucleoside diphosphate kinase B OS=Mus musculus GN=Nme2 PE=1 SV=1	3	0.828	0	1	2	4	1	4	4	4	5	5	6	6	3	4	5	5	5	5	4	3	0	4	4	4	4	NaN	NaN	1.0037	1.3838	0.98793	1.2735	NaN	NaN	0.9369	0.9563	0.798192	0.99464	0.731956	0.98249	0.610773
Q7TPR4;A1BN54;D3YY95	Q7TPR4;A1BN54	57;55;7	36;34;2	33;31;0	Alpha-actinin-1	GENE: Actn1	>sp|Q7TPR4|ACTN1_MOUSE Alpha-actinin-1 OS=Mus musculus GN=Actn1 PE=1 SV=1;>tr|A1BN54|A1BN54_MOUSE Alpha actinin 1a OS=Mus musculus GN=Actn1 PE=2 SV=1	3	0.748	0	13	22	20	0	9	10	18	14	23	22	9	25	3	9	11	8	26	22	14	18	8	11	9	4	1.0479	0.99891	1.0521	0.97528	0.99152	0.9389	NaN	NaN	1.0045	0.88528	0.719322	1.0544	0.919556	1.2614	0.854203
O70251;G3UX43;G3UZ47;M0QWK5;M0QWH8	O70251	7;2;2;1;1	6;2;2;1;1	6;2;2;1;1	Elongation factor 1-beta	GENE: Eef1b	>sp|O70251|EF1B_MOUSE Elongation factor 1-beta OS=Mus musculus GN=Eef1b PE=1 SV=5	5	0.516	0	2	1	2	2	3	4	3	5	4	3	4	2	2	3	2	3	4	2	1	1	4	2	3	3	0.99593	0.92986	NaN	NaN	0.87686	1.0479	0.84657	1.1045	0.87987	0.61937	0.704746	0.76833	0.737556	0.79119	0.774879
P70168	P70168	42	42	42	Importin subunit beta-1	GENE: Kpnb1	>sp|P70168|IMB1_MOUSE Importin subunit beta-1 OS=Mus musculus GN=Kpnb1 PE=1 SV=2	1	0.668	0	21	27	21	9	6	4	11	6	24	30	17	25	0	3	5	5	33	18	20	19	6	10	13	5	1.0654	0.95431	1.059	0.9309	1.0544	0.96072	1.0323	0.90479	1.4842	1.1239	1.56938	1.0138	0.704978	1.031	0.748744
P10605	P10605	24	24	24	Cathepsin B;Cathepsin B light chain;Cathepsin B heavy chain	GENE: Ctsb	>sp|P10605|CATB_MOUSE Cathepsin B OS=Mus musculus GN=Ctsb PE=1 SV=2	1	0.681	0	7	5	7	6	20	20	18	22	13	10	13	9	17	19	18	19	11	12	7	4	20	19	16	22	0.94959	0.95767	0.89152	0.90771	1.0431	0.92175	1.085	0.86157	0.45113	0.44653	0.454107	0.26882	0.418613	0.31471	0.443053
Q8BL66	Q8BL66	77	77	77	Early endosome antigen 1	GENE: Eea1	>sp|Q8BL66|EEA1_MOUSE Early endosome antigen 1 OS=Mus musculus GN=Eea1 PE=1 SV=2	1	0.578	0	50	38	43	36	9	8	13	11	41	43	23	46	0	4	5	1	46	45	30	34	2	4	3	3	1.0964	1.1267	1.1814	1.2027	1.1269	1.1718	1.1323	1.1893	1.3222	1.0807	1.05712	1.396	1.14196	1.8698	1.39106
Q6P5F9;F6YA11;A2AKT6	Q6P5F9	48;8;3	48;8;3	48;8;3	Exportin-1	GENE: Xpo1	>sp|Q6P5F9|XPO1_MOUSE Exportin-1 OS=Mus musculus GN=Xpo1 PE=1 SV=1	3	0.626	0	14	35	27	37	3	10	9	8	34	32	14	36					26	37	25	18	6	11	5	1	0.99439	1.0403	1.0372	1.0273	0.99976	0.98556	1.0456	1.0342	1.215	1.0882	0.928927	1.1836	0.972533	0.9247	1.11981
Q8C253;P16110	Q8C253;P16110	13;13	13;13	13;13	Galectin-3	GENE: Lgals3	>tr|Q8C253|Q8C253_MOUSE Galectin OS=Mus musculus GN=Lgals3 PE=2 SV=1;>sp|P16110|LEG3_MOUSE Galectin-3 OS=Mus musculus GN=Lgals3 PE=1 SV=3	2	0.417	0	8	8	9	7	9	8	6	7	10	9	11	6	5	9	9	8	9	3	7	3	7	7	9	7	0.87479	0.92051	0.93517	0.91437	0.87334	0.91805	0.86091	0.92968	0.88424	0.99286	0.586441	1.1547	0.5584	1.1386	0.711256
Q9CQI6	Q9CQI6	14	14	14	Coactosin-like protein	GENE: Cotl1	>sp|Q9CQI6|COTL1_MOUSE Coactosin-like protein OS=Mus musculus GN=Cotl1 PE=1 SV=3	1	0.803	1.61e-270	2	8	6	3	10	9	6	9	11	11	8	8	5	9	9	9	7	5	1	0	7	5	7	9	0.92248	1.1552	1.003	0.98359	0.97974	0.99128	1.0021	1.199	0.88262	0.89559	0.68774	1.0993	0.515778	4.0367	0.665072
O08553;Q3TT92;Q62188;E9PWE8;P97427;Q6P1J1;D3YUS0	O08553	35;4;4;4;3;3;2	35;4;4;4;3;3;2	35;4;4;4;3;3;2	Dihydropyrimidinase-related protein 2	GENE: Dpysl2	>sp|O08553|DPYL2_MOUSE Dihydropyrimidinase-related protein 2 OS=Mus musculus GN=Dpysl2 PE=1 SV=2	7	0.738	0	31	28	30	28	16	16	17	15	23	26	25	23	4	11	9	8	26	24	25	11	12	12	10	8	0.87639	1.0112	0.90839	1.0335	0.8885	1.0127	0.84585	1.0155	1.0588	0.82593	0.858644	0.87295	1.08462	1.0823	0.83314
Q9QYB1;E0CY42;Q8BXK9;Q8BHB9	Q9QYB1	18;1;1;1	18;1;1;1	18;1;1;1	Chloride intracellular channel protein 4	GENE: Clic4	>sp|Q9QYB1|CLIC4_MOUSE Chloride intracellular channel protein 4 OS=Mus musculus GN=Clic4 PE=1 SV=3	4	0.775	0	7	6	7	3	9	10	5	11	14	12	11	7	0	6	5	4	16	6	1	1	5	7	2	4	1.0004	1.2091	1.0075	1.174	0.98265	1.085	0.87565	1.061	1.0992	1.1922	0.843277	1.0874	0.937378	1.0353	0.923527
Q61171;D3Z4A4	Q61171;D3Z4A4	11;8	11;8	11;8	Peroxiredoxin-2	GENE: Prdx2	>sp|Q61171|PRDX2_MOUSE Peroxiredoxin-2 OS=Mus musculus GN=Prdx2 PE=1 SV=3;>tr|D3Z4A4|D3Z4A4_MOUSE Peroxiredoxin-2 (Fragment) OS=Mus musculus GN=Prdx2 PE=4 SV=2	2	0.732	0	2	2	1	1	9	10	6	9	9	10	9	8	6	9	9	9	8	6	0	0	9	9	8	9	0.50018	0.58284	0.9232	0.79715	NaN	NaN	0.62107	1.0008	0.77698	0.7779	0.618701	1.0166	0.42472	0.9385	0.456749
P16045	P16045	14	14	14	Galectin-1	GENE: Lgals1	>sp|P16045|LEG1_MOUSE Galectin-1 OS=Mus musculus GN=Lgals1 PE=1 SV=3	1	0.956	0	5	6	5	4	8	9	6	10	7	7	9	5	6	8	9	7	7	6	2	0	9	8	8	8	0.95637	1.083	1.0792	0.93433	1.0158	0.87139	1.1117	1.0653	0.99295	0.98356	1.01684	1.1705	0.974222	1.1177	1.01783
P52480;E9Q509;P53657;G3X925	P52480	54;1;1;1	54;1;1;1	5;0;0;0	Pyruvate kinase isozymes M1/M2	GENE: Pkm	>sp|P52480|KPYM_MOUSE Pyruvate kinase PKM OS=Mus musculus GN=Pkm PE=1 SV=4	4	0.827	0	4	4	4	4	4	4	4	4	4	4	5	5	4	4	4	3	4	4	4	4	4	4	4	3	0.93639	0.99861	0.96546	1.0449	0.93026	0.99484	0.93092	1.0408	1.0252	1.0021	0.706893	0.8804	0.704311	1.0706	0.672126
Q8JZQ9	Q8JZQ9	41	41	41	Eukaryotic translation initiation factor 3 subunit B	GENE: Eif3b	>sp|Q8JZQ9|EIF3B_MOUSE Eukaryotic translation initiation factor 3 subunit B OS=Mus musculus GN=Eif3b PE=1 SV=1	1	0.643	0	21	28	25	1	7	5	11	5	35	32	21	31	0	3	6	1	33	30	21	21	6	5	5	4	0.99704	0.9526	0.9977	0.94286	0.94694	0.89576	NaN	NaN	1.2824	1.1812	1.60096	1.1531	2.23276	1.2568	0.628841
P19096	P19096	138	138	138	Fatty acid synthase;[Acyl-carrier-protein] S-acetyltransferase;[Acyl-carrier-protein] S-malonyltransferase;3-oxoacyl-[acyl-carrier-protein] synthase;3-oxoacyl-[acyl-carrier-protein] reductase;3-hydroxyacyl-[acyl-carrier-protein] dehydratase;Enoyl-[acyl-ca	GENE: Fasn	>sp|P19096|FAS_MOUSE Fatty acid synthase OS=Mus musculus GN=Fasn PE=1 SV=2	1	0.736	0	107	107	109	111	28	35	42	45	120	117	87	82	3	24	27	18	108	110	79	82	40	32	28	26	0.9564	0.95389	0.98872	0.9336	0.98652	0.96237	0.98791	0.95096	1.1045	0.89842	0.899887	0.80025	0.925556	1.006	0.654444
Q61599;D3YWL7	Q61599	19;6	19;6	19;6	Rho GDP-dissociation inhibitor 2	GENE: Arhgdib	>sp|Q61599|GDIR2_MOUSE Rho GDP-dissociation inhibitor 2 OS=Mus musculus GN=Arhgdib PE=1 SV=3	2	0.8	0	10	10	9	4	9	10	7	8	10	12	16	6	2	7	7	5	11	8	2	1	7	6	6	6	0.85372	0.90616	0.92424	0.91392	0.84372	0.95572	0.86354	0.83643	0.8475	0.80648	1.27023	1.12	0.716444	1.1685	0.867343
Q9DCC5;P23198;D3Z313;D3Z1A9	Q9DCC5;P23198;D3Z313	10;9;5;2	10;9;5;2	8;7;5;2	Chromobox protein homolog 3	GENE: Cbx3	>tr|Q9DCC5|Q9DCC5_MOUSE Cbx3 protein OS=Mus musculus GN=Cbx3 PE=1 SV=1;>sp|P23198|CBX3_MOUSE Chromobox protein homolog 3 OS=Mus musculus GN=Cbx3 PE=1 SV=2;>tr|D3Z313|D3Z313_MOUSE Chromobox protein homolog 3 (Fragment) OS=Mus musculus GN=Cbx3 PE=1 SV=1	4	0.59	6.55e-133	2	4	3	2	6	5	5	5	3	3	5	0	2	2	4	2	3	3	0	0	4	5	6	3	0.8032	0.8777	0.64502	0.86615	0.74839	0.77658	0.9367	0.93796	0.84514	1.0199	1.52712	2.4459	1.48929	1.4125	1.04894
P06745	P06745	30	30	9	Glucose-6-phosphate isomerase	GENE: Gpi	>sp|P06745|G6PI_MOUSE Glucose-6-phosphate isomerase OS=Mus musculus GN=Gpi PE=1 SV=4	1	0.613	0	2	4	4	4	3	3	3	3	4	7	6	2	2	4	2	4	4	3	3	1	3	2	3	3	0.99986	1.0297	1.0225	0.97086	1.0756	0.93535	0.95638	0.96431	0.86598	0.84496	0.759718	0.80699	0.462578	0.88122	0.664155
P68254-2;P68254;F6YY69;F6VW30	P68254-2;P68254;F6YY69;F6VW30	18;18;18;18	13;13;13;13	13;13;13;13	14-3-3 protein theta	GENE: Ywhaq	>sp|P68254-2|1433T_MOUSE Isoform 2 of 14-3-3 protein theta OS=Mus musculus GN=Ywhaq;>sp|P68254|1433T_MOUSE 14-3-3 protein theta OS=Mus musculus GN=Ywhaq PE=1 SV=1;>tr|F6YY69|F6YY69_MOUSE 14-3-3 protein theta (Fragment) OS=Mus musculus GN=Ywhaq PE=4 SV=1;>t	4	0.572	0	2	3	2	2	9	8	8	9	10	11	8	5	4	8	7	5	8	4	1	0	6	7	6	5	0.97396	1.596	NaN	NaN	0.8462	1.0457	1.1374	1.0163	0.96217	0.94031	1.06525	1.0008	1.14267	0.93949	0.811691
Q923D2;E9PZC3;E9PZC4	Q923D2;E9PZC3;E9PZC4	10;8;6	10;8;6	10;8;6	Flavin reductase (NADPH)	GENE: Blvrb	>sp|Q923D2|BLVRB_MOUSE Flavin reductase (NADPH) OS=Mus musculus GN=Blvrb PE=2 SV=3;>tr|E9PZC3|E9PZC3_MOUSE Flavin reductase (NADPH) OS=Mus musculus GN=Blvrb PE=4 SV=1;>tr|E9PZC4|E9PZC4_MOUSE Flavin reductase (NADPH) OS=Mus musculus GN=Blvrb PE=4 SV=1	3	0.786	0	1	2	2	1	9	7	6	8	6	7	5	2	2	4	7	4	6	3	0	0	5	4	3	3	NaN	NaN	0.76232	0.71295	0.69651	0.85611	NaN	NaN	1.0809	0.99632	1.04983	0.67179	0.835911	0.79422	0.610048
Q00519;Q3TYQ9	Q00519	48;1	48;1	47;0	Xanthine dehydrogenase/oxidase;Xanthine dehydrogenase;Xanthine oxidase	GENE: Xdh	>sp|Q00519|XDH_MOUSE Xanthine dehydrogenase/oxidase OS=Mus musculus GN=Xdh PE=1 SV=5	2	0.569	0	28	22	25	26	17	21	20	21	32	33	10	33	3	11	11	8	30	32	26	20	11	12	9	11	0.90388	0.97262	0.87764	0.93105	0.96484	1.0393	0.87184	0.98396	0.91029	0.72072	0.767684	0.87933	0.563378	1.1599	0.604734
P11499;E9Q3D6;E9Q0C3;E9PX27;D3Z1R1	P11499	81;21;11;8;6	81;21;11;8;6	57;15;11;2;0	Heat shock protein HSP 90-beta	GENE: Hsp90ab1	>sp|P11499|HS90B_MOUSE Heat shock protein HSP 90-beta OS=Mus musculus GN=Hsp90ab1 PE=1 SV=3	5	0.787	0	38	37	38	34	20	24	29	31	38	39	35	38	16	23	26	19	48	45	39	32	30	31	29	24	1.026	1.1808	1.0633	1.2201	1.042	1.1484	1.0736	1.155	1.039	1.0563	0.843729	1.2095	0.685822	1.3983	0.751498
P59999;E9PWA7	P59999;E9PWA7	10;5	10;5	10;5	Actin-related protein 2/3 complex subunit 4	GENE: Arpc4	>sp|P59999|ARPC4_MOUSE Actin-related protein 2/3 complex subunit 4 OS=Mus musculus GN=Arpc4 PE=1 SV=3;>tr|E9PWA7|E9PWA7_MOUSE Actin-related protein 2/3 complex subunit 4 OS=Mus musculus GN=Arpc4 PE=4 SV=1	2	0.72	0	3	8	9	8	9	8	6	10	10	10	10	7	6	8	6	5	10	8	6	1	8	7	6	6	0.9565	1.0646	0.91194	0.84735	0.90057	0.92116	0.99688	0.92825	1.1074	1.0274	0.697345	1.2666	0.474622	1.2591	0.975121
Q99PT1	Q99PT1	14	14	14	Rho GDP-dissociation inhibitor 1	GENE: Arhgdia	>sp|Q99PT1|GDIR1_MOUSE Rho GDP-dissociation inhibitor 1 OS=Mus musculus GN=Arhgdia PE=1 SV=3	1	0.755	0	11	10	12	10	12	11	11	12	12	12	11	11	7	11	10	10	8	8	2	0	11	11	9	9	0.96452	0.96126	0.94583	0.93337	0.87568	0.94182	0.96278	0.97608	0.95576	1.0111	0.841921	0.89704	0.638267	0.91993	0.690097
Q8BKC5;Q8BKC5-2;Q8BIV3	Q8BKC5;Q8BKC5-2	55;49;1	55;49;1	55;49;1	Importin-5	GENE: Ipo5	>sp|Q8BKC5|IPO5_MOUSE Importin-5 OS=Mus musculus GN=Ipo5 PE=1 SV=3;>sp|Q8BKC5-2|IPO5_MOUSE Isoform 2 of Importin-5 OS=Mus musculus GN=Ipo5	3	0.756	0	29	43	35	46	11	11	14	9	36	39	21	39	1	3	12	4	2	41	31	27	10	14	12	11	1.0502	1.0602	1.0756	1.0886	1.0423	1.0685	1.0625	1.0728	1.2517	1.008	0.825028	1.3624	0.761644	1.0256	0.918986
Q61233;D3YZ25;D3YVW8;D3Z7D9;D3Z311	Q61233	56;6;6;6;6	56;6;6;6;6	48;6;6;6;6	Plastin-2	GENE: Lcp1	>sp|Q61233|PLSL_MOUSE Plastin-2 OS=Mus musculus GN=Lcp1 PE=1 SV=4	5	0.901	0	40	37	39	37	39	35	34	34	36	38	35	35	24	33	34	27	37	36	38	23	34	30	30	30	1.0074	1.0621	1.0537	1.0659	1.0251	1.0488	1.0397	1.0442	0.70348	0.89045	0.849492	1.0033	0.753156	1.2076	0.731401
P35700;B1AXW5;B1AXW6;B1AXW4	P35700;B1AXW5;B1AXW6;B1AXW4	20;16;16;11	20;16;16;11	18;15;15;11	Peroxiredoxin-1	GENE: Prdx1	>sp|P35700|PRDX1_MOUSE Peroxiredoxin-1 OS=Mus musculus GN=Prdx1 PE=1 SV=1;>tr|B1AXW5|B1AXW5_MOUSE Peroxiredoxin-1 (Fragment) OS=Mus musculus GN=Prdx1 PE=1 SV=2;>tr|B1AXW6|B1AXW6_MOUSE Peroxiredoxin-1 (Fragment) OS=Mus musculus GN=Prdx1 PE=1 SV=1;>tr|B1AXW4	4	0.739	0	7	7	7	8	16	14	12	16	15	18	14	13	9	14	12	12	13	10	6	0	12	13	12	12	0.78634	0.99297	0.96764	1.3397	1.0329	1.2147	0.82423	0.97358	0.90004	0.83964	0.54378	1.0041	0.461644	0.98034	0.827633
Q8R016;E9PY26;E9PZH4;E9QA53;E9Q6V3;E9PYU0	Q8R016;E9PY26	20;10;6;5;4;1	20;10;6;5;4;1	20;10;6;5;4;1	Bleomycin hydrolase	GENE: Blmh	>sp|Q8R016|BLMH_MOUSE Bleomycin hydrolase OS=Mus musculus GN=Blmh PE=1 SV=1;>tr|E9PY26|E9PY26_MOUSE Bleomycin hydrolase (Fragment) OS=Mus musculus GN=Blmh PE=4 SV=1	6	0.565	0	6	4	4	3	7	6	3	13	6	8	10	6	1	4	3	2	8	7	1	0	3	4	2	5	0.88125	0.89126	1.0649	1.156	0.70868	1.0104	0.97421	0.91137	1.0081	0.82077	0.924068	0.65979	0.9436	2.1077	1.32464
E9QKZ2;Q91YE6;E0CXB2;F6TLX3;E0CY46;F6UT58	E9QKZ2;Q91YE6;E0CXB2	35;35;20;8;2;1	35;35;20;8;2;1	35;35;20;8;2;1	Importin-9	GENE: Ipo9	>tr|E9QKZ2|E9QKZ2_MOUSE Importin-9 OS=Mus musculus GN=Ipo9 PE=4 SV=1;>sp|Q91YE6|IPO9_MOUSE Importin-9 OS=Mus musculus GN=Ipo9 PE=1 SV=3;>tr|E0CXB2|E0CXB2_MOUSE Importin-9 OS=Mus musculus GN=Ipo9 PE=4 SV=1	6	0.474	0	8	24	15	25	2	5	5	3	21	25	10	25					6	22	14	10	6	7	4	2	0.9647	0.84978	1.0466	0.98361	0.98843	1.0052	1.0443	0.99844	1.1745	0.75148	1.5874	2.5567	0.772089	1.056	1.25928
Q9EQH3	Q9EQH3	47	47	47	Vacuolar protein sorting-associated protein 35	GENE: Vps35	>sp|Q9EQH3|VPS35_MOUSE Vacuolar protein sorting-associated protein 35 OS=Mus musculus GN=Vps35 PE=1 SV=1	1	0.651	0	23	29	25	27	4	18	15	11	29	31	30	29	2	8	16	4	29	26	19	20	9	10	7	8	0.92858	0.91656	0.94902	0.88958	0.85791	0.8808	0.9296	0.94427	1.2416	0.92065	0.727401	1.0058	0.607556	0.9028	0.722609
Q920E5	Q920E5	20	20	20	Farnesyl pyrophosphate synthase	GENE: Fdps	>sp|Q920E5|FPPS_MOUSE Farnesyl pyrophosphate synthase OS=Mus musculus GN=Fdps PE=1 SV=1	1	0.657	0	6	3	9	3	11	10	12	16	17	16	18	12	6	11	11	9	18	13	17	1	11	13	9	10	0.97765	0.94914	0.95564	0.93861	0.95009	0.93777	0.86668	0.89198	0.69448	0.8364	0.83548	0.95489	1.0836	1.0142	0.926184
O88844;D3YVY3	O88844	26;11	26;11	24;9	Isocitrate dehydrogenase [NADP] cytoplasmic	GENE: Idh1	>sp|O88844|IDHC_MOUSE Isocitrate dehydrogenase [NADP] cytoplasmic OS=Mus musculus GN=Idh1 PE=1 SV=2	2	0.676	3.02e-289	6	8	9	7	4	5	6	3	16	16	20	5					9	11	2	0	5	2	2	2	0.95976	0.93073	0.97338	0.86474	0.96099	0.95816	1.0077	1.012	1.5617	1.1542	1.18593	0.72411	0.494356	2.6457	0.707633
D3Z125;Q62393-2;E9PUA7;Q62393-3;D3Z7X7;Q62393;F8WHQ1;D3Z637;D3Z2U2	D3Z125;Q62393-2;E9PUA7;Q62393-3;D3Z7X7;Q62393;F8WHQ1;D3Z637;D3Z2U2	10;10;10;10;10;10;10;9;6	10;10;10;10;10;10;10;9;6	10;10;10;10;10;10;10;9;6	Tumor protein D52	GENE: Tpd52	>tr|D3Z125|D3Z125_MOUSE Tumor protein D52 (Fragment) OS=Mus musculus GN=Tpd52 PE=4 SV=1;>sp|Q62393-2|TPD52_MOUSE Isoform 2 of Tumor protein D52 OS=Mus musculus GN=Tpd52;>tr|E9PUA7|E9PUA7_MOUSE Tumor protein D52 OS=Mus musculus GN=Tpd52 PE=4 SV=1;>sp|Q62393	9	0.648	0	8	6	6	4	7	6	6	9	6	8	8	4	1	4	3	2	5	5	1	0	4	3	3	2	0.87749	0.98733	0.96293	1.0314	0.85689	0.89161	0.85462	0.79386	0.79638	1.0106	1.12056	1.2478	0.9168	1.1821	0.990435
P60766;P60766-1;G3UZM2;D3Z3L1;F2Z463;D3YX61;Q9ER71-2;Q8R527;Q9ER71	P60766;P60766-1	11;9;1;1;1;1;1;1;1	10;8;0;0;0;0;0;0;0	10;8;0;0;0;0;0;0;0	Cell division control protein 42 homolog	GENE: Cdc42	>sp|P60766|CDC42_MOUSE Cell division control protein 42 homolog OS=Mus musculus GN=Cdc42 PE=1 SV=2;>sp|P60766-1|CDC42_MOUSE Isoform 1 of Cell division control protein 42 homolog OS=Mus musculus GN=Cdc42	9	0.639	2.21e-154	2	5	5	3	4	3	3	4	7	9	7	6	0	2	2	2	8	5	1	0	5	3	2	3	0.87953	0.86858	0.86795	1.0332	0.86556	0.97479	0.76621	0.7315	1.0389	1.0769	1.01802	0.96268	0.909378	1.1456	0.557923
P06151;G5E8N5;D3Z736;D3YZQ9;D3YVR7;D3YZE4;P00342	P06151;G5E8N5;D3Z736;D3YZQ9	31;29;22;20;2;2;2	31;29;22;20;2;2;2	30;28;21;19;1;1;1	L-lactate dehydrogenase A chain;L-lactate dehydrogenase	GENE: Ldha	>sp|P06151|LDHA_MOUSE L-lactate dehydrogenase A chain OS=Mus musculus GN=Ldha PE=1 SV=3;>tr|G5E8N5|G5E8N5_MOUSE L-lactate dehydrogenase OS=Mus musculus GN=Ldha PE=1 SV=1;>tr|D3Z736|D3Z736_MOUSE L-lactate dehydrogenase OS=Mus musculus GN=Ldha PE=1 SV=1;>tr|	7	0.858	0	16	19	19	20	20	16	15	20	23	20	26	19	9	18	17	14	22	13	16	8	18	17	17	18	0.98818	1.1163	1.0831	1.146	0.98803	1.125	1.0055	1.1282	0.83446	0.87031	0.746328	0.95199	0.721289	0.92868	0.685942
E9Q7G0	E9Q7G0	90	90	65		GENE: Numa1	>tr|E9Q7G0|E9Q7G0_MOUSE Protein Numa1 OS=Mus musculus GN=Numa1 PE=1 SV=1	1	0.565	0	42	41	39	36	4	8	13	9	42	37	24	5	1	5	6	2	40	29	9	18	2	5	8	3	1.2163	0.59922	1.0118	0.63132	1.1603	0.59543	1.0612	0.54736	0.82195	0.55174	0.981469	1.4709	1.14827	1.2552	1.26971
P18760;F8WGL3	P18760;F8WGL3	23;22	23;22	21;20	Cofilin-1	GENE: Cfl1	>sp|P18760|COF1_MOUSE Cofilin-1 OS=Mus musculus GN=Cfl1 PE=1 SV=3;>tr|F8WGL3|F8WGL3_MOUSE Cofilin-1 OS=Mus musculus GN=Cfl1 PE=1 SV=1	2	0.849	0	8	9	10	10	13	13	9	16	16	19	14	11	7	11	12	10	14	9	9	1	10	9	11	8	0.90415	0.98576	1.0157	1.0576	0.93858	1.0394	0.96467	1.0505	1.3156	1.4016	0.907458	1.3392	0.868978	1.2661	1.13198
Q8BFR4	Q8BFR4	17	17	17	N-acetylglucosamine-6-sulfatase	GENE: Gns	>sp|Q8BFR4|GNS_MOUSE N-acetylglucosamine-6-sulfatase OS=Mus musculus GN=Gns PE=2 SV=1	1	0.454	1.05e-209	5	10	12	11	2	1	2	1	5	7	9	6	2	3	3	1	12	10	4	3	9	8	5	5	0.81754	0.6488	0.80013	0.73823	0.74557	0.84728	0.88343	0.84	1.3084	1.111	NaN	NaN	2.34569	0.46102	NaN
Q3TRM8;E9Q8S8;E9Q3Z4;D6RFA3;D3Z2E4;D6RCV7;P52792-2;P52792	Q3TRM8;E9Q8S8;E9Q3Z4	40;39;35;10;5;2;1;1	39;38;34;10;5;2;1;1	38;37;33;10;5;2;1;1	Hexokinase-3	GENE: Hk3	>sp|Q3TRM8|HXK3_MOUSE Hexokinase-3 OS=Mus musculus GN=Hk3 PE=2 SV=2;>tr|E9Q8S8|E9Q8S8_MOUSE Hexokinase-3 OS=Mus musculus GN=Hk3 PE=3 SV=1;>tr|E9Q3Z4|E9Q3Z4_MOUSE Hexokinase-3 OS=Mus musculus GN=Hk3 PE=3 SV=1	8	0.56	0	26	28	30	15	4	3	4	6	35	34	28	32					31	25	25	22	2	5	1	1	1.044	1.0634	1.068	1.0911	0.92348	1.0583	0.94604	1.0219	1.3342	0.91865	1.02435	0.98246	1.09547	0.87051	0.988937
Q9WVA4;Q9R1Q8	Q9WVA4	17;2	17;2	17;2	Transgelin-2	GENE: Tagln2	>sp|Q9WVA4|TAGL2_MOUSE Transgelin-2 OS=Mus musculus GN=Tagln2 PE=1 SV=4	2	0.874	0	5	3	5	4	14	14	13	14	13	14	11	10	9	12	13	12	12	11	5	0	12	12	11	11	0.94429	1.0809	0.98754	1.175	1.2793	1.0775	0.92331	1.0551	0.93369	1.1853	0.691412	1.1023	0.818444	1.1075	0.59599
P16675;G3X8T3;A2A5J9;A2A5J8;A2A5J6	P16675;G3X8T3	21;21;4;3;1	21;21;4;3;1	21;21;4;3;1	Lysosomal protective protein;Lysosomal protective protein 32 kDa chain;Lysosomal protective protein 20 kDa chain	GENE: Ctsa	>sp|P16675|PPGB_MOUSE Lysosomal protective protein OS=Mus musculus GN=Ctsa PE=1 SV=1;>tr|G3X8T3|G3X8T3_MOUSE Lysosomal protective protein OS=Mus musculus GN=Ctsa PE=4 SV=1	5	0.418	0	4	4	5	5	15	16	18	19	7	10	4	5	15	19	18	16	9	8	4	0	17	18	18	16	0.75567	0.86209	0.85236	1.017	0.74561	0.86608	0.84553	0.89986	0.54956	0.50501	0.548062	0.2863	0.5172	0.70413	0.516957
P18242;F6Y6L6;F8WIR1	P18242;F6Y6L6;F8WIR1	21;14;12	21;14;12	21;14;12	Cathepsin D	GENE: Ctsd	>sp|P18242|CATD_MOUSE Cathepsin D OS=Mus musculus GN=Ctsd PE=1 SV=1;>tr|F6Y6L6|F6Y6L6_MOUSE Cathepsin D (Fragment) OS=Mus musculus GN=Ctsd PE=3 SV=1;>tr|F8WIR1|F8WIR1_MOUSE Cathepsin D OS=Mus musculus GN=Ctsd PE=3 SV=1	3	0.585	0	7	7	8	9	17	15	15	19	15	14	15	10	13	17	17	18	13	12	8	1	17	17	18	17	0.90017	0.87352	0.94335	0.8817	0.94518	0.86193	0.86406	0.86197	0.57571	0.4855	0.482537	0.33063	0.457467	0.3677	0.519469
P07901;B7ZC50;A2A6A2;B7ZC49	P07901	67;14;8;8	45;5;4;4	45;5;4;4	Heat shock protein HSP 90-alpha	GENE: Hsp90aa1	>sp|P07901|HS90A_MOUSE Heat shock protein HSP 90-alpha OS=Mus musculus GN=Hsp90aa1 PE=1 SV=4	4	0.723	0	27	29	31	24	14	19	21	19	28	33	31	29	10	18	22	14	40	30	26	23	21	19	23	19	1.01	1.0926	1.0716	1.1523	1.0456	1.1391	1.0278	1.1046	1.0018	1.0894	0.75774	1.1394	0.683467	1.3337	0.668937
P26638;Q8C483;A2AFS0;A2AFS1	P26638;Q8C483;A2AFS0	32;32;20;11	32;32;20;11	32;32;20;11	"Serine--tRNA ligase, cytoplasmic"	GENE: Sars	">sp|P26638|SYSC_MOUSE Serine--tRNA ligase, cytoplasmic OS=Mus musculus GN=Sars PE=2 SV=3;>tr|Q8C483|Q8C483_MOUSE Serine--tRNA ligase, cytoplasmic OS=Mus musculus GN=Sars PE=2 SV=1;>tr|A2AFS0|A2AFS0_MOUSE Serine--tRNA ligase, cytoplasmic (Fragment) OS=Mus m"	4	0.627	0	19	19	22	20	9	9	8	7	20	18	23	16	3	5	3	2	22	19	20	6	4	4	3	6	0.9807	1.0082	1.0153	0.94237	1.0213	0.96892	1.0015	0.93595	1.1638	1.1532	0.673842	0.92522	0.832356	3.8163	1.03614
P17742;F8VPN3;V9GXC1;V9GX31	P17742	14;5;2;2	14;5;2;2	14;5;2;2	Peptidyl-prolyl cis-trans isomerase A	GENE: Ppia	>sp|P17742|PPIA_MOUSE Peptidyl-prolyl cis-trans isomerase A OS=Mus musculus GN=Ppia PE=1 SV=2	4	0.75	0	7	8	8	7	12	13	10	13	13	12	10	9	8	11	12	10	12	9	8	1	10	10	10	11	0.83054	1.1	1.0162	1.1025	0.95912	1.1028	0.99892	1.157	1.0796	0.87146	0.635763	0.78015	0.5612	0.8292	0.654493
Q9Z0M5	Q9Z0M5	13	13	13	Lysosomal acid lipase/cholesteryl ester hydrolase	GENE: Lipa	>sp|Q9Z0M5|LICH_MOUSE Lysosomal acid lipase/cholesteryl ester hydrolase OS=Mus musculus GN=Lipa PE=2 SV=2	1	0.474	0	2	2	5	1	7	5	5	6	9	9	8	4	2	5	5	3	11	6	3	1	6	8	4	7	0.8794	0.81669	0.78094	0.8186	0.95966	1.0052	0.87483	0.78307	0.79057	0.6788	0.917175	0.50721	0.636311	0.76279	0.521787
P35979;F8VQK7	P35979	7;2	7;2	7;2	60S ribosomal protein L12	GENE: Rpl12	>sp|P35979|RL12_MOUSE 60S ribosomal protein L12 OS=Mus musculus GN=Rpl12 PE=1 SV=2	2	0.594	0	5	6	7	6	6	5	5	6	6	6	6	6	3	5	5	4	6	6	5	0	5	4	5	5	1.0924	1.1483	0.97007	0.93233	1.1465	0.93783	1.0313	0.97018	1.1731	1.0012	0.597627	1.0845	0.680444	1.0405	0.876135
O88668;K4DI63;J3QP41	O88668;K4DI63	6;4;2	6;4;2	6;4;2	Protein CREG1	GENE: Creg1	">sp|O88668|CREG1_MOUSE Protein CREG1 OS=Mus musculus GN=Creg1 PE=2 SV=1;>tr|K4DI63|K4DI63_MOUSE Cellular repressor of E1A-stimulated genes 1, isoform CRA_a OS=Mus musculus GN=Creg1 PE=4 SV=1"	3	0.386	5.08e-162	2	1	3	2	3	3	3	3	2	2	2	2	2	4	4	3	3	2	0	0	3	6	4	4	0.87039	1.2826	NaN	NaN	0.86244	0.93348	0.94631	0.81726	0.73181	0.48789	0.422684	0.32403	0.462	0.33722	0.550483
P05202	P05202	28	28	28	"Aspartate aminotransferase, mitochondrial"	GENE: Got2	">sp|P05202|AATM_MOUSE Aspartate aminotransferase, mitochondrial OS=Mus musculus GN=Got2 PE=1 SV=1"	1	0.709	0	18	21	22	19	14	16	9	13	25	20	22	14	6	11	13	9	26	21	17	2	9	9	7	10	0.93731	0.95276	1.0335	1.0241	0.96429	0.95688	0.98841	1.0508	0.90544	0.83986	0.893955	0.87119	0.561378	0.90327	0.854879
Q9DBJ1	Q9DBJ1	22	22	18	Phosphoglycerate mutase 1	GENE: Pgam1	>sp|Q9DBJ1|PGAM1_MOUSE Phosphoglycerate mutase 1 OS=Mus musculus GN=Pgam1 PE=1 SV=3	1	0.846	0	8	6	6	6	13	11	10	13	12	12	15	7	8	11	11	13	13	10	4	1	10	11	9	9	0.95495	1.0452	1.0158	1.0785	1.0254	0.98032	1.031	1.0226	0.86591	0.85043	0.682938	0.80504	0.868222	0.79623	0.659903
O88325	O88325	25	25	25		GENE: Naglu	>tr|O88325|O88325_MOUSE Alpha-N-acetylglucosaminidase OS=Mus musculus GN=Naglu PE=2 SV=1	1	0.429	0	4	8	7	9	5	12	15	14	15	19	14	14	11	15	19	12	20	17	11	11	19	19	19	16	0.75359	0.85402	0.86818	1.0431	0.95927	1.0893	0.85427	0.97331	1.1766	0.54201	0.615989	0.34697	0.468533	0.32698	0.56942
Q9JHU4;F6ZX84	Q9JHU4	280;17	280;17	279;17	Cytoplasmic dynein 1 heavy chain 1	GENE: Dync1h1	>sp|Q9JHU4|DYHC1_MOUSE Cytoplasmic dynein 1 heavy chain 1 OS=Mus musculus GN=Dync1h1 PE=1 SV=2	2	0.655	0	178	181	180	170	6	18	25	30	187	182	122	196					196	202	134	136	6	1	3	3	1.0272	1.0283	1.0211	1.0515	1.016	1.0597	1.0493	1.05	1.2392	0.93958	1.33689	0.96474	1.57764	1.5976	1.09483
Q9JKF1;REV__Q64697	Q9JKF1	118;1	118;1	110;1	Ras GTPase-activating-like protein IQGAP1	GENE: Iqgap1	>sp|Q9JKF1|IQGA1_MOUSE Ras GTPase-activating-like protein IQGAP1 OS=Mus musculus GN=Iqgap1 PE=1 SV=2	2	0.754	0	97	89	91	95	35	45	51	47	98	93	75	95	7	18	22	9	85	85	72	65	24	24	20	17	0.97856	1.0306	0.98915	1.0308	0.98579	1.029	0.98833	1.021	1.231	1.2412	1.15006	1.5891	1.14493	1.7516	1.02314
Q99K51;B1AX58	Q99K51;B1AX58	37;37	30;30	28;28	Plastin-3	GENE: Pls3	>sp|Q99K51|PLST_MOUSE Plastin-3 OS=Mus musculus GN=Pls3 PE=1 SV=3;>tr|B1AX58|B1AX58_MOUSE Plastin-3 OS=Mus musculus GN=Pls3 PE=4 SV=1	2	0.732	0	17	15	21	19	8	7	8	8	13	13	12	4	2	2	1	1	24	20	21	4	2	4	0	1	0.98015	0.94058	1.0054	0.92649	0.96294	0.88277	1.0146	0.93602	1.035	0.85682	1.35209	0.83574	0.612889	2.4819	0.796908
Q8R1B4	Q8R1B4	41	41	41	Eukaryotic translation initiation factor 3 subunit C	GENE: Eif3c	>sp|Q8R1B4|EIF3C_MOUSE Eukaryotic translation initiation factor 3 subunit C OS=Mus musculus GN=Eif3c PE=1 SV=1	1	0.453	0	13	24	19	23	4	6	8	7	29	29	17	24					17	28	21	15	4	4	1	1	1.0591	1.0393	1.1059	1.1041	1.0758	1.0451	1.1164	1.1035	2.6506	1.3672	1.02424	1.1808	1.12173	1.2307	1.15855
P62827;Q61820	P62827	14;5	14;5	5;1	GTP-binding nuclear protein Ran	GENE: Ran	>sp|P62827|RAN_MOUSE GTP-binding nuclear protein Ran OS=Mus musculus GN=Ran PE=1 SV=3	2	0.509	0	4	3	4	4	3	2	2	3	4	4	5	4	2	4	3	3	3	4	1	0	4	4	0	2	0.94864	0.94182	0.94208	1.0001	0.87277	1.0049	0.9462	1.0029	1.165	1.2495	0.558593	1.1054	0.620311	1.1563	0.748261
Q91ZX7;Q3U5J2;D3Z5M3;F6UAC8	Q91ZX7	159;20;5;1	159;20;5;1	158;20;5;1	Prolow-density lipoprotein receptor-related protein 1;Low-density lipoprotein receptor-related protein 1 85 kDa subunit;Low-density lipoprotein receptor-related protein 1 515 kDa subunit;Low-density lipoprotein receptor-related protein 1 intracellular dom	GENE: Lrp1	>sp|Q91ZX7|LRP1_MOUSE Prolow-density lipoprotein receptor-related protein 1 OS=Mus musculus GN=Lrp1 PE=1 SV=1	4	0.472	0	99	94	100	90	3	17	26	27	103	104	65	96	2	18	14	10	106	120	58	72	30	34	46	35	0.80827	0.62701	0.80455	0.62378	0.77983	0.61612	0.7754	0.6329	0.88659	0.67283	0.741243	0.4603	0.6932	0.44021	0.62942
P61089;Q9CQ37	P61089	9;1	9;1	9;1	Ubiquitin-conjugating enzyme E2 N	GENE: Ube2n	>sp|P61089|UBE2N_MOUSE Ubiquitin-conjugating enzyme E2 N OS=Mus musculus GN=Ube2n PE=1 SV=1	2	0.717	1.68e-95	0	3	2	0	5	5	6	5	4	5	6	3	4	5	6	4	5	3	2	0	6	4	3	2	NaN	NaN	1.0066	1.264	0.94559	1.1874	NaN	NaN	0.816	0.85959	1.38751	1.1079	0.655733	1.0505	0.626232
P63101;D3YXN6;D3YXF4;D3YW45	P63101	21;8;4;2	18;6;3;1	15;5;3;1	14-3-3 protein zeta/delta	GENE: Ywhaz	>sp|P63101|1433Z_MOUSE 14-3-3 protein zeta/delta OS=Mus musculus GN=Ywhaz PE=1 SV=1	4	0.686	0	7	4	7	7	12	10	9	12	12	11	13	9	8	8	11	10	9	6	4	0	9	11	9	10	0.92147	0.99401	0.9643	1.0389	0.91136	0.95384	0.99636	0.96801	1.0298	0.8891	0.684915	0.9268	0.661378	0.89658	0.618454
P09411;S4R2M7	P09411;S4R2M7	36;24	36;24	29;18	Phosphoglycerate kinase 1	GENE: Pgk1	>sp|P09411|PGK1_MOUSE Phosphoglycerate kinase 1 OS=Mus musculus GN=Pgk1 PE=1 SV=4;>tr|S4R2M7|S4R2M7_MOUSE Phosphoglycerate kinase OS=Mus musculus GN=Pgk1 PE=1 SV=1	2	0.835	0	20	22	23	21	16	19	15	19	25	24	27	14	8	15	14	12	22	18	13	0	18	15	14	13	0.96257	1.0928	1.0295	1.1051	0.96894	1.094	0.97814	1.0368	1.0928	1.2722	0.799492	0.89515	0.933511	0.93979	0.78087
Q3U2G2;Q61316	Q3U2G2;Q61316	64;62	64;62	60;58	Heat shock 70 kDa protein 4	GENE: Hspa4	>tr|Q3U2G2|Q3U2G2_MOUSE Heat shock 70 kDa protein 4 OS=Mus musculus GN=Hspa4 PE=1 SV=1;>sp|Q61316|HSP74_MOUSE Heat shock 70 kDa protein 4 OS=Mus musculus GN=Hspa4 PE=1 SV=1	2	0.823	0	31	38	40	16	17	23	26	22	48	49	38	45	7	18	19	12	41	39	29	29	17	16	17	14	1.0345	1.0816	1.0607	1.0625	1.0277	1.0054	1.1138	1.1137	1.426	1.0241	1.19328	1.0427	1.23813	1.1474	1.05217
Q8BX70;Q8BX70-3;Q8BX70-2;REV__Q9CU62	Q8BX70;Q8BX70-3;Q8BX70-2	152;151;144;1	152;151;144;1	152;151;144;1	Vacuolar protein sorting-associated protein 13C	GENE: Vps13c	>sp|Q8BX70|VP13C_MOUSE Vacuolar protein sorting-associated protein 13C OS=Mus musculus GN=Vps13c PE=1 SV=2;>sp|Q8BX70-3|VP13C_MOUSE Isoform 3 of Vacuolar protein sorting-associated protein 13C OS=Mus musculus GN=Vps13c;>sp|Q8BX70-2|VP13C_MOUSE Isoform 2 of	4	0.549	0	62	55	57	38	2	4	3	3	97	88	29	99					108	119	49	66	2	5	2	2	1.0079	0.92711	0.97795	0.90943	0.95809	0.86816	1.0216	0.87989	0.36494	0.17941	0.684407	0.82006	1.8864	1.6297	1.33957
Q99LB4;D3YTL5;P24452;D3YZN3;D3YU77;D3Z4K5;D3Z014	Q99LB4;D3YTL5;P24452;D3YZN3;D3YU77	18;14;13;11;11;6;4	18;14;13;11;11;6;4	18;14;13;11;11;6;4	Macrophage-capping protein	GENE: Capg	">tr|Q99LB4|Q99LB4_MOUSE Capping protein (Actin filament), gelsolin-like OS=Mus musculus GN=Capg PE=1 SV=1;>tr|D3YTL5|D3YTL5_MOUSE Macrophage-capping protein (Fragment) OS=Mus musculus GN=Capg PE=4 SV=1;>sp|P24452|CAPG_MOUSE Macrophage-capping protein OS=Mu"	7	0.708	0	11	12	13	13	12	12	11	11	13	14	13	12	6	12	11	11	12	9	13	4	12	11	10	12	0.94072	1.026	0.97516	0.93976	0.9869	0.98268	0.96441	0.96357	0.76592	0.7935	0.755593	1.0041	0.7072	0.9617	0.651159
P08249	P08249	16	16	16	"Malate dehydrogenase, mitochondrial"	GENE: Mdh2	">sp|P08249|MDHM_MOUSE Malate dehydrogenase, mitochondrial OS=Mus musculus GN=Mdh2 PE=1 SV=3"	1	0.615	0	11	5	10	9	12	12	8	12	16	16	16	14	1	6	7	5	15	4	12	7	7	8	8	8	0.94874	0.97491	0.98272	1.026	0.99815	1.0464	1.0006	0.95817	0.93861	0.91162	0.51722	0.78288	0.523822	0.73783	0.592754
Q9D0I9	Q9D0I9	39	39	39	"Arginine--tRNA ligase, cytoplasmic"	GENE: Rars	">sp|Q9D0I9|SYRC_MOUSE Arginine--tRNA ligase, cytoplasmic OS=Mus musculus GN=Rars PE=2 SV=2"	1	0.618	0	10	8	14	15	10	9	5	8	23	19	23	23					30	27	22	5	3	2	0	1	1.112	1.0287	1.0355	0.98929	1.2213	1.1209	1.1493	0.95318	1.2264	1.1538	1.50339	0.93724	1.34649	3.1606	1.67193
P48678;P48678-2;P48678-3;D3YUF7	P48678;P48678-2;P48678-3	56;52;42;10	56;52;42;10	55;51;41;10	Prelamin-A/C;Lamin-A/C	GENE: Lmna	>sp|P48678|LMNA_MOUSE Prelamin-A/C OS=Mus musculus GN=Lmna PE=1 SV=2;>sp|P48678-2|LMNA_MOUSE Isoform C of Prelamin-A/C OS=Mus musculus GN=Lmna;>sp|P48678-3|LMNA_MOUSE Isoform C2 of Prelamin-A/C OS=Mus musculus GN=Lmna	4	0.752	0	37	34	40	40	32	28	26	32	32	32	35	36	11	18	20	14	41	37	29	17	15	20	17	18	0.93391	0.57915	0.86773	0.63079	0.89508	0.59528	0.83343	0.59446	0.77314	0.93237	1.00441	1.1073	0.838978	1.1528	0.91
P26041	P26041	65	65	50	Moesin	GENE: Msn	>sp|P26041|MOES_MOUSE Moesin OS=Mus musculus GN=Msn PE=1 SV=3	1	0.806	0	27	30	30	31	23	20	21	22	44	13	39	33	13	17	20	15	30	29	25	17	18	19	20	19	0.97474	1.012	1.012	1.0522	0.97688	1.0321	0.97971	1.0373	0.8622	0.81897	0.758023	0.83005	0.686889	0.94309	0.712319
Q9CVB6;D3YXG6	Q9CVB6;D3YXG6	21;18	21;18	21;18	Actin-related protein 2/3 complex subunit 2	GENE: Arpc2	>sp|Q9CVB6|ARPC2_MOUSE Actin-related protein 2/3 complex subunit 2 OS=Mus musculus GN=Arpc2 PE=1 SV=3;>tr|D3YXG6|D3YXG6_MOUSE Actin-related protein 2/3 complex subunit 2 OS=Mus musculus GN=Arpc2 PE=4 SV=1	2	0.703	0	6	3	6	3	10	8	6	10	20	16	21	13	3	7	7	4	18	2	7	6	7	7	5	7	1.1468	0.81819	1.0485	0.99572	1.1541	1.0057	0.87644	0.72681	0.82107	0.99635	1.0361	0.94576	0.759822	1.0727	1.00531
Q8VCN5	Q8VCN5	17	17	17	Cystathionine gamma-lyase	GENE: Cth	>sp|Q8VCN5|CGL_MOUSE Cystathionine gamma-lyase OS=Mus musculus GN=Cth PE=1 SV=1	1	0.661	0	9	7	7	7	9	10	6	9	11	10	12	3	2	2	2	2	14	9	5	0	2	3	2	1	1.1968	1.0136	1.2231	1.1651	1.1509	1.0786	1.1875	0.99247	1.0347	0.7727	1.26565	0.71993	0.485422	2.4604	0.841449
Q99K85;Q3U6K9;E9Q6P1	Q99K85;Q3U6K9	19;17;9	19;17;9	19;17;9	Phosphoserine aminotransferase	GENE: Psat1	>sp|Q99K85|SERC_MOUSE Phosphoserine aminotransferase OS=Mus musculus GN=Psat1 PE=1 SV=1;>tr|Q3U6K9|Q3U6K9_MOUSE Phosphoserine aminotransferase OS=Mus musculus GN=Psat1 PE=1 SV=1	3	0.657	0	2	1	2	0	11	10	9	11	13	15	14	11	3	9	9	4	16	12	7	4	8	11	5	5	0.97441	0.97047	NaN	NaN	0.98078	1.0087	NaN	NaN	1.0884	1.0579	0.708136	0.88294	0.848178	0.90361	0.795652
P28798;Q3U9N4;H3BJE0;H3BJ90;H3BLC9	P28798;Q3U9N4;H3BJE0	29;29;17;10;5	29;29;17;10;5	29;29;17;10;5	Granulins;Acrogranin;Granulin-1;Granulin-2;Granulin-3;Granulin-4;Granulin-5;Granulin-6;Granulin-7	GENE: Grn	>sp|P28798|GRN_MOUSE Granulins OS=Mus musculus GN=Grn PE=1 SV=2;>tr|Q3U9N4|Q3U9N4_MOUSE Granulins OS=Mus musculus GN=Grn PE=2 SV=1;>tr|H3BJE0|H3BJE0_MOUSE Granulins (Fragment) OS=Mus musculus GN=Grn PE=4 SV=1	5	0.728	0	7	4	7	7	28	24	25	25	9	7	8	6	21	26	25	23	9	3	4	1	25	25	25	23	0.77215	0.95024	0.75195	0.8375	0.8625	0.88981	0.87123	0.85249	0.65772	0.45664	0.590734	0.25315	0.6044	0.42126	0.611836
Q68FD5;Q5SXR6	Q68FD5;Q5SXR6	111;111	111;111	97;97	Clathrin heavy chain 1	GENE: Cltc	>sp|Q68FD5|CLH1_MOUSE Clathrin heavy chain 1 OS=Mus musculus GN=Cltc PE=1 SV=3;>tr|Q5SXR6|Q5SXR6_MOUSE Clathrin heavy chain OS=Mus musculus GN=Cltc PE=1 SV=1	2	0.781	0	82	82	74	83	32	37	37	34	80	81	60	80	7	15	19	15	71	75	64	59	26	29	23	23	1.0055	0.99276	0.95104	0.9923	0.98247	1.016	0.96713	1.0388	1.4288	1.0996	1.07299	1.3014	0.986311	1.896	0.81285
Q9CPW4;Q3UA72	Q9CPW4;Q3UA72	8;7	8;7	8;7	Actin-related protein 2/3 complex subunit 5	GENE: Arpc5	>sp|Q9CPW4|ARPC5_MOUSE Actin-related protein 2/3 complex subunit 5 OS=Mus musculus GN=Arpc5 PE=2 SV=3;>tr|Q3UA72|Q3UA72_MOUSE Actin-related protein 2/3 complex subunit 5 OS=Mus musculus GN=Arpc5 PE=2 SV=1	2	0.523	0	0	2	2	0	8	7	5	6	4	4	4	4	1	5	4	6	7	6	2	0	6	5	6	6	NaN	NaN	0.91949	0.96826	0.90515	0.86292	NaN	NaN	0.95438	0.97576	0.850621	1.3774	0.687067	1.4015	0.688116
Q6IRU2	Q6IRU2	25	23	22	Tropomyosin alpha-4 chain	GENE: Tpm4	>sp|Q6IRU2|TPM4_MOUSE Tropomyosin alpha-4 chain OS=Mus musculus GN=Tpm4 PE=2 SV=3	1	0.706	0	17	16	14	17	9	7	7	7	10	13	11	3	7	8	9	6	12	3	4	6	4	7	9	7	1.0842	1.1854	1.1067	1.212	1.0261	1.232	1.0737	1.2113	1.0922	0.963	0.74678	1.0593	0.787956	1.1221	0.682705
P63017;Q504P4;P17156;D3Z5E2;D3YW43	P63017;Q504P4	55;53;13;10;9	55;53;13;10;9	49;47;8;8;7	Heat shock cognate 71 kDa protein	GENE: Hspa8	>sp|P63017|HSP7C_MOUSE Heat shock cognate 71 kDa protein OS=Mus musculus GN=Hspa8 PE=1 SV=1;>tr|Q504P4|Q504P4_MOUSE Heat shock cognate 71 kDa protein OS=Mus musculus GN=Hspa8 PE=1 SV=1	5	0.802	0	29	31	32	33	31	27	24	26	34	20	37	34	13	23	19	20	30	27	29	20	21	22	21	20	1.0339	1.131	1.0541	1.1388	1.0603	1.1233	1.068	1.1265	1.3071	1.2332	0.929944	1.2104	0.752533	1.3509	0.84
Q9Z1Q9;G3UY93;G3UZ22;G3UYW2;G3UZX1	Q9Z1Q9;G3UY93	64;62;13;8;4	64;62;13;8;4	64;62;13;8;4	Valine--tRNA ligase	GENE: Vars	>sp|Q9Z1Q9|SYVC_MOUSE Valine--tRNA ligase OS=Mus musculus GN=Vars PE=2 SV=1;>tr|G3UY93|G3UY93_MOUSE Valine--tRNA ligase (Fragment) OS=Mus musculus GN=Vars PE=3 SV=1	5	0.659	0	28	35	34	35	6	10	9	10	54	48	30	47					46	43	32	31	3	2	3	3	0.96874	1.0243	0.97315	1.0052	0.96934	1.0427	0.94715	1.0164	1.9535	1.2645	0.912768	3.1169	1.22311	1.0569	0.759324
P17751;H7BXC3	P17751;H7BXC3	21;15	21;15	21;15	Triosephosphate isomerase	GENE: Tpi1	>sp|P17751|TPIS_MOUSE Triosephosphate isomerase OS=Mus musculus GN=Tpi1 PE=1 SV=4;>tr|H7BXC3|H7BXC3_MOUSE Triosephosphate isomerase OS=Mus musculus GN=Tpi1 PE=1 SV=1	2	0.759	0	12	11	11	8	14	12	12	13	14	16	18	12	9	12	12	13	13	12	1	2	12	13	12	12	0.9088	0.88332	1.0262	0.9594	1.0046	0.94916	1.0372	0.89587	1.4961	1.295	0.943559	1.0085	0.724533	0.95237	0.788261
Q9DCD0	Q9DCD0	26	26	26	"6-phosphogluconate dehydrogenase, decarboxylating"	GENE: Pgd	">sp|Q9DCD0|6PGD_MOUSE 6-phosphogluconate dehydrogenase, decarboxylating OS=Mus musculus GN=Pgd PE=1 SV=3"	1	0.764	0	14	15	14	17	14	13	11	15	20	19	18	12	11	14	13	13	19	14	5	0	15	10	8	12	0.9699	1.0245	1.0341	1.0447	0.98789	1.0059	1.031	1.0409	1.0911	1.0257	0.798927	0.72438	0.621511	2.333	0.696618
Q9WUU7	Q9WUU7	16	16	16	Cathepsin Z	GENE: Ctsz	>sp|Q9WUU7|CATZ_MOUSE Cathepsin Z OS=Mus musculus GN=Ctsz PE=2 SV=1	1	0.614	0	5	2	5	4	11	12	13	13	10	10	8	4	11	15	15	14	7	4	1	1	14	13	14	14	0.90508	1.2618	1.0637	1.2723	0.88769	1.2224	0.95366	1.2847	0.64206	0.77426	0.559045	0.48863	0.555956	0.56489	0.513382
O70370;F6WR04	O70370;F6WR04	18;18	18;18	18;18	Cathepsin S	GENE: Ctss	>sp|O70370|CATS_MOUSE Cathepsin S OS=Mus musculus GN=Ctss PE=1 SV=2;>tr|F6WR04|F6WR04_MOUSE Cathepsin S OS=Mus musculus GN=Ctss PE=3 SV=1	2	0.635	0	8	7	7	7	12	12	11	12	11	13	13	8	10	12	14	12	8	9	6	3	12	14	15	12	0.81738	0.98511	0.88628	0.98377	0.90492	0.96598	0.84748	0.86763	0.73591	0.68515	0.590395	0.4111	0.590844	0.45134	0.545652
B7FAU9;Q8BTM8;B7FAV1;F6XC15;J3JS91;F6Z2C0;Q8BTM8-2;F7AVL7	B7FAU9;Q8BTM8;B7FAV1	145;145;142;30;16;13;10;3	145;145;142;30;16;13;10;3	133;133;130;22;14;13;5;3	Filamin-A	GENE: Flna	">tr|B7FAU9|B7FAU9_MOUSE Filamin, alpha OS=Mus musculus GN=Flna PE=1 SV=1;>sp|Q8BTM8|FLNA_MOUSE Filamin-A OS=Mus musculus GN=Flna PE=1 SV=5;>tr|B7FAV1|B7FAV1_MOUSE Filamin, alpha (Fragment) OS=Mus musculus GN=Flna PE=1 SV=1"	8	0.739	0	112	107	113	120	55	51	51	55	116	111	98	104	6	24	23	16	108	108	88	96	26	25	19	17	0.89686	0.95824	0.89003	0.93938	0.89751	0.93099	0.89995	0.93779	0.97333	0.86521	0.98226	1.1103	1.09502	1.1213	0.909662
S4R1M0;P06800-3;S4R2V1;P06800-2;S4R2V2;P06800;S4R1S4	S4R1M0;P06800-3;S4R2V1;P06800-2;S4R2V2;P06800;S4R1S4	58;58;58;58;58;58;58	58;58;58;58;58;58;58	58;58;58;58;58;58;58	Receptor-type tyrosine-protein phosphatase C	GENE: Ptprc	>tr|S4R1M0|S4R1M0_MOUSE Receptor-type tyrosine-protein phosphatase C OS=Mus musculus GN=Ptprc PE=1 SV=1;>sp|P06800-3|PTPRC_MOUSE Isoform 3 of Receptor-type tyrosine-protein phosphatase C OS=Mus musculus GN=Ptprc;>tr|S4R2V1|S4R2V1_MOUSE Protein tyrosine pho	7	0.554	0	40	38	42	45	0	3	5	3	46	44	30	49					36	36	22	24	5	5	8	4	0.97865	0.97873	0.99969	0.99135	0.98995	0.98912	0.9954	0.98448	NaN	NaN	1.16418	0.57713	1.04809	1.1324	0.906667
Q05816	Q05816	19	19	19	"Fatty acid-binding protein, epidermal"	GENE: Fabp5	">sp|Q05816|FABP5_MOUSE Fatty acid-binding protein, epidermal OS=Mus musculus GN=Fabp5 PE=1 SV=3"	1	0.859	0	3	7	10	3	11	14	10	13	13	14	12	7	6	11	11	12	11	8	1	0	12	11	11	15	0.90821	1.2393	1.0051	1.1008	0.97264	1.0097	0.93913	1.0087	1.046	0.98917	0.68661	0.84456	0.544178	0.87017	0.737005
Q9WV32;F6VVE6;F6THG2;D3Z6S0;D3YVI5	Q9WV32	21;6;5;2;1	21;6;5;2;1	19;5;5;2;0	Actin-related protein 2/3 complex subunit 1B	GENE: Arpc1b	>sp|Q9WV32|ARC1B_MOUSE Actin-related protein 2/3 complex subunit 1B OS=Mus musculus GN=Arpc1b PE=2 SV=4	5	0.626	0	8	8	11	7	10	11	10	10	12	16	17	12	1	6	5	2	14	12	10	5	6	7	6	7	1.0921	0.97644	0.93287	0.90455	0.98302	0.95096	1.0288	0.9539	0.93089	0.97587	0.951977	1.2042	1.28471	1.4016	1.08459
Q9QUM9;E0CXB1;E0CYT2	Q9QUM9;E0CXB1	14;12;1	14;12;1	14;12;1	Proteasome subunit alpha type-6	GENE: Psma6	>sp|Q9QUM9|PSA6_MOUSE Proteasome subunit alpha type-6 OS=Mus musculus GN=Psma6 PE=1 SV=1;>tr|E0CXB1|E0CXB1_MOUSE Proteasome subunit alpha type-6 OS=Mus musculus GN=Psma6 PE=1 SV=1	3	0.581	3.78e-215	3	0	1	0	9	7	8	9	8	11	10	9	2	7	3	4	10	6	0	0	4	6	3	3	0.8576	1.1901	NaN	NaN	1.0202	1.0366	NaN	NaN	1.0556	1.024	0.793559	0.98074	0.68	0.97633	0.971159
P63242;J3QPS8;Q8BGY2	P63242	11;5;5	11;5;5	11;5;5	Eukaryotic translation initiation factor 5A-1	GENE: Eif5a	>sp|P63242|IF5A1_MOUSE Eukaryotic translation initiation factor 5A-1 OS=Mus musculus GN=Eif5a PE=1 SV=2	3	0.792	0	1	8	9	4	9	7	5	6	8	9	4	5	3	6	4	5	8	3	2	1	6	6	5	5	NaN	NaN	0.94047	1.0852	0.8826	1	1.0523	1.1766	1.0057	1.0043	0.902825	1.1086	0.643733	1.0753	0.929903
P14211	P14211	42	42	42	Calreticulin	GENE: Calr	>sp|P14211|CALR_MOUSE Calreticulin OS=Mus musculus GN=Calr PE=1 SV=1	1	0.748	0	29	31	29	32	20	9	11	13	22	23	21	17	3	7	10	6	23	20	21	3	9	7	4	7	0.94457	0.99483	1.0106	1.0278	0.98019	0.95784	0.98456	0.99392	1.039	0.68915	1.0935	1.0893	0.927378	1.9428	0.868164
P62259;D6REF3;F6WA09	P62259;D6REF3	26;14;12	26;14;12	23;12;11	14-3-3 protein epsilon	GENE: Ywhae	>sp|P62259|1433E_MOUSE 14-3-3 protein epsilon OS=Mus musculus GN=Ywhae PE=1 SV=1;>tr|D6REF3|D6REF3_MOUSE 14-3-3 protein epsilon OS=Mus musculus GN=Ywhae PE=4 SV=1	3	0.784	0	6	0	3	3	16	16	12	14	18	16	17	10	8	13	16	10	14	2	5	1	11	13	12	15	0.87116	0.96097	NaN	NaN	0.91787	1.0462	0.98768	0.96189	1.1454	0.89456	0.822034	0.96997	0.906533	0.91745	0.820531
O89053;G3UYK8;D3YW57;G3UX53;D3YXM2	O89053;G3UYK8	26;21;11;5;5	26;21;11;5;5	25;20;11;5;5	Coronin-1A;Coronin	GENE: Coro1a	>sp|O89053|COR1A_MOUSE Coronin-1A OS=Mus musculus GN=Coro1a PE=1 SV=5;>tr|G3UYK8|G3UYK8_MOUSE Coronin OS=Mus musculus GN=Coro1a PE=3 SV=1	5	0.579	0	16	14	16	16	13	12	14	12	20	18	21	15	3	11	8	7	18	19	5	2	10	11	7	9	0.90108	0.95396	0.88053	0.88576	0.91195	0.94614	0.88739	0.89192	1.3058	1.0359	1.09582	0.98972	0.983778	1.3987	0.941643
Q9CWJ9	Q9CWJ9	29	29	28	Bifunctional purine biosynthesis protein PURH;Phosphoribosylaminoimidazolecarboxamide formyltransferase;IMP cyclohydrolase	GENE: Atic	>sp|Q9CWJ9|PUR9_MOUSE Bifunctional purine biosynthesis protein PURH OS=Mus musculus GN=Atic PE=1 SV=2	1	0.66	0	18	22	19	23	8	7	6	6	24	26	17	19					26	22	19	8	4	1	3	2	0.99481	0.92162	1.0635	0.90697	1.1766	0.9629	1.0491	0.94026	1.0833	1.1172	0.92887	0.52923	1.1552	2.1579	1.05362
Q9Z0P5;Q9Z0P5-2	Q9Z0P5;Q9Z0P5-2	14;12	14;12	13;11	Twinfilin-2	GENE: Twf2	>sp|Q9Z0P5|TWF2_MOUSE Twinfilin-2 OS=Mus musculus GN=Twf2 PE=1 SV=1;>sp|Q9Z0P5-2|TWF2_MOUSE Isoform 2 of Twinfilin-2 OS=Mus musculus GN=Twf2	2	0.527	0	2	4	3	1	7	5	2	5	8	10	9	10	1	3	2	2	11	7	6	1	4	2	1	3	1.1039	0.87535	1.113	1.0381	1.2457	0.85067	0.96888	0.85783	0.82583	0.71743	0.74791	0.94789	0.790844	0.93269	0.682174
P40240	P40240	8	8	8	CD9 antigen	GENE: Cd9	>sp|P40240|CD9_MOUSE CD9 antigen OS=Mus musculus GN=Cd9 PE=1 SV=2	1	0.314	3e-246	7	7	6	6	2	2	2	2	4	3	4	2	1	3	3	2	3	2	1	0	3	3	3	3	0.82643	0.79919	0.96229	0.86491	0.82611	0.79123	0.84017	0.8762	0.8029	0.71759	0.593277	0.38482	0.7288	0.33585	0.601401
Q99020;Q20BD0;Q80XR6	Q99020;Q20BD0;Q80XR6	16;15;14	16;15;14	16;15;14	Heterogeneous nuclear ribonucleoprotein A/B	GENE: Hnrnpab	>sp|Q99020|ROAA_MOUSE Heterogeneous nuclear ribonucleoprotein A/B OS=Mus musculus GN=Hnrnpab PE=1 SV=1;>tr|Q20BD0|Q20BD0_MOUSE Heterogeneous nuclear ribonucleoprotein A/B OS=Mus musculus GN=Hnrnpab PE=1 SV=1;>tr|Q80XR6|Q80XR6_MOUSE Heterogeneous nuclear ri	3	0.439	0	10	9	11	12	8	7	6	9	12	12	13	6	3	4	4	4	6	7	5	2	5	5	5	4	1.1026	0.98066	1.0603	0.9931	1.1647	1.0045	1.0754	1.0287	1.0414	1.0646	0.690113	1.1611	0.6744	1.465	0.80942
Q9CQV8;Q9CQV8-2;A2A5N1	Q9CQV8;Q9CQV8-2;A2A5N1	18;17;11	11;10;7	11;10;7	"14-3-3 protein beta/alpha;14-3-3 protein beta/alpha, N-terminally processed"	GENE: Ywhab	>sp|Q9CQV8|1433B_MOUSE 14-3-3 protein beta/alpha OS=Mus musculus GN=Ywhab PE=1 SV=3;>sp|Q9CQV8-2|1433B_MOUSE Isoform Short of 14-3-3 protein beta/alpha OS=Mus musculus GN=Ywhab;>tr|A2A5N1|A2A5N1_MOUSE 14-3-3 protein beta/alpha (Fragment) OS=Mus musculus GN	3	0.72	0	3	2	2	2	6	7	7	8	6	7	6	4	3	7	6	4	7	5	3	1	6	6	5	4	0.93151	1.0442	1.0736	1.4658	0.92954	1.0197	1.0987	0.92028	0.9069	0.94833	0.80678	0.88766	0.766356	0.90278	0.873913
Q8BG07-2;Q8BG07	Q8BG07-2;Q8BG07	13;13	13;13	13;13	Phospholipase D4	GENE: Pld4	>sp|Q8BG07-2|PLD4_MOUSE Isoform 2 of Phospholipase D4 OS=Mus musculus GN=Pld4;>sp|Q8BG07|PLD4_MOUSE Phospholipase D4 OS=Mus musculus GN=Pld4 PE=2 SV=1	2	0.374	1.44e-290	11	11	12	10	12	11	11	11	8	4	9	8	3	6	7	4	12	10	11	5	7	8	4	6	0.82182	0.86138	0.82231	0.86415	0.73252	0.82586	0.75066	0.82725	0.94044	0.8147	0.734915	0.8014	0.637867	2.9501	0.600676
Q8BGQ7	Q8BGQ7	48	48	48	"Alanine--tRNA ligase, cytoplasmic"	GENE: Aars	">sp|Q8BGQ7|SYAC_MOUSE Alanine--tRNA ligase, cytoplasmic OS=Mus musculus GN=Aars PE=1 SV=1"	1	0.692	0	19	24	17	19	0	4	7	5	40	34	18	35	1	2	3	1	33	32	23	23	3	5	5	0	0.98614	1.029	1.0486	1.0525	0.9722	1.006	0.98099	1.0915	NaN	NaN	2.23819	1.6629	1.196	0.8554	1.45198
P61982	P61982	19	14	13	"14-3-3 protein gamma;14-3-3 protein gamma, N-terminally processed"	GENE: Ywhag	>sp|P61982|1433G_MOUSE 14-3-3 protein gamma OS=Mus musculus GN=Ywhag PE=1 SV=2	1	0.717	0	5	4	5	2	7	6	5	6	9	11	9	5	4	7	5	6	6	4	3	1	6	6	6	6	0.98127	1.064	1.1374	1.0739	0.90799	0.84578	1.0197	0.99557	1.0286	0.84518	0.89209	0.9705	1.14351	0.93779	0.729179
O09061	O09061	10	10	10	Proteasome subunit beta type-1	GENE: Psmb1	>sp|O09061|PSB1_MOUSE Proteasome subunit beta type-1 OS=Mus musculus GN=Psmb1 PE=1 SV=1	1	0.542	0	5	1	2	2	10	7	7	7	8	10	6	6	4	5	7	5	8	5	0	0	7	6	3	5	0.73613	1.0598	NaN	NaN	0.83136	0.907	1.0586	0.83552	1.1417	0.98703	0.77887	0.88886	0.921156	0.94078	0.917923
P50429;P50429-2	P50429;P50429-2	13;9	13;9	13;9	Arylsulfatase B	GENE: Arsb	>sp|P50429|ARSB_MOUSE Arylsulfatase B OS=Mus musculus GN=Arsb PE=2 SV=3;>sp|P50429-2|ARSB_MOUSE Isoform 2 of Arylsulfatase B OS=Mus musculus GN=Arsb	2	0.279	0	5	4	6	6	4	6	9	7	8	10	9	6	2	7	7	2	10	9	5	1	6	5	6	5	0.94915	1.1736	1.1068	1.2651	0.85336	0.91494	0.8825	0.98446	0.91446	0.72262	1.4935	0.51409	0.777378	1.2442	1.1258
Q99KC8;Q8BGF0;D3Z671;D3Z518	Q99KC8	42;2;1;1	42;2;1;1	37;2;1;1	von Willebrand factor A domain-containing protein 5A	GENE: Vwa5a	>sp|Q99KC8|VMA5A_MOUSE von Willebrand factor A domain-containing protein 5A OS=Mus musculus GN=Vwa5a PE=1 SV=2	4	0.646	0	21	27	20	21	16	13	13	17	29	28	28	31	4	9	8	5	25	25	18	17	6	7	2	6	0.94147	1.009	0.98622	1.0339	0.95922	1.0552	0.94836	0.96742	0.98321	0.90615	0.667797	0.90941	0.741422	0.96871	0.80372
P58252	P58252	62	62	61	Elongation factor 2	GENE: Eef2	>sp|P58252|EF2_MOUSE Elongation factor 2 OS=Mus musculus GN=Eef2 PE=1 SV=2	1	0.71	0	37	45	41	28	26	27	26	31	48	51	41	49	8	20	20	15	55	46	38	44	21	23	26	17	1.0139	1.099	1.0644	1.1261	1.0524	1.1051	1.0149	1.0635	1.0438	1.1113	1.16814	1.0794	1.26071	1.1177	1.12855
O88569;O88569-2;O88569-3	O88569;O88569-2;O88569-3	24;23;22	24;23;22	23;22;21	Heterogeneous nuclear ribonucleoproteins A2/B1	GENE: Hnrnpa2b1	>sp|O88569|ROA2_MOUSE Heterogeneous nuclear ribonucleoproteins A2/B1 OS=Mus musculus GN=Hnrnpa2b1 PE=1 SV=2;>sp|O88569-2|ROA2_MOUSE Isoform 2 of Heterogeneous nuclear ribonucleoproteins A2/B1 OS=Mus musculus GN=Hnrnpa2b1;>sp|O88569-3|ROA2_MOUSE Isoform 3 o	3	0.64	0	13	9	13	12	17	17	15	18	18	18	21	16	7	9	12	8	16	11	12	3	11	9	9	10	1.0706	0.85192	0.91051	0.82467	1.04	0.82853	1.0198	0.85574	1.0699	0.94273	1.07938	1.2233	0.925467	1.2158	1.02749
Q99JY9;Q641P0;Q641P0-2	Q99JY9	24;4;3	24;4;3	24;4;3	Actin-related protein 3	GENE: Actr3	>sp|Q99JY9|ARP3_MOUSE Actin-related protein 3 OS=Mus musculus GN=Actr3 PE=1 SV=3	3	0.754	0	13	13	13	13	17	13	11	15	23	20	20	14	1	10	9	7	18	17	10	0	11	10	8	10	1.1461	1.0508	0.9181	0.87618	1.0596	0.9117	0.99485	0.96523	0.95123	1.0282	1.31266	1.0675	1.15956	1.1839	1.16314
P14152;B1ATQ3	P14152	13;3	13;3	13;3	"Malate dehydrogenase, cytoplasmic"	GENE: Mdh1	">sp|P14152|MDHC_MOUSE Malate dehydrogenase, cytoplasmic OS=Mus musculus GN=Mdh1 PE=1 SV=3"	2	0.458	0	5	5	5	4	8	9	9	9	9	10	8	5	6	7	8	7	12	5	5	3	7	6	7	7	0.97936	0.99416	1.0597	0.9572	1.1476	1.0081	1.0045	1.0574	1.0867	0.9077	0.834859	0.85535	0.771733	0.81206	0.756039
Q9CQW9	Q9CQW9	6	6	5	Interferon-induced transmembrane protein 3	GENE: Ifitm3	>sp|Q9CQW9|IFM3_MOUSE Interferon-induced transmembrane protein 3 OS=Mus musculus GN=Ifitm3 PE=1 SV=1	1	0.489	0	3	5	5	3	4	2	2	4	5	4	5	3	0	4	4	3	4	3	2	0	3	4	3	3	0.8803	0.92476	0.92234	0.90196	0.97492	0.94309	0.98927	1.0004	1.1107	0.92731	0.768362	0.92095	0.803156	0.96067	1.18594
P20060	P20060	17	17	17	Beta-hexosaminidase subunit beta	GENE: Hexb	>sp|P20060|HEXB_MOUSE Beta-hexosaminidase subunit beta OS=Mus musculus GN=Hexb PE=2 SV=2	1	0.371	4.86e-244	1	1	4	1	5	6	6	8	2	2	3	1	2	9	8	7	1	2	2	0	8	8	6	6	NaN	NaN	NaN	NaN	0.9807	1.0538	1.1097	1.2402	1.1361	0.65522	0.841638	0.43328	0.610044	0.4089	0.848116
P05201;F7ALS6	P05201	26;8	26;8	26;8	"Aspartate aminotransferase, cytoplasmic"	GENE: Got1	">sp|P05201|AATC_MOUSE Aspartate aminotransferase, cytoplasmic OS=Mus musculus GN=Got1 PE=1 SV=3"	2	0.722	0	10	7	8	12	19	15	15	12	14	14	16	9	5	7	9	9	17	11	9	0	10	7	6	8	0.8805	0.90204	0.92949	0.93374	0.9415	0.98777	0.91263	0.85673	0.80024	0.71547	1.01446	0.73022	0.7516	2.7765	0.645749
P27773;F6Q404	P27773	37;6	37;6	37;6	Protein disulfide-isomerase A3	GENE: Pdia3	>sp|P27773|PDIA3_MOUSE Protein disulfide-isomerase A3 OS=Mus musculus GN=Pdia3 PE=1 SV=2	2	0.665	0	21	26	26	25	23	22	19	23	24	28	29	26	11	21	19	16	28	28	26	8	18	16	15	16	0.95207	0.98444	0.96362	0.98348	0.95973	0.96755	0.95506	0.94989	0.87093	0.59386	0.743559	0.647	0.807511	1.3525	0.811208
P17182;Q6PHC1;B0QZL1;B1ARR7;B1ARR6;D3Z2S4;D3YVD3;J3QPZ9	P17182;Q6PHC1	29;22;11;10;3;3;2;2	29;22;11;10;3;3;2;2	24;19;8;8;1;0;0;0	Alpha-enolase;Enolase	GENE: Eno1	>sp|P17182|ENOA_MOUSE Alpha-enolase OS=Mus musculus GN=Eno1 PE=1 SV=3;>tr|Q6PHC1|Q6PHC1_MOUSE Alpha-enolase OS=Mus musculus GN=Eno1 PE=1 SV=1	8	0.774	0	15	17	16	15	17	13	13	16	20	20	23	20	8	12	13	14	20	15	9	0	14	13	13	12	0.9659	1.0185	1.0321	1.1114	1.0155	1.009	0.94287	1.0668	1.0773	1.118	0.972768	0.86826	0.829822	0.97588	0.741063
Q04447;P07310	Q04447	21;1	21;1	21;1	Creatine kinase B-type	GENE: Ckb	>sp|Q04447|KCRB_MOUSE Creatine kinase B-type OS=Mus musculus GN=Ckb PE=1 SV=1	2	0.714	0	16	17	16	18	13	13	11	15	18	18	21	13	7	11	9	8	14	14	12	2	10	8	11	9	0.9288	0.89465	0.98717	0.92272	0.88551	0.88542	0.92328	0.87665	0.93849	0.82022	1.10921	0.84158	0.978756	0.90439	1.06493
P40142;E0CY51	P40142	40;2	40;2	40;2	Transketolase	GENE: Tkt	>sp|P40142|TKT_MOUSE Transketolase OS=Mus musculus GN=Tkt PE=1 SV=1	2	0.7	0	23	25	22	19	26	25	22	26	28	30	27	26	5	21	17	12	33	29	33	11	17	15	11	17	0.9502	0.93419	0.99759	0.96926	0.91348	0.91514	0.96049	0.92249	1.2044	0.96677	1.07842	1.0843	0.914356	1.083	1.01014
Q93092	Q93092	21	21	21	Transaldolase	GENE: Taldo1	>sp|Q93092|TALDO_MOUSE Transaldolase OS=Mus musculus GN=Taldo1 PE=1 SV=2	1	0.51	8.93e-145	7	8	8	4	14	15	10	14	16	18	17	10	9	10	9	8	17	13	12	4	12	11	7	8	0.92474	0.9267	0.97358	0.92184	0.89363	0.97874	1.0734	0.95089	1.2184	1.1111	0.920734	1.1289	0.841333	1.12	0.95971
P09405	P09405	46	46	46	Nucleolin	GENE: Ncl	>sp|P09405|NUCL_MOUSE Nucleolin OS=Mus musculus GN=Ncl PE=1 SV=2	1	0.47	0	21	30	30	15	15	13	15	18	35	37	29	31	6	17	16	8	34	24	22	29	15	16	15	12	1.143	1.0079	0.99344	0.94074	1.1315	0.97246	1.0699	1.0212	1.0923	1.0847	0.920056	1.2439	1.07431	1.6027	1.09512
Q9CZD3	Q9CZD3	29	29	29	Glycine--tRNA ligase	GENE: Gars	>sp|Q9CZD3|SYG_MOUSE Glycine--tRNA ligase OS=Mus musculus GN=Gars PE=1 SV=1	1	0.45	0	12	16	15	12	7	6	6	4	17	3	16	14	0	3	2	1	23	24	14	10	3	4	2	3	0.96464	0.93374	1.0315	0.97633	1.0656	1.0596	1.1716	1.0365	1.2554	1.0854	0.789548	1.0062	0.779556	1.8043	0.914348
P20491	P20491	4	4	4	High affinity immunoglobulin epsilon receptor subunit gamma	GENE: Fcer1g	>sp|P20491|FCERG_MOUSE High affinity immunoglobulin epsilon receptor subunit gamma OS=Mus musculus GN=Fcer1g PE=1 SV=1	1	0.326	9.15e-74	2	4	3	1					3	3	4	3	1	2	2	2	3	3	1	0	2	3	1	1	0.91269	0.87894	1.0497	0.89878	0.9292	0.99042	NaN	NaN
P08113;F7C312	P08113;F7C312	60;33	58;33	58;33	Endoplasmin	GENE: Hsp90b1	>sp|P08113|ENPL_MOUSE Endoplasmin OS=Mus musculus GN=Hsp90b1 PE=1 SV=2;>tr|F7C312|F7C312_MOUSE Endoplasmin (Fragment) OS=Mus musculus GN=Hsp90b1 PE=1 SV=1	2	0.65	0	35	46	44	15	14	21	33	23	45	48	36	48	17	36	34	33	40	41	32	36	38	35	37	32	1.021	1.0481	1.0401	1.0174	1.0202	1.0177	1.0631	1.0298	1.1954	0.80038	0.86209	0.7636	0.810222	0.81388	0.909565
P40124;B1ARS0;D3YTR7;Q9CYT6	P40124	35;10;1;1	35;10;1;1	35;10;1;1	Adenylyl cyclase-associated protein 1	GENE: Cap1	>sp|P40124|CAP1_MOUSE Adenylyl cyclase-associated protein 1 OS=Mus musculus GN=Cap1 PE=1 SV=4	4	0.835	0	26	28	29	27	19	17	18	18	25	26	26	16	6	14	15	12	24	23	18	6	13	15	11	13	0.92634	0.97044	0.95361	0.97206	0.94907	0.94136	0.93499	0.94535	1.2189	1.0932	0.789774	1.2142	0.684	1.1357	0.700435
Q91VI7	Q91VI7	28	28	28	Ribonuclease inhibitor	GENE: Rnh1	>sp|Q91VI7|RINI_MOUSE Ribonuclease inhibitor OS=Mus musculus GN=Rnh1 PE=1 SV=1	1	0.853	0	20	18	18	17	9	16	12	11	22	21	27	17	1	8	6	3	22	19	13	0	12	13	12	9	0.91409	0.90404	0.93121	0.95178	0.88099	0.83735	0.90083	0.92312	1.5748	1.3299	0.982599	0.71983	1.20933	1.0243	0.720048
Q61937;Q9DAY9;Q5SQB0;Q5SQB5;E9Q5T3	Q61937;Q9DAY9;Q5SQB0;Q5SQB5;E9Q5T3	16;15;15;15;9	16;15;15;15;9	16;15;15;15;9	Nucleophosmin	GENE: Npm1;Gm5611	>sp|Q61937|NPM_MOUSE Nucleophosmin OS=Mus musculus GN=Npm1 PE=1 SV=1;>tr|Q9DAY9|Q9DAY9_MOUSE Nucleophosmin OS=Mus musculus GN=Npm1 PE=1 SV=1;>tr|Q5SQB0|Q5SQB0_MOUSE Nucleophosmin OS=Mus musculus GN=Npm1 PE=1 SV=1;>tr|Q5SQB5|Q5SQB5_MOUSE Nucleophosmin OS=Mu	5	0.74	0	5	7	6	5	7	5	4	5	8	6	10	4	3	3	3	2	7	6	4	1	8	5	5	5	1.0926	1.037	0.96143	0.909	1.0729	1.0952	1.0108	0.97968	1.124	1.0136	1.08446	1.2852	0.772311	1.5088	0.985652
Q9Z1Q5	Q9Z1Q5	18	18	18	Chloride intracellular channel protein 1	GENE: Clic1	>sp|Q9Z1Q5|CLIC1_MOUSE Chloride intracellular channel protein 1 OS=Mus musculus GN=Clic1 PE=1 SV=3	1	0.834	0	5	3	4	4	10	8	11	11	13	13	17	11	1	5	4	4	14	8	6	3	3	9	4	6	0.90374	1.0935	1.0631	1.0967	0.87117	0.92091	0.90206	0.91247	1.2655	1.0428	0.717288	0.99271	0.873956	1.012	0.958213
P34960;Q3TCW6;Q8BJC0;D3Z705	P34960;Q3TCW6	28;27;13;6	28;27;13;6	28;27;13;6	Macrophage metalloelastase	GENE: Mmp12	>sp|P34960|MMP12_MOUSE Macrophage metalloelastase OS=Mus musculus GN=Mmp12 PE=1 SV=3;>tr|Q3TCW6|Q3TCW6_MOUSE Macrophage metalloelastase OS=Mus musculus GN=Mmp12 PE=2 SV=1	4	0.503	0	1	1	2	2	24	23	22	22	2	3	4	4	19	23	24	24	5	8	2	0	22	24	23	24	1.0197	1.2824	0.79891	1.0495	0.91901	1.215	0.82195	0.89131	0.9154	0.7542	0.719153	0.36086	0.750089	0.81	0.750628
P35951	P35951	18	18	18	Low-density lipoprotein receptor	GENE: Ldlr	>sp|P35951|LDLR_MOUSE Low-density lipoprotein receptor OS=Mus musculus GN=Ldlr PE=1 SV=2	1	0.294	0	3	3	4	4	0	2	3	2	3	7	2	5	0	4	3	2	1	8	1	2	5	7	2	6	1.3149	0.61066	1.0471	0.73926	0.87074	0.67216	1.3675	0.79909	NaN	NaN	NaN	NaN	0.903378	1.2952	3.92604
Q9R1P1;D3YVS3;D3YUM8	Q9R1P1;D3YVS3	8;5;2	8;5;2	8;5;2	Proteasome subunit beta type-3	GENE: Psmb3;Gm5356	>sp|Q9R1P1|PSB3_MOUSE Proteasome subunit beta type-3 OS=Mus musculus GN=Psmb3 PE=1 SV=1;>tr|D3YVS3|D3YVS3_MOUSE Uncharacterized protein OS=Mus musculus GN=Gm5356 PE=4 SV=1	3	0.478	2.9e-187	3	1	1	2	5	6	4	4	4	5	6	5	2	3	3	2	4	5	0	0	4	5	3	4	0.59195	0.91294	NaN	NaN	NaN	NaN	1.0082	1.0686	1.1987	0.92562	0.836723	0.73168	1.30489	0.80225	0.684348
P61979-2;B2M1R6;P61979;P61979-3;H3BLL4;H3BKD0;D3YWG1;H3BK96;D3Z5X4;H3BKI8;H3BLP7;Q8BT23;H3BJ43;H3BJS9	P61979-2;B2M1R6;P61979;P61979-3;H3BLL4;H3BKD0;D3YWG1;H3BK96;D3Z5X4	27;26;26;25;20;18;18;17;17;12;7;6;5;5	27;26;26;25;20;18;18;17;17;12;7;6;5;5	27;26;26;25;20;18;18;17;17;12;7;6;5;5	Heterogeneous nuclear ribonucleoprotein K	GENE: Hnrnpk;Gm7964	>sp|P61979-2|HNRPK_MOUSE Isoform 2 of Heterogeneous nuclear ribonucleoprotein K OS=Mus musculus GN=Hnrnpk;>tr|B2M1R6|B2M1R6_MOUSE Heterogeneous nuclear ribonucleoprotein K OS=Mus musculus GN=Hnrnpk PE=1 SV=1;>sp|P61979|HNRPK_MOUSE Heterogeneous nuclear rib	14	0.69	0	14	21	20	18	8	11	8	10	14	16	18	13	1	3	7	5	19	17	14	5	8	5	5	6	0.98656	0.92941	0.98688	0.92571	1.0118	0.87575	0.95279	0.84696	0.95328	0.87565	1.03119	1.4834	1.00347	1.22	0.794155
Q9JM90;Q9JM90-2	Q9JM90;Q9JM90-2	15;8	15;8	15;8	Signal-transducing adaptor protein 1	GENE: Stap1	>sp|Q9JM90|STAP1_MOUSE Signal-transducing adaptor protein 1 OS=Mus musculus GN=Stap1 PE=1 SV=1;>sp|Q9JM90-2|STAP1_MOUSE Isoform 2 of Signal-transducing adaptor protein 1 OS=Mus musculus GN=Stap1	2	0.626	2.29e-255	3	0	5	1	2	3	2	6	10	8	8	2					10	6	7	0	1	2	0	2	1.0931	1.2194	NaN	NaN	1.012	1.2292	NaN	NaN	0.801	1.3428	0.899661	0.85043	0.705111	1.7963	1.05111
P49312;Q5EBP8;J3QK72;P49312-2;V9GXF8	P49312;Q5EBP8;J3QK72;P49312-2	20;20;18;17;1	19;19;17;16;1	19;19;17;16;1	Heterogeneous nuclear ribonucleoprotein A1	GENE: Hnrnpa1;Gm7729	>sp|P49312|ROA1_MOUSE Heterogeneous nuclear ribonucleoprotein A1 OS=Mus musculus GN=Hnrnpa1 PE=1 SV=2;>tr|Q5EBP8|Q5EBP8_MOUSE Heterogeneous nuclear ribonucleoprotein A1 OS=Mus musculus GN=Hnrnpa1 PE=2 SV=1;>tr|J3QK72|J3QK72_MOUSE Uncharacterized protein OS	5	0.547	0	8	8	9	10	10	9	9	12	13	15	16	9	2	9	9	7	10	9	9	2	6	5	4	5	1.2324	0.96796	0.9922	0.92122	1.2209	0.99961	1.084	0.9067	1.2753	0.64776	0.886158	1.0096	1.45404	0.99866	0.962947
P51859;E0CXA0;E0CYW7	P51859;E0CXA0	23;19;4	23;19;4	21;19;4	Hepatoma-derived growth factor	GENE: Hdgf	>sp|P51859|HDGF_MOUSE Hepatoma-derived growth factor OS=Mus musculus GN=Hdgf PE=1 SV=2;>tr|E0CXA0|E0CXA0_MOUSE Hepatoma-derived growth factor (Fragment) OS=Mus musculus GN=Hdgf PE=1 SV=1	3	0.819	0	15	13	14	18	4	8	5	10	7	6	8	3	0	4	4	4	7	6	6	0	2	3	2	2	0.87064	0.90276	0.94392	0.92355	0.88246	0.87058	0.88067	0.89836	1.048	0.78073	1.05367	0.81206	1.8664	0.93688	1.73425
Q9JKR6;F6TRP3;E0CYZ2	Q9JKR6	56;12;10	56;12;10	56;12;10	Hypoxia up-regulated protein 1	GENE: Hyou1	>sp|Q9JKR6|HYOU1_MOUSE Hypoxia up-regulated protein 1 OS=Mus musculus GN=Hyou1 PE=1 SV=1	3	0.664	0	36	37	37	41	6	9	18	13	40	40	28	45	5	12	10	5	44	40	30	27	12	16	16	10	0.97416	1.0088	0.99425	1.0683	1.025	1.0122	1.0273	1.0346	1.2807	0.87997	0.79678	2.6788	1.29951	4.3413	0.892077
Q9ER72;Q9ER72-2	Q9ER72;Q9ER72-2	37;34	37;34	37;34	"Cysteine--tRNA ligase, cytoplasmic"	GENE: Cars	">sp|Q9ER72|SYCC_MOUSE Cysteine--tRNA ligase, cytoplasmic OS=Mus musculus GN=Cars PE=2 SV=2;>sp|Q9ER72-2|SYCC_MOUSE Isoform 2 of Cysteine--tRNA ligase, cytoplasmic OS=Mus musculus GN=Cars"	2	0.539	0	4	14	13	12	3	13	12	14	17	23	22	21	1	3	4	1	23	24	15	12	5	3	3	0	0.79654	0.52447	1.0067	1.0532	1.0346	1.0039	1.024	1.0516	2.3981	1.2193	1.80746	1.105	1.43622	1.1163	1.00671
P05063	P05063	31	22	22	Fructose-bisphosphate aldolase C	GENE: Aldoc	>sp|P05063|ALDOC_MOUSE Fructose-bisphosphate aldolase C OS=Mus musculus GN=Aldoc PE=1 SV=4	1	0.876	0	8	7	8	10	13	11	12	14	16	19	16	15	6	12	13	9	16	14	11	1	11	7	8	9	0.86602	0.99487	1.1067	0.86465	0.90572	0.87566	0.866	0.81719	0.97342	0.96212	1.12949	0.85766	0.573778	0.8862	0.669517
P10126;D3YZ68;D3Z3I8;P62631	P10126;D3YZ68	29;17;13;10	29;17;13;10	29;17;13;10	Elongation factor 1-alpha 1	GENE: Eef1a1	>sp|P10126|EF1A1_MOUSE Elongation factor 1-alpha 1 OS=Mus musculus GN=Eef1a1 PE=1 SV=3;>tr|D3YZ68|D3YZ68_MOUSE Elongation factor 1-alpha 1 (Fragment) OS=Mus musculus GN=Eef1a1 PE=1 SV=1	4	0.684	0	16	17	15	14	14	15	12	15	17	18	19	14	8	11	13	10	16	16	13	6	12	11	11	12	0.99461	0.99209	1.0657	1.0876	1.0244	1.0153	1.0361	0.99539	1.1248	1.1457	1.19379	1.7421	0.898578	1.8498	1.32319
Q07797;E9Q5X5	Q07797	20;5	20;5	17;5	Galectin-3-binding protein	GENE: Lgals3bp	>sp|Q07797|LG3BP_MOUSE Galectin-3-binding protein OS=Mus musculus GN=Lgals3bp PE=1 SV=1	2	0.492	0	6	4	7	6	10	13	15	13	8	9	6	6	7	11	10	10	9	10	6	0	13	14	12	13	1.0212	1.3537	0.97737	1.164	1.135	1.41	1.1327	1.426	1.4438	1.6457	1.40881	1.0225	1.45071	1.1752	1.5485
Q61598;Q61598-2	Q61598;Q61598-2	36;33	36;33	30;27	Rab GDP dissociation inhibitor beta	GENE: Gdi2	>sp|Q61598|GDIB_MOUSE Rab GDP dissociation inhibitor beta OS=Mus musculus GN=Gdi2 PE=1 SV=1;>sp|Q61598-2|GDIB_MOUSE Isoform 2 of Rab GDP dissociation inhibitor beta OS=Mus musculus GN=Gdi2	2	0.87	0	12	10	13	15	17	16	15	23	22	22	22	13	9	14	15	15	23	18	10	0	12	16	8	15	0.92306	0.96422	1.0009	1.008	1.0292	0.94526	0.94808	1.0269	0.97675	0.85515	1.10898	0.87887	1.17702	1.85	0.787778
D3Z645;Q9QZ88;Q9QZ88-2;D3YYD5;D3YW98	D3Z645;Q9QZ88;Q9QZ88-2;D3YYD5	9;9;8;6;4	9;9;8;6;4	9;9;8;6;4	Vacuolar protein sorting-associated protein 29	GENE: Vps29	>tr|D3Z645|D3Z645_MOUSE Vacuolar protein sorting-associated protein 29 OS=Mus musculus GN=Vps29 PE=4 SV=1;>sp|Q9QZ88|VPS29_MOUSE Vacuolar protein sorting-associated protein 29 OS=Mus musculus GN=Vps29 PE=1 SV=1;>sp|Q9QZ88-2|VPS29_MOUSE Isoform 2 of Vacuola	5	0.722	1.36e-57	1	2	1	2	5	5	4	7	6	5	4	3	1	2	3	3	5	4	2	0	2	2	1	3	NaN	NaN	0.97847	1.1857	0.83348	0.71827	0.85101	0.76339	1.2871	1.0501	0.864407	0.86375	1.18231	0.93934	0.900966
Q6P5E4;G3UYG7;G3UZC1;G3UZU8;G3UY73;E9Q4X2;G3UY35;G3UXP5	Q6P5E4	70;10;9;9;4;3;2;1	70;10;9;9;4;3;2;1	70;10;9;9;4;3;2;1	UDP-glucose:glycoprotein glucosyltransferase 1	GENE: Uggt1	>sp|Q6P5E4|UGGG1_MOUSE UDP-glucose:glycoprotein glucosyltransferase 1 OS=Mus musculus GN=Uggt1 PE=1 SV=4	8	0.602	0	47	42	46	49	7	12	14	15	50	44	21	53	2	8	11	4	41	45	28	23	6	15	13	8	1.0457	1.0059	1.0238	0.9497	1.0289	1.0141	0.9947	0.96717	0.78822	0.73999	0.730395	0.74994	0.630844	0.94521	0.511111
P50247;A2ALT5	P50247	27;5	27;5	27;5	Adenosylhomocysteinase	GENE: Ahcy	>sp|P50247|SAHH_MOUSE Adenosylhomocysteinase OS=Mus musculus GN=Ahcy PE=1 SV=3	2	0.711	6.89e-300	11	14	12	13	7	9	7	9	19	19	22	14	0	3	4	1	16	18	6	0	4	2	1	5	1.0539	0.96129	1.0456	0.9022	1.0727	0.97739	1.0368	0.98764	1.1188	1.447	1.38181	1.1271	0.705022	4.0957	0.784251
O88342	O88342	29	29	29	WD repeat-containing protein 1	GENE: Wdr1	>sp|O88342|WDR1_MOUSE WD repeat-containing protein 1 OS=Mus musculus GN=Wdr1 PE=1 SV=3	1	0.675	0	13	11	17	13	17	19	17	17	25	22	23	20	5	10	11	6	24	21	22	9	9	8	3	10	0.94098	0.97851	0.99991	0.94545	1.0503	0.97666	0.99256	0.94492	1.5936	1.0512	1.15881	0.80356	1.22164	0.98683	1.07411
P47757-2;A2AMW0;P47757-4;P47757;F7CAZ6;F6YHZ8	P47757-2;A2AMW0;P47757-4;P47757;F7CAZ6	17;16;16;15;12;8	17;16;16;15;12;8	17;16;16;15;12;8	F-actin-capping protein subunit beta	GENE: Capzb	">sp|P47757-2|CAPZB_MOUSE Isoform 2 of F-actin-capping protein subunit beta OS=Mus musculus GN=Capzb;>tr|A2AMW0|A2AMW0_MOUSE Capping protein (Actin filament) muscle Z-line, beta, isoform CRA_a OS=Mus musculus GN=Capzb PE=1 SV=1;>sp|P47757-4|CAPZB_MOUSE Isof"	6	0.684	1.19e-293	1	0	2	2	7	7	5	6	12	6	9	5					11	1	2	4	2	4	1	2	0.87108	1.2044	NaN	NaN	0.83524	1.0049	1.2784	1.7018	0.91183	1.3043	1.06401	1.3581	1.69436	1.1899	1.12367
Q6WVG3;Q50H33-2;Q5DTY9;Q50H33	Q6WVG3	16;1;1;1	16;1;1;1	14;0;1;0	BTB/POZ domain-containing protein KCTD12	GENE: Kctd12	>sp|Q6WVG3|KCD12_MOUSE BTB/POZ domain-containing protein KCTD12 OS=Mus musculus GN=Kctd12 PE=1 SV=1	4	0.648	1.21e-304	7	2	8	4	7	4	5	8	9	9	8	5	0	4	4	3	10	8	7	0	5	4	2	3	1.0069	1.1162	1.3341	1.4127	1.0772	1.1743	0.9998	1.1801	0.84599	0.98187	0.895085	1.2149	0.851022	1.4016	0.676763
P17918	P17918	12	12	12	Proliferating cell nuclear antigen	GENE: Pcna	>sp|P17918|PCNA_MOUSE Proliferating cell nuclear antigen OS=Mus musculus GN=Pcna PE=1 SV=2	1	0.667	0	4	0	3	4	9	8	8	8	10	8	11	7	3	4	4	2	9	2	6	3	2	5	3	3	1.1031	1.0707	NaN	NaN	0.93084	0.97037	1.0514	1.0087	1.0079	1.0164	0.965198	0.95068	0.878489	0.94219	0.708792
Q5XJF6;P53026;D6RE43	Q5XJF6;P53026	12;11;3	12;11;3	12;11;3	Ribosomal protein;60S ribosomal protein L10a	GENE: Rpl10a	>tr|Q5XJF6|Q5XJF6_MOUSE Ribosomal protein OS=Mus musculus GN=Rpl10a PE=1 SV=1;>sp|P53026|RL10A_MOUSE 60S ribosomal protein L10a OS=Mus musculus GN=Rpl10a PE=1 SV=3	3	0.475	1.32e-179	6	5	3	0	6	5	6	5	8	7	9	8	1	3	2	3	7	6	0	0	3	2	2	3	1.1628	1.0801	0.92367	0.94409	1.117	1.0176	NaN	NaN	1.1881	0.90886	1.99825	1.4785	0.997067	1.3406	1.65193
P45376;D3YVJ7	P45376	23;11	23;11	23;11	Aldose reductase	GENE: Akr1b1	>sp|P45376|ALDR_MOUSE Aldose reductase OS=Mus musculus GN=Akr1b1 PE=1 SV=3	2	0.646	0	9	2	8	9	6	8	7	10	18	19	14	11	4	6	4	3	17	14	12	3	5	5	3	4	0.9647	1.1265	1.0212	0.94712	0.95012	0.93987	0.96336	0.89576	1.3342	1.2279	0.87678	0.89514	0.8284	0.94823	0.928647
P13020-2;P13020;A6PWS5	P13020-2;P13020	45;44;16	45;44;16	23;22;8	Gelsolin	GENE: Gsn	>sp|P13020-2|GELS_MOUSE Isoform 2 of Gelsolin OS=Mus musculus GN=Gsn;>sp|P13020|GELS_MOUSE Gelsolin OS=Mus musculus GN=Gsn PE=1 SV=3	3	0.699	0	13	17	19	19	14	11	15	13	20	22	21	20	3	10	10	8	18	19	14	12	7	7	7	8	0.92854	0.92812	0.98428	0.97304	0.89886	0.916	0.88764	0.84725	0.95885	0.74904	0.880791	0.76258	0.924222	0.82378	1.03082
O08795-2;O08795	O08795-2;O08795	21;19	21;19	21;19	Glucosidase 2 subunit beta	GENE: Prkcsh	>sp|O08795-2|GLU2B_MOUSE Isoform 2 of Glucosidase 2 subunit beta OS=Mus musculus GN=Prkcsh;>sp|O08795|GLU2B_MOUSE Glucosidase 2 subunit beta OS=Mus musculus GN=Prkcsh PE=1 SV=1	2	0.625	0	15	13	18	15	7	6	4	4	6	4	6	4	1	4	4	3	14	10	9	3	5	6	5	3	0.99094	0.99312	0.98862	0.91564	0.94335	0.88225	1.0106	0.87821	1.0593	0.73193	1.63554	0.79401	1.05409	1.5565	1.67295
Q3V117;Q91V92;Q3TS02	Q3V117;Q91V92	62;61;27	62;61;27	62;61;27	ATP-citrate synthase	GENE: Acly	>tr|Q3V117|Q3V117_MOUSE ATP-citrate synthase OS=Mus musculus GN=Acly PE=1 SV=1;>sp|Q91V92|ACLY_MOUSE ATP-citrate synthase OS=Mus musculus GN=Acly PE=1 SV=1	3	0.646	0	26	39	31	46	6	13	11	7	47	52	33	48	0	2	2	2	8	49	39	35	6	8	6	3	0.95021	0.96445	0.96078	0.97467	0.9863	1.0275	0.97707	1.0064	1.3024	0.96436	1.23531	1.1393	1.23524	1.0103	1.00454
P20029	P20029	45	43	43	78 kDa glucose-regulated protein	GENE: Hspa5	>sp|P20029|GRP78_MOUSE 78 kDa glucose-regulated protein OS=Mus musculus GN=Hspa5 PE=1 SV=3	1	0.582	0	28	27	28	29	25	22	23	26	34	16	32	32	13	20	20	19	31	29	29	18	22	19	19	15	1.0079	1.0994	1.0493	1.0641	1.0077	1.0785	1.028	1.0508	1.0608	0.82372	1.20554	1.1224	1.03689	1.1301	1.18357
Q9ERK4;E9Q1T9;F6ZEW4;E9QAX7;F7D1H9	Q9ERK4;E9Q1T9;F6ZEW4	47;42;29;22;1	47;42;29;22;1	47;42;29;22;1	Exportin-2	GENE: Cse1l	>sp|Q9ERK4|XPO2_MOUSE Exportin-2 OS=Mus musculus GN=Cse1l PE=2 SV=1;>tr|E9Q1T9|E9Q1T9_MOUSE Exportin-2 OS=Mus musculus GN=Cse1l PE=4 SV=1;>tr|F6ZEW4|F6ZEW4_MOUSE Exportin-2 (Fragment) OS=Mus musculus GN=Cse1l PE=4 SV=1	5	0.627	0	17	31	22	2	5	7	18	17	36	32	13	35	0	2	5	3	37	28	24	24	6	14	3	8	0.97291	0.96637	1.0366	0.99768	1.0319	1.0006	1.0546	0.8358	1.4364	1.1238	0.956667	0.92035	0.739867	0.95885	0.75715
P09581;H3BKY7;P05532-2;P05532;F7DD14;Q00342;Q3UEW6	P09581	33;1;1;1;1;1;1	33;1;1;1;1;1;1	33;1;1;1;1;1;1	Macrophage colony-stimulating factor 1 receptor	GENE: Csf1r	>sp|P09581|CSF1R_MOUSE Macrophage colony-stimulating factor 1 receptor OS=Mus musculus GN=Csf1r PE=1 SV=3	7	0.39	0	16	15	15	16	10	10	11	16	16	14	9	17	9	15	15	14	16	14	5	11	17	17	15	17	0.4161	0.51569	0.43542	0.32891	0.4096	0.42899	0.56053	0.41771	1.0583	0.57094	0.841808	0.30252	0.869556	0.29451	0.895169
Q922R8;Q3TML0	Q922R8;Q3TML0	20;19	20;19	20;19	Protein disulfide-isomerase A6	GENE: Pdia6	>sp|Q922R8|PDIA6_MOUSE Protein disulfide-isomerase A6 OS=Mus musculus GN=Pdia6 PE=1 SV=3;>tr|Q3TML0|Q3TML0_MOUSE Protein disulfide-isomerase A6 OS=Mus musculus GN=Pdia6 PE=2 SV=1	2	0.541	0	11	13	11	11	4	7	5	10	12	11	14	5	2	2	3	2	12	10	4	1	2	1	2	2	1.009	1.0366	1.0515	0.99871	1.0386	0.97434	1.0579	1.0094	0.85093	0.76631	1.40102	1.4746	0.701111	1.4779	0.874783
Q9JII6;B1AXW3	Q9JII6;B1AXW3	21;13	21;13	21;13	Alcohol dehydrogenase [NADP(+)]	GENE: Akr1a1	>sp|Q9JII6|AK1A1_MOUSE Alcohol dehydrogenase [NADP(+)] OS=Mus musculus GN=Akr1a1 PE=1 SV=3;>tr|B1AXW3|B1AXW3_MOUSE Alcohol dehydrogenase [NADP(+)] (Fragment) OS=Mus musculus GN=Akr1a1 PE=1 SV=2	2	0.751	0	4	0	1	3	6	10	7	10	15	13	14	10	4	7	7	4	13	11	12	3	6	7	4	7	0.826	0.95475	NaN	NaN	1.1836	1.2091	1.1461	1.1618	0.9858	0.88305	0.767062	0.71823	0.722044	0.71277	0.923285
P28352;F6QA74;D3Z124;D3Z6R9	P28352;F6QA74;D3Z124	17;16;12;3	17;16;12;3	17;16;12;3	"DNA-(apurinic or apyrimidinic site) lyase;DNA-(apurinic or apyrimidinic site) lyase, mitochondrial"	GENE: Apex1	>sp|P28352|APEX1_MOUSE DNA-(apurinic or apyrimidinic site) lyase OS=Mus musculus GN=Apex1 PE=1 SV=2;>tr|F6QA74|F6QA74_MOUSE DNA-(apurinic or apyrimidinic site) lyase (Fragment) OS=Mus musculus GN=Apex1 PE=4 SV=1;>tr|D3Z124|D3Z124_MOUSE DNA-(apurinic or apy	4	0.612	0	6	2	8	4	4	6	4	7	15	12	13	5	1	3	4	1	9	9	8	0	4	2	0	1	0.84118	0.88419	0.88618	1.0429	1.0094	1.2219	1.0426	1.2856	1.5129	1.0198	1.18181	0.84773	1.40564	0.84295	1.42005
Q9EPL8	Q9EPL8	37	37	36	Importin-7	GENE: Ipo7	>sp|Q9EPL8|IPO7_MOUSE Importin-7 OS=Mus musculus GN=Ipo7 PE=1 SV=2	1	0.467	0	14	25	23	26	3	6	7	4	28	30	6	26					4	27	20	13	3	4	3	1	0.96673	1.1044	1.0761	1.1366	1.1033	1.124	1.1136	1.1384	1.3542	1.4438	1.39079	4.2008	0.687378	1.224	0.942657
P07356;B0V2N5;B0V2N7;B0V2N8	P07356;B0V2N5;B0V2N7;B0V2N8	33;22;19;17	33;22;19;17	33;22;19;17	Annexin A2	GENE: Anxa2	>sp|P07356|ANXA2_MOUSE Annexin A2 OS=Mus musculus GN=Anxa2 PE=1 SV=2;>tr|B0V2N5|B0V2N5_MOUSE Annexin (Fragment) OS=Mus musculus GN=Anxa2 PE=1 SV=1;>tr|B0V2N7|B0V2N7_MOUSE Annexin (Fragment) OS=Mus musculus GN=Anxa2 PE=1 SV=1;>tr|B0V2N8|B0V2N8_MOUSE Annexin	4	0.791	0	17	17	15	17	6	7	8	8	29	25	29	24	5	4	7	1	26	24	22	11	4	3	4	4	0.937	0.9487	0.98365	1.0769	0.95325	0.93461	0.92054	0.96457	0.9894	0.87433	0.927232	0.95639	0.811111	0.7076	1.11043
P46664	P46664	12	12	12	Adenylosuccinate synthetase isozyme 2	GENE: Adss	>sp|P46664|PURA2_MOUSE Adenylosuccinate synthetase isozyme 2 OS=Mus musculus GN=Adss PE=1 SV=2	1	0.362	2.32e-270	7	5	7	8	5	6	5	6	6	9	7	4					9	7	2	0	4	2	2	2	0.93368	1.0466	1.0662	1.0713	0.98933	0.87249	0.92944	1.0158	1.1685	1.0237	1.38215	0.88121	1.29222	0.89641	0.872657
P49710;E9Q4E5	P49710	18;5	18;5	18;5	Hematopoietic lineage cell-specific protein	GENE: Hcls1	>sp|P49710|HCLS1_MOUSE Hematopoietic lineage cell-specific protein OS=Mus musculus GN=Hcls1 PE=1 SV=2	2	0.479	8.12e-219	10	13	13	12	5	2	4	3	9	0	9	9	1	3	3	1	11	9	7	6	2	1	1	2	1.0836	1.003	1.0766	1.0295	1.0594	0.98944	1.0069	0.89954	1.183	0.79926	1.12418	1.0192	2.00671	1.0424	2.63787
P01902;Q05A75	P01902	22;3	22;3	13;0	"H-2 class I histocompatibility antigen, K-D alpha chain"	GENE: H2-K1	">sp|P01902|HA1D_MOUSE H-2 class I histocompatibility antigen, K-D alpha chain OS=Mus musculus GN=H2-K1 PE=1 SV=1"	2	0.582	0	10	8	9	7	7	10	6	9	6	3	6	6	3	7	7	5	6	7	2	0	8	8	6	7	0.89065	0.95947	0.9417	0.9608	0.92147	1.0124	0.91438	1.0468	1.0035	1.3971	2.42282	1.2535	1.85387	4.2038	1.36855
P26645	P26645	17	17	17	Myristoylated alanine-rich C-kinase substrate	GENE: Marcks	>sp|P26645|MARCS_MOUSE Myristoylated alanine-rich C-kinase substrate OS=Mus musculus GN=Marcks PE=1 SV=2	1	0.699	0	14	14	13	14	7	4	2	3	2	3	2	4	0	4	1	2	9	4	5	0	2	2	0	1	1.3686	1.5464	1.4698	1.6055	1.3766	1.5319	1.4792	1.6247	0.83739	2.2154	0.862316	1.8003	NaN	NaN	2.00246
Q91XV3	Q91XV3	24	24	24	Brain acid soluble protein 1	GENE: Basp1	>sp|Q91XV3|BASP1_MOUSE Brain acid soluble protein 1 OS=Mus musculus GN=Basp1 PE=1 SV=3	1	0.916	0	17	17	18	16	13	11	10	12	13	16	16	11	0	5	5	5	11	11	6	2	4	6	4	4	0.85598	0.88331	0.94833	0.93921	0.85728	0.8604	0.84247	0.85729	0.89503	0.7154	1.05921	1.0974	0.6416	1.0808	1.14976
Q99KQ4	Q99KQ4	26	26	26	Nicotinamide phosphoribosyltransferase	GENE: Nampt	>sp|Q99KQ4|NAMPT_MOUSE Nicotinamide phosphoribosyltransferase OS=Mus musculus GN=Nampt PE=1 SV=1	1	0.633	0	12	10	14	14	10	8	9	10	12	8	12	5	2	4	5	3	16	16	12	4	5	2	1	2	1.0928	1.2608	1.103	1.2857	1.15	1.327	1.1615	1.2056	0.85722	1.1796	1.03729	1.2975	1.03578	1.208	1.12928
B2RXS4	B2RXS4	58	58	57	Plexin-B2	GENE: Plxnb2	>sp|B2RXS4|PLXB2_MOUSE Plexin-B2 OS=Mus musculus GN=Plxnb2 PE=1 SV=1	1	0.455	0	32	29	29	25	0	1	3	3	34	23	26	28					37	36	28	16	1	3	1	2	0.85418	0.78817	0.94189	0.85977	0.91408	0.80655	1.0361	0.8465	NaN	NaN	NaN	NaN	0.8692	0.40362	2.06401
Q9D8N0	Q9D8N0	27	27	27	Elongation factor 1-gamma	GENE: Eef1g	>sp|Q9D8N0|EF1G_MOUSE Elongation factor 1-gamma OS=Mus musculus GN=Eef1g PE=1 SV=3	1	0.67	0	14	11	10	12	12	11	12	13	24	19	21	11	2	5	6	3	17	15	7	0	7	7	3	6	1.1071	1.1061	1.12	1.0664	1.0958	1.059	1.0264	1.1074	1.4654	1.1973	1.29616	1.057	1.46569	1.1045	1.08174
P61161	P61161	20	20	20	Actin-related protein 2	GENE: Actr2	>sp|P61161|ARP2_MOUSE Actin-related protein 2 OS=Mus musculus GN=Actr2 PE=1 SV=1	1	0.569	0	7	6	7	5	10	10	11	9	15	15	17	9	3	6	11	5	15	13	12	3	4	8	9	6	1.1373	0.9417	0.97745	1.0323	0.98409	1.0744	1.0387	1.1194	0.87067	0.97798	1.19452	1.1673	1.29378	1.1433	1.0814
P97315	P97315	9	9	9	Cysteine and glycine-rich protein 1	GENE: Csrp1	>sp|P97315|CSRP1_MOUSE Cysteine and glycine-rich protein 1 OS=Mus musculus GN=Csrp1 PE=1 SV=3	1	0.642	0	5	7	7	6	5	6	5	5	6	5	5	3	1	5	3	3	6	5	0	0	4	3	4	3	1.0335	0.99833	1.1847	1.1436	1.0108	0.95086	1.0192	1.0888	1.5531	1.1436	2.70107	1.3079	2.39382	1.1729	1.47671
P35762	P35762	4	4	4	CD81 antigen	GENE: Cd81	>sp|P35762|CD81_MOUSE CD81 antigen OS=Mus musculus GN=Cd81 PE=1 SV=2	1	0.309	0	3	3	4	3	1	1	2	2	2	2	0	1	0	3	2	1	2	3	0	0	3	2	3	2	0.69439	0.56645	0.76539	0.62326	0.74478	0.50718	0.71961	0.61343	NaN	NaN	NaN	NaN	0.812578	0.35255	0.651836
Q60854;F8WIV2;K7E6F1;E9Q108;E9Q0P9;E9Q3Y1;E9Q6X2;E9PYY0;E9PZQ9;E9Q4R2;Q3UWK8;Q6P6K7;W4VSP4	Q60854;F8WIV2;K7E6F1	22;21;11;9;9;8;8;6;3;3;1;1;1	22;21;11;9;9;8;8;6;3;3;1;1;1	21;21;10;8;8;7;7;5;2;2;1;1;1	Serpin B6	GENE: Serpinb6;Serpinb6a	>sp|Q60854|SPB6_MOUSE Serpin B6 OS=Mus musculus GN=Serpinb6 PE=1 SV=1;>tr|F8WIV2|F8WIV2_MOUSE Serpin B6 OS=Mus musculus GN=Serpinb6a PE=1 SV=1;>tr|K7E6F1|K7E6F1_MOUSE Serpin B6 (Fragment) OS=Mus musculus GN=Serpinb6a PE=1 SV=1	13	0.783	0	3	5	7	7	7	8	4	9	21	19	16	10	2	2	2	2	18	15	14	1	3	5	3	6	0.92375	1.1018	1.0849	1.0991	0.92649	1.015	1.0251	1.0301	1.0098	1.0565	1.44853	0.92808	1.0196	0.96786	0.835749
Q9WUM4;E9PX03;E9PZJ0;E9PVJ1	Q9WUM4	17;4;3;3	16;4;3;3	16;4;3;3	Coronin-1C	GENE: Coro1c	>sp|Q9WUM4|COR1C_MOUSE Coronin-1C OS=Mus musculus GN=Coro1c PE=1 SV=2	4	0.46	4.34e-243	3	1	2	2	8	7	6	10	6	5	6	5	0	6	4	3	5	2	0	0	5	5	3	4	1.1358	1.04	0.92349	0.91367	1.1646	0.79378	1.0749	0.83621	1.3005	1.4062	2.13153	2.2415	1.16431	2.296	1.68787
P97855	P97855	18	18	17	Ras GTPase-activating protein-binding protein 1	GENE: G3bp1	>sp|P97855|G3BP1_MOUSE Ras GTPase-activating protein-binding protein 1 OS=Mus musculus GN=G3bp1 PE=1 SV=1	1	0.482	0	14	11	13	13	5	6	5	8	10	10	7	11					12	11	9	0	4	4	1	1	1.1037	0.86637	1.0335	0.81582	1.1623	0.93418	1.0985	0.88127	1.1604	1.037	3.03627	0.87081	1.17724	0.96576	1.34889
Q3U4W8;P56399;D3YYA5;D3Z4K7	Q3U4W8;P56399	39;38;10;9	39;38;10;9	39;38;10;9	Ubiquitin carboxyl-terminal hydrolase;Ubiquitin carboxyl-terminal hydrolase 5	GENE: Usp5	>tr|Q3U4W8|Q3U4W8_MOUSE Ubiquitin carboxyl-terminal hydrolase OS=Mus musculus GN=Usp5 PE=1 SV=1;>sp|P56399|UBP5_MOUSE Ubiquitin carboxyl-terminal hydrolase 5 OS=Mus musculus GN=Usp5 PE=1 SV=1	4	0.616	0	20	23	20	3	3	4	6	5	21	23	10	20	0	3	2	1	29	24	18	19	4	3	2	4	0.88967	0.88905	1.0197	0.9663	0.9129	0.90385	1.0071	1.0906	0.75652	0.98484	0.555791	0.85368	0.727733	0.66182	1.86473
P09055;P09055-2	P09055;P09055-2	23;21	23;21	23;21	Integrin beta-1	GENE: Itgb1	>sp|P09055|ITB1_MOUSE Integrin beta-1 OS=Mus musculus GN=Itgb1 PE=1 SV=1;>sp|P09055-2|ITB1_MOUSE Isoform 2 of Integrin beta-1 OS=Mus musculus GN=Itgb1	2	0.335	0	15	15	17	15					16	14	6	12					13	17	9	13	2	3	2	3	1.0318	1.4026	1.1053	1.5618	0.9947	1.4256	1.1484	1.5927
P10107	P10107	32	32	31	Annexin A1	GENE: Anxa1	>sp|P10107|ANXA1_MOUSE Annexin A1 OS=Mus musculus GN=Anxa1 PE=1 SV=2	1	0.76	0	12	10	12	8	5	5	3	6	21	24	24	20	3	4	3	0	23	18	19	9	2	3	1	4	1.0088	1.0082	1.0865	1.0412	0.97914	1.0304	1.136	1.028	0.96069	0.83282	0.78226	0.93777	1.10249	0.97793	1.06097
P09103;E9Q8G8	P09103	36;9	36;9	36;9	Protein disulfide-isomerase	GENE: P4hb	>sp|P09103|PDIA1_MOUSE Protein disulfide-isomerase OS=Mus musculus GN=P4hb PE=1 SV=2	2	0.664	0	20	22	23	21	16	5	6	10	26	26	27	20	2	5	3	1	26	24	19	7	3	5	2	3	1.0228	1.0462	1.0599	1.0973	1.0348	1.0061	0.97563	1.0237	1.0895	0.70921	1.7848	1.0116	1.24671	0.94259	1.56169
P99024	P99024	27	6	5	Tubulin beta-5 chain	GENE: Tubb5	>sp|P99024|TBB5_MOUSE Tubulin beta-5 chain OS=Mus musculus GN=Tubb5 PE=1 SV=1	1	0.788	0	4	5	4	5	4	4	3	3	4	5	5	4					5	4	4	1	4	3	2	3	0.9781	1.0112	0.99774	0.95341	1.0349	0.9744	1.0021	0.99252	1.7334	1.0247	1.76729	1.0971	3.49062	0.93597	1.7772
P01027;P01027-2;H3BKW9;H3BL60	P01027	114;31;7;6	114;31;7;6	101;29;7;2	Complement C3;Complement C3 beta chain;Complement C3 alpha chain;C3a anaphylatoxin;Acylation stimulating protein;Complement C3b alpha chain;Complement C3c alpha chain fragment 1;Complement C3dg fragment;Complement C3g fragment;Complement C3d fragment;Comp	GENE: C3	>sp|P01027|CO3_MOUSE Complement C3 OS=Mus musculus GN=C3 PE=1 SV=3	4	0.799	0	11	15	16	13	69	75	73	75	2	7	1	4	65	79	80	77	10	11	1	8	89	80	85	81	2.6787	6.017	2.2611	4.9134	2.517	5.7501	2.7564	4.7924	2.1422	5.642	2.04593	4.541	2.05169	4.8424	1.89121
P62806	P62806	6	6	6	Histone H4	GENE: Hist1h4a	>sp|P62806|H4_MOUSE Histone H4 OS=Mus musculus GN=Hist1h4a PE=1 SV=2	1	0.573	1.32e-47	4	4	5	1	4	4	1	3	2	1	2	3	1	1	5	2	2	2	0	0	5	4	4	3	0.22615	0.32417	1.2062	2.9327	1.0037	2.4053	NaN	NaN	1.3935	1.933	0.157045	0.3415	0.793822	0.94799	1.28068
O09126	O09126	17	17	17	Semaphorin-4D	GENE: Sema4d	>sp|O09126|SEM4D_MOUSE Semaphorin-4D OS=Mus musculus GN=Sema4d PE=1 SV=2	1	0.281	2.66e-198	2	4	4	3	0	4	5	4	1	3	1	4	0	3	2	1	7	3	3	2	3	8	7	3	1.2342	1.5682	1.2495	1.0746	1.2036	1.0936	1.5933	1.6316	NaN	NaN	1.06514	0.94671	1.42827	0.85514	0.893188
P50580;D3YVH7	P50580;D3YVH7	21;14	21;14	21;14	Proliferation-associated protein 2G4	GENE: Pa2g4	>sp|P50580|PA2G4_MOUSE Proliferation-associated protein 2G4 OS=Mus musculus GN=Pa2g4 PE=1 SV=3;>tr|D3YVH7|D3YVH7_MOUSE Proliferation-associated protein 2G4 (Fragment) OS=Mus musculus GN=Pa2g4 PE=1 SV=1	2	0.713	1.59e-277	14	14	12	12	8	7	7	10	16	16	12	10					11	10	1	0	5	3	1	3	1.1322	1.0247	1.0897	0.95002	1.1448	1.0124	1.0698	1.0522	1.6985	1.7149	1.16492	1.0116	1.20542	4.4424	2.23536
P62960;A2BGG7;Q9Z2C8-2;B2RUF0;Q9Z2C8	P62960;A2BGG7	22;13;5;5;5	22;13;5;5;5	15;13;0;0;0	Nuclease-sensitive element-binding protein 1	GENE: Ybx1	>sp|P62960|YBOX1_MOUSE Nuclease-sensitive element-binding protein 1 OS=Mus musculus GN=Ybx1 PE=1 SV=3;>tr|A2BGG7|A2BGG7_MOUSE Nuclease-sensitive element-binding protein 1 (Fragment) OS=Mus musculus GN=Ybx1 PE=1 SV=1	5	0.739	0	12	14	13	11	4	4	4	4	9	9	10	3	0	2	1	1	9	6	5	0	2	4	2	3	1.0513	0.88814	0.93302	0.84998	1.0707	0.87325	0.99334	0.88769	1.6685	1.2375	0.976271	1.2177	2.41756	1.4726	2.53145
Q9R0Q7;D3Z7C6	Q9R0Q7;D3Z7C6	6;4	6;4	6;4	Prostaglandin E synthase 3	GENE: Ptges3	>sp|Q9R0Q7|TEBP_MOUSE Prostaglandin E synthase 3 OS=Mus musculus GN=Ptges3 PE=1 SV=1;>tr|D3Z7C6|D3Z7C6_MOUSE Prostaglandin E synthase 3 OS=Mus musculus GN=Ptges3 PE=1 SV=1	2	0.462	0	2	3	4	4	3	0	1	2	2	3	3	4					4	3	3	0	2	2	0	2	0.8796	1.0734	1.0795	1.157	1.0107	0.9991	1.0161	1.0194	1.3111	1.7442	NaN	NaN	NaN	NaN	1.12116
Q61792;A2A6H0;A2A6G9;A2A6G7;A2A6G8;A2A6G6;A2A6G5;E9Q0N6;A2A6H1;A2A6G4;A2A6G0;Q9DC07	Q61792;A2A6H0;A2A6G9;A2A6G7;A2A6G8	17;14;12;9;9;8;5;5;4;2;1;1	17;14;12;9;9;8;5;5;4;2;1;1	17;14;12;9;9;8;5;5;4;2;1;1	LIM and SH3 domain protein 1	GENE: Lasp1	>sp|Q61792|LASP1_MOUSE LIM and SH3 domain protein 1 OS=Mus musculus GN=Lasp1 PE=1 SV=1;>tr|A2A6H0|A2A6H0_MOUSE LIM and SH3 domain protein 1 (Fragment) OS=Mus musculus GN=Lasp1 PE=1 SV=1;>tr|A2A6G9|A2A6G9_MOUSE LIM and SH3 domain protein 1 (Fragment) OS=Mus	12	0.658	1.17e-200	15	12	13	11	2	1	1	2	15	14	13	7	0	3	2	1	12	8	7	0	2	2	4	0	0.84367	0.94295	0.9568	0.94489	0.86054	0.9384	0.8916	0.98258	4.8333	2.0844	NaN	NaN	NaN	NaN	0.987971
P24369	P24369	15	15	15	Peptidyl-prolyl cis-trans isomerase B	GENE: Ppib	>sp|P24369|PPIB_MOUSE Peptidyl-prolyl cis-trans isomerase B OS=Mus musculus GN=Ppib PE=1 SV=2	1	0.616	9.52e-235	8	8	7	6	10	8	6	8	10	12	7	8	4	4	5	6	7	4	2	0	4	2	3	3	0.89999	0.96788	1.0165	1.0325	0.86744	0.91884	0.89557	1.0913	1.2832	0.77429	1.3491	1.1906	1.36249	1.1528	1.15517
Q543K9;P23492	Q543K9;P23492	14;14	14;14	8;8	Purine nucleoside phosphorylase	GENE: Pnp	>tr|Q543K9|Q543K9_MOUSE Purine nucleoside phosphorylase OS=Mus musculus GN=Pnp PE=2 SV=1;>sp|P23492|PNPH_MOUSE Purine nucleoside phosphorylase OS=Mus musculus GN=Pnp PE=1 SV=2	2	0.713	1.39e-232	2	0	2	1	4	3	4	4	5	7	6	2					4	0	1	0	3	2	1	4	1.0698	2.38	NaN	NaN	0.82423	1.4474	NaN	NaN	1.0273	1.316	0.81565	1.5317	1.10858	1.0654	1.1515
P48036	P48036	32	32	32	Annexin A5	GENE: Anxa5	>sp|P48036|ANXA5_MOUSE Annexin A5 OS=Mus musculus GN=Anxa5 PE=1 SV=1	1	0.856	0	15	12	13	14	4	5	5	6	29	26	26	20					26	10	14	10	2	4	2	4	0.9691	1.0991	1.0496	1.0878	0.99524	1.0896	0.98415	1.0398	1.0101	1.1088	0.946554	1.0807	1.01587	1.1144	0.968116
P10852;P10852-2	P10852;P10852-2	24;22	24;22	24;22	4F2 cell-surface antigen heavy chain	GENE: Slc3a2	>sp|P10852|4F2_MOUSE 4F2 cell-surface antigen heavy chain OS=Mus musculus GN=Slc3a2 PE=1 SV=1;>sp|P10852-2|4F2_MOUSE Isoform 2 of 4F2 cell-surface antigen heavy chain OS=Mus musculus GN=Slc3a2	2	0.5	0	14	16	18	15					15	13	14	14					17	17	10	11	4	3	0	1	0.9712	1.0513	1.0151	0.96771	0.93337	0.96902	1.0407	0.8764
P51150	P51150	19	19	19	Ras-related protein Rab-7a	GENE: Rab7a	>sp|P51150|RAB7A_MOUSE Ras-related protein Rab-7a OS=Mus musculus GN=Rab7a PE=1 SV=2	1	0.807	0	11	11	12	11	9	7	7	9	16	15	16	13					14	11	2	0	3	2	0	0	0.8468	0.88635	1.0083	1.0715	0.90785	0.9817	0.9582	0.98901	1.987	1.2938	1.47147	1.1006	1.10391	1.3364	1.58961
Q9Z1N5;G3UXI6	Q9Z1N5	19;8	19;8	9;5	Spliceosome RNA helicase Ddx39b	GENE: Ddx39b	>sp|Q9Z1N5|DX39B_MOUSE Spliceosome RNA helicase Ddx39b OS=Mus musculus GN=Ddx39b PE=1 SV=1	2	0.565	0	5	4	5	5	7	4	5	7	8	7	6	4					5	5	1	0	3	2	1	1	1.1065	0.78306	0.74748	0.66006	0.90318	0.71085	0.96463	0.78841	1.0608	1.1567	1.6509	1.2089	1.70364	5.1474	1.94029
Q9D1A2	Q9D1A2	27	27	27	Cytosolic non-specific dipeptidase	GENE: Cndp2	>sp|Q9D1A2|CNDP2_MOUSE Cytosolic non-specific dipeptidase OS=Mus musculus GN=Cndp2 PE=1 SV=1	1	0.686	0	13	13	17	13	9	9	9	13	20	18	17	15					14	16	12	4	2	3	2	2	0.90566	0.96322	0.93886	0.97095	0.89901	0.94957	0.89708	0.90523	1.5176	1.5328	1.2039	1.3897	1.28644	1.4347	1.36111
Q07813	Q07813	8	8	8	Apoptosis regulator BAX	GENE: Bax	>sp|Q07813|BAX_MOUSE Apoptosis regulator BAX OS=Mus musculus GN=Bax PE=1 SV=1	1	0.594	3.1e-123	1	6	6	4	5	6	4	4	7	6	4	2	0	4	2	2	7	4	4	0	2	0	4	4	NaN	NaN	0.97804	0.92124	1.0122	0.97035	0.90931	0.95184	0.97721	0.93205	1.43706	1.1005	1.02231	1.1142	0.799275
P09671	P09671	9	9	9	"Superoxide dismutase [Mn], mitochondrial"	GENE: Sod2	">sp|P09671|SODM_MOUSE Superoxide dismutase [Mn], mitochondrial OS=Mus musculus GN=Sod2 PE=1 SV=3"	1	0.383	5.14e-135	3	2	1	1	3	2	3	5	3	3	4	2	2	2	1	3	4	5	0	0	2	2	0	1	1.247	2.1853	2.0927	2.5096	NaN	NaN	NaN	NaN	1.3331	1.4679	2.16746	1.2118	3.72364	1.9693	1.78357
P13597-2;P13597	P13597-2;P13597	10;10	10;10	10;10	Intercellular adhesion molecule 1	GENE: Icam1	>sp|P13597-2|ICAM1_MOUSE Isoform 2 of Intercellular adhesion molecule 1 OS=Mus musculus GN=Icam1;>sp|P13597|ICAM1_MOUSE Intercellular adhesion molecule 1 OS=Mus musculus GN=Icam1 PE=1 SV=1	2	0.243	2.57e-173	4	7	7	2					4	5	1	3					5	4	4	3	2	3	4	1	3.6756	3.5532	1.9272	2.9517	3.0176	4.9497	1.2967	1.5042
O35375-5;O35375-6;O35375-2;O35375-3;O35375-4;O35375	O35375-5;O35375-6;O35375-2;O35375-3;O35375-4;O35375	22;22;21;21;21;21	22;22;21;21;21;21	22;22;21;21;21;21	Neuropilin-2	GENE: Nrp2	>sp|O35375-5|NRP2_MOUSE Isoform B0 of Neuropilin-2 OS=Mus musculus GN=Nrp2;>sp|O35375-6|NRP2_MOUSE Isoform B5 of Neuropilin-2 OS=Mus musculus GN=Nrp2;>sp|O35375-2|NRP2_MOUSE Isoform A0 of Neuropilin-2 OS=Mus musculus GN=Nrp2;>sp|O35375-3|NRP2_MOUSE Isoform	6	0.381	3.17e-274	5	6	5	7	0	2	2	2	6	3	1	7					4	13	7	2	3	5	4	2	1.472	1.6924	1.3869	1.4717	1.2814	1.3859	1.5898	1.8568	NaN	NaN	0.831921	0.63027	3.55093	1.3785	1.55623
Q9WU78;Q9WU78-3;Q9WU78-2	Q9WU78;Q9WU78-3	45;44;8	45;44;8	45;44;8	Programmed cell death 6-interacting protein	GENE: Pdcd6ip	>sp|Q9WU78|PDC6I_MOUSE Programmed cell death 6-interacting protein OS=Mus musculus GN=Pdcd6ip PE=1 SV=3;>sp|Q9WU78-3|PDC6I_MOUSE Isoform 3 of Programmed cell death 6-interacting protein OS=Mus musculus GN=Pdcd6ip	3	0.635	0	22	31	28	6	3	1	3	2	27	32	22	27					34	33	23	32	3	3	1	0	1.0005	0.89704	1.0279	0.89764	0.95957	0.95234	1.0148	1.0007	0.69592	0.83997	NaN	NaN	1.68333	0.81752	0.947874
P70670;Q60817	P70670;Q60817	7;6	7;6	7;6	"Nascent polypeptide-associated complex subunit alpha, muscle-specific form;Nascent polypeptide-associated complex subunit alpha"	GENE: Naca	">sp|P70670|NACAM_MOUSE Nascent polypeptide-associated complex subunit alpha, muscle-specific form OS=Mus musculus GN=Naca PE=1 SV=2;>sp|Q60817|NACA_MOUSE Nascent polypeptide-associated complex subunit alpha OS=Mus musculus GN=Naca PE=1 SV=1"	2	0.043	0	5	6	5	5	3	5	3	3	5	5	5	4	2	2	2	1	4	3	4	2	1	3	1	2	0.95411	1.0788	1.0686	1.0857	1.001	1.0332	1.0348	1.0238	1.1685	1.2465	0.94209	1.9066	1.02267	2.0003	1.36213
A1L314;E9QN37	A1L314;E9QN37	28;26	28;26	28;26	Macrophage-expressed gene 1 protein	GENE: Mpeg1	>sp|A1L314|MPEG1_MOUSE Macrophage-expressed gene 1 protein OS=Mus musculus GN=Mpeg1 PE=2 SV=1;>tr|E9QN37|E9QN37_MOUSE Macrophage-expressed gene 1 protein OS=Mus musculus GN=Mpeg1 PE=4 SV=1	2	0.606	0	18	17	16	18	3	2	5	2	16	16	14	16	1	2	3	2	17	17	11	11	1	3	1	4	0.9954	0.82252	0.90525	0.80753	0.94512	0.72069	0.90941	0.72596	0.93565	0.64002	0.294186	0.051222	0.488356	0.262	0.438928
Q8VCT3;E9PYF1	Q8VCT3;E9PYF1	33;29	33;29	33;29	Aminopeptidase B	GENE: Rnpep	>sp|Q8VCT3|AMPB_MOUSE Aminopeptidase B OS=Mus musculus GN=Rnpep PE=2 SV=2;>tr|E9PYF1|E9PYF1_MOUSE Aminopeptidase B OS=Mus musculus GN=Rnpep PE=4 SV=1	2	0.651	0	16	15	14	17	9	5	6	10	24	24	21	20	0	5	5	5	27	23	22	8	1	5	4	4	0.94699	1.0003	1.0664	1.0088	1.0723	0.9909	1.0138	1.0013	1.8442	0.96441	1.06232	0.77821	0.904178	0.83649	1.25382
P63158;D3YZ18;D3YVC6	P63158;D3YZ18	9;5;4	8;4;3	8;4;3	High mobility group protein B1	GENE: Hmgb1	>sp|P63158|HMGB1_MOUSE High mobility group protein B1 OS=Mus musculus GN=Hmgb1 PE=1 SV=2;>tr|D3YZ18|D3YZ18_MOUSE High mobility group protein B1 (Fragment) OS=Mus musculus GN=Hmgb1 PE=1 SV=2	3	0.4	2.21e-107	3	3	4	6	4	4	2	3	4	6	5	1	0	4	4	4	6	0	2	0	0	5	2	4	0.73765	0.85768	1.0543	0.74499	0.87376	0.87823	0.89721	0.9134	1.9674	1.5837	1.14972	1.4707	1.2196	1.7152	0.906184
Q99KK7	Q99KK7	29	29	29	Dipeptidyl peptidase 3	GENE: Dpp3	>sp|Q99KK7|DPP3_MOUSE Dipeptidyl peptidase 3 OS=Mus musculus GN=Dpp3 PE=2 SV=2	1	0.608	0	4	10	7	12	2	11	12	7	10	0	11	14	0	3	4	1	21	19	14	9	1	4	4	4	0.76763	0.93767	1.0716	1.0103	0.92307	0.92757	0.97935	0.94728	1.9753	0.94088	0.917627	0.79417	0.929111	0.77021	1.66304
O55029	O55029	42	42	42	Coatomer subunit beta	GENE: Copb2	>sp|O55029|COPB2_MOUSE Coatomer subunit beta OS=Mus musculus GN=Copb2 PE=2 SV=2	1	0.687	0	11	13	12	1	3	1	7	4	26	30	7	32					27	27	17	25	1	3	4	0	1.0424	1.0378	0.96844	1.0604	0.96679	1.0459	NaN	NaN	0.99457	0.9554	NaN	NaN	1.20809	1.3178	1.09275
O35643;Q5SVG5;Q5SVG4	O35643;Q5SVG5;Q5SVG4	37;36;36	19;18;18	19;18;18	AP-1 complex subunit beta-1	GENE: Ap1b1	>sp|O35643|AP1B1_MOUSE AP-1 complex subunit beta-1 OS=Mus musculus GN=Ap1b1 PE=2 SV=2;>tr|Q5SVG5|Q5SVG5_MOUSE AP-1 complex subunit beta-1 OS=Mus musculus GN=Ap1b1 PE=1 SV=1;>tr|Q5SVG4|Q5SVG4_MOUSE AP-1 complex subunit beta-1 OS=Mus musculus GN=Ap1b1 PE=1 S	3	0.526	0	8	7	8	6	3	2	2	2	9	10	2	9					12	9	6	6	2	1	2	2	0.87092	0.87691	0.92902	0.82312	0.79324	0.84143	0.83679	0.79514	1.0221	0.84195	1.31435	0.95348	1.87613	2.2972	1.85536
Q99L47;F8WJK8;E9Q1V0;E9Q1X9	Q99L47;F8WJK8	11;9;5;4	11;9;5;4	11;9;5;4	Hsc70-interacting protein	GENE: St13	>sp|Q99L47|F10A1_MOUSE Hsc70-interacting protein OS=Mus musculus GN=St13 PE=1 SV=1;>tr|F8WJK8|F8WJK8_MOUSE Hsc70-interacting protein OS=Mus musculus GN=St13 PE=1 SV=1	4	0.313	7.44e-134	6	9	6	7	4	4	5	4	6	6	5	3					6	4	3	0	1	3	2	2	1.0064	0.90691	1.0392	0.94673	1.143	1.1211	1.1645	1.0972	1.0711	1.0723	0.986836	1.0744	0.8744	2.4304	0.838068
Q6ZQ38;D3YWC5;Q6ZQ73	Q6ZQ38	60;9;2	60;9;2	60;9;2	Cullin-associated NEDD8-dissociated protein 1	GENE: Cand1	>sp|Q6ZQ38|CAND1_MOUSE Cullin-associated NEDD8-dissociated protein 1 OS=Mus musculus GN=Cand1 PE=2 SV=2	3	0.594	0	29	38	26	32	6	6	10	5	39	36	18	37					42	38	26	22	1	5	5	1	1.0054	1.0724	1.0351	1.1367	1.013	1.102	1.0438	1.0948	1.1015	1.0811	0.898983	0.96415	1.79667	4.5413	0.956184
P29351;P29351-2;P29351-3;G3UYY5;G3UZU6;G3UXM2	P29351;P29351-2;P29351-3	35;35;32;6;1;1	35;35;32;6;1;1	35;35;32;6;1;1	Tyrosine-protein phosphatase non-receptor type 6	GENE: Ptpn6	>sp|P29351|PTN6_MOUSE Tyrosine-protein phosphatase non-receptor type 6 OS=Mus musculus GN=Ptpn6 PE=1 SV=2;>sp|P29351-2|PTN6_MOUSE Isoform 2 of Tyrosine-protein phosphatase non-receptor type 6 OS=Mus musculus GN=Ptpn6;>sp|P29351-3|PTN6_MOUSE Isoform 3 of Ty	6	0.723	0	18	20	19	19	7	4	4	6	25	26	24	24					30	21	24	6	1	6	2	3	0.9643	0.98228	1.009	0.96456	1.0315	1.0046	1.0142	0.99654	1.9952	0.88939	1.67282	0.6859	0.963689	3.9264	0.865556
Q8BGD9	Q8BGD9	17	17	17	Eukaryotic translation initiation factor 4B	GENE: Eif4b	>sp|Q8BGD9|IF4B_MOUSE Eukaryotic translation initiation factor 4B OS=Mus musculus GN=Eif4b PE=1 SV=1	1	0.319	9.76e-288	6	8	9	7					7	3	6	7					10	10	6	2	0	2	2	0	0.70408	0.75934	0.78996	1.0385	0.83171	0.87839	0.81961	0.80862
Q542I8;P11835;M0QWA7;D3YYP8;D3Z1S4;M0QWJ6	Q542I8;P11835;M0QWA7	36;36;23;6;1;1	36;36;23;6;1;1	36;36;23;6;1;1	Integrin beta;Integrin beta-2	GENE: Itgb2	>tr|Q542I8|Q542I8_MOUSE Integrin beta OS=Mus musculus GN=Itgb2 PE=2 SV=1;>sp|P11835|ITB2_MOUSE Integrin beta-2 OS=Mus musculus GN=Itgb2 PE=1 SV=2;>tr|M0QWA7|M0QWA7_MOUSE Integrin beta OS=Mus musculus GN=Itgb2 PE=3 SV=1	6	0.594	0	13	19	22	13					28	28	24	21					24	22	14	21	2	1	3	1	0.88814	0.88139	0.86234	0.92792	0.82567	0.84848	0.7643	0.82614
Q11136;G3UXC5	Q11136	16;3	16;3	16;3	Xaa-Pro dipeptidase	GENE: Pepd	>sp|Q11136|PEPD_MOUSE Xaa-Pro dipeptidase OS=Mus musculus GN=Pepd PE=2 SV=3	2	0.394	0	4	3	3	5	5	10	11	8	5	5	7	5	3	4	6	5	8	9	7	0					0.96056	1.0354	1.2189	1.2548	1.0173	1.1493	1.0865	1.0165	1.1821	0.76469	1.22068	1.0812	1.02733	0.85587	1.00217
Q8K4Q8	Q8K4Q8	16	16	16	Collectin-12	GENE: Colec12	>sp|Q8K4Q8|COL12_MOUSE Collectin-12 OS=Mus musculus GN=Colec12 PE=1 SV=1	1	0.237	0	2	4	7	5	4	4	1	2	6	6	0	3	2	2	3	2	4	5	1	4					0.61392	0.52435	0.68399	0.58701	0.66481	0.61829	0.72787	0.5069	0.88163	0.29072	0.672542	0.17209	0.563778	0.11571	0.899372
P63001;Q3TLP8;P60764;A2AC13	P63001;Q3TLP8;P60764	10;10;5;4	4;4;1;1	4;4;1;1	Ras-related C3 botulinum toxin substrate 1;Ras-related C3 botulinum toxin substrate 3	GENE: Rac1;Rac3	">sp|P63001|RAC1_MOUSE Ras-related C3 botulinum toxin substrate 1 OS=Mus musculus GN=Rac1 PE=1 SV=1;>tr|Q3TLP8|Q3TLP8_MOUSE RAS-related C3 botulinum substrate 1, isoform CRA_a OS=Mus musculus GN=Rac1 PE=2 SV=1;>sp|P60764|RAC3_MOUSE Ras-related C3 botulinum "	4	0.5	3.92e-185	2	4	2	2	3	1	1	3	4	4	3	2	0	0	2	2	4	3	1	0					0.76169	0.79751	0.87507	0.83676	0.80251	0.78953	0.81612	0.8319	0.98382	1.116	0.664294	0.90945	NaN	NaN	1.73
P29341;Q9D4E6;Q91YZ8;D3Z5M2;A3KFU5;A3KFU8;Q6PHQ9;Q62029;F6ZAX1;V9GXG3;A2A5N3;Q8C7D3	P29341	32;14;10;10;10;10;10;9;4;4;4;1	32;14;10;10;10;10;10;9;4;4;4;1	32;14;10;10;10;10;10;9;4;4;4;1	Polyadenylate-binding protein 1	GENE: Pabpc1	>sp|P29341|PABP1_MOUSE Polyadenylate-binding protein 1 OS=Mus musculus GN=Pabpc1 PE=1 SV=2	12	0.481	0	22	24	23	24	15	12	12	14	22	14	20	21	1	5	4	5	24	21	19	9					1.3283	1.0687	1.1952	1.0281	1.3927	1.0859	1.2646	1.0299	0.989	1.0261	1.60836	1.8556	1.40453	6.2686	1.49246
E9Q616;G5E8K8	E9Q616	268;5	268;5	268;5		GENE: Ahnak	>tr|E9Q616|E9Q616_MOUSE Protein Ahnak OS=Mus musculus GN=Ahnak PE=1 SV=1	2	0.786	0	220	197	205	204	14	14	9	20	173	174	125	168	0	2	4	2	179	180	105	129					0.83063	0.73061	0.82967	0.6807	0.80611	0.69275	0.85192	0.73808	1.0721	0.82456	1.00147	1.0605	1.22569	1.0639	1.48444
P62317;D3Z5N9	P62317;D3Z5N9	8;5	8;5	8;5	Small nuclear ribonucleoprotein Sm D2	GENE: Snrpd2;Gm5449	>sp|P62317|SMD2_MOUSE Small nuclear ribonucleoprotein Sm D2 OS=Mus musculus GN=Snrpd2 PE=2 SV=1;>tr|D3Z5N9|D3Z5N9_MOUSE MCG49198 OS=Mus musculus GN=Gm5449 PE=4 SV=1	2	0.619	7.92e-295	0	6	7	0	7	5	3	4	6	6	6	1	0	2	5	3	4	3	0	0					NaN	NaN	0.92293	0.92741	1.0654	0.98181	NaN	NaN	1.1028	1.1111	1.45768	1.9292	1.32871	8.0441	1.30855
Q9Z2W0	Q9Z2W0	15	15	15	Aspartyl aminopeptidase	GENE: Dnpep	>sp|Q9Z2W0|DNPEP_MOUSE Aspartyl aminopeptidase OS=Mus musculus GN=Dnpep PE=2 SV=2	1	0.49	7.92e-160	9	9	8	8	8	7	8	7	8	8	9	2	0	2	1	2	5	2	0	0					1.1497	1.0275	0.91581	0.97036	0.79862	0.86347	0.94425	0.89316	1.1072	0.8451	1.80994	0.88042	1.23844	0.87126	1.51353
Q9D7X3;B1AQF4;H3BKL8;Q3V2Y9;H3BKD1	Q9D7X3;B1AQF4;H3BKL8;Q3V2Y9	7;7;5;4;3	7;7;5;4;3	7;7;5;4;3	Dual specificity protein phosphatase 3	GENE: Dusp3	>sp|Q9D7X3|DUS3_MOUSE Dual specificity protein phosphatase 3 OS=Mus musculus GN=Dusp3 PE=1 SV=1;>tr|B1AQF4|B1AQF4_MOUSE Dual-specificity protein phosphatase 3 OS=Mus musculus GN=Dusp3 PE=4 SV=1;>tr|H3BKL8|H3BKL8_MOUSE Dual-specificity protein phosphatase 3	5	0.595	6.57e-179	1	4	3	2	5	4	2	6	3	6	4	3	0	3	2	0	6	4	5	0					NaN	NaN	1.0588	1.0473	1.4902	1.0853	1.3796	1.2462	1.2206	0.89327	1.17565	0.89633	1.02933	0.96297	0.907101
P50516;P50516-2;D3Z1B9;D3YWH3;D3YZ23	P50516;P50516-2	39;29;12;8;2	39;29;12;8;2	39;29;12;8;2	V-type proton ATPase catalytic subunit A	GENE: Atp6v1a	>sp|P50516|VATA_MOUSE V-type proton ATPase catalytic subunit A OS=Mus musculus GN=Atp6v1a PE=1 SV=2;>sp|P50516-2|VATA_MOUSE Isoform 2 of V-type proton ATPase catalytic subunit A OS=Mus musculus GN=Atp6v1a	5	0.783	0	24	25	22	20	14	8	7	10	19	18	18	14	1	1	2	2	29	25	20	5					1.0709	0.86743	0.88326	0.76185	1.0058	0.83499	0.95596	0.83753	1.236	1.0567	1.28475	1.3285	1.52853	1.0149	0.846957
Q9CY64;A2ASB1;A2ASB8;A2ASB7	Q9CY64;A2ASB1	18;10;8;8	18;10;8;8	18;10;8;8	Biliverdin reductase A	GENE: Blvra	>sp|Q9CY64|BIEA_MOUSE Biliverdin reductase A OS=Mus musculus GN=Blvra PE=2 SV=1;>tr|A2ASB1|A2ASB1_MOUSE Biliverdin reductase A (Fragment) OS=Mus musculus GN=Blvra PE=4 SV=1	4	0.641	0	7	3	10	7	5	5	2	8	18	16	17	13	0	4	2	0	17	9	12	2					1.001	0.97152	1.2392	1.1119	0.9686	1.004	1.0074	0.93497	1.263	1.0278	1.15362	0.67841	1.14356	0.85803	0.871836
Q9D8U8	Q9D8U8	28	28	27	Sorting nexin-5	GENE: Snx5	>sp|Q9D8U8|SNX5_MOUSE Sorting nexin-5 OS=Mus musculus GN=Snx5 PE=1 SV=1	1	0.671	0	15	16	15	15	6	4	4	7	17	14	17	8	0	4	2	2	13	13	4	0					0.89188	0.88171	0.96588	0.94421	0.89479	0.87221	0.93899	0.98146	1.2862	1.2307	0.887966	0.63	1.38747	4.735	1.11734
Q9Z2X1;Q9Z2X1-2;J3QMQ5;J3QMT0;J3QM80;J3QP45;J3QNH2;J3QMV8	Q9Z2X1;Q9Z2X1-2;J3QMQ5;J3QMT0;J3QM80	14;12;11;8;8;3;1;1	14;12;11;8;8;3;1;1	12;10;10;8;8;3;1;1	"Heterogeneous nuclear ribonucleoprotein F;Heterogeneous nuclear ribonucleoprotein F, N-terminally processed"	GENE: Hnrnpf;Gm6430	>sp|Q9Z2X1|HNRPF_MOUSE Heterogeneous nuclear ribonucleoprotein F OS=Mus musculus GN=Hnrnpf PE=1 SV=3;>sp|Q9Z2X1-2|HNRPF_MOUSE Isoform 2 of Heterogeneous nuclear ribonucleoprotein F OS=Mus musculus GN=Hnrnpf;>tr|J3QMQ5|J3QMQ5_MOUSE MCG129396 OS=Mus musculus	8	0.593	0	3	3	1	4	3	3	2	2	7	7	10	5	1	2	2	1	5	4	1	0					1.1053	0.83424	1.0407	0.97582	NaN	NaN	1.0114	0.9064	1.2938	0.89555	1.02537	1.3313	0.924089	2.5495	1.02155
Q9ESP1	Q9ESP1	9	9	9	Stromal cell-derived factor 2-like protein 1	GENE: Sdf2l1	>sp|Q9ESP1|SDF2L_MOUSE Stromal cell-derived factor 2-like protein 1 OS=Mus musculus GN=Sdf2l1 PE=2 SV=2	1	0.661	2.38e-220	6	6	6	4	2	1	3	2	2	5	3	3	0	2	1	3	4	3	0	0					0.87391	0.85789	1.0754	1.0095	0.9235	1.0285	0.92189	0.88122	1.3657	0.88311	1.44418	0.93956	1.05631	0.79146	1.52976
P11983;P11983-2;F2Z483	P11983;P11983-2	33;29;6	33;29;6	33;29;6	T-complex protein 1 subunit alpha	GENE: Tcp1	>sp|P11983|TCPA_MOUSE T-complex protein 1 subunit alpha OS=Mus musculus GN=Tcp1 PE=1 SV=3;>sp|P11983-2|TCPA_MOUSE Isoform 2 of T-complex protein 1 subunit alpha OS=Mus musculus GN=Tcp1	3	0.793	0	19	22	20	21	7	5	5	5	21	19	17	18	1	2	2	1	30	23	22	8					1.1113	1.1244	1.0492	1.0483	1.1475	1.0717	1.1101	1.0633	1.4102	1.1357	0.397045	0.91209	0.701244	1.2588	0.64256
Q8BGJ5;Q922I7;Q8CB58;P17225;E9QMW9;F7DCW4;E9Q0W3;F7AXP1;E9Q279;F7C521	Q8BGJ5;Q922I7;Q8CB58;P17225;E9QMW9	19;19;17;15;10;3;2;2;1;1	19;19;17;15;10;3;2;2;1;1	17;17;15;13;9;2;2;2;1;0	Polypyrimidine tract-binding protein 1	GENE: Ptbp1	">tr|Q8BGJ5|Q8BGJ5_MOUSE MCG13402, isoform CRA_a OS=Mus musculus GN=Ptbp1 PE=1 SV=1;>tr|Q922I7|Q922I7_MOUSE MCG13402, isoform CRA_c OS=Mus musculus GN=Ptbp1 PE=1 SV=1;>tr|Q8CB58|Q8CB58_MOUSE MCG13402, isoform CRA_d OS=Mus musculus GN=Ptbp1 PE=1 SV=1;>sp|P17"	10	0.605	0	7	11	13	11	6	6	6	7	9	11	9	8	0	2	4	4	13	11	9	2					0.9768	0.78295	0.91959	0.73907	0.95707	0.82984	1.0232	0.86556	1.65	1.0135	2.04073	1.2154	2.4708	1.7921	1.44251
P14206	P14206	17	17	17	40S ribosomal protein SA	GENE: Rpsa	>sp|P14206|RSSA_MOUSE 40S ribosomal protein SA OS=Mus musculus GN=Rpsa PE=1 SV=4	1	0.627	0	9	7	10	9	6	6	4	6	13	12	13	10	1	2	3	2	15	12	14	3					0.96148	1.0236	1.152	1.1272	0.94822	1.0052	1.0053	1.0727	1.8042	0.78419	1.02175	1.1128	0.412618	0.97727	0.773816
Q6ZWZ6;P63323	Q6ZWZ6;P63323	8;7	8;7	8;7	40S ribosomal protein S12	GENE: Rps12	>tr|Q6ZWZ6|Q6ZWZ6_MOUSE 40S ribosomal protein S12 OS=Mus musculus GN=Rps12 PE=1 SV=1;>sp|P63323|RS12_MOUSE 40S ribosomal protein S12 OS=Mus musculus GN=Rps12 PE=1 SV=2	2	0.705	8.76e-146	1	5	7	0	5	6	1	4	8	8	7	4	1	2	2	1	7	6	0	0					NaN	NaN	1.1612	1.2215	1.087	1.146	NaN	NaN	1.9894	1.5779	2.39356	1.9166	NaN	NaN	1.1086
P67984	P67984	4	4	4	60S ribosomal protein L22	GENE: Rpl22	>sp|P67984|RL22_MOUSE 60S ribosomal protein L22 OS=Mus musculus GN=Rpl22 PE=1 SV=2	1	0.508	1.21e-128	0	3	4	1	1	2	2	1	3	4	3	2	0	2	2	0	3	2	2	0					NaN	NaN	0.86048	1.0378	0.94981	1.0794	NaN	NaN	NaN	NaN	1.11192	2.0137	0.9312	1.4794	NaN
Q9D1P4	Q9D1P4	11	11	11	Cysteine and histidine-rich domain-containing protein 1	GENE: Chordc1	>sp|Q9D1P4|CHRD1_MOUSE Cysteine and histidine-rich domain-containing protein 1 OS=Mus musculus GN=Chordc1 PE=1 SV=1	1	0.589	0	4	4	4	3	2	2	1	4	8	5	6	1	0	2	3	1	8	3	3	0					0.8281	1.0816	1.134	1.2651	0.9678	1.0388	1.0418	1.4127	NaN	NaN	0.82548	1.0266	NaN	NaN	1.53159
P24527	P24527	24	24	24	Leukotriene A-4 hydrolase	GENE: Lta4h	>sp|P24527|LKHA4_MOUSE Leukotriene A-4 hydrolase OS=Mus musculus GN=Lta4h PE=1 SV=4	1	0.537	0	4	2	4	3	2	3	1	4	7	10	11	12					19	11	8	2					0.89816	0.88247	1.0869	1.0135	0.87416	0.81811	1.219	0.83476	0.51576	0.57139	0.890847	1.0796	0.999111	0.70731	2.34961
A2AQ41;A2AQ42;Q80TY0;Q80TY0-2;Q80TY0-3;A2AQ43;A2AQ44;A2AQ45;Q80TY0-4;Q80TY0-5;F6VVN1;A2AQ47;A2AQ39	A2AQ41;A2AQ42;Q80TY0;Q80TY0-2;Q80TY0-3;A2AQ43;A2AQ44;A2AQ45;Q80TY0-4;Q80TY0-5;F6VVN1	16;15;15;14;14;14;14;14;12;8;8;5;2	16;15;15;14;14;14;14;14;12;8;8;5;2	16;15;15;14;14;14;14;14;12;8;8;5;2	Formin-binding protein 1	GENE: Fnbp1	>tr|A2AQ41|A2AQ41_MOUSE Formin-binding protein 1 OS=Mus musculus GN=Fnbp1 PE=1 SV=1;>tr|A2AQ42|A2AQ42_MOUSE Formin-binding protein 1 OS=Mus musculus GN=Fnbp1 PE=1 SV=1;>sp|Q80TY0|FNBP1_MOUSE Formin-binding protein 1 OS=Mus musculus GN=Fnbp1 PE=1 SV=2;>sp|Q	13	0.385	3.44e-199	3	5	6	7	2	2	0	2	2	0	3	1					12	9	4	3					NaN	NaN	0.84875	0.80659	1.0107	0.83801	0.85323	0.83865	0.57062	0.41158	NaN	NaN	NaN	NaN	2.03213
Q9JLI6;Q9JLI6-2;F7D651;F6ZFP8;D3Z7G6;M0QWF1;D3Z3I6;F7BB44	Q9JLI6;Q9JLI6-2;F7D651;F6ZFP8	10;7;5;5;2;1;1;1	10;7;5;5;2;1;1;1	10;7;5;5;2;1;1;1	Selenocysteine lyase	GENE: Scly	>sp|Q9JLI6|SCLY_MOUSE Selenocysteine lyase OS=Mus musculus GN=Scly PE=1 SV=1;>sp|Q9JLI6-2|SCLY_MOUSE Isoform 2 of Selenocysteine lyase OS=Mus musculus GN=Scly;>tr|F7D651|F7D651_MOUSE Selenocysteine lyase (Fragment) OS=Mus musculus GN=Scly PE=3 SV=1;>tr|F6Z	8	0.308	8.1e-172	2	6	6	3	2	3	2	5	3	5	4	2					4	6	0	0					0.94183	0.99194	0.89465	0.99212	0.80114	0.84288	0.9985	0.88393	0.71888	1.1511	1.44068	3.2181	1.08551	2.2599	1.35589
Q9CT10	Q9CT10	12	12	12	Ran-binding protein 3	GENE: Ranbp3	>sp|Q9CT10|RANB3_MOUSE Ran-binding protein 3 OS=Mus musculus GN=Ranbp3 PE=1 SV=2	1	0.363	0	6	5	5	6	2	0	1	2	4	5	5	1					6	5	4	0					0.97075	0.87303	0.97078	0.85657	0.97212	0.82889	1.0544	0.81534	0.73791	0.42204	NaN	NaN	NaN	NaN	0.840483
Q5SUT0;Q61545;Q5SUS9;Q5SUS8	Q5SUT0;Q61545;Q5SUS9	5;5;5;1	5;5;5;1	5;5;5;1	RNA-binding protein EWS	GENE: Ewsr1	>tr|Q5SUT0|Q5SUT0_MOUSE RNA-binding protein EWS OS=Mus musculus GN=Ewsr1 PE=1 SV=1;>sp|Q61545|EWS_MOUSE RNA-binding protein EWS OS=Mus musculus GN=Ewsr1 PE=1 SV=2;>tr|Q5SUS9|Q5SUS9_MOUSE RNA-binding protein EWS OS=Mus musculus GN=Ewsr1 PE=1 SV=1	4	0.117	1.63e-270	2	3	4	4	3	2	2	2	4	4	4	4					3	3	2	2					0.98775	0.89606	0.91137	1.0089	0.93205	0.90926	0.94094	0.88693	0.75306	0.68726	2.87023	1.0954	2.87653	0.85588	2.50126
Q8VEK3;G3XA10	Q8VEK3;G3XA10	44;41	44;41	44;41	Heterogeneous nuclear ribonucleoprotein U	GENE: Hnrnpu	>sp|Q8VEK3|HNRPU_MOUSE Heterogeneous nuclear ribonucleoprotein U OS=Mus musculus GN=Hnrnpu PE=1 SV=1;>tr|G3XA10|G3XA10_MOUSE Heterogeneous nuclear ribonucleoprotein U OS=Mus musculus GN=Hnrnpu PE=1 SV=1	2	0.528	0	22	31	28	13	3	3	1	2	31	31	31	34					27	26	21	18					1.0908	0.84407	0.91742	0.80343	1.0448	0.86503	0.90651	0.87708	0.76401	0.61334	1.13062	1.8931	NaN	NaN	0.718213
Q9EQH2	Q9EQH2	29	29	29	Endoplasmic reticulum aminopeptidase 1	GENE: Erap1	>sp|Q9EQH2|ERAP1_MOUSE Endoplasmic reticulum aminopeptidase 1 OS=Mus musculus GN=Erap1 PE=2 SV=2	1	0.416	0	2	7	3	1	2	1	3	2	15	16	5	13					18	17	10	8					1.126	1.0035	1.069	1.0537	0.87033	1.0762	NaN	NaN	0.79419	0.70332	0.620508	1.4354	1.03276	1.2413	0.947101
Q62465	Q62465	18	18	18	Synaptic vesicle membrane protein VAT-1 homolog	GENE: Vat1	>sp|Q62465|VAT1_MOUSE Synaptic vesicle membrane protein VAT-1 homolog OS=Mus musculus GN=Vat1 PE=1 SV=3	1	0.542	0	9	11	11	8	2	0	1	2	9	11	10	3					8	7	1	0					0.81771	0.99462	0.81196	0.8812	0.7682	0.96631	0.87702	1.1454	0.81501	1.1542	NaN	NaN	NaN	NaN	2.97773
Q9D0F9;A2CEK3	Q9D0F9;A2CEK3	24;20	24;20	24;20	Phosphoglucomutase-1	GENE: Pgm1;Pgm2	>sp|Q9D0F9|PGM1_MOUSE Phosphoglucomutase-1 OS=Mus musculus GN=Pgm1 PE=1 SV=4;>tr|A2CEK3|A2CEK3_MOUSE Phosphoglucomutase-2 OS=Mus musculus GN=Pgm2 PE=1 SV=1	2	0.625	0	8	6	6	5	3	0	3	2	5	3	8	7					16	12	13	1					1.0343	1.0304	1.0342	1.0624	1.1464	1.1027	1.0822	0.99292	0.82298	1.0464	NaN	NaN	2.38738	4.0939	0.951208
Q91YI0;E0CXM2;E0CY49;F7D439;E0CYV3	Q91YI0;E0CXM2;E0CY49	16;14;12;5;3	16;14;12;5;3	16;14;12;5;3	Argininosuccinate lyase	GENE: Asl	>sp|Q91YI0|ARLY_MOUSE Argininosuccinate lyase OS=Mus musculus GN=Asl PE=1 SV=1;>tr|E0CXM2|E0CXM2_MOUSE Argininosuccinate lyase OS=Mus musculus GN=Asl PE=1 SV=1;>tr|E0CY49|E0CY49_MOUSE Argininosuccinate lyase (Fragment) OS=Mus musculus GN=Asl PE=1 SV=1	5	0.453	1.2e-151	9	7	5	6	6	4	6	11	2	3	5	3					7	6	1	0					0.87635	0.94154	0.86542	0.72308	0.88273	1.0138	0.86304	0.91076	0.83103	0.8269	0.793333	0.99546	1.48693	0.82928	1.00097
P60335	P60335	17	17	14	Poly(rC)-binding protein 1	GENE: Pcbp1	>sp|P60335|PCBP1_MOUSE Poly(rC)-binding protein 1 OS=Mus musculus GN=Pcbp1 PE=1 SV=1	1	0.801	0	3	3	3	3	5	4	3	5	11	13	11	5					10	6	8	2					0.98455	0.98227	1.1165	1.0407	1.0041	0.93009	1.125	1.0869	0.8829	0.82291	0.824915	1.0705	0.587333	1.0099	0.644928
P60122;D3YW60	P60122	15;6	15;6	15;6	RuvB-like 1	GENE: Ruvbl1	>sp|P60122|RUVB1_MOUSE RuvB-like 1 OS=Mus musculus GN=Ruvbl1 PE=1 SV=1	2	0.421	1.13e-111	5	5	3	2	2	1	1	2	8	9	12	6					7	6	0	1					0.96469	0.81236	0.99951	1.0095	0.58473	0.57421	1.3166	0.9025	0.8849	0.82668	NaN	NaN	NaN	NaN	1.04647
Q7TPV4	Q7TPV4	69	69	69	Myb-binding protein 1A	GENE: Mybbp1a	>sp|Q7TPV4|MBB1A_MOUSE Myb-binding protein 1A OS=Mus musculus GN=Mybbp1a PE=1 SV=2	1	0.644	0	52	49	51	48	2	2	2	2	51	52	28	42					56	49	29	28					1.158	1.0803	1.0534	0.99414	1.2476	1.0876	1.1287	1.0292	0.88679	0.96915	2.34921	1.6174	2.18262	1.2294	4.27792
P26040	P26040	34	21	20	Ezrin	GENE: Ezr	>sp|P26040|EZRI_MOUSE Ezrin OS=Mus musculus GN=Ezr PE=1 SV=3	1	0.514	0	7	7	6	7	1	2	2	1	9	2	8	7					11	11	8	7					0.92452	1.1883	1.0915	1.1037	1.0263	1.0764	1.0983	1.1487	0.90247	0.95853	2.26983	1.3018	2.28493	1.072	1.27275
P14685;F7B7L8	P14685	31;8	31;8	31;8	26S proteasome non-ATPase regulatory subunit 3	GENE: Psmd3	>sp|P14685|PSMD3_MOUSE 26S proteasome non-ATPase regulatory subunit 3 OS=Mus musculus GN=Psmd3 PE=1 SV=3	2	0.621	0	17	18	17	21	5	5	6	2	11	10	16	7					16	18	12	5					1.0474	1.0987	1.0289	0.99786	1.0441	1.0484	0.99242	1.05	0.90597	0.90138	1.60452	1.1306	0.982756	0.96281	0.443063
Q8K2Q7;J3KMJ4;Q8K2Q7-2	Q8K2Q7	8;3;3	8;3;3	8;3;3	BRO1 domain-containing protein BROX	GENE: Brox	>sp|Q8K2Q7|BROX_MOUSE BRO1 domain-containing protein BROX OS=Mus musculus GN=Brox PE=2 SV=1	3	0.314	7.62e-134	3	3	4	2	2	2	0	2	3	2	5	2					4	2	0	0					0.88991	0.79434	1.3599	1.0241	0.93672	0.85153	0.99486	0.80463	0.91	0.89912	NaN	NaN	NaN	NaN	1.03295
P43275	P43275	11	7	7	Histone H1.1	GENE: Hist1h1a	>sp|P43275|H11_MOUSE Histone H1.1 OS=Mus musculus GN=Hist1h1a PE=1 SV=2	1	0.362	4.05e-185	5	4	4	4	2	1	0	2	3	3	4	1					3	1	2	0					0.91074	0.80566	0.81655	0.92609	0.933	0.86322	0.83572	0.80632	0.93332	1.2894	5.09073	8.1796	NaN	NaN	NaN
Q8CFQ9;P56959;G3UXT7;G3UZD2;Q91VQ2	Q8CFQ9;P56959;G3UXT7	9;9;8;2;2	9;9;8;2;2	7;7;6;2;2	RNA-binding protein FUS	GENE: Fus	">tr|Q8CFQ9|Q8CFQ9_MOUSE Fusion, derived from t(1216) malignant liposarcoma (Human) OS=Mus musculus GN=Fus PE=2 SV=1;>sp|P56959|FUS_MOUSE RNA-binding protein FUS OS=Mus musculus GN=Fus PE=2 SV=1;>tr|G3UXT7|G3UXT7_MOUSE RNA-binding protein FUS (Fragment) OS="	5	0.222	6.66e-72	5	3	2	4	4	2	2	2	6	1	4	2					5	2	2	0					0.98676	0.87364	0.89973	0.8196	1.0329	0.80389	0.95392	0.80195	0.94962	1.0887	0.980169	0.83501	0.586756	1.6306	NaN
P26516	P26516	15	15	15	26S proteasome non-ATPase regulatory subunit 7	GENE: Psmd7	>sp|P26516|PSMD7_MOUSE 26S proteasome non-ATPase regulatory subunit 7 OS=Mus musculus GN=Psmd7 PE=1 SV=2	1	0.639	0	1	5	3	2	3	2	3	2	11	12	8	7					11	6	6	0					NaN	NaN	1.0343	1.0057	1.0941	1.0804	1.0857	1.0234	0.95406	1.1094	NaN	NaN	0.7296	1.3138	0.318024
Q62433;E9Q514;E9Q5I8;E9Q3F9;E9PVF3;F6VLR8;E9Q0J8;E9PZC7;E9Q7G8;E9Q147;E9Q7V2	Q62433	14;5;3;3;3;2;1;1;1;1;1	14;5;3;3;3;2;1;1;1;1;1	14;5;3;3;3;2;1;1;1;1;1	Protein NDRG1	GENE: Ndrg1	>sp|Q62433|NDRG1_MOUSE Protein NDRG1 OS=Mus musculus GN=Ndrg1 PE=1 SV=1	11	0.563	0	10	8	8	9	3	3	3	5	11	10	11	5					11	7	8	0					0.97408	0.91031	0.98539	0.98552	0.95675	0.89195	0.9459	0.92548	0.968	0.65835	1.21554	1.0786	1.51729	0.96095	1.23705
P26443;F7CFA5	P26443	32;7	32;7	32;7	"Glutamate dehydrogenase 1, mitochondrial"	GENE: Glud1	">sp|P26443|DHE3_MOUSE Glutamate dehydrogenase 1, mitochondrial OS=Mus musculus GN=Glud1 PE=1 SV=1"	2	0.638	0	15	16	18	15	6	1	3	2	22	24	26	16					22	22	17	6					0.98919	0.92765	0.9143	0.94005	0.95763	0.88119	0.96841	0.93795	0.97979	0.95679	3.09107	0.88489	2.34787	2.2293	2.61068
Q8C1A5	Q8C1A5	18	18	18	Thimet oligopeptidase	GENE: Thop1	>sp|Q8C1A5|THOP1_MOUSE Thimet oligopeptidase OS=Mus musculus GN=Thop1 PE=1 SV=1	1	0.319	0	1	2	3	2	2	1	4	3	2	0	2	3					13	12	6	4					NaN	NaN	1.1682	1.1208	1.1518	1.1054	1.0235	0.80667	0.98169	1.1059	1.19266	1.262	1.11409	0.77289	2.57179
P52293;A2A600;A2A601;A6PW68;F2Z431;A2A602	P52293	14;4;4;4;1;1	14;4;4;4;1;1	14;4;4;4;1;1	Importin subunit alpha-2	GENE: Kpna2	>sp|P52293|IMA1_MOUSE Importin subunit alpha-1 OS=Mus musculus GN=Kpna2 PE=1 SV=2	6	0.469	0	6	7	6	8	3	1	2	3	5	5	4	2					10	7	7	0					1.0394	0.67516	1.2044	0.66336	1.2303	0.74061	1.053	0.65957	0.98948	1.2958	NaN	NaN	NaN	NaN	1.00691
O35685	O35685	21	21	21	Nuclear migration protein nudC	GENE: Nudc	>sp|O35685|NUDC_MOUSE Nuclear migration protein nudC OS=Mus musculus GN=Nudc PE=1 SV=1	1	0.584	2.6e-154	4	4	4	4	9	8	7	9	12	8	14	4					10	5	0	0					1.0815	0.88733	1.1333	1.1092	1.0491	0.95988	1.0545	0.94955	0.99333	0.99325	0.843729	1.536	1.38911	6.6186	2.32995
Q9CZ44;Q9CZ44-3;A2AT02;Q9CZ44-2	Q9CZ44;Q9CZ44-3;A2AT02;Q9CZ44-2	15;15;13;11	15;15;13;11	15;15;13;11	NSFL1 cofactor p47	GENE: Nsfl1c	>sp|Q9CZ44|NSF1C_MOUSE NSFL1 cofactor p47 OS=Mus musculus GN=Nsfl1c PE=1 SV=1;>sp|Q9CZ44-3|NSF1C_MOUSE Isoform 3 of NSFL1 cofactor p47 OS=Mus musculus GN=Nsfl1c;>tr|A2AT02|A2AT02_MOUSE NSFL1 cofactor p47 OS=Mus musculus GN=Nsfl1c PE=1 SV=1;>sp|Q9CZ44-2|NSF	4	0.538	0	8	11	14	10	6	5	3	5	5	7	8	6					8	7	2	0					1.0498	1.1303	1.0561	1.0672	1.0395	1.0149	1.0925	1.0516	0.99961	1.1261	2.16096	1.5563	3.17476	2.1818	1.417
Q9CX86	Q9CX86	11	11	11	Heterogeneous nuclear ribonucleoprotein A0	GENE: Hnrnpa0	>sp|Q9CX86|ROA0_MOUSE Heterogeneous nuclear ribonucleoprotein A0 OS=Mus musculus GN=Hnrnpa0 PE=1 SV=1	1	0.489	3.7e-304	5	5	7	5	4	2	2	2	8	5	7	3					6	1	2	2					1.1237	0.91503	1.0265	0.92461	1.1797	0.93848	1.0026	0.78868	1.0032	1.0611	0.781582	1.2805	0.860622	1.1453	1.03976
Q9DBG3;Q9DBG3-2;H3BIY9;H3BKM0;H3BJ06;Q5SWR0	Q9DBG3;Q9DBG3-2;H3BIY9;H3BKM0	39;39;37;35;9;2	39;39;37;35;9;2	21;21;19;21;2;1	AP-2 complex subunit beta	GENE: Ap2b1	>sp|Q9DBG3|AP2B1_MOUSE AP-2 complex subunit beta OS=Mus musculus GN=Ap2b1 PE=1 SV=1;>sp|Q9DBG3-2|AP2B1_MOUSE Isoform 2 of AP-2 complex subunit beta OS=Mus musculus GN=Ap2b1;>tr|H3BIY9|H3BIY9_MOUSE AP-2 complex subunit beta OS=Mus musculus GN=Ap2b1 PE=4 SV=	6	0.534	0	7	10	8	2	2	2	0	0	9	10	6	11					15	11	8	9					0.9721	1.1369	0.9096	0.97599	0.93505	0.92852	1.0052	0.89197	1.0042	0.99238	3.54209	1.0834	NaN	NaN	NaN
P27048;P63163	P27048;P63163	7;7	7;7	7;7	Small nuclear ribonucleoprotein-associated protein B;Small nuclear ribonucleoprotein-associated protein N	GENE: Snrpb;Snrpn	>sp|P27048|RSMB_MOUSE Small nuclear ribonucleoprotein-associated protein B OS=Mus musculus GN=Snrpb PE=1 SV=1;>sp|P63163|RSMN_MOUSE Small nuclear ribonucleoprotein-associated protein N OS=Mus musculus GN=Snrpn PE=2 SV=1	2	0.26	8.48e-43	2	5	3	1	5	5	3	2	2	2	1	4					3	3	0	0					0.83891	0.79	0.82897	0.75039	0.92152	0.74313	0.84458	0.61049	1.0086	0.93817	0.760452	1.4406	0.700622	1.3343	0.646039
Q8CGC7	Q8CGC7	75	75	74	Bifunctional glutamate/proline--tRNA ligase;Glutamate--tRNA ligase;Proline--tRNA ligase	GENE: Eprs	>sp|Q8CGC7|SYEP_MOUSE Bifunctional glutamate/proline--tRNA ligase OS=Mus musculus GN=Eprs PE=1 SV=4	1	0.607	0	50	47	45	49	3	7	9	7	58	57	37	56					49	52	42	36					1.0245	1.0328	1.0126	0.95979	1.1217	1.0482	1.0466	0.96749	1.0092	1.1028	1.78254	1.3615	1.92964	1.5214	1.37092
P30416;F6S2D5;D6RDE2;F7CAT1	P30416;F6S2D5	30;15;14;12	30;15;14;12	30;15;14;12	"Peptidyl-prolyl cis-trans isomerase FKBP4;Peptidyl-prolyl cis-trans isomerase FKBP4, N-terminally processed;Peptidyl-prolyl cis-trans isomerase"	GENE: Fkbp4	>sp|P30416|FKBP4_MOUSE Peptidyl-prolyl cis-trans isomerase FKBP4 OS=Mus musculus GN=Fkbp4 PE=1 SV=5;>tr|F6S2D5|F6S2D5_MOUSE Peptidyl-prolyl cis-trans isomerase (Fragment) OS=Mus musculus GN=Fkbp4 PE=4 SV=2	4	0.725	0	13	19	16	13	9	7	10	3	18	19	20	13					24	24	16	4					0.88018	1.0017	0.99986	1.0472	0.97424	1.0691	0.97549	1.0562	1.0122	1.2941	1.44904	1.966	1.21271	3.503	1.07309
Q91V41;A2AL34	Q91V41;A2AL34	16;9	16;9	16;9	Ras-related protein Rab-14	GENE: Rab14	>sp|Q91V41|RAB14_MOUSE Ras-related protein Rab-14 OS=Mus musculus GN=Rab14 PE=1 SV=3;>tr|A2AL34|A2AL34_MOUSE Ras-related protein Rab-14 OS=Mus musculus GN=Rab14 PE=3 SV=1	2	0.786	0	9	9	8	8	2	1	2	2	11	12	13	6					8	4	0	0					0.83744	0.95197	0.99312	0.88725	0.82827	0.80438	0.90163	0.87345	1.0197	0.63582	1.11181	0.88219	1.24933	1.2798	NaN
Q8R081;G5E924;G3UY38;G3UY56;G3UYY3	Q8R081;G5E924;G3UY38	22;21;18;3;1	22;21;18;3;1	22;21;18;3;1	Heterogeneous nuclear ribonucleoprotein L	GENE: Hnrnpl	>sp|Q8R081|HNRPL_MOUSE Heterogeneous nuclear ribonucleoprotein L OS=Mus musculus GN=Hnrnpl PE=1 SV=2;>tr|G5E924|G5E924_MOUSE Heterogeneous nuclear ribonucleoprotein L (Fragment) OS=Mus musculus GN=Hnrnpl PE=4 SV=1;>tr|G3UY38|G3UY38_MOUSE Heterogeneous nucl	5	0.544	0	9	6	9	10	6	5	5	5	11	9	9	9					14	9	14	2					0.96442	0.73492	0.81046	0.64838	0.912	0.7014	0.93191	0.89045	1.0305	0.91309	0.34648	0.57236	2.45413	1.2962	2.28884
Q60865;F6YP03;F6YLI0;A2BH47	Q60865	15;3;3;1	15;3;3;1	15;3;3;1	Caprin-1	GENE: Caprin1	>sp|Q60865|CAPR1_MOUSE Caprin-1 OS=Mus musculus GN=Caprin1 PE=1 SV=2	4	0.352	0	6	9	10	8	4	4	3	4	6	7	5	7					11	8	5	7					1.0894	0.98427	0.99358	0.95371	1.2056	1.0029	1.2744	0.99934	1.0358	1.0254	0.969322	1.1592	1.32476	1.0909	2.19039
P62814;Q91YH6	P62814	28;7	28;7	28;7	"V-type proton ATPase subunit B, brain isoform"	GENE: Atp6v1b2	">sp|P62814|VATB2_MOUSE V-type proton ATPase subunit B, brain isoform OS=Mus musculus GN=Atp6v1b2 PE=1 SV=1"	2	0.787	0	14	17	17	18	4	3	3	3	19	14	19	14					21	18	19	4					1.0931	0.78051	0.87853	0.74301	0.94711	0.84055	0.9204	0.82689	1.0371	0.84521	1.28282	1.248	1.07484	1.0307	0.976232
Q8BG32;G3UYI4;G3UYL3;G3UYH2;G3UYL8;G3UX15;G3UX67;G3UWV7;G3UZ33;G3UXL5;G3UZ28	Q8BG32	20;8;8;8;7;7;5;5;5;5;3	20;8;8;8;7;7;5;5;5;5;3	15;8;8;3;7;7;5;5;5;1;0	26S proteasome non-ATPase regulatory subunit 11	GENE: Psmd11	>sp|Q8BG32|PSD11_MOUSE 26S proteasome non-ATPase regulatory subunit 11 OS=Mus musculus GN=Psmd11 PE=1 SV=3	11	0.5	7.74e-199	2	5	5	3	4	2	2	2	7	8	10	6					8	10	3	0					NaN	NaN	1.1157	1.2326	0.98583	1.1337	1.0546	1.0701	1.0373	0.98642	1.05373	1.1122	1.59196	2.9564	NaN
P26043;Q7TSG6	P26043;Q7TSG6	32;20	16;6	16;6	Radixin	GENE: Rdx	>sp|P26043|RADI_MOUSE Radixin OS=Mus musculus GN=Rdx PE=1 SV=3;>tr|Q7TSG6|Q7TSG6_MOUSE Radixin OS=Mus musculus GN=Rdx PE=1 SV=1	2	0.448	0	7	8	11	8	4	4	4	1	9	0	8	12					11	12	8	3					0.96433	0.85703	0.99043	0.91882	0.98885	0.92824	1.0775	0.85073	1.042	0.81925	1.64797	0.88769	1.31187	0.57653	NaN
Q61990;Q61990-3;Q61990-2;E9Q7D8;P57722-2;P57722;G3UYM5	Q61990;Q61990-3;Q61990-2	14;13;12;4;4;4;1	11;10;9;2;2;2;1	11;10;9;2;2;2;1	Poly(rC)-binding protein 2	GENE: Pcbp2	>sp|Q61990|PCBP2_MOUSE Poly(rC)-binding protein 2 OS=Mus musculus GN=Pcbp2 PE=1 SV=1;>sp|Q61990-3|PCBP2_MOUSE Isoform 3 of Poly(rC)-binding protein 2 OS=Mus musculus GN=Pcbp2;>sp|Q61990-2|PCBP2_MOUSE Isoform 2 of Poly(rC)-binding protein 2 OS=Mus musculus	7	0.561	5.87e-236	2	1	4	1	5	3	3	1	6	7	7	5					8	7	5	2					1.0631	1.3553	1.0069	0.75675	0.90248	0.85792	NaN	NaN	1.0447	0.78007	0.927175	1.21	0.669689	1.2356	0.616812
P98078-2;E9QL31;P98078;F6TQN9;E9PX84;Q3TRE6;P98078-3;Q9DCE6;E0CXT5;E0CZ53;E0CYJ2	P98078-2;E9QL31;P98078;F6TQN9;E9PX84;Q3TRE6;P98078-3	23;23;23;18;16;16;16;9;9;4;2	23;23;23;18;16;16;16;9;9;4;2	23;23;23;18;16;16;16;9;9;4;2	Disabled homolog 2	GENE: Dab2	>sp|P98078-2|DAB2_MOUSE Isoform p93 of Disabled homolog 2 OS=Mus musculus GN=Dab2;>tr|E9QL31|E9QL31_MOUSE Disabled homolog 2 OS=Mus musculus GN=Dab2 PE=1 SV=1;>sp|P98078|DAB2_MOUSE Disabled homolog 2 OS=Mus musculus GN=Dab2 PE=1 SV=2;>tr|F6TQN9|F6TQN9_MOUS	11	0.497	0	14	17	16	11	4	4	3	4	15	12	8	16					19	12	13	14					0.92974	1.0068	0.97351	0.92169	0.92506	1.0402	0.97322	1.1551	1.0603	0.80259	1.42791	1.3095	1.74111	1.0654	1.71329
Q5XJY5	Q5XJY5	22	22	22	Coatomer subunit delta	GENE: Arcn1	>sp|Q5XJY5|COPD_MOUSE Coatomer subunit delta OS=Mus musculus GN=Arcn1 PE=1 SV=2	1	0.442	2.17e-168	6	3	7	7	3	4	2	5	6	5	11	8					17	12	9	2					1.0189	1.0403	1.0111	0.90929	1.1569	1.0571	1.1534	0.98071	1.064	1.0712	2.11542	0.7262	1.02809	0.63086	1.02285
P54823	P54823	13	13	13	Probable ATP-dependent RNA helicase DDX6	GENE: Ddx6	>sp|P54823|DDX6_MOUSE Probable ATP-dependent RNA helicase DDX6 OS=Mus musculus GN=Ddx6 PE=1 SV=1	1	0.395	4.5e-273	6	6	6	8	2	2	1	2	6	4	8	4					8	9	5	1					0.87598	0.8933	0.91006	0.79856	0.7705	0.83267	0.89993	0.79721	1.0738	1.1696	NaN	NaN	0.8832	0.40938	2.30502
E9Q6R3;O08547	E9Q6R3;O08547	7;7	7;7	7;7	Vesicle-trafficking protein SEC22b	GENE: Sec22b	>tr|E9Q6R3|E9Q6R3_MOUSE Vesicle-trafficking protein SEC22b OS=Mus musculus GN=Sec22b PE=1 SV=1;>sp|O08547|SC22B_MOUSE Vesicle-trafficking protein SEC22b OS=Mus musculus GN=Sec22b PE=1 SV=3	2	0.614	2.98e-214	2	2	3	3	3	3	1	2	3	3	3	2					3	3	0	0					1.0235	0.84683	1.0628	1.0831	0.73323	0.88611	0.95293	1.0479	1.075	1.0395	1.42723	0.96578	NaN	NaN	0.900048
P97429;D3Z0S1;F7ANV6;S4R1F2	P97429;D3Z0S1;F7ANV6	23;17;16;11	23;17;16;11	23;17;16;11	Annexin A4;Annexin	GENE: Anxa4	>sp|P97429|ANXA4_MOUSE Annexin A4 OS=Mus musculus GN=Anxa4 PE=2 SV=4;>tr|D3Z0S1|D3Z0S1_MOUSE Annexin (Fragment) OS=Mus musculus GN=Anxa4 PE=3 SV=1;>tr|F7ANV6|F7ANV6_MOUSE Annexin (Fragment) OS=Mus musculus GN=Anxa4 PE=3 SV=1	4	0.699	0	4	1	4	3	2	0	2	1	17	16	19	13					15	1	10	7					1.0249	1.1534	NaN	NaN	0.9706	1.0753	0.882	0.89648	1.0848	1.0126	NaN	NaN	1.07853	1.0202	NaN
P80313	P80313	29	29	29	T-complex protein 1 subunit eta	GENE: Cct7	>sp|P80313|TCPH_MOUSE T-complex protein 1 subunit eta OS=Mus musculus GN=Cct7 PE=1 SV=1	1	0.678	0	17	14	18	18	4	3	4	3	16	14	16	11					21	20	16	3					1.0762	1.1217	1.0392	1.0747	1.0861	1.0851	1.0904	1.1307	1.0934	1.2043	3.10701	0.36497	1.79747	3.2653	1.36952
Q8K4Z5	Q8K4Z5	29	29	29	Splicing factor 3A subunit 1	GENE: Sf3a1	>sp|Q8K4Z5|SF3A1_MOUSE Splicing factor 3A subunit 1 OS=Mus musculus GN=Sf3a1 PE=1 SV=1	1	0.446	0	9	17	10	6	2	1	3	1	19	17	8	16					14	14	8	7					1.0421	0.8704	0.96635	0.81913	1.0282	0.88376	1.1452	0.84961	1.0948	0.98521	NaN	NaN	2.886	2.69	NaN
P17710-3;G3UVV4;P17710-4;P17710;P17710-2;D3YYR4;D3Z365;D3Z105;B4YB29	P17710-3;G3UVV4;P17710-4;P17710;P17710-2	41;38;38;38;36;8;8;3;1	41;38;38;38;36;8;8;3;1	36;33;33;33;31;8;8;3;1	Hexokinase-1	GENE: Hk1	">sp|P17710-3|HXK1_MOUSE Isoform HK1 of Hexokinase-1 OS=Mus musculus GN=Hk1;>tr|G3UVV4|G3UVV4_MOUSE Hexokinase 1, isoform CRA_f OS=Mus musculus GN=Hk1 PE=3 SV=1;>sp|P17710-4|HXK1_MOUSE Isoform HK1-SC of Hexokinase-1 OS=Mus musculus GN=Hk1;>sp|P17710|HXK1_MO"	9	0.509	0	19	25	19	3	4	6	5	7	33	29	16	30					29	26	20	23					1.0305	0.99009	0.98791	1.0271	0.96256	0.9747	0.9045	0.93365	1.1014	1.0631	3.50814	0.87229	1.97471	5.076	1.56208
P26369;Q3KQM4	P26369;Q3KQM4	10;9	10;9	10;9	Splicing factor U2AF 65 kDa subunit	GENE: U2af2	>sp|P26369|U2AF2_MOUSE Splicing factor U2AF 65 kDa subunit OS=Mus musculus GN=U2af2 PE=1 SV=3;>tr|Q3KQM4|Q3KQM4_MOUSE Splicing factor U2AF 65 kDa subunit OS=Mus musculus GN=U2af2 PE=2 SV=1	2	0.368	5.83e-185	2	2	3	4	5	5	4	5	5	2	7	1					6	6	5	2					1.2033	0.85106	0.85522	0.66961	0.99601	0.7612	0.87244	0.72614	1.1132	0.86937	1.50469	0.74234	0.898356	0.87321	4.02179
Q9D8E6	Q9D8E6	40	40	40	60S ribosomal protein L4	GENE: Rpl4	>sp|Q9D8E6|RL4_MOUSE 60S ribosomal protein L4 OS=Mus musculus GN=Rpl4 PE=1 SV=3	1	0.632	0	21	34	20	28	2	1	1	2	17	19	21	15					16	16	4	0					1.1362	1.0085	1.0019	0.9531	1.2198	1.0221	1.0686	0.96681	1.1155	1.4048	1.34718	2.8639	NaN	NaN	NaN
Q9CQM9	Q9CQM9	13	13	13	Glutaredoxin-3	GENE: Glrx3	>sp|Q9CQM9|GLRX3_MOUSE Glutaredoxin-3 OS=Mus musculus GN=Glrx3 PE=1 SV=1	1	0.487	0	2	2	3	0	2	2	1	6	4	8	11	6					10	7	3	1					1.0354	0.8929	1.2088	0.92198	1.0748	0.87071	NaN	NaN	1.1226	0.94009	2.5261	0.95585	NaN	NaN	2.22126
Q9Z0N1;A2AAW9	Q9Z0N1;A2AAW9	18;12	18;12	4;3	"Eukaryotic translation initiation factor 2 subunit 3, X-linked"	GENE: Eif2s3x	">sp|Q9Z0N1|IF2G_MOUSE Eukaryotic translation initiation factor 2 subunit 3, X-linked OS=Mus musculus GN=Eif2s3x PE=1 SV=2;>tr|A2AAW9|A2AAW9_MOUSE Eukaryotic translation initiation factor 2 subunit 3, X-linked OS=Mus musculus GN=Eif2s3x PE=1 SV=1"	2	0.506	0	3	3	3	3	4	0	3	2	3	4	4	2					2	1	2	1					0.91284	0.96268	1.0545	0.91716	0.9302	0.83221	1.0844	1.0093	1.1335	1.1578	NaN	NaN	1.74124	2.2579	1.2399
A2AVJ7;Q99PL5;Q99PL5-3;Q99PL5-2;Q99PL5-4;Q99PL5-5;Q99PL5-7;Q99PL5-6;Q99PL5-8;Q99PL5-10;Q99PL5-11;Q99PL5-12	A2AVJ7;Q99PL5	82;82;31;31;29;20;18;18;14;10;9;7	82;82;31;31;29;20;18;18;14;10;9;7	70;70;19;19;17;8;6;6;2;0;0;0	Ribosome-binding protein 1	GENE: Rrbp1	>tr|A2AVJ7|A2AVJ7_MOUSE Ribosome-binding protein 1 OS=Mus musculus GN=Rrbp1 PE=1 SV=1;>sp|Q99PL5|RRBP1_MOUSE Ribosome-binding protein 1 OS=Mus musculus GN=Rrbp1 PE=1 SV=2	12	0.681	0	36	46	50	53	3	8	8	7	45	50	42	46					35	33	24	28					1.0752	1.0994	0.97239	1.0862	1.1529	1.1383	1.0532	1.0812	1.1396	0.96398	0.930508	1.3716	1.05284	1.4133	1.01498
Q9Z204;Q9Z204-2;Q9Z204-5;Q9Z204-4;Q9Z204-3;E9Q786;Q8BTF8	Q9Z204;Q9Z204-2;Q9Z204-5;Q9Z204-4;Q9Z204-3	15;14;14;13;13;1;1	15;14;14;13;13;1;1	15;14;14;13;13;1;1	Heterogeneous nuclear ribonucleoproteins C1/C2	GENE: Hnrnpc	>sp|Q9Z204|HNRPC_MOUSE Heterogeneous nuclear ribonucleoproteins C1/C2 OS=Mus musculus GN=Hnrnpc PE=1 SV=1;>sp|Q9Z204-2|HNRPC_MOUSE Isoform C1 of Heterogeneous nuclear ribonucleoproteins C1/C2 OS=Mus musculus GN=Hnrnpc;>sp|Q9Z204-5|HNRPC_MOUSE Isoform 5 of	7	0.492	9.55e-196	8	7	9	8	3	1	1	3	3	4	4	3					7	3	2	0					1.3601	0.82075	0.84701	0.734	1.1844	0.89788	1.0292	0.71445	1.1398	1.0395	0.790904	1.4949	0.4692	1.512	0.519807
Q8K1B8	Q8K1B8	36	36	36	Fermitin family homolog 3	GENE: Fermt3	>sp|Q8K1B8|URP2_MOUSE Fermitin family homolog 3 OS=Mus musculus GN=Fermt3 PE=1 SV=1	1	0.708	0	16	16	18	20	3	2	1	4	27	1	26	27					28	28	24	9					0.88603	0.82589	0.91876	0.88899	0.88702	0.75563	0.82342	0.76717	1.1472	1.026	1.32847	0.77511	NaN	NaN	0.680097
Q9D8W5;B1AT36;Q3TRH2	Q9D8W5;B1AT36;Q3TRH2	18;16;13	18;16;13	18;16;13	26S proteasome non-ATPase regulatory subunit 12	GENE: Psmd12	>sp|Q9D8W5|PSD12_MOUSE 26S proteasome non-ATPase regulatory subunit 12 OS=Mus musculus GN=Psmd12 PE=1 SV=4;>tr|B1AT36|B1AT36_MOUSE 26S proteasome non-ATPase regulatory subunit 12 OS=Mus musculus GN=Psmd12 PE=4 SV=1;>tr|Q3TRH2|Q3TRH2_MOUSE 26S proteasome no	3	0.474	4.42e-239	8	3	6	7	3	1	2	5	7	5	4	4					5	7	1	0					0.82265	1.0662	0.87811	0.82829	0.93934	1.0812	0.81805	0.92098	1.1498	1.6812	4.57927	1.0878	NaN	NaN	2.42493
Q8CAY6;G3XA25;Q80X81;F2Z459	Q8CAY6;G3XA25;Q80X81;F2Z459	14;12;10;7	14;12;10;7	14;12;10;7	"Acetyl-CoA acetyltransferase, cytosolic"	GENE: Acat2;Acat3	">sp|Q8CAY6|THIC_MOUSE Acetyl-CoA acetyltransferase, cytosolic OS=Mus musculus GN=Acat2 PE=1 SV=2;>tr|G3XA25|G3XA25_MOUSE Acetyl-CoA acetyltransferase, cytosolic OS=Mus musculus GN=Acat2 PE=3 SV=1;>tr|Q80X81|Q80X81_MOUSE Acetyl-Coenzyme A acetyltransferase "	4	0.615	0	3	0	5	1	2	3	1	2	8	13	10	6					12	8	6	0					1.0632	1.2428	NaN	NaN	0.80584	1.0971	NaN	NaN	1.1519	1.4853	1.01701	0.51537	NaN	NaN	0.805942
Q8CIH5	Q8CIH5	58	58	58	"1-phosphatidylinositol 4,5-bisphosphate phosphodiesterase gamma-2"	GENE: Plcg2	">sp|Q8CIH5|PLCG2_MOUSE 1-phosphatidylinositol 4,5-bisphosphate phosphodiesterase gamma-2 OS=Mus musculus GN=Plcg2 PE=1 SV=1"	1	0.553	0	22	26	25	24	2	4	8	6	39	36	9	36					46	38	27	23					0.95557	0.87883	1.0355	0.93741	0.94598	0.89583	0.9659	0.84338	1.154	0.81131	0.667853	0.86562	2.14987	4.188	1.33517
Q7M739;F6ZDS4;F6RX08	Q7M739;F6ZDS4	52;50;5	52;50;5	52;50;5	Nucleoprotein TPR	GENE: Tpr	>tr|Q7M739|Q7M739_MOUSE Nuclear pore complex-associated intranuclear coiled-coil protein TPR OS=Mus musculus GN=Tpr PE=1 SV=1;>sp|F6ZDS4|TPR_MOUSE Nucleoprotein TPR OS=Mus musculus GN=Tpr PE=1 SV=1	3	0.286	0	23	17	24	23	2	6	4	5	17	14	17	3					26	23	11	9					1.4958	0.61827	1.1405	0.5959	1.4286	0.62762	1.24	0.58847	1.1604	1.2001	1.48927	1.4371	1.4788	8.5381	1.67498
P70460	P70460	13	13	13	Vasodilator-stimulated phosphoprotein	GENE: Vasp	>sp|P70460|VASP_MOUSE Vasodilator-stimulated phosphoprotein OS=Mus musculus GN=Vasp PE=1 SV=4	1	0.429	8.71e-250	10	12	11	9	2	2	1	1	9	9	9	5					6	4	0	0					1.036	1.4208	1.136	1.2851	1.0969	1.3519	1.0397	1.2905	1.1644	0.707	1.11203	0.88506	NaN	NaN	1.76169
Q9JMH6-2;Q9JMH6;Q9JLT4-2	Q9JMH6-2;Q9JMH6	18;18;1	18;18;1	17;17;0	"Thioredoxin reductase 1, cytoplasmic"	GENE: Txnrd1	">sp|Q9JMH6-2|TRXR1_MOUSE Isoform 2 of Thioredoxin reductase 1, cytoplasmic OS=Mus musculus GN=Txnrd1;>sp|Q9JMH6|TRXR1_MOUSE Thioredoxin reductase 1, cytoplasmic OS=Mus musculus GN=Txnrd1 PE=1 SV=3"	3	0.537	1.34e-266	2	2	1	3	4	2	3	3	7	5	8	5					9	9	7	1					1.371	1.3943	1.3126	1.1117	1.1887	0.92581	0.83548	1.2687	1.1695	0.77668	0.840339	0.8183	1.15453	0.81685	0.860242
Q921M3;Q921M3-2	Q921M3;Q921M3-2	39;34	39;34	39;34	Splicing factor 3B subunit 3	GENE: Sf3b3	>sp|Q921M3|SF3B3_MOUSE Splicing factor 3B subunit 3 OS=Mus musculus GN=Sf3b3 PE=2 SV=1;>sp|Q921M3-2|SF3B3_MOUSE Isoform 2 of Splicing factor 3B subunit 3 OS=Mus musculus GN=Sf3b3	2	0.43	0	4	12	14	17	6	4	7	9	24	22	5	28					11	28	12	15					1.1021	1.0287	1.019	0.97501	1.1592	0.95937	1.1333	1.0164	1.1718	0.90077	0.786102	0.98631	1.20742	0.98483	1.14498
P97807-2;P97807;H3BKG7	P97807-2;P97807	20;20;2	20;20;2	20;20;2	"Fumarate hydratase, mitochondrial"	GENE: Fh	">sp|P97807-2|FUMH_MOUSE Isoform Cytoplasmic of Fumarate hydratase, mitochondrial OS=Mus musculus GN=Fh;>sp|P97807|FUMH_MOUSE Fumarate hydratase, mitochondrial OS=Mus musculus GN=Fh PE=1 SV=3"	3	0.649	0	16	17	14	17	10	6	7	7	10	10	13	6					13	12	4	0					0.94906	0.94195	1.004	0.99678	0.91924	0.96649	0.93496	0.97666	1.1814	0.8057	0.975028	0.93938	1.25511	0.967	1.62068
O08749	O08749	16	16	16	"Dihydrolipoyl dehydrogenase, mitochondrial"	GENE: Dld	">sp|O08749|DLDH_MOUSE Dihydrolipoyl dehydrogenase, mitochondrial OS=Mus musculus GN=Dld PE=1 SV=2"	1	0.46	0	5	6	9	9	3	3	3	3	9	10	10	9					9	9	6	1					1.0239	1.0878	0.91535	0.83858	0.89148	1.0137	0.93203	0.86157	1.1823	0.91339	1.34819	2.265	1.84582	1.2832	1.61121
Q8VIJ6	Q8VIJ6	26	26	25	"Splicing factor, proline- and glutamine-rich"	GENE: Sfpq	">sp|Q8VIJ6|SFPQ_MOUSE Splicing factor, proline- and glutamine-rich OS=Mus musculus GN=Sfpq PE=1 SV=1"	1	0.454	0	20	17	21	18	7	7	6	6	20	20	14	16					15	12	9	11					1.0154	0.82127	1.0024	0.82127	1.0361	0.8344	1.0082	0.80069	1.1847	1.234	1.39486	1.3503	1.62787	1.2726	1.19343
P55302;F6WMD1	P55302	18;8	18;8	18;8	Alpha-2-macroglobulin receptor-associated protein	GENE: Lrpap1	>sp|P55302|AMRP_MOUSE Alpha-2-macroglobulin receptor-associated protein OS=Mus musculus GN=Lrpap1 PE=1 SV=1	2	0.511	1.91e-209	3	4	5	4	2	2	1	1	10	9	11	6					13	9	6	0					0.87174	0.79067	0.97816	0.90676	0.77892	0.76469	0.78357	0.85565	1.1958	0.66788	1.83842	0.94052	NaN	NaN	NaN
P40336;P40336-2	P40336;P40336-2	17;17	17;17	16;16	Vacuolar protein sorting-associated protein 26A	GENE: Vps26a	>sp|P40336|VP26A_MOUSE Vacuolar protein sorting-associated protein 26A OS=Mus musculus GN=Vps26a PE=2 SV=1;>sp|P40336-2|VP26A_MOUSE Isoform 2 of Vacuolar protein sorting-associated protein 26A OS=Mus musculus GN=Vps26a	2	0.642	0	5	4	7	3	3	4	4	6	9	10	11	8					11	7	5	0					0.977	1.0108	1.2364	0.9189	1.0459	1.0425	1.0349	1.1101	1.2132	0.77655	1.36893	0.85585	0.941644	1.0802	1.63232
P34022;H7BX22	P34022;H7BX22	8;6	8;6	8;6	Ran-specific GTPase-activating protein	GENE: Ranbp1	>sp|P34022|RANG_MOUSE Ran-specific GTPase-activating protein OS=Mus musculus GN=Ranbp1 PE=1 SV=2;>tr|H7BX22|H7BX22_MOUSE Ran-specific GTPase-activating protein OS=Mus musculus GN=Ranbp1 PE=1 SV=1	2	0.552	1.4e-66	2	2	3	1	4	4	3	3	2	1	7	0					3	2	0	1					1.0387	1.1413	0.92989	1.2515	1.0599	1.108	NaN	NaN	1.2186	1.0078	1.07186	0.7928	1.8988	0.87044	1.10966
Q3TXS7;J3QN38;D6RGR5	Q3TXS7	50;7;2	50;7;2	50;7;2	26S proteasome non-ATPase regulatory subunit 1	GENE: Psmd1	>sp|Q3TXS7|PSMD1_MOUSE 26S proteasome non-ATPase regulatory subunit 1 OS=Mus musculus GN=Psmd1 PE=1 SV=1	3	0.72	0	13	23	13	11	2	3	4	3	33	31	21	31					32	29	23	17					0.9819	0.89355	0.99953	0.98139	0.99204	0.96792	1.115	1.0542	1.2203	1.1819	1.70831	1.417	1.29738	1.5399	0.960048
E9Q1G8;O55131;E9Q9F5;Q8C650-2;Q9DA97;Q8C650	E9Q1G8;O55131;E9Q9F5	23;22;22;1;1;1	23;22;22;1;1;1	22;21;21;0;0;0	Septin-7	GENE: Sept7	>tr|E9Q1G8|E9Q1G8_MOUSE Septin-7 OS=Mus musculus GN=Sept7 PE=1 SV=2;>sp|O55131|SEPT7_MOUSE Septin-7 OS=Mus musculus GN=Sept7 PE=1 SV=1;>tr|E9Q9F5|E9Q9F5_MOUSE Septin-7 OS=Mus musculus GN=Sept7 PE=1 SV=2	6	0.542	0	16	16	13	12	2	1	2	4	5	12	7	6					6	7	1	0					0.96983	1.0395	0.99647	1.0039	1.0262	0.96229	0.88019	0.89387	1.2228	1.1609	NaN	NaN	2.8288	1.7622	2.25618
P63038;P63038-2;D3Z2F2;D3Z7J9	P63038	48;23;11;4	48;23;11;4	48;23;11;4	"60 kDa heat shock protein, mitochondrial"	GENE: Hspd1	">sp|P63038|CH60_MOUSE 60 kDa heat shock protein, mitochondrial OS=Mus musculus GN=Hspd1 PE=1 SV=1"	4	0.78	0	36	35	36	33	6	4	6	8	27	25	29	29					35	31	30	10					1.0759	1.0785	1.0991	1.0051	1.1147	1.045	1.0833	1.0303	1.2421	1.4187	1.27554	1.3197	1.318	10.613	0.80744
Q02053;P31254	Q02053	50;9	50;9	50;9	Ubiquitin-like modifier-activating enzyme 1	GENE: Uba1	>sp|Q02053|UBA1_MOUSE Ubiquitin-like modifier-activating enzyme 1 OS=Mus musculus GN=Uba1 PE=1 SV=1	2	0.656	0	20	35	21	35	2	5	3	4	36	34	20	39					17	34	28	22					1.009	1.1631	1.0468	1.0988	1.0035	1.0775	1.0154	1.0896	1.247	1.3804	0.961469	2.7927	0.6196	0.87509	1.06319
Q6A028	Q6A028	35	35	35	Switch-associated protein 70	GENE: Swap70	>sp|Q6A028|SWP70_MOUSE Switch-associated protein 70 OS=Mus musculus GN=Swap70 PE=1 SV=2	1	0.662	0	10	12	12	20	5	5	5	7	13	8	11	14					25	19	18	5					1.2414	1.2662	1.3661	1.3421	1.2189	1.2921	1.2455	1.2332	1.2479	1.5513	1.2109	1.3809	1.21204	3.6321	1.65821
Q61081	Q61081	16	16	15	Hsp90 co-chaperone Cdc37	GENE: Cdc37	>sp|Q61081|CDC37_MOUSE Hsp90 co-chaperone Cdc37 OS=Mus musculus GN=Cdc37 PE=2 SV=1	1	0.391	4.43e-287	7	3	3	3	5	3	3	4	8	6	7	4					4	3	0	0					0.92048	1.0753	0.94289	0.98879	0.92116	0.93907	0.91019	1.0528	1.2734	1.031	1.3661	0.99367	1.41907	4.451	1.39783
O08529	O08529	28	28	28	Calpain-2 catalytic subunit	GENE: Capn2	>sp|O08529|CAN2_MOUSE Calpain-2 catalytic subunit OS=Mus musculus GN=Capn2 PE=2 SV=4	1	0.541	0	13	15	13	18	1	4	3	3	19	1	11	15					21	16	13	5					0.92661	0.87185	0.9996	0.88622	0.90718	0.78842	0.95055	0.88442	1.2812	0.87498	0.930452	3.4406	4.724	1.0002	3.80295
Q3U1J4	Q3U1J4	43	43	43	DNA damage-binding protein 1	GENE: Ddb1	>sp|Q3U1J4|DDB1_MOUSE DNA damage-binding protein 1 OS=Mus musculus GN=Ddb1 PE=1 SV=2	1	0.493	1.77e-255	1	6	4	7	2	2	0	5	19	19	6	27					1	25	11	9					1.4694	1.1678	0.8787	0.68523	0.94049	0.8602	0.97452	0.7979	1.3394	1.1445	0.429853	0.75704	NaN	NaN	2.59783
P80315;G5E839;G3UYW5;G3UXF3;G3UXG2	P80315;G5E839	34;32;5;2;2	34;32;5;2;2	34;32;5;2;2	T-complex protein 1 subunit delta	GENE: Cct4	>sp|P80315|TCPD_MOUSE T-complex protein 1 subunit delta OS=Mus musculus GN=Cct4 PE=1 SV=3;>tr|G5E839|G5E839_MOUSE T-complex protein 1 subunit delta OS=Mus musculus GN=Cct4 PE=1 SV=1	5	0.731	0	11	14	15	14	5	3	2	4	21	20	21	14					24	23	17	8					1.0674	0.96256	0.94856	0.94645	1.0833	1.0318	1.0903	1.0037	1.3469	1.3441	1.36689	0.61774	1.78853	1.3	1.13227
Q3TW96;Q3TW96-2	Q3TW96;Q3TW96-2	21;16	20;15	19;15	UDP-N-acetylhexosamine pyrophosphorylase-like protein 1	GENE: Uap1l1	>sp|Q3TW96|UAP1L_MOUSE UDP-N-acetylhexosamine pyrophosphorylase-like protein 1 OS=Mus musculus GN=Uap1l1 PE=2 SV=1;>sp|Q3TW96-2|UAP1L_MOUSE Isoform 2 of UDP-N-acetylhexosamine pyrophosphorylase-like protein 1 OS=Mus musculus GN=Uap1l1	2	0.511	0	5	9	9	12	4	4	4	5	9	10	13	8					14	12	9	0					1.0713	0.99924	0.92232	0.92639	0.85732	0.87907	0.90032	0.881	1.3565	0.9561	1.08475	0.77676	2.08467	0.99069	1.08454
P60229	P60229	16	16	16	Eukaryotic translation initiation factor 3 subunit E	GENE: Eif3e	>sp|P60229|EIF3E_MOUSE Eukaryotic translation initiation factor 3 subunit E OS=Mus musculus GN=Eif3e PE=1 SV=1	1	0.402	4.07e-257	4	3	3	4	6	3	6	4	8	6	8	3					8	12	0	0					1.0183	1.0663	0.88801	0.94438	1.1064	0.91837	1.1303	0.98798	1.3736	1.0925	1.82429	1.1335	1.25636	3.9942	1.47188
Q7TMK9-2;Q7TMK9;G3UZI2;G3V018;G3UZ48;G3UXJ6;G3UWM1;G3XA76;G3UXU5	Q7TMK9-2;Q7TMK9;G3UZI2;G3V018;G3UZ48;G3UXJ6	20;20;19;19;15;14;9;5;1	20;20;19;19;15;14;9;5;1	16;16;15;15;11;12;7;5;0	Heterogeneous nuclear ribonucleoprotein Q	GENE: Syncrip	>sp|Q7TMK9-2|HNRPQ_MOUSE Isoform 2 of Heterogeneous nuclear ribonucleoprotein Q OS=Mus musculus GN=Syncrip;>sp|Q7TMK9|HNRPQ_MOUSE Heterogeneous nuclear ribonucleoprotein Q OS=Mus musculus GN=Syncrip PE=1 SV=2;>tr|G3UZI2|G3UZI2_MOUSE Heterogeneous nuclear r	9	0.489	0	8	10	10	9	2	3	0	3	6	8	6	10					12	9	10	2					1.0988	0.94254	0.9542	0.80586	1.0812	0.83873	0.9899	0.88907	1.3989	0.77649	2.81684	0.92941	NaN	NaN	3.43473
O88544;F6QTS1;D3YV99;D3Z1R9	O88544;F6QTS1;D3YV99	14;9;7;6	14;9;7;6	14;9;7;6	COP9 signalosome complex subunit 4	GENE: Cops4	>sp|O88544|CSN4_MOUSE COP9 signalosome complex subunit 4 OS=Mus musculus GN=Cops4 PE=1 SV=1;>tr|F6QTS1|F6QTS1_MOUSE COP9 signalosome complex subunit 4 (Fragment) OS=Mus musculus GN=Cops4 PE=4 SV=1;>tr|D3YV99|D3YV99_MOUSE COP9 signalosome complex subunit 4	4	0.498	4.59e-138	3	0	3	0	4	6	5	6	2	1	5	2					3	2	0	0					0.87	0.95921	NaN	NaN	0.85401	1.1817	NaN	NaN	1.4117	0.94914	4.29548	1.0717	1.55293	3.9783	1.22802
Q6ZWX6	Q6ZWX6	20	20	20	Eukaryotic translation initiation factor 2 subunit 1	GENE: Eif2s1	>sp|Q6ZWX6|IF2A_MOUSE Eukaryotic translation initiation factor 2 subunit 1 OS=Mus musculus GN=Eif2s1 PE=1 SV=3	1	0.708	0	6	1	9	3	2	3	2	4	17	19	14	13					14	14	12	1					0.9636	1.0257	NaN	NaN	1.0721	1.0962	0.96782	1.0848	1.426	1.2903	NaN	NaN	2.8164	1.414	1.40411
P54116	P54116	13	13	13	Erythrocyte band 7 integral membrane protein	GENE: Stom	>sp|P54116|STOM_MOUSE Erythrocyte band 7 integral membrane protein OS=Mus musculus GN=Stom PE=1 SV=3	1	0.581	0	9	11	8	7	2	1	2	1	11	11	9	9					12	8	2	1					0.88329	0.89313	0.84341	0.86737	0.88948	0.80418	0.8596	0.87582	1.4355	0.94406	NaN	NaN	1.32293	0.71195	1.16357
P63005;P63005-2;Q5SW16	P63005;P63005-2	20;18;8	20;18;8	20;18;8	Platelet-activating factor acetylhydrolase IB subunit alpha	GENE: Pafah1b1	>sp|P63005|LIS1_MOUSE Platelet-activating factor acetylhydrolase IB subunit alpha OS=Mus musculus GN=Pafah1b1 PE=1 SV=2;>sp|P63005-2|LIS1_MOUSE Isoform 2 of Platelet-activating factor acetylhydrolase IB subunit alpha OS=Mus musculus GN=Pafah1b1	3	0.554	0	3	5	5	2	3	3	5	6	13	11	16	7					6	8	2	0					0.96736	1.0853	0.9937	0.96513	1.0425	1.0737	1.0098	0.91852	1.4384	1.0411	1.08158	1.0093	1.5228	1.3172	1.15845
Q60710;F8WJE0;F6TVP2;E9Q0K6;E9PYG9;E0CXZ5	Q60710;F8WJE0;F6TVP2;E9Q0K6;E9PYG9	31;31;29;29;25;3	31;31;29;29;25;3	31;31;29;29;25;3	SAM domain and HD domain-containing protein 1	GENE: Samhd1	>sp|Q60710|SAMH1_MOUSE Deoxynucleoside triphosphate triphosphohydrolase SAMHD1 OS=Mus musculus GN=Samhd1 PE=1 SV=2;>tr|F8WJE0|F8WJE0_MOUSE Deoxynucleoside triphosphate triphosphohydrolase SAMHD1 OS=Mus musculus GN=Samhd1 PE=1 SV=1;>tr|F6TVP2|F6TVP2_MOUSE D	6	0.625	0	17	16	17	18	6	6	5	4	17	1	15	13					22	20	16	6					1.0789	1.3074	1.014	1.3642	1.0161	1.3122	1.0605	1.2415	1.4389	1.6877	1.08503	1.1337	1.21933	0.63164	2.26696
Q8BK67;A2AWQ2	Q8BK67	25;6	25;6	25;6	Protein RCC2	GENE: Rcc2	>sp|Q8BK67|RCC2_MOUSE Protein RCC2 OS=Mus musculus GN=Rcc2 PE=1 SV=1	2	0.656	0	7	7	9	10	3	2	4	4	10	13	12	11					15	16	13	3					0.98949	0.86047	0.98493	0.79451	0.94877	0.95451	1.1065	0.92234	1.4403	1.2526	1.00932	0.70274	1.63942	0.88174	1.39744
P80314	P80314	40	40	40	T-complex protein 1 subunit beta	GENE: Cct2	>sp|P80314|TCPB_MOUSE T-complex protein 1 subunit beta OS=Mus musculus GN=Cct2 PE=1 SV=4	1	0.856	0	19	23	26	26	5	3	3	4	19	19	25	14					23	25	22	9					1.0708	1.0946	1.0054	1.0617	1.1003	1.0482	1.0648	1.0933	1.4451	1.1523	1.00893	0.48054	1.6364	2.2477	0.847585
Q99KP6;Q99KP6-2;J3QNL8;Q99KP6-3	Q99KP6;Q99KP6-2;J3QNL8;Q99KP6-3	16;15;14;12	16;15;14;12	16;15;14;12	Pre-mRNA-processing factor 19	GENE: Prpf19	>sp|Q99KP6|PRP19_MOUSE Pre-mRNA-processing factor 19 OS=Mus musculus GN=Prpf19 PE=1 SV=1;>sp|Q99KP6-2|PRP19_MOUSE Isoform 2 of Pre-mRNA-processing factor 19 OS=Mus musculus GN=Prpf19;>tr|J3QNL8|J3QNL8_MOUSE Pre-mRNA-processing factor 19 OS=Mus musculus GN=	4	0.565	0	7	5	5	6	3	4	2	7	7	8	10	5					9	10	5	1					1.0295	0.93455	0.87091	0.90675	0.98353	0.907	0.85992	0.82471	1.4525	1.079	1.93977	0.8284	1.07462	1.2263	2.19126
Q99K48;Q99K48-2;B1AXT0	Q99K48	22;7;1	21;6;1	21;6;1	Non-POU domain-containing octamer-binding protein	GENE: Nono	>sp|Q99K48|NONO_MOUSE Non-POU domain-containing octamer-binding protein OS=Mus musculus GN=Nono PE=1 SV=3	3	0.484	0	14	16	19	15	5	4	2	5	14	16	16	9					16	10	12	2					1.0296	0.8654	1.0137	0.98879	1.0163	0.88614	0.99993	0.89971	1.457	1.1159	1.33124	0.79286	1.05742	1.1508	2.27362
Q8CIE6;F8WHL2;F6XJN3;D6RH55	Q8CIE6;F8WHL2	73;72;8;2	73;72;8;2	73;72;8;2	Coatomer subunit alpha;Xenin;Proxenin	GENE: Copa	>sp|Q8CIE6|COPA_MOUSE Coatomer subunit alpha OS=Mus musculus GN=Copa PE=1 SV=2;>tr|F8WHL2|F8WHL2_MOUSE Coatomer subunit alpha OS=Mus musculus GN=Copa PE=1 SV=1	4	0.699	0	38	49	43	51	2	3	5	6	57	62	39	64					55	59	44	33					0.94243	1.0035	1.0258	1.0541	0.98774	1.0694	1.0289	1.0397	1.4601	1.4979	1.21932	4.815	1.05111	5.0139	1.21203
Q3THS6;Q91X83	Q3THS6	18;2	18;2	18;2	S-adenosylmethionine synthase isoform type-2	GENE: Mat2a	>sp|Q3THS6|METK2_MOUSE S-adenosylmethionine synthase isoform type-2 OS=Mus musculus GN=Mat2a PE=2 SV=2	2	0.567	1.76e-262	10	9	8	9	2	3	2	4	6	5	7	2					6	5	3	0					1.1341	1.0805	1.0765	1.2327	1.1453	1.1797	1.0873	1.1431	1.477	0.90857	1.49056	1.0285	2.43382	3.2281	1.99662
P42932;H3BL49;H3BJB6;H3BKG2;H3BLL1;H3BKR8	P42932;H3BL49	34;29;14;7;6;2	34;29;14;7;6;2	34;29;14;7;6;2	T-complex protein 1 subunit theta	GENE: Cct8	>sp|P42932|TCPQ_MOUSE T-complex protein 1 subunit theta OS=Mus musculus GN=Cct8 PE=1 SV=3;>tr|H3BL49|H3BL49_MOUSE T-complex protein 1 subunit theta OS=Mus musculus GN=Cct8 PE=1 SV=1	6	0.708	0	15	20	15	16	5	4	3	5	18	18	19	14					27	24	19	4					1.0366	0.99182	1.0476	1.0122	1.098	1.049	1.022	1.0114	1.4856	1.2606	2.14633	1.275	2.17004	1.0466	1.3171
P68372;Q9D6F9	P68372;Q9D6F9	28;21	28;21	5;4	Tubulin beta-4B chain;Tubulin beta-4A chain	GENE: Tubb4b;Tubb4a	>sp|P68372|TBB4B_MOUSE Tubulin beta-4B chain OS=Mus musculus GN=Tubb4b PE=1 SV=1;>sp|Q9D6F9|TBB4A_MOUSE Tubulin beta-4A chain OS=Mus musculus GN=Tubb4a PE=1 SV=3	2	0.827	0	4	4	3	3	2	2	1	2	4	5	5	2					3	4	2	1					1.0224	1.0069	1.0301	0.99155	1.0229	1.0179	0.99929	1.0092	1.4881	1.145	1.17864	1.2169	1.44996	1.1974	1.20382
Q9DBC7;A2AI69;D3Z4L4;D3YTM5;D3Z068;D3Z0V6;P12849	Q9DBC7	13;5;1;1;1;1;1	13;5;1;1;1;1;1	13;5;1;1;1;1;1	"cAMP-dependent protein kinase type I-alpha regulatory subunit;cAMP-dependent protein kinase type I-alpha regulatory subunit, N-terminally processed"	GENE: Prkar1a	>sp|Q9DBC7|KAP0_MOUSE cAMP-dependent protein kinase type I-alpha regulatory subunit OS=Mus musculus GN=Prkar1a PE=1 SV=3	7	0.336	3.68e-248	3	2	4	2	3	0	1	2	6	7	10	4					4	9	0	0					0.96278	0.9222	1.0234	1.2217	1.1868	1.1915	1.0575	1.1083	1.5	0.93092	NaN	NaN	NaN	NaN	2.93696
P80318;E9Q133;Q3U0I3;F6Q609;F6ZVG8	P80318;E9Q133;Q3U0I3;F6Q609	38;36;36;21;2	38;36;36;21;2	38;36;36;21;2	T-complex protein 1 subunit gamma	GENE: Cct3	>sp|P80318|TCPG_MOUSE T-complex protein 1 subunit gamma OS=Mus musculus GN=Cct3 PE=1 SV=1;>tr|E9Q133|E9Q133_MOUSE T-complex protein 1 subunit gamma OS=Mus musculus GN=Cct3 PE=3 SV=1;>tr|Q3U0I3|Q3U0I3_MOUSE T-complex protein 1 subunit gamma OS=Mus musculus	5	0.69	0	29	23	20	25	8	7	7	8	18	21	22	17					30	22	23	9					1.0647	1.1528	1.1172	1.1664	1.1569	1.1198	1.0922	1.1635	1.5078	1.4231	0.851977	1.2113	0.9412	6.2401	1.17749
Q76MZ3;G3UWL2;G3UXQ1;H3BK50;H3BJ83	Q76MZ3	30;6;2;2;1	30;6;2;2;1	21;6;1;0;0	Serine/threonine-protein phosphatase 2A 65 kDa regulatory subunit A alpha isoform	GENE: Ppp2r1a	>sp|Q76MZ3|2AAA_MOUSE Serine/threonine-protein phosphatase 2A 65 kDa regulatory subunit A alpha isoform OS=Mus musculus GN=Ppp2r1a PE=1 SV=3	5	0.613	0	17	17	14	18	9	3	2	2	10	12	11	11					18	15	14	2					0.9307	0.9655	0.97526	0.95281	0.98454	1.0099	0.96382	0.96857	1.5153	1.174	3.28599	0.95729	0.727822	2.7681	0.859614
P53994;Q3TEG7;P59279;G3UXQ7;G3V022	P53994	12;4;4;2;2	12;4;4;2;2	11;3;3;2;2	Ras-related protein Rab-2A	GENE: Rab2a	>sp|P53994|RAB2A_MOUSE Ras-related protein Rab-2A OS=Mus musculus GN=Rab2a PE=1 SV=1	5	0.708	1.09e-214	2	3	3	4	3	3	2	2	10	9	4	6					6	6	0	0					0.74914	0.85586	1.0073	0.97992	0.91167	0.87092	1.0065	1.3492	1.5421	1.1776	1.47989	0.91647	NaN	NaN	1.3729
Q9R0P3;H3BKH6;H3BJP2;H3BLJ9;H3BJL6;H3BK43;H3BJC6;H3BL99	Q9R0P3;H3BKH6;H3BJP2;H3BLJ9;H3BJL6;H3BK43	12;12;11;11;11;10;4;1	12;12;11;11;11;10;4;1	12;12;11;11;11;10;4;1	S-formylglutathione hydrolase	GENE: Esd	>sp|Q9R0P3|ESTD_MOUSE S-formylglutathione hydrolase OS=Mus musculus GN=Esd PE=1 SV=1;>tr|H3BKH6|H3BKH6_MOUSE S-formylglutathione hydrolase OS=Mus musculus GN=Esd PE=1 SV=1;>tr|H3BJP2|H3BJP2_MOUSE S-formylglutathione hydrolase (Fragment) OS=Mus musculus GN=	8	0.723	8.24e-287	3	1	2	2	4	3	1	3	8	7	11	4					9	1	4	4					0.99668	1.2103	NaN	NaN	0.98508	1.0428	0.89126	1.0886	1.5545	1.5025	0.926328	0.84877	NaN	NaN	2.08014
Q9WVA3	Q9WVA3	12	12	12	Mitotic checkpoint protein BUB3	GENE: Bub3	>sp|Q9WVA3|BUB3_MOUSE Mitotic checkpoint protein BUB3 OS=Mus musculus GN=Bub3 PE=2 SV=2	1	0.5	1.74e-215	5	3	5	3	1	2	1	2	7	6	8	5					5	9	2	0					0.95254	0.82891	1.0318	0.9727	0.86885	1.2232	1.0287	1.2515	1.5554	0.81324	NaN	NaN	NaN	NaN	2.8456
P97311;REV__Q6P9R4-3	P97311	45;1	45;1	45;1	DNA replication licensing factor MCM6	GENE: Mcm6	>sp|P97311|MCM6_MOUSE DNA replication licensing factor MCM6 OS=Mus musculus GN=Mcm6 PE=1 SV=1	2	0.631	0	11	20	14	0	4	4	6	5	32	32	17	32					27	28	17	24					0.93617	0.71657	1.0313	0.72355	1.0074	0.78295	NaN	NaN	1.5717	0.84118	2.44316	1.1732	1.38036	1.3007	2.37039
Q9WV80;Q6NZD2;D3YWH1	Q9WV80;Q6NZD2	20;19;4	18;17;4	18;17;4	Sorting nexin-1	GENE: Snx1	>sp|Q9WV80|SNX1_MOUSE Sorting nexin-1 OS=Mus musculus GN=Snx1 PE=1 SV=1;>tr|Q6NZD2|Q6NZD2_MOUSE Sorting nexin 1 OS=Mus musculus GN=Snx1 PE=1 SV=1	3	0.431	3.58e-289	12	7	10	8	2	0	1	3	3	4	4	1					12	13	7	2					0.8912	0.85079	1.0398	0.90443	0.95196	0.9552	0.95478	0.93057	1.5898	1.2293	NaN	NaN	NaN	NaN	1.91425
P80317;E9QPA6;Q61390;B1AT05	P80317;E9QPA6	24;21;5;3	24;21;5;3	24;21;5;3	T-complex protein 1 subunit zeta	GENE: Cct6a	>sp|P80317|TCPZ_MOUSE T-complex protein 1 subunit zeta OS=Mus musculus GN=Cct6a PE=1 SV=3;>tr|E9QPA6|E9QPA6_MOUSE T-complex protein 1 subunit zeta OS=Mus musculus GN=Cct6a PE=1 SV=1	4	0.542	0	10	13	16	13	7	5	4	6	14	13	18	8					19	16	12	7					1.0487	1.1003	1.0656	1.0705	1.0972	1.205	1.0507	1.15	1.5903	1.4369	1.24124	1.3791	1.48849	1.3762	1.72145
Q8QZY1	Q8QZY1	25	25	25	Eukaryotic translation initiation factor 3 subunit L	GENE: Eif3l	>sp|Q8QZY1|EIF3L_MOUSE Eukaryotic translation initiation factor 3 subunit L OS=Mus musculus GN=Eif3l PE=1 SV=1	1	0.521	0	10	9	11	12	1	1	2	2	12	13	8	15					24	18	16	3					1.0108	1.0197	0.87706	0.84355	1.0073	0.98295	1.1093	0.98506	1.5995	1.1886	NaN	NaN	NaN	NaN	1.46053
P60843	P60843	31	31	18	Eukaryotic initiation factor 4A-I	GENE: Eif4a1	>sp|P60843|IF4A1_MOUSE Eukaryotic initiation factor 4A-I OS=Mus musculus GN=Eif4a1 PE=1 SV=1	1	0.776	0	8	9	10	9	5	4	1	5	15	14	14	7					12	10	4	0					1.0761	1.0995	1.1006	1.1192	1.0914	1.093	1.1121	1.1953	1.6088	0.97708	1.34079	1.3242	NaN	NaN	2.19638
Q91WQ3;A2A7S7;F6VXZ2	Q91WQ3;A2A7S7	26;26;3	26;26;3	26;26;3	"Tyrosine--tRNA ligase, cytoplasmic"	GENE: Yars	">sp|Q91WQ3|SYYC_MOUSE Tyrosine--tRNA ligase, cytoplasmic OS=Mus musculus GN=Yars PE=2 SV=3;>tr|A2A7S7|A2A7S7_MOUSE Tyrosine--tRNA ligase, cytoplasmic OS=Mus musculus GN=Yars PE=4 SV=1"	3	0.578	8.39e-202	3	3	4	3	4	4	3	5	10	10	14	12					19	19	8	3					0.79748	0.98971	0.9603	0.71361	1.2769	0.90024	0.89845	6.9114	1.6137	0.9706	1.63475	1.0047	1.08311	3.8309	0.880821
Q9D0E1-2;Q9D0E1;B8JK33;B8JK32;F6W322;F7C9U3	Q9D0E1-2;Q9D0E1;B8JK33;B8JK32	34;34;31;31;9;3	34;34;31;31;9;3	34;34;31;31;9;3	Heterogeneous nuclear ribonucleoprotein M	GENE: Hnrnpm	>sp|Q9D0E1-2|HNRPM_MOUSE Isoform 2 of Heterogeneous nuclear ribonucleoprotein M OS=Mus musculus GN=Hnrnpm;>sp|Q9D0E1|HNRPM_MOUSE Heterogeneous nuclear ribonucleoprotein M OS=Mus musculus GN=Hnrnpm PE=1 SV=3;>tr|B8JK33|B8JK33_MOUSE Heterogeneous nuclear rib	6	0.654	0	18	15	22	20	2	0	1	3	18	2	16	14					21	22	14	6					1.0729	0.7356	0.80932	0.74335	1.0783	0.73965	1.009	0.73981	1.6198	0.97018	NaN	NaN	NaN	NaN	3.18705
Q3ULB1;Q921W7;P47226-2;P47226;D6RH72	Q3ULB1;Q921W7;P47226-2;P47226	22;22;17;17;7	22;22;17;17;7	16;16;12;12;5	Testin	GENE: Tes	>tr|Q3ULB1|Q3ULB1_MOUSE Testin OS=Mus musculus GN=Tes PE=2 SV=1;>tr|Q921W7|Q921W7_MOUSE Putative uncharacterized protein Tes OS=Mus musculus GN=Tes PE=2 SV=2;>sp|P47226-2|TES_MOUSE Isoform TES1 of Testin OS=Mus musculus GN=Tes;>sp|P47226|TES_MOUSE Testin O	5	0.627	0	7	9	7	7	5	6	4	1	10	10	11	5					6	5	2	0					1.0602	1.1234	1.0495	1.1306	1.0006	1.2405	1.1761	1.4629	1.6261	1.5669	2.48565	1.4041	1.44022	5.9124	NaN
Q9CX34	Q9CX34	13	13	13	Suppressor of G2 allele of SKP1 homolog	GENE: Sugt1	>sp|Q9CX34|SUGT1_MOUSE Suppressor of G2 allele of SKP1 homolog OS=Mus musculus GN=Sugt1 PE=2 SV=3	1	0.521	1.05e-124	2	0	1	2	2	2	1	5	7	6	10	3					6	6	6	1					1.0582	1.1126	NaN	NaN	NaN	NaN	0.94969	1.0932	1.6504	1.0583	2.50994	1.0227	NaN	NaN	6.87343
Q00612;A3KG36;P97324;G3UWD6;REV__P46662	Q00612;A3KG36	36;25;10;10;1	36;25;10;10;1	36;25;10;10;1	Glucose-6-phosphate 1-dehydrogenase X;Glucose-6-phosphate 1-dehydrogenase	GENE: G6pdx	>sp|Q00612|G6PD1_MOUSE Glucose-6-phosphate 1-dehydrogenase X OS=Mus musculus GN=G6pdx PE=1 SV=3;>tr|A3KG36|A3KG36_MOUSE Glucose-6-phosphate 1-dehydrogenase (Fragment) OS=Mus musculus GN=G6pdx PE=3 SV=1	5	0.763	0	10	11	10	13	8	6	6	5	25	24	23	17					28	26	16	3					1.1193	1.1341	1.014	1.0493	0.95864	0.9381	0.98187	1.0089	1.6564	1.4617	1.1596	0.60586	1.47169	2.6034	1.6501
Q9CWK8	Q9CWK8	25	25	23	Sorting nexin-2	GENE: Snx2	>sp|Q9CWK8|SNX2_MOUSE Sorting nexin-2 OS=Mus musculus GN=Snx2 PE=1 SV=2	1	0.514	0	14	14	17	16	4	4	3	7	10	13	16	16					18	15	16	5					0.9525	0.90035	0.90732	0.9188	0.96663	0.92712	0.95912	0.85006	1.6615	1.307	1.45153	0.65085	1.05369	2.2889	1.54309
P35564	P35564	43	43	43	Calnexin	GENE: Canx	>sp|P35564|CALX_MOUSE Calnexin OS=Mus musculus GN=Canx PE=1 SV=1	1	0.614	0	30	33	30	30	5	1	2	2	21	3	18	20					22	26	16	6					0.93697	0.91132	1	0.86345	0.94706	0.91357	0.9644	0.91061	1.6634	1.4504	2.41627	4.4257	1.7356	5.2084	NaN
P80316;E0CZA1	P80316	29;9	29;9	29;9	T-complex protein 1 subunit epsilon	GENE: Cct5	>sp|P80316|TCPE_MOUSE T-complex protein 1 subunit epsilon OS=Mus musculus GN=Cct5 PE=1 SV=1	2	0.71	0	8	11	12	11	4	2	4	3	17	14	18	14					27	19	19	5					1.1718	1.0996	1.0556	1.1687	1.1628	1.1126	1.069	1.1453	1.6906	1.1469	3.35486	1.4954	2.25676	1.4207	2.53816
Q9CZ30;Q9CZ30-2;B1AYJ9	Q9CZ30;Q9CZ30-2;B1AYJ9	19;12;12	19;12;12	19;12;12	Obg-like ATPase 1	GENE: Ola1	>sp|Q9CZ30|OLA1_MOUSE Obg-like ATPase 1 OS=Mus musculus GN=Ola1 PE=1 SV=1;>sp|Q9CZ30-2|OLA1_MOUSE Isoform 2 of Obg-like ATPase 1 OS=Mus musculus GN=Ola1;>tr|B1AYJ9|B1AYJ9_MOUSE Obg-like ATPase 1 OS=Mus musculus GN=Ola1 PE=4 SV=1	3	0.614	4.75e-266	9	10	10	12	3	5	3	6	8	6	9	2					8	5	1	0					1.1155	1.0012	0.96263	1.052	1.0265	0.97862	1.0594	0.97653	1.7018	1.2428	2.68333	1.0863	9.38444	4.0884	3.69923
O70310	O70310	19	19	16	Glycylpeptide N-tetradecanoyltransferase 1	GENE: Nmt1	>sp|O70310|NMT1_MOUSE Glycylpeptide N-tetradecanoyltransferase 1 OS=Mus musculus GN=Nmt1 PE=1 SV=1	1	0.478	0	3	11	13	10	4	6	4	5	4	5	7	3					10	5	8	3					0.9235	0.7853	0.90722	0.9041	0.98276	0.86679	0.97055	0.90446	1.7672	1.0802	1.89723	1.5451	1.47733	1.6292	1.17493
Q8BU30;E9Q866;F6Q6R1	Q8BU30	50;5;2	50;5;2	50;5;2	"Isoleucine--tRNA ligase, cytoplasmic"	GENE: Iars	">sp|Q8BU30|SYIC_MOUSE Isoleucine--tRNA ligase, cytoplasmic OS=Mus musculus GN=Iars PE=2 SV=2"	3	0.517	0	34	32	34	33	2	9	8	6	40	38	16	39					37	42	31	24					1.1218	1.1187	1.0785	1.1	1.0996	1.1336	1.0993	1.063	1.7924	1.3406	1.78644	4.849	1.45262	1.154	1.03957
Q62318;Q62318-2	Q62318;Q62318-2	32;22	32;22	32;22	Transcription intermediary factor 1-beta	GENE: Trim28	>sp|Q62318|TIF1B_MOUSE Transcription intermediary factor 1-beta OS=Mus musculus GN=Trim28 PE=1 SV=3;>sp|Q62318-2|TIF1B_MOUSE Isoform 2 of Transcription intermediary factor 1-beta OS=Mus musculus GN=Trim28	2	0.616	0	18	21	20	7	6	5	2	4	19	23	13	15					22	19	14	15					1.0341	0.92665	1.0045	0.96519	1.0523	0.92897	1.0273	0.93831	1.8477	0.853	2.14921	0.85853	1.07387	2.8183	2.78913
P23116	P23116	86	86	86	Eukaryotic translation initiation factor 3 subunit A	GENE: Eif3a	>sp|P23116|EIF3A_MOUSE Eukaryotic translation initiation factor 3 subunit A OS=Mus musculus GN=Eif3a PE=1 SV=5	1	0.587	0	50	47	45	49	2	2	5	3	55	52	30	52					42	45	39	25					1.0584	1.0395	1.0606	1.0354	1.113	1.1007	1.1424	1.067	1.8835	1.4046	1.29734	1.1497	0.993111	1.5	0.849614
Q9CZU6;Q80X68	Q9CZU6	18;7	18;7	18;7	"Citrate synthase, mitochondrial"	GENE: Cs	">sp|Q9CZU6|CISY_MOUSE Citrate synthase, mitochondrial OS=Mus musculus GN=Cs PE=1 SV=1"	2	0.457	2.1e-222	8	11	9	11	3	2	1	3	13	14	11	7					9	7	2	0					0.86152	0.87239	0.97099	0.9577	0.91012	1.0046	0.84642	0.90939	1.9176	1.3974	NaN	NaN	NaN	NaN	1.02802
Q60864	Q60864	37	37	37	Stress-induced-phosphoprotein 1	GENE: Stip1	>sp|Q60864|STIP1_MOUSE Stress-induced-phosphoprotein 1 OS=Mus musculus GN=Stip1 PE=1 SV=1	1	0.576	0	20	18	24	23	7	7	6	5	13	18	17	14					22	18	19	5					1.0221	1.0533	1.0784	1.0892	1.0914	1.1087	1.0725	1.1722	2.0201	1.9615	1.6022	1.2321	1.4136	4.9954	1.24478
Q9CXW4;E9PYL9;D3Z3K1;A2BH06;E9PZB3;D3YW69	Q9CXW4;E9PYL9;D3Z3K1;A2BH06;E9PZB3;D3YW69	10;10;9;8;6;6	10;10;9;8;6;6	10;10;9;8;6;6	60S ribosomal protein L11	GENE: Rpl11;Gm10036;Gm10288;Gm5093;Gm7589	>sp|Q9CXW4|RL11_MOUSE 60S ribosomal protein L11 OS=Mus musculus GN=Rpl11 PE=1 SV=4;>tr|E9PYL9|E9PYL9_MOUSE Uncharacterized protein OS=Mus musculus GN=Gm10036 PE=3 SV=1;>tr|D3Z3K1|D3Z3K1_MOUSE MCG11809 OS=Mus musculus GN=Gm10288 PE=3 SV=1;>tr|A2BH06|A2BH06_	6	0.489	8.53e-80	5	5	7	4	4	3	2	2	7	8	3	4					7	3	1	0					0.99469	1.0418	1.0632	1.0708	1.0076	0.97243	1.0416	0.9913	2.0257	1.3152	0.913107	0.98757	1.02204	2.1014	0.871932
Q8BP47	Q8BP47	24	24	24	"Asparagine--tRNA ligase, cytoplasmic"	GENE: Nars	">sp|Q8BP47|SYNC_MOUSE Asparagine--tRNA ligase, cytoplasmic OS=Mus musculus GN=Nars PE=1 SV=2"	1	0.467	0	9	9	10	8	5	2	0	4	15	18	16	17					20	16	19	5					0.86765	0.92217	0.90566	0.91403	1.0227	1.0481	1.0604	0.92453	2.0271	1.2673	1.82508	6.0497	NaN	NaN	1.79415
Q61768;E9QAK5;P33175;A2ARD4	Q61768;E9QAK5	60;36;12;1	60;36;12;1	49;28;3;0	Kinesin-1 heavy chain	GENE: Kif5b	>sp|Q61768|KINH_MOUSE Kinesin-1 heavy chain OS=Mus musculus GN=Kif5b PE=1 SV=3;>tr|E9QAK5|E9QAK5_MOUSE Kinesin-1 heavy chain (Fragment) OS=Mus musculus GN=Kif5b PE=3 SV=1	4	0.656	0	17	25	20	32	2	3	4	2	27	34	22	26					6	28	19	21					0.99986	1.0037	1.045	1.0911	0.981	1.1007	1.0122	1.0891	2.1165	1.4013	NaN	NaN	2.23156	2.1408	NaN
Q9Z1D1	Q9Z1D1	15	15	15	Eukaryotic translation initiation factor 3 subunit G	GENE: Eif3g	>sp|Q9Z1D1|EIF3G_MOUSE Eukaryotic translation initiation factor 3 subunit G OS=Mus musculus GN=Eif3g PE=1 SV=2	1	0.603	3.49e-223	10	9	12	9	4	2	1	3	7	6	8	4					7	5	2	0					1	0.97961	1.1058	0.97971	1.0365	0.99168	1.0095	0.93401	2.1683	0.97301	1.19678	4.8295	NaN	NaN	2.11787
E9PXX7;Q91W90	E9PXX7;Q91W90	8;8	8;8	8;8	Thioredoxin domain-containing protein 5	GENE: Txndc5	>tr|E9PXX7|E9PXX7_MOUSE Thioredoxin domain-containing protein 5 OS=Mus musculus GN=Txndc5 PE=3 SV=1;>sp|Q91W90|TXND5_MOUSE Thioredoxin domain-containing protein 5 OS=Mus musculus GN=Txndc5 PE=1 SV=2	2	0.305	8.49e-128	1	3	2	1	3	0	1	2	3	3	5	2					4	3	0	0					NaN	NaN	1.0112	1.0627	1.042	1.0981	NaN	NaN	2.2308	0.86724	NaN	NaN	NaN	NaN	1.01599
Q78PY7;E9Q3E9	Q78PY7	54;7	54;7	19;0	Staphylococcal nuclease domain-containing protein 1	GENE: Snd1	>sp|Q78PY7|SND1_MOUSE Staphylococcal nuclease domain-containing protein 1 OS=Mus musculus GN=Snd1 PE=1 SV=1	2	0.702	0	3	9	5	10	2	2	3	1	16	15	9	15					13	15	9	9					1.0545	0.85301	1.0848	1.0245	1.043	1.0601	1.0542	0.99228	2.308	1.5785	1.08068	1.1517	2.11773	1.3736	NaN
P25444;D3YVC1;D3YWJ3;L7N240;J3QMG5;E9Q1N8;F6YTZ4;J3QM94;L7N453;D3Z536	P25444;D3YVC1;D3YWJ3;L7N240;J3QMG5;E9Q1N8;F6YTZ4;J3QM94;L7N453	16;15;15;13;12;10;10;9;9;7	16;15;15;13;12;10;10;9;9;7	16;15;15;13;12;10;10;9;9;7	40S ribosomal protein S2	GENE: Rps2;Gm6139;Gm5786;Gm18025;Gm6576;Gm5070	>sp|P25444|RS2_MOUSE 40S ribosomal protein S2 OS=Mus musculus GN=Rps2 PE=2 SV=3;>tr|D3YVC1|D3YVC1_MOUSE 40S ribosomal protein S2 (Fragment) OS=Mus musculus GN=Rps2 PE=3 SV=1;>tr|D3YWJ3|D3YWJ3_MOUSE 40S ribosomal protein S2 OS=Mus musculus GN=Rps2 PE=3 SV=1	10	0.526	4.27e-297	13	11	12	14	2	0	1	2	14	11	13	9					12	1	5	4					1.1105	1.0602	0.97155	0.98518	1.1686	1.1115	1.0483	1.1273	2.4071	0.7245	NaN	NaN	NaN	NaN	2.41502
Q62376;Q62376-2	Q62376;Q62376-2	14;9	14;9	14;9	U1 small nuclear ribonucleoprotein 70 kDa	GENE: Snrnp70	>sp|Q62376|RU17_MOUSE U1 small nuclear ribonucleoprotein 70 kDa OS=Mus musculus GN=Snrnp70 PE=1 SV=2;>sp|Q62376-2|RU17_MOUSE Isoform 2 of U1 small nuclear ribonucleoprotein 70 kDa OS=Mus musculus GN=Snrnp70	2	0.431	2.34e-218	9	8	12	10	4	2	1	3	5	7	7	6					10	9	6	1					1.0218	0.80985	0.98487	0.87484	1.0158	0.93407	1.0135	0.84191	2.4303	2.3731	2.63802	0.22697	0.185916	0.27086	4.43894
P60867	P60867	5	5	5	40S ribosomal protein S20	GENE: Rps20	>sp|P60867|RS20_MOUSE 40S ribosomal protein S20 OS=Mus musculus GN=Rps20 PE=1 SV=1	1	0.336	5.16e-33	2	3	3	1	2	2	1	2	2	5	2	3					2	2	1	0					0.82687	0.95423	1.0041	1.035	1.0595	1.0228	NaN	NaN	2.4523	1.2201	1.21441	1.7969	NaN	NaN	0.907343
P47962;D3YYV8	P47962;D3YYV8	19;11	19;11	19;11	60S ribosomal protein L5	GENE: Rpl5	>sp|P47962|RL5_MOUSE 60S ribosomal protein L5 OS=Mus musculus GN=Rpl5 PE=1 SV=3;>tr|D3YYV8|D3YYV8_MOUSE 60S ribosomal protein L5 (Fragment) OS=Mus musculus GN=Rpl5 PE=4 SV=1	2	0.606	2e-304	16	16	15	15	4	3	2	6	13	13	14	7					12	7	6	2					1.0556	1.0454	1.1073	1.1119	1.0667	1.0783	1.0571	1.0605	2.4741	1.7046	4.33056	1.6014	14.52	1.7231	3.17623
P62264;D3YVF4;D3Z7I1	P62264;D3YVF4;D3Z7I1	10;8;8	10;8;8	10;8;8	40S ribosomal protein S14	GENE: Rps14	>sp|P62264|RS14_MOUSE 40S ribosomal protein S14 OS=Mus musculus GN=Rps14 PE=2 SV=3;>tr|D3YVF4|D3YVF4_MOUSE 40S ribosomal protein S14 (Fragment) OS=Mus musculus GN=Rps14 PE=4 SV=1;>tr|D3Z7I1|D3Z7I1_MOUSE 40S ribosomal protein S14 (Fragment) OS=Mus musculus	3	0.669	3.55e-191	2	5	7	4	3	3	3	2	8	8	6	3					6	4	3	0					0.83826	0.89166	0.95204	0.93536	1.027	1.0171	0.99981	0.94681	2.5805	1.3404	1.87401	1.9721	2.16538	2.2324	3.67826
P68040	P68040	18	18	18	Guanine nucleotide-binding protein subunit beta-2-like 1	GENE: Gnb2l1	>sp|P68040|GBLP_MOUSE Guanine nucleotide-binding protein subunit beta-2-like 1 OS=Mus musculus GN=Gnb2l1 PE=1 SV=3	1	0.754	0	15	11	15	16	6	5	5	6	15	15	15	13					15	4	9	9					1.0354	1.1097	1.1084	1.1044	1.0175	1.1016	1.0848	1.0349	2.5841	1.2632	1.56322	1.1451	1.76356	1.1149	1.82198
Q99L45;E0CXJ3	Q99L45	21;9	21;9	21;9	Eukaryotic translation initiation factor 2 subunit 2	GENE: Eif2s2	>sp|Q99L45|IF2B_MOUSE Eukaryotic translation initiation factor 2 subunit 2 OS=Mus musculus GN=Eif2s2 PE=1 SV=1	2	0.601	0	15	13	14	13	3	2	1	1	7	9	11	2					8	2	1	0					1.1221	1.2502	1.1061	1.1486	1.1512	1.0616	1.0767	1.129	2.6284	1.6486	1.52034	1.4818	NaN	NaN	1.05464
P62908;D3YV43	P62908;D3YV43	23;15	23;15	23;15	40S ribosomal protein S3	GENE: Rps3	>sp|P62908|RS3_MOUSE 40S ribosomal protein S3 OS=Mus musculus GN=Rps3 PE=1 SV=1;>tr|D3YV43|D3YV43_MOUSE 40S ribosomal protein S3 OS=Mus musculus GN=Rps3 PE=1 SV=1	2	0.815	0	19	16	17	17	8	2	1	5	18	17	19	16					15	7	9	5					1.0236	1.044	1.0147	1.0504	1.0208	1.0841	1.0319	1.0418	2.6679	1.0763	1.06791	0.52046	NaN	NaN	1.58309
P62889	P62889	7	7	7	60S ribosomal protein L30	GENE: Rpl30	>sp|P62889|RL30_MOUSE 60S ribosomal protein L30 OS=Mus musculus GN=Rpl30 PE=2 SV=2	1	0.661	0	3	6	6	2	3	2	3	2	5	7	6	6					4	6	0	0					0.96615	1.0638	1.0837	0.96758	1.2345	1.0771	1.0416	1.2037	2.8942	1.1281	1.99768	2.0725	0.727911	2.3395	1.08382
Q9WTM5;D3YXQ8	Q9WTM5	13;3	13;3	13;3	RuvB-like 2	GENE: Ruvbl2	>sp|Q9WTM5|RUVB2_MOUSE RuvB-like 2 OS=Mus musculus GN=Ruvbl2 PE=2 SV=3	2	0.348	9.13e-108	0	2	2	0	2	0	0	3	7	4	6	4					5	7	1	0					NaN	NaN	1.0531	0.98636	1.1515	1.0798	NaN	NaN	2.9378	1.3268	NaN	NaN	NaN	NaN	1.59087
Q8VDJ3	Q8VDJ3	68	68	68	Vigilin	GENE: Hdlbp	>sp|Q8VDJ3|VIGLN_MOUSE Vigilin OS=Mus musculus GN=Hdlbp PE=1 SV=1	1	0.604	0	41	38	37	37	2	6	7	4	41	40	25	44					45	39	27	24					0.97673	0.9696	1.0298	1.0021	0.98043	0.9519	0.96893	0.96158	3.057	1.9226	2.41497	3.7194	1.80156	5.1486	1.56812
P14131	P14131	11	11	11	40S ribosomal protein S16	GENE: Rps16	>sp|P14131|RS16_MOUSE 40S ribosomal protein S16 OS=Mus musculus GN=Rps16 PE=2 SV=4	1	0.658	1.06e-45	2	8	10	2	2	3	3	2	8	9	8	7					5	6	5	0					0.8463	0.95701	1.1173	1.2298	1.1507	1.1997	NaN	NaN	3.0583	1.2346	2.43508	2.1223	1.20458	1.336	1.76768
E9QNN1;O70133-2;O70133;O70133-3	E9QNN1;O70133-2;O70133;O70133-3	37;35;34;30	37;35;34;30	37;35;34;30	ATP-dependent RNA helicase A	GENE: Dhx9	>tr|E9QNN1|E9QNN1_MOUSE ATP-dependent RNA helicase A OS=Mus musculus GN=Dhx9 PE=1 SV=1;>sp|O70133-2|DHX9_MOUSE Isoform 2 of ATP-dependent RNA helicase A OS=Mus musculus GN=Dhx9;>sp|O70133|DHX9_MOUSE ATP-dependent RNA helicase A OS=Mus musculus GN=Dhx9 PE=1	4	0.362	0	8	12	13	13	2	10	7	7	18	19	7	22					21	21	8	12					1.392	0.83903	0.91097	0.84274	1.1711	0.83827	1.1023	0.84896	3.1691	1.0652	1.54345	2.9139	1.56391	5.341	1.76681
P62270;F6YVP7;S4R1N6	P62270;F6YVP7;S4R1N6	12;12;11	12;12;11	12;12;11	40S ribosomal protein S18	GENE: Rps18;Gm10260	>sp|P62270|RS18_MOUSE 40S ribosomal protein S18 OS=Mus musculus GN=Rps18 PE=1 SV=3;>tr|F6YVP7|F6YVP7_MOUSE Uncharacterized protein OS=Mus musculus GN=Gm10260 PE=3 SV=2;>tr|S4R1N6|S4R1N6_MOUSE 40S ribosomal protein S18 OS=Mus musculus GN=Rps18 PE=3 SV=1	3	0.546	4.29e-67	1	8	6	3	7	3	4	4	8	8	6	6					9	8	3	0					NaN	NaN	1.2401	1.3609	1.2449	1.3994	1.2647	1.4359	3.2098	1.357	1.82684	1.7478	1.32738	2.1762	1.5701
P63325;Q3UW83	P63325;Q3UW83	10;7	10;7	10;7	40S ribosomal protein S10	GENE: Rps10	>sp|P63325|RS10_MOUSE 40S ribosomal protein S10 OS=Mus musculus GN=Rps10 PE=1 SV=1;>tr|Q3UW83|Q3UW83_MOUSE 40S ribosomal protein S10 OS=Mus musculus GN=Rps10 PE=1 SV=1	2	0.588	3.93e-98	3	6	5	4	3	1	2	1	6	5	5	3					4	3	2	0					0.93829	0.9238	1.1472	1.1187	1.0791	1.1383	1.1691	1.2341	3.3572	1.3601	NaN	NaN	NaN	NaN	1.43043
Q91V55;D3YYM6;P97461	Q91V55;D3YYM6;P97461	9;8;8	9;8;8	9;8;8	"40S ribosomal protein S5;40S ribosomal protein S5, N-terminally processed"	GENE: Rps5	>tr|Q91V55|Q91V55_MOUSE 40S ribosomal protein S5 OS=Mus musculus GN=Rps5 PE=1 SV=1;>tr|D3YYM6|D3YYM6_MOUSE 40S ribosomal protein S5 (Fragment) OS=Mus musculus GN=Rps5 PE=1 SV=1;>sp|P97461|RS5_MOUSE 40S ribosomal protein S5 OS=Mus musculus GN=Rps5 PE=1 SV=3	3	0.5	0	8	7	5	5	5	3	1	2	6	7	6	5					4	4	1	0					0.98246	1.0011	1.0833	1.0698	1.0463	1.022	1.0142	1.1215	4.0158	1.5797	1.5187	1.12	1.69004	1.3366	NaN
Q6ZWN5;F7CJS8;D3YWH9;Q9CXW7;D3Z673;D3YUV6	Q6ZWN5;F7CJS8;D3YWH9;Q9CXW7	18;12;12;12;4;2	18;12;12;12;4;2	18;12;12;12;4;2	40S ribosomal protein S9	GENE: Rps9	>sp|Q6ZWN5|RS9_MOUSE 40S ribosomal protein S9 OS=Mus musculus GN=Rps9 PE=1 SV=3;>tr|F7CJS8|F7CJS8_MOUSE 40S ribosomal protein S9 (Fragment) OS=Mus musculus GN=Rps9 PE=1 SV=1;>tr|D3YWH9|D3YWH9_MOUSE 40S ribosomal protein S9 OS=Mus musculus GN=Rps9 PE=1 SV=1	6	0.588	8.27e-107	14	15	15	9	4	2	2	1	15	13	11	11					10	11	1	0					1.0735	1.1066	1.031	1.0762	1.1289	1.0848	1.1109	1.1207	4.0638	1.509	3.01056	3.1312	1.88556	1.7919	NaN
P61358;A2A4Q0;E9PV49	P61358;A2A4Q0;E9PV49	6;3;3	6;3;3	6;3;3	60S ribosomal protein L27	GENE: Rpl27;Gm4825	>sp|P61358|RL27_MOUSE 60S ribosomal protein L27 OS=Mus musculus GN=Rpl27 PE=1 SV=2;>tr|A2A4Q0|A2A4Q0_MOUSE 60S ribosomal protein L27 (Fragment) OS=Mus musculus GN=Rpl27 PE=3 SV=1;>tr|E9PV49|E9PV49_MOUSE Uncharacterized protein OS=Mus musculus GN=Gm4825 PE=	3	0.434	3.7e-84	4	5	4	4	4	2	1	2	4	6	4	4					5	3	4	0					1.1177	1.0027	0.99307	1.008	1.1455	0.97266	1.0668	0.94393	4.2095	1.2356	3.13458	5.0129	NaN	NaN	2.86333
P42208;E9Q3V6;F6WYM0;D3YYB1;D3Z3C0;D3Z1S1;F6UKN5;D3YZU7;G3UYQ0;D3YV76	P42208;E9Q3V6;F6WYM0;D3YYB1;D3Z3C0	16;15;9;9;9;6;5;3;2;2	16;15;9;9;9;6;5;3;2;2	16;15;9;9;9;6;5;3;2;2	Septin-2	GENE: Sept2	>sp|P42208|SEPT2_MOUSE Septin-2 OS=Mus musculus GN=Sept2 PE=1 SV=2;>tr|E9Q3V6|E9Q3V6_MOUSE Septin-2 OS=Mus musculus GN=Sept2 PE=1 SV=1;>tr|F6WYM0|F6WYM0_MOUSE Septin-2 (Fragment) OS=Mus musculus GN=Sept2 PE=1 SV=2;>tr|D3YYB1|D3YYB1_MOUSE Septin-2 (Fragment	10	0.629	0	8	4	7	8	2	6	3	4	12	11	12	5					13	9	8	0					0.99007	0.94866	1.1513	1.0522	1.0856	0.82931	0.89294	0.80822	4.8376	0.86957	2.44565	1.0705	2.11191	1.1218	1.76227
Q9CZX8;D3YUT3;D3YUG3;D3Z5R8;D3Z722;S4R223	Q9CZX8;D3YUT3;D3YUG3;D3Z5R8;D3Z722;S4R223	11;10;10;10;10;6	11;10;10;10;10;6	11;10;10;10;10;6	40S ribosomal protein S19	GENE: Rps19	>sp|Q9CZX8|RS19_MOUSE 40S ribosomal protein S19 OS=Mus musculus GN=Rps19 PE=1 SV=3;>tr|D3YUT3|D3YUT3_MOUSE 40S ribosomal protein S19 (Fragment) OS=Mus musculus GN=Rps19 PE=1 SV=2;>tr|D3YUG3|D3YUG3_MOUSE 40S ribosomal protein S19 (Fragment) OS=Mus musculus	6	0.566	1.08e-61	3	5	6	3	4	3	2	4	9	10	5	6					9	7	4	0					1.1377	1.2716	0.96707	1.0982	1.1685	1.0779	1.251	1.0206	5.0346	1.8686	1.73701	1.5349	2.20289	1.6865	2.47019
P62082;F6SVV1;J3QJZ3	P62082;F6SVV1;J3QJZ3	16;15;15	16;15;15	16;15;15	40S ribosomal protein S7	GENE: Rps7;Gm9493;Gm6472	>sp|P62082|RS7_MOUSE 40S ribosomal protein S7 OS=Mus musculus GN=Rps7 PE=2 SV=1;>tr|F6SVV1|F6SVV1_MOUSE Protein Gm9493 OS=Mus musculus GN=Gm9493 PE=4 SV=1;>tr|J3QJZ3|J3QJZ3_MOUSE MCG116065 OS=Mus musculus GN=Gm6472 PE=4 SV=1	3	0.655	0	9	11	9	7	2	1	2	0	11	13	11	7					8	9	0	0					1.0469	1.0526	1.0572	1.0222	1.0393	1.0639	1.074	1.0263	5.8822	2.0792	NaN	NaN	5.09333	2.0645	NaN
P61082;F7CDT0;F6WMC0;F6YXS3;G5E919	P61082;F7CDT0;F6WMC0;F6YXS3	8;6;6;4;3	8;6;6;4;3	8;6;6;4;3	NEDD8-conjugating enzyme Ubc12	GENE: Ube2m	>sp|P61082|UBC12_MOUSE NEDD8-conjugating enzyme Ubc12 OS=Mus musculus GN=Ube2m PE=2 SV=1;>tr|F7CDT0|F7CDT0_MOUSE NEDD8-conjugating enzyme Ubc12 (Fragment) OS=Mus musculus GN=Ube2m PE=3 SV=1;>tr|F6WMC0|F6WMC0_MOUSE NEDD8-conjugating enzyme Ubc12 (Fragment)	5	0.432	2.31e-219	2	1	2	3	1	3	2	1	6	5	5	3					4	4	1	0					0.79415	0.96448	NaN	NaN	0.56273	0.75268	1.1179	0.99614	NaN	NaN	2.11593	1.1406	6.93956	1.1087	NaN
F7BX26;Q60676	F7BX26;Q60676	8;8	8;8	8;8	Serine/threonine-protein phosphatase;Serine/threonine-protein phosphatase 5	GENE: Ppp5c	>tr|F7BX26|F7BX26_MOUSE Serine/threonine-protein phosphatase (Fragment) OS=Mus musculus GN=Ppp5c PE=3 SV=1;>sp|Q60676|PPP5_MOUSE Serine/threonine-protein phosphatase 5 OS=Mus musculus GN=Ppp5c PE=1 SV=3	2	0.248	8.19e-99	0	2	1	2	0	0	2	2	2	2	4	1					5	4	3	0					NaN	NaN	0.98835	1.014	1.0706	0.9075	1.361	1.1839	NaN	NaN	NaN	NaN	1.62978	2.8358	1.89164
Q3UM45;F6TGJ2	Q3UM45	12;3	12;3	12;3	Protein phosphatase 1 regulatory subunit 7	GENE: Ppp1r7	>sp|Q3UM45|PP1R7_MOUSE Protein phosphatase 1 regulatory subunit 7 OS=Mus musculus GN=Ppp1r7 PE=1 SV=2	2	0.479	0	5	4	4	3	1	2	3	2	6	6	7	2					6	5	1	0					0.99042	1.2688	1.0909	0.92196	0.89171	0.80387	0.93613	1.1161	NaN	NaN	NaN	NaN	3.05729	7.3309	1.15749
Q921K2;P11103;P11103-2	Q921K2;P11103	44;34;20	44;34;20	44;34;20	Poly [ADP-ribose] polymerase 1	GENE: Parp1	">tr|Q921K2|Q921K2_MOUSE Poly (ADP-ribose) polymerase family, member 1 OS=Mus musculus GN=Parp1 PE=1 SV=1;>sp|P11103|PARP1_MOUSE Poly [ADP-ribose] polymerase 1 OS=Mus musculus GN=Parp1 PE=1 SV=3"	3	0.498	0	6	16	11	14	1	0	2	4	22	26	8	28					6	32	13	15					1.0178	0.98907	1.0582	0.8768	1.0197	0.91539	1.0174	0.77443	NaN	NaN	NaN	NaN	1.6248	1.5412	3.71377
P63085;F6VEI7;E9PXX5;E9Q3I6;Q6P5G0;Q61532	P63085	19;3;1;1;1;1	19;3;1;1;1;1	14;3;0;0;0;0	Mitogen-activated protein kinase 1	GENE: Mapk1	>sp|P63085|MK01_MOUSE Mitogen-activated protein kinase 1 OS=Mus musculus GN=Mapk1 PE=1 SV=3	6	0.74	6.69e-302	3	1	2	1	1	2	1	3	7	6	7	3					7	6	6	0					0.89252	0.90649	NaN	NaN	0.92807	1.0616	NaN	NaN	NaN	NaN	0.673107	0.88051	NaN	NaN	1.40995
P97333	P97333	15	15	15	Neuropilin-1	GENE: Nrp1	>sp|P97333|NRP1_MOUSE Neuropilin-1 OS=Mus musculus GN=Nrp1 PE=1 SV=2	1	0.282	0	2	6	4	7	0	2	2	1	4	5	0	4					8	6	1	1					NaN	NaN	0.56483	0.63062	0.65818	0.55671	0.55367	0.53745	NaN	NaN	0.653051	0.30767	0.693911	0.22434	NaN
P84096	P84096	12	12	11	Rho-related GTP-binding protein RhoG	GENE: Rhog	>sp|P84096|RHOG_MOUSE Rho-related GTP-binding protein RhoG OS=Mus musculus GN=Rhog PE=2 SV=1	1	0.696	0	1	6	6	4	1	4	4	4	8	7	10	7					9	6	6	0					NaN	NaN	1.0318	1.0516	1.0159	1.1352	1.0099	1.2512	NaN	NaN	2.13938	1.2954	1.82431	1.0844	1.57599
Q9JIF0-2;D3Z0A2;Q9JIF0-3;Q9JIF0;F8WH01;D3Z3N0	Q9JIF0-2;D3Z0A2;Q9JIF0-3;Q9JIF0;F8WH01;D3Z3N0	19;18;18;18;17;13	19;18;18;18;17;13	17;16;16;16;15;11	Protein arginine N-methyltransferase 1	GENE: Prmt1	>sp|Q9JIF0-2|ANM1_MOUSE Isoform 2 of Protein arginine N-methyltransferase 1 OS=Mus musculus GN=Prmt1;>tr|D3Z0A2|D3Z0A2_MOUSE Protein arginine N-methyltransferase 1 OS=Mus musculus GN=Prmt1 PE=1 SV=1;>sp|Q9JIF0-3|ANM1_MOUSE Isoform 3 of Protein arginine N-m	6	0.581	1.19e-161	3	1	2	2	0	2	2	2	11	12	11	5					9	5	5	1					1.1665	0.95751	0.89288	1.2399	1.061	1.0681	NaN	NaN	NaN	NaN	NaN	NaN	0.850133	0.9111	0.787681
P08752;B2RSH2;P18872-2;A2AE32;P20612;Q3V3I2;P50149;P18872;A2A610;A2AE31;D3Z2M7;F6QPU5	P08752	19;8;4;2;2;2;2;2;1;1;1;1	19;8;4;2;2;2;2;2;1;1;1;1	12;1;0;0;0;0;0;0;0;0;0;0	Guanine nucleotide-binding protein G(i) subunit alpha-2	GENE: Gnai2	>sp|P08752|GNAI2_MOUSE Guanine nucleotide-binding protein G(i) subunit alpha-2 OS=Mus musculus GN=Gnai2 PE=1 SV=5	12	0.654	0	5	3	8	2	2	4	3	4	11	12	12	10					10	10	10	3					0.81285	1.0615	0.95158	0.95687	0.95295	0.85076	0.66639	1.7956	NaN	NaN	2.37243	1.0136	1.22902	1.402	1.25739
Q9D0K2;Q3UJQ9	Q9D0K2;Q3UJQ9	21;17	21;17	21;17	"Succinyl-CoA:3-ketoacid coenzyme A transferase 1, mitochondrial;Succinyl-CoA:3-ketoacid-coenzyme A transferase"	GENE: Oxct1	">sp|Q9D0K2|SCOT1_MOUSE Succinyl-CoA:3-ketoacid coenzyme A transferase 1, mitochondrial OS=Mus musculus GN=Oxct1 PE=1 SV=1;>tr|Q3UJQ9|Q3UJQ9_MOUSE Succinyl-CoA:3-ketoacid-coenzyme A transferase OS=Mus musculus GN=Oxct1 PE=1 SV=1"	2	0.623	0	7	8	11	12	1	3	1	3	13	14	12	12					13	11	10	2					1.0173	0.95913	1.0005	0.94361	0.96097	0.90593	0.92936	0.97911	NaN	NaN	2.2204	0.82529	NaN	NaN	1.28386
P17426-2;P17426;F6TPX8;E9PWD0;F6VSP9	P17426-2;P17426	37;37;10;1;1	37;37;10;1;1	26;26;10;0;0	AP-2 complex subunit alpha-1	GENE: Ap2a1	>sp|P17426-2|AP2A1_MOUSE Isoform B of AP-2 complex subunit alpha-1 OS=Mus musculus GN=Ap2a1;>sp|P17426|AP2A1_MOUSE AP-2 complex subunit alpha-1 OS=Mus musculus GN=Ap2a1 PE=1 SV=1	5	0.507	0	8	7	5	0	0	2	2	2	12	8	2	12					16	21	7	11					1.2185	1.183	0.98866	0.97996	0.93977	0.89129	NaN	NaN	NaN	NaN	1.47	0.86484	0.680711	1.2956	1.31261
Q64737;Q64737-2;D6RCG1	Q64737	27;11;8	27;11;8	27;11;8	Trifunctional purine biosynthetic protein adenosine-3;Phosphoribosylamine--glycine ligase;Phosphoribosylformylglycinamidine cyclo-ligase;Phosphoribosylglycinamide formyltransferase	GENE: Gart	>sp|Q64737|PUR2_MOUSE Trifunctional purine biosynthetic protein adenosine-3 OS=Mus musculus GN=Gart PE=2 SV=3	3	0.45	0	0	4	5	1	0	3	0	2	8	7	4	9					17	15	10	8					NaN	NaN	1.0314	0.91007	1.2091	0.93478	NaN	NaN	NaN	NaN	0.834407	0.65295	NaN	NaN	3.10353
P08003	P08003	32	32	32	Protein disulfide-isomerase A4	GENE: Pdia4	>sp|P08003|PDIA4_MOUSE Protein disulfide-isomerase A4 OS=Mus musculus GN=Pdia4 PE=1 SV=3	1	0.48	0	16	17	20	19	1	1	3	4	15	0	12	14					17	19	17	6					0.95269	0.86637	0.95705	0.95078	0.92002	0.89709	1.0223	0.93941	NaN	NaN	NaN	NaN	4.39853	1.106	1.2899
Q3UE92;Q6P1B1;S4R1I3;S4R228	Q3UE92;Q6P1B1;S4R1I3	23;22;21;4	23;22;21;4	23;22;21;4	Xaa-Pro aminopeptidase 1	GENE: Xpnpep1	">tr|Q3UE92|Q3UE92_MOUSE X-prolyl aminopeptidase (Aminopeptidase P) 1, soluble, isoform CRA_b OS=Mus musculus GN=Xpnpep1 PE=2 SV=1;>sp|Q6P1B1|XPP1_MOUSE Xaa-Pro aminopeptidase 1 OS=Mus musculus GN=Xpnpep1 PE=2 SV=1;>tr|S4R1I3|S4R1I3_MOUSE Xaa-Pro aminopepti"	4	0.559	0	11	9	7	7	1	3	2	1	10	10	10	11					18	13	12	2					0.98496	0.97335	1.1073	0.88295	1.0069	0.94577	0.93003	0.87726	NaN	NaN	2.12763	0.81181	3.29084	1.0992	NaN
Q9Z1G3;D3Z5W3;Q99L60-3;Q99L60;Q99L60-2	Q9Z1G3	28;1;1;1;1	28;1;1;1;1	28;1;1;1;1	V-type proton ATPase subunit C 1	GENE: Atp6v1c1	>sp|Q9Z1G3|VATC1_MOUSE V-type proton ATPase subunit C 1 OS=Mus musculus GN=Atp6v1c1 PE=1 SV=4	5	0.725	0	4	6	7	5	0	1	2	3	17	15	17	5					18	12	8	1					1.1695	1.0936	1.1521	0.88692	1.1823	0.95139	0.93889	1.0094	NaN	NaN	NaN	NaN	2.36738	0.53958	1.02406
F6RPJ9;Q9JHR7	F6RPJ9;Q9JHR7	32;29	32;29	32;29	Insulin-degrading enzyme	GENE: Ide	>tr|F6RPJ9|F6RPJ9_MOUSE Insulin-degrading enzyme (Fragment) OS=Mus musculus GN=Ide PE=1 SV=1;>sp|Q9JHR7|IDE_MOUSE Insulin-degrading enzyme OS=Mus musculus GN=Ide PE=1 SV=1	2	0.354	1.66e-251	1	5	2	4	0	3	3	5	18	18	6	14					18	17	13	11					NaN	NaN	1.1205	1.0406	0.90866	0.8988	0.98011	0.90891	NaN	NaN	0.979605	3.2361	0.755156	0.95024	0.453609
Q8VDM4;E9Q2S8	Q8VDM4	53;2	53;2	26;2	26S proteasome non-ATPase regulatory subunit 2	GENE: Psmd2	>sp|Q8VDM4|PSMD2_MOUSE 26S proteasome non-ATPase regulatory subunit 2 OS=Mus musculus GN=Psmd2 PE=1 SV=1	2	0.765	0	10	16	12	0	0	0	4	2	21	20	10	18					18	15	13	15					1.0159	1.1086	0.95203	1.003	1.0176	0.96143	NaN	NaN	NaN	NaN	NaN	NaN	1.10151	1.1164	2.18681
Q9Z1F9;H3BLR3;H3BLM2;H3BJQ2;A2BH29	Q9Z1F9	30;9;7;2;2	30;9;7;2;2	30;9;7;2;2	SUMO-activating enzyme subunit 2	GENE: Uba2	>sp|Q9Z1F9|SAE2_MOUSE SUMO-activating enzyme subunit 2 OS=Mus musculus GN=Uba2 PE=1 SV=1	5	0.611	0	9	17	17	18	1	2	2	3	16	2	8	15					21	21	10	9					0.97875	0.99224	0.97994	0.90052	0.91351	0.94899	0.91805	0.82476	NaN	NaN	1.24198	2.9498	1.372	1.1487	NaN
P38647	P38647	30	29	29	"Stress-70 protein, mitochondrial"	GENE: Hspa9	">sp|P38647|GRP75_MOUSE Stress-70 protein, mitochondrial OS=Mus musculus GN=Hspa9 PE=1 SV=3"	1	0.495	0	18	17	21	20	0	2	0	2	16	2	16	16					22	19	18	6					1.0222	1.0106	1.0234	0.93583	0.92119	0.92635	1.0223	0.95223	NaN	NaN	1.03932	0.49567	NaN	NaN	5.60676
Q9D662;A2ANA0;A2AN99;A2AN98;A2AN97	Q9D662	32;14;7;6;3	32;14;7;6;3	28;12;6;5;2	Protein transport protein Sec23B	GENE: Sec23b	>sp|Q9D662|SC23B_MOUSE Protein transport protein Sec23B OS=Mus musculus GN=Sec23b PE=1 SV=1	5	0.647	0	1	5	7	5	2	1	3	3	13	11	13	17					23	24	12	8					1.3595	1.0759	1.076	0.89931	0.97832	0.87823	0.94923	0.93818	NaN	NaN	NaN	NaN	1.94804	4.0412	3.47662
Q11011;F6QYF8;E9Q039;E9Q6F4;F6V7K3;F7ANF4;F2Z3V5	Q11011;F6QYF8;E9Q039;E9Q6F4	33;30;29;20;7;5;2	33;30;29;20;7;5;2	33;30;29;20;7;5;2	Puromycin-sensitive aminopeptidase	GENE: Npepps	>sp|Q11011|PSA_MOUSE Puromycin-sensitive aminopeptidase OS=Mus musculus GN=Npepps PE=1 SV=2;>tr|F6QYF8|F6QYF8_MOUSE Puromycin-sensitive aminopeptidase (Fragment) OS=Mus musculus GN=Npepps PE=1 SV=1;>tr|E9Q039|E9Q039_MOUSE Puromycin-sensitive aminopeptidase	7	0.479	0	5	6	11	0	0	2	2	3	18	20	3	16					23	17	7	13					0.95289	0.89594	1.0212	1.0038	1.0182	1.0297	NaN	NaN	NaN	NaN	1.36503	0.81146	1.56711	1.1204	1.59966
Q64727	Q64727	54	54	54	Vinculin	GENE: Vcl	>sp|Q64727|VINC_MOUSE Vinculin OS=Mus musculus GN=Vcl PE=1 SV=4	1	0.629	0	12	30	25	33	2	3	3	3	32	33	11	30					27	44	24	30					0.9985	1.1777	0.99422	1.0884	0.95932	1.1376	1.0284	1.1641	NaN	NaN	1.05582	0.87584	2.13964	2.1479	0.551498
Q9CW03	Q9CW03	45	45	45	Structural maintenance of chromosomes protein 3	GENE: Smc3	>sp|Q9CW03|SMC3_MOUSE Structural maintenance of chromosomes protein 3 OS=Mus musculus GN=Smc3 PE=1 SV=2	1	0.444	0	15	18	15	17	0	1	2	3	16	21	8	19					28	24	11	14					0.91275	0.92119	0.99625	1.0093	1.0196	1.0112	0.91677	0.85492	NaN	NaN	NaN	NaN	0.751511	4.7586	1.2756
Q8BHG1;A2A9Q2;A6PWC3;Q3V3G9	Q8BHG1;A2A9Q2;A6PWC3	44;44;41;16	44;44;41;16	44;44;41;16	Nardilysin	GENE: Nrd1	>sp|Q8BHG1|NRDC_MOUSE Nardilysin OS=Mus musculus GN=Nrd1 PE=1 SV=1;>tr|A2A9Q2|A2A9Q2_MOUSE Nardilysin OS=Mus musculus GN=Nrd1 PE=1 SV=1;>tr|A6PWC3|A6PWC3_MOUSE Nardilysin OS=Mus musculus GN=Nrd1 PE=1 SV=1	4	0.504	0	5	14	13	14	1	1	3	3	27	22	7	24					28	28	13	16					1.0058	1.0134	1.0398	1.0934	0.95503	1.1121	0.92461	0.97452	NaN	NaN	NaN	NaN	1.23764	5.395	0.879614
Q9D0R2;Q8BLY2	Q9D0R2	38;3	38;3	38;3	"Threonine--tRNA ligase, cytoplasmic"	GENE: Tars	">sp|Q9D0R2|SYTC_MOUSE Threonine--tRNA ligase, cytoplasmic OS=Mus musculus GN=Tars PE=1 SV=2"	2	0.601	0	14	22	21	21	0	10	7	5	22	28	28	25					30	27	15	17					1.0247	1.0874	1.0782	1.0778	1.163	1.1068	1.1162	1.0829	NaN	NaN	1.10006	2.8311	1.32022	1.0395	1.39647
Q99KI0	Q99KI0	41	41	41	"Aconitate hydratase, mitochondrial"	GENE: Aco2	">sp|Q99KI0|ACON_MOUSE Aconitate hydratase, mitochondrial OS=Mus musculus GN=Aco2 PE=1 SV=1"	1	0.578	0	25	30	30	29	1	4	5	5	33	31	34	32					34	34	25	21					0.88327	0.82544	1.0168	0.87006	0.91234	0.85902	0.96985	0.86271	NaN	NaN	1.05836	0.66469	1.06329	0.59481	0.485121
Q62261;Q62261-2	Q62261;Q62261-2	95;86	95;86	89;80	"Spectrin beta chain, non-erythrocytic 1"	GENE: Sptbn1	">sp|Q62261|SPTB2_MOUSE Spectrin beta chain, non-erythrocytic 1 OS=Mus musculus GN=Sptbn1 PE=1 SV=2;>sp|Q62261-2|SPTB2_MOUSE Isoform 2 of Spectrin beta chain, non-erythrocytic 1 OS=Mus musculus GN=Sptbn1"	2	0.523	0	52	48	47	46	1	3	4	7	51	33	20	1					40	29	15	21					0.95574	0.83942	0.94033	0.7975	0.97193	0.77001	0.95516	0.78592	NaN	NaN	NaN	NaN	1.41627	1.2	1.21415
Q99NB9;G5E866	Q99NB9;G5E866	56;56	56;56	56;56	Splicing factor 3B subunit 1	GENE: Sf3b1	>sp|Q99NB9|SF3B1_MOUSE Splicing factor 3B subunit 1 OS=Mus musculus GN=Sf3b1 PE=1 SV=1;>tr|G5E866|G5E866_MOUSE Splicing factor 3B subunit 1 OS=Mus musculus GN=Sf3b1 PE=1 SV=1	2	0.615	0	26	24	27	32	0	3	8	7	34	31	10	35					41	33	23	15					1.0947	0.94769	0.97637	0.83639	1.0855	0.83983	1.0588	0.86189	NaN	NaN	0.478288	1.867	1.43453	1.6267	2.0499
Q8VD58	Q8VD58	4	4	4	Protein EVI2B	GENE: Evi2b	>sp|Q8VD58|EVI2B_MOUSE Protein EVI2B OS=Mus musculus GN=Evi2b PE=1 SV=1	1	0.124	2.8e-169	3	3	3	4					3	3	2	3					0	4	2	1					0.87341	0.84017	0.8987	0.68541	0.85385	0.83135	0.87306	0.82335
Q5DTM8;A2AIR2;Q5DTM8-2;A2AIR0;A2AIR1	Q5DTM8;A2AIR2;Q5DTM8-2	17;13;13;6;3	15;11;11;6;3	15;11;11;6;3	E3 ubiquitin-protein ligase BRE1A	GENE: Rnf20	>sp|Q5DTM8|BRE1A_MOUSE E3 ubiquitin-protein ligase BRE1A OS=Mus musculus GN=Rnf20 PE=2 SV=2;>tr|A2AIR2|A2AIR2_MOUSE E3 ubiquitin-protein ligase BRE1A (Fragment) OS=Mus musculus GN=Rnf20 PE=4 SV=1;>sp|Q5DTM8-2|BRE1A_MOUSE Isoform 2 of E3 ubiquitin-protein l	5	0.239	4.17e-151	0	2	0	2					4	2	0	3					0	11	4	3					NaN	NaN	1.0083	0.90405	NaN	NaN	0.83598	0.86926
Q8K310	Q8K310	13	13	13	Matrin-3	GENE: Matr3	>sp|Q8K310|MATR3_MOUSE Matrin-3 OS=Mus musculus GN=Matr3 PE=1 SV=1	1	0.286	0	1	2	2	4					4	6	2	5					0	10	2	2					NaN	NaN	0.79921	0.64826	NaN	NaN	0.90216	0.64862
Q3TN34;E9PZD2	Q3TN34;E9PZD2	19;18	19;18	19;18		GENE: Micall2	>sp|Q3TN34|MILK2_MOUSE MICAL-like protein 2 OS=Mus musculus GN=Micall2 PE=1 SV=1;>tr|E9PZD2|E9PZD2_MOUSE MICAL-like protein 2 OS=Mus musculus GN=Micall2 PE=1 SV=1	2	0.3	4.13e-64	0	2	1	3					5	2	0	5					0	9	3	5					NaN	NaN	0.76683	1.2773	NaN	NaN	1.449	1.147
Q8VDP4	Q8VDP4	12	12	12	DBIRD complex subunit KIAA1967 homolog	GENE: <none>	>sp|Q8VDP4|CCAR2_MOUSE Cell cycle and apoptosis regulator protein 2 OS=Mus musculus GN=Ccar2 PE=1 SV=2	1	0.205	7.9e-128	0	3	3	1					6	4	2	5					0	4	4	2					NaN	NaN	0.69045	0.74855	1.047	0.80148	NaN	NaN
P70268;P70268-2;D6RH37	P70268;P70268-2;D6RH37	23;23;18	23;23;18	23;23;18	Serine/threonine-protein kinase N1	GENE: Pkn1	>sp|P70268|PKN1_MOUSE Serine/threonine-protein kinase N1 OS=Mus musculus GN=Pkn1 PE=1 SV=3;>sp|P70268-2|PKN1_MOUSE Isoform 2 of Serine/threonine-protein kinase N1 OS=Mus musculus GN=Pkn1;>tr|D6RH37|D6RH37_MOUSE Serine/threonine-protein kinase N1 OS=Mus mus	3	0.366	9.68e-245	0	6	1	3					7	9	0	14					0	19	4	7					NaN	NaN	1.1006	0.99116	NaN	NaN	0.81366	0.99404
Q810A7;Q810A7-2	Q810A7;Q810A7-2	22;20	22;20	22;20	ATP-dependent RNA helicase DDX42	GENE: Ddx42	>sp|Q810A7|DDX42_MOUSE ATP-dependent RNA helicase DDX42 OS=Mus musculus GN=Ddx42 PE=1 SV=3;>sp|Q810A7-2|DDX42_MOUSE Isoform 2 of ATP-dependent RNA helicase DDX42 OS=Mus musculus GN=Ddx42	2	0.369	1.63e-217	2	5	5	7					8	9	2	9					0	13	3	3					1.1532	1.2053	1.1486	1.1385	1.0566	1.053	0.96792	0.89136
Q8VD75;F7DCR9;Q9JKY5	Q8VD75	19;1;1	19;1;1	19;1;1	Huntingtin-interacting protein 1	GENE: Hip1	>sp|Q8VD75|HIP1_MOUSE Huntingtin-interacting protein 1 OS=Mus musculus GN=Hip1 PE=1 SV=2	3	0.273	9.33e-238	2	6	6	5					8	6	2	9					0	14	3	4					1.1299	1.127	1.032	0.96872	1.0813	0.87546	0.93664	0.78708
B2RY56;S4R2B0;S4R2J1;S4R2A4;S4R1X9;S4R2F7	B2RY56;S4R2B0	25;16;4;4;2;2	25;16;4;4;2;2	25;16;4;4;2;2	RNA-binding protein 25	GENE: Rbm25	>sp|B2RY56|RBM25_MOUSE RNA-binding protein 25 OS=Mus musculus GN=Rbm25 PE=1 SV=2;>tr|S4R2B0|S4R2B0_MOUSE RNA-binding protein 25 (Fragment) OS=Mus musculus GN=Rbm25 PE=1 SV=1	6	0.325	0	2	7	3	10					9	9	3	14					0	18	6	8					1.0828	0.99893	0.89092	0.89162	0.80763	0.9161	1.0556	1.0579
O08810;A2AH85;G3UZ34;G3UXK8	O08810;A2AH85;G3UZ34	35;34;33;4	34;33;32;3	34;33;32;3	116 kDa U5 small nuclear ribonucleoprotein component	GENE: Eftud2	>sp|O08810|U5S1_MOUSE 116 kDa U5 small nuclear ribonucleoprotein component OS=Mus musculus GN=Eftud2 PE=2 SV=1;>tr|A2AH85|A2AH85_MOUSE 116 kDa U5 small nuclear ribonucleoprotein component OS=Mus musculus GN=Eftud2 PE=4 SV=1;>tr|G3UZ34|G3UZ34_MOUSE 116 kDa	4	0.566	0	3	14	5	15					11	15	6	19					0	25	10	9					0.93207	0.9834	0.96687	1.0184	1.0755	0.89785	0.99592	0.87678
E9PWG6	E9PWG6	29	29	29		GENE: Ncapg	>tr|E9PWG6|E9PWG6_MOUSE Protein Ncapg OS=Mus musculus GN=Ncapg PE=4 SV=1	1	0.422	0	2	8	4	8					13	16	4	18					0	16	7	11					NaN	NaN	1.3306	0.93616	1.4112	0.89806	1.0958	0.82925
Q80UJ7	Q80UJ7	35	35	35	Rab3 GTPase-activating protein catalytic subunit	GENE: Rab3gap1	>sp|Q80UJ7|RB3GP_MOUSE Rab3 GTPase-activating protein catalytic subunit OS=Mus musculus GN=Rab3gap1 PE=2 SV=4	1	0.466	0	2	11	6	8					15	23	8	15					0	24	9	14					0.95999	1.0973	0.90646	0.87997	0.99236	0.91905	1.089	0.95665
Q9JLI8;Q9JLI8-2	Q9JLI8	32;12	32;12	32;12	Squamous cell carcinoma antigen recognized by T-cells 3	GENE: Sart3	>sp|Q9JLI8|SART3_MOUSE Squamous cell carcinoma antigen recognized by T-cells 3 OS=Mus musculus GN=Sart3 PE=2 SV=1	2	0.445	0	4	6	4	13					15	15	5	17					0	17	11	11					1.2876	1.2372	1.0006	1.2106	1.0955	1.0849	1.08	0.94395
Q8BYC6;Q3V3K3;F6RXB5;E9Q364;Q6ZQ29-2;Q6ZQ29	Q8BYC6;Q3V3K3	34;20;6;2;1;1	34;20;6;2;1;1	32;20;5;2;0;0	Serine/threonine-protein kinase TAO3	GENE: Taok3	>sp|Q8BYC6|TAOK3_MOUSE Serine/threonine-protein kinase TAO3 OS=Mus musculus GN=Taok3 PE=1 SV=2;>tr|Q3V3K3|Q3V3K3_MOUSE Serine/threonine-protein kinase TAO3 OS=Mus musculus GN=Taok3 PE=1 SV=1	6	0.432	0	1	10	8	14					16	19	12	20					0	25	11	12					0.93311	0.8973	1.0801	0.95344	0.98064	1.148	0.96441	1.0244
Q9WTI7-3;Q9WTI7;Q9WTI7-2;Q9WTI7-4;Q5ND45;O88329	Q9WTI7-3;Q9WTI7;Q9WTI7-2;Q9WTI7-4	45;45;44;40;3;1	45;45;44;40;3;1	45;45;44;40;3;1	Unconventional myosin-Ic	GENE: Myo1c	>sp|Q9WTI7-3|MYO1C_MOUSE Isoform 3 of Unconventional myosin-Ic OS=Mus musculus GN=Myo1c;>sp|Q9WTI7|MYO1C_MOUSE Unconventional myosin-Ic OS=Mus musculus GN=Myo1c PE=1 SV=2;>sp|Q9WTI7-2|MYO1C_MOUSE Isoform 2 of Unconventional myosin-Ic OS=Mus musculus GN=Myo	6	0.547	0	3	16	8	18					28	35	8	28					0	30	11	15					0.73012	2.0232	1.1034	2.5292	1.2188	2.3277	1.0809	2.1037
Q60875-5;H3BJU7;Q60875-4;H3BJX8;H3BJ45;H3BJ40;H3BKH9;Q60875;Q60875-3;Q60875-2;H3BL15;H3BLF9;H3BJ59;H3BLJ1;H3BIX8;H3BJM4;H3BJ48	Q60875-5;H3BJU7;Q60875-4;H3BJX8;H3BJ45;H3BJ40;H3BKH9;Q60875;Q60875-3;Q60875-2	45;45;45;45;45;45;45;45;24;23;10;8;7;5;5;4;4	45;45;45;45;45;45;45;45;24;23;10;8;7;5;5;4;4	45;45;45;45;45;45;45;45;24;23;10;8;7;5;5;4;4	Rho guanine nucleotide exchange factor 2	GENE: Arhgef2	>sp|Q60875-5|ARHG2_MOUSE Isoform 5 of Rho guanine nucleotide exchange factor 2 OS=Mus musculus GN=Arhgef2;>tr|H3BJU7|H3BJU7_MOUSE Rho guanine nucleotide exchange factor 2 OS=Mus musculus GN=Arhgef2 PE=1 SV=1;>sp|Q60875-4|ARHG2_MOUSE Isoform 4 of Rho guanin	17	0.637	0	12	20	18	30					32	33	8	35					0	33	20	23					0.87177	0.9202	0.84524	0.90092	0.85478	0.92542	0.8985	0.95277
Q7TSG2;Q7TSG2-2;E0CZ13	Q7TSG2	12;2;2	12;2;2	12;2;2	RNA polymerase II subunit A C-terminal domain phosphatase	GENE: Ctdp1	>sp|Q7TSG2|CTDP1_MOUSE RNA polymerase II subunit A C-terminal domain phosphatase OS=Mus musculus GN=Ctdp1 PE=1 SV=1	3	0.211	4.87e-158	0	1	3	2					2	3	2	1					1	7	2	1					NaN	NaN	NaN	NaN	0.94699	0.83533	0.96903	0.72873
Q7TPD0;Q7TPD0-2	Q7TPD0	14;6	14;6	14;6	Integrator complex subunit 3	GENE: Ints3	>sp|Q7TPD0|INT3_MOUSE Integrator complex subunit 3 OS=Mus musculus GN=Ints3 PE=2 SV=2	2	0.239	3.83e-168	0	2	4	5					5	4	0	3					1	8	4	2					NaN	NaN	0.86194	0.71584	0.85991	0.66307	0.88979	0.67945
Q8C052	Q8C052	11	11	11	Microtubule-associated protein 1S;MAP1S heavy chain;MAP1S light chain	GENE: Map1s	>sp|Q8C052|MAP1S_MOUSE Microtubule-associated protein 1S OS=Mus musculus GN=Map1s PE=1 SV=2	1	0.175	7.53e-87	1	3	3	1					5	5	2	5					1	6	3	3					1.0566	1.0545	0.79444	1.0364	0.90932	0.84147	NaN	NaN
Q8R5H1;Q8R5H1-5;Q8R5H1-2;Q8R5H1-3;Q8R5H1-4	Q8R5H1;Q8R5H1-5;Q8R5H1-2	32;31;30;7;6	30;29;28;7;6	30;29;28;7;6	Ubiquitin carboxyl-terminal hydrolase 15	GENE: Usp15	>sp|Q8R5H1|UBP15_MOUSE Ubiquitin carboxyl-terminal hydrolase 15 OS=Mus musculus GN=Usp15 PE=1 SV=1;>sp|Q8R5H1-5|UBP15_MOUSE Isoform 5 of Ubiquitin carboxyl-terminal hydrolase 15 OS=Mus musculus GN=Usp15;>sp|Q8R5H1-2|UBP15_MOUSE Isoform 2 of Ubiquitin carbo	5	0.455	0	0	3	2	3					7	10	1	16					1	19	3	1					NaN	NaN	1.0466	0.95852	NaN	NaN	1.1163	0.70417
A2AAY5	A2AAY5	21	21	20	SH3 and PX domain-containing protein 2B	GENE: Sh3pxd2b	>sp|A2AAY5|SPD2B_MOUSE SH3 and PX domain-containing protein 2B OS=Mus musculus GN=Sh3pxd2b PE=1 SV=1	1	0.293	4.41e-142	5	7	4	3					7	8	3	10					1	15	5	6					0.93208	1.0409	0.88683	1.03	1.021	0.86671	0.95706	0.98353
Q8C7X2-2;Z4YJW0;Q8C7X2;Q8C7X2-3	Q8C7X2-2;Z4YJW0;Q8C7X2	27;26;26;9	27;26;26;9	27;26;26;9	ER membrane protein complex subunit 1	GENE: Emc1	>sp|Q8C7X2-2|EMC1_MOUSE Isoform 2 of ER membrane protein complex subunit 1 OS=Mus musculus GN=Emc1;>tr|Z4YJW0|Z4YJW0_MOUSE ER membrane protein complex subunit 1 OS=Mus musculus GN=Emc1 PE=4 SV=1;>sp|Q8C7X2|EMC1_MOUSE ER membrane protein complex subunit 1 O	4	0.389	5.99e-298	1	1	2	4					9	11	2	14					1	17	6	3					NaN	NaN	NaN	NaN	0.89187	1.2101	0.80703	0.8355
Q922D4-2;Q922D4;G5E8R4;Q922D4-4;Q922D4-3	Q922D4-2;Q922D4;G5E8R4;Q922D4-4;Q922D4-3	23;23;23;14;14	23;23;23;14;14	23;23;23;14;14	Serine/threonine-protein phosphatase 6 regulatory subunit 3	GENE: Ppp6r3	>sp|Q922D4-2|PP6R3_MOUSE Isoform 2 of Serine/threonine-protein phosphatase 6 regulatory subunit 3 OS=Mus musculus GN=Ppp6r3;>sp|Q922D4|PP6R3_MOUSE Serine/threonine-protein phosphatase 6 regulatory subunit 3 OS=Mus musculus GN=Ppp6r3 PE=1 SV=1;>tr|G5E8R4|G5	5	0.371	3.72e-295	3	4	3	11					9	9	0	10					1	15	5	6					1.0026	0.92076	1.0135	0.94693	1.0918	1.1634	1.087	1.0885
D3Z061;Q8C7R4	D3Z061;Q8C7R4	33;33	33;33	33;33	Ubiquitin-like modifier-activating enzyme 6	GENE: Uba6	>tr|D3Z061|D3Z061_MOUSE Ubiquitin-like modifier-activating enzyme 6 OS=Mus musculus GN=Uba6 PE=1 SV=1;>sp|Q8C7R4|UBA6_MOUSE Ubiquitin-like modifier-activating enzyme 6 OS=Mus musculus GN=Uba6 PE=1 SV=1	2	0.468	0	4	13	10	10					14	15	1	17					1	18	8	11					1.1361	1.0037	1.0261	1.2159	1.0596	1.086	1.1448	1.1851
Q9CZU3	Q9CZU3	32	32	32	Superkiller viralicidic activity 2-like 2	GENE: Skiv2l2	>sp|Q9CZU3|SK2L2_MOUSE Superkiller viralicidic activity 2-like 2 OS=Mus musculus GN=Skiv2l2 PE=1 SV=1	1	0.422	1.57e-290	1	5	5	8					16	14	4	18					1	24	10	8					NaN	NaN	0.90101	0.8495	0.92497	0.91389	1.0661	0.93101
Q8C2E7;Q8C2E7-2	Q8C2E7;Q8C2E7-2	49;31	49;31	49;31	WASH complex subunit strumpellin	GENE: Kiaa0196	>sp|Q8C2E7|STRUM_MOUSE WASH complex subunit strumpellin OS=Mus musculus GN=Kiaa0196 PE=2 SV=2;>sp|Q8C2E7-2|STRUM_MOUSE Isoform 2 of WASH complex subunit strumpellin OS=Mus musculus GN=Kiaa0196	2	0.564	0	3	11	2	10					25	29	5	26					1	35	20	15					0.77044	0.99943	0.89373	0.98309	1.0135	1.1752	0.90947	0.95704
P30355	P30355	4	4	4	Arachidonate 5-lipoxygenase-activating protein	GENE: Alox5ap	>sp|P30355|AL5AP_MOUSE Arachidonate 5-lipoxygenase-activating protein OS=Mus musculus GN=Alox5ap PE=1 SV=2	1	0.255	4.97e-11	0	2	3	1					1	3	1	3					2	3	0	0					NaN	NaN	0.88506	0.91069	0.75532	0.96214	NaN	NaN
Q3UB58;A2AIN5;P21855;Q3UNJ0;Q3UZ35	Q3UB58;A2AIN5;P21855;Q3UNJ0;Q3UZ35	6;6;6;5;5	6;6;6;5;5	6;6;6;5;5	B-cell differentiation antigen CD72	GENE: Cd72	>tr|Q3UB58|Q3UB58_MOUSE B-cell differentiation antigen CD72 OS=Mus musculus GN=Cd72 PE=2 SV=1;>tr|A2AIN5|A2AIN5_MOUSE B-cell differentiation antigen CD72 OS=Mus musculus GN=Cd72 PE=4 SV=1;>sp|P21855|CD72_MOUSE B-cell differentiation antigen CD72 OS=Mus mus	5	0.383	1.6e-91	1	4	4	3					2	2	3	2					2	2	1	0					1.0794	1.0777	1.0545	0.9582	1.0858	0.90829	1.2474	0.95297
K3W4P2;Q6P4S8	K3W4P2;Q6P4S8	8;7	8;7	8;7	Integrator complex subunit 1	GENE: Ints1	>tr|K3W4P2|K3W4P2_MOUSE Integrator complex subunit 1 OS=Mus musculus GN=Ints1 PE=4 SV=1;>sp|Q6P4S8|INT1_MOUSE Integrator complex subunit 1 OS=Mus musculus GN=Ints1 PE=2 SV=2	2	0.053	7.83e-103	2	2	2	4					2	2	0	0					2	3	1	0					0.72143	0.63533	0.72447	0.61907	NaN	NaN	1.0061	0.82665
Q99JI6	Q99JI6	11	3	3	Ras-related protein Rap-1b	GENE: Rap1b	>sp|Q99JI6|RAP1B_MOUSE Ras-related protein Rap-1b OS=Mus musculus GN=Rap1b PE=2 SV=2	1	0.663	8.19e-245	2	2	2	2					2	2	2	1					2	2	1	0					1.0096	1.3694	1.1082	1.4135	0.97399	1.4141	0.86452	1.2918
Q9Z2N8;D3YVN1	Q9Z2N8;D3YVN1	4;2	4;2	4;2	Actin-like protein 6A	GENE: Actl6a	>sp|Q9Z2N8|ACL6A_MOUSE Actin-like protein 6A OS=Mus musculus GN=Actl6a PE=1 SV=2;>tr|D3YVN1|D3YVN1_MOUSE Actin-like protein 6A (Fragment) OS=Mus musculus GN=Actl6a PE=3 SV=1	2	0.156	1.39e-70	3	4	4	3					2	1	2	0					2	2	0	0					0.94271	0.74892	0.96843	0.93804	1.0254	0.76139	1.0234	0.70809
Q6URW6-2;Q6URW6;K3W4R2;Q6URW6-3	Q6URW6-2;Q6URW6;K3W4R2;Q6URW6-3	13;13;13;13	5;5;5;5	5;5;5;5	Myosin-14	GENE: Myh14	>sp|Q6URW6-2|MYH14_MOUSE Isoform 2 of Myosin-14 OS=Mus musculus GN=Myh14;>sp|Q6URW6|MYH14_MOUSE Myosin-14 OS=Mus musculus GN=Myh14 PE=1 SV=1;>tr|K3W4R2|K3W4R2_MOUSE Myosin-14 OS=Mus musculus GN=Myh14 PE=4 SV=1;>sp|Q6URW6-3|MYH14_MOUSE Isoform 3 of Myosin-1	4	0.064	0	3	2	2	2					2	3	1	0					2	2	1	2					0.9674	1.036	1.008	1.0297	0.94951	1.2001	0.97792	1.0021
Q8VDW0;D6RHT5;Q8VDW0-2	Q8VDW0	17;8;5	7;4;2	7;4;2	ATP-dependent RNA helicase DDX39A	GENE: Ddx39a	>sp|Q8VDW0|DX39A_MOUSE ATP-dependent RNA helicase DDX39A OS=Mus musculus GN=Ddx39a PE=2 SV=1	3	0.529	3.31e-245	6	4	4	4					2	3	3	1					2	4	0	0					1.0563	0.71047	1.0629	0.5642	1.0489	0.86247	0.97413	0.84828
Q8BWG8-2;Q8BWG8;J3QNU6;F7DF62;E0CY53;E0CYB1	Q8BWG8-2;Q8BWG8;J3QNU6	15;14;14;4;3;2	15;14;14;4;3;2	15;14;14;4;3;2	Beta-arrestin-1	GENE: Arrb1	>sp|Q8BWG8-2|ARRB1_MOUSE Isoform 1B of Beta-arrestin-1 OS=Mus musculus GN=Arrb1;>sp|Q8BWG8|ARRB1_MOUSE Beta-arrestin-1 OS=Mus musculus GN=Arrb1 PE=1 SV=1;>tr|J3QNU6|J3QNU6_MOUSE Beta-arrestin-1 OS=Mus musculus GN=Arrb1 PE=1 SV=1	6	0.561	2.39e-190	9	7	9	9					2	3	4	3					2	4	0	0					0.96793	0.85478	1.0337	0.90189	0.78248	0.80133	0.81662	0.95084
Q9ERN0	Q9ERN0	3	3	3	Secretory carrier-associated membrane protein 2	GENE: Scamp2	>sp|Q9ERN0|SCAM2_MOUSE Secretory carrier-associated membrane protein 2 OS=Mus musculus GN=Scamp2 PE=2 SV=1	1	0.191	0	2	2	2	2					3	2	2	1					2	2	1	0					0.93849	0.97295	0.98035	0.9832	0.93616	1.0085	0.8729	0.90091
Q8R5J9	Q8R5J9	5	5	5	PRA1 family protein 3	GENE: Arl6ip5	>sp|Q8R5J9|PRAF3_MOUSE PRA1 family protein 3 OS=Mus musculus GN=Arl6ip5 PE=1 SV=2	1	0.25	1.97e-160	2	4	4	2					3	3	2	1					2	2	1	0					0.99681	1.102	1.172	1.3151	0.99552	1.1498	1.0345	1.179
P59325	P59325	4	4	4	Eukaryotic translation initiation factor 5	GENE: Eif5	>sp|P59325|IF5_MOUSE Eukaryotic translation initiation factor 5 OS=Mus musculus GN=Eif5 PE=1 SV=1	1	0.126	4.56e-42	2	3	3	1					3	1	3	3					2	2	2	1					1.1058	1.2221	0.96159	1.2881	1.0674	1.348	NaN	NaN
Q8R2Y8	Q8R2Y8	5	5	5	"Peptidyl-tRNA hydrolase 2, mitochondrial"	GENE: Ptrh2	">sp|Q8R2Y8|PTH2_MOUSE Peptidyl-tRNA hydrolase 2, mitochondrial OS=Mus musculus GN=Ptrh2 PE=2 SV=1"	1	0.464	6.01e-84	3	4	5	3					3	3	2	0					2	2	2	0					0.7828	0.78971	1.0422	0.91945	0.96921	0.95468	0.86166	0.87291
P62855	P62855	4	4	4	40S ribosomal protein S26	GENE: Rps26	>sp|P62855|RS26_MOUSE 40S ribosomal protein S26 OS=Mus musculus GN=Rps26 PE=2 SV=3	1	0.374	1.94e-55	4	3	4	3					3	4	4	4					2	2	0	0					0.85963	1.0077	1.0207	1.0985	1.0885	1.0614	0.38881	0.44044
Q8BMD8	Q8BMD8	8	8	8	Calcium-binding mitochondrial carrier protein SCaMC-1	GENE: Slc25a24	>sp|Q8BMD8|SCMC1_MOUSE Calcium-binding mitochondrial carrier protein SCaMC-1 OS=Mus musculus GN=Slc25a24 PE=1 SV=1	1	0.263	2.27e-167	4	4	3	3					3	2	2	0					2	6	0	0					0.89151	1.3226	0.87669	0.89552	0.78451	0.80853	0.92635	0.96411
Q61191;B1AUX2;F6SJS2	Q61191;B1AUX2	15;14;4	15;14;4	15;14;4	Host cell factor 1;HCF N-terminal chain 1;HCF N-terminal chain 2;HCF N-terminal chain 3;HCF N-terminal chain 4;HCF N-terminal chain 5;HCF N-terminal chain 6;HCF C-terminal chain 1;HCF C-terminal chain 2;HCF C-terminal chain 3;HCF C-terminal chain 4;HCF C-	GENE: Hcfc1	>sp|Q61191|HCFC1_MOUSE Host cell factor 1 OS=Mus musculus GN=Hcfc1 PE=1 SV=2;>tr|B1AUX2|B1AUX2_MOUSE Host cell factor 1 OS=Mus musculus GN=Hcfc1 PE=1 SV=1	3	0.133	8.19e-71	1	3	5	4					4	3	1	3					2	6	2	3					NaN	NaN	0.91058	0.82623	0.83022	0.74651	1.0339	0.92303
Q4LDD4-2;Q4LDD4;Q4LDD4-3;E9PUB0;F6XBJ8;D3YWW7	Q4LDD4-2;Q4LDD4;Q4LDD4-3;E9PUB0;F6XBJ8	11;11;9;7;7;1	11;11;9;7;7;1	11;11;9;7;7;1	"Arf-GAP with Rho-GAP domain, ANK repeat and PH domain-containing protein 1"	GENE: Arap1	">sp|Q4LDD4-2|ARAP1_MOUSE Isoform 2 of Arf-GAP with Rho-GAP domain, ANK repeat and PH domain-containing protein 1 OS=Mus musculus GN=Arap1;>sp|Q4LDD4|ARAP1_MOUSE Arf-GAP with Rho-GAP domain, ANK repeat and PH domain-containing protein 1 OS=Mus musculus GN=A"	6	0.122	1.66e-59	2	3	1	2					4	2	0	3					2	5	1	2					0.96248	0.91297	0.9728	0.91607	NaN	NaN	0.68004	0.82612
Q9R1C7-2;Q9R1C7;A2AQW6	Q9R1C7-2;Q9R1C7	15;15;7	15;15;7	15;15;7	Pre-mRNA-processing factor 40 homolog A	GENE: Prpf40a	>sp|Q9R1C7-2|PR40A_MOUSE Isoform 2 of Pre-mRNA-processing factor 40 homolog A OS=Mus musculus GN=Prpf40a;>sp|Q9R1C7|PR40A_MOUSE Pre-mRNA-processing factor 40 homolog A OS=Mus musculus GN=Prpf40a PE=1 SV=1	3	0.175	4.47e-247	3	7	2	9					4	7	4	5					2	8	4	5					0.79968	1.2851	0.99783	0.97563	1.2969	1.3545	0.89034	0.94891
P62996;F8WJG3;P62996-2	P62996;F8WJG3	10;9;1	10;9;1	9;8;1	Transformer-2 protein homolog beta	GENE: Tra2b	>sp|P62996|TRA2B_MOUSE Transformer-2 protein homolog beta OS=Mus musculus GN=Tra2b PE=2 SV=1;>tr|F8WJG3|F8WJG3_MOUSE Transformer-2 protein homolog beta OS=Mus musculus GN=Tra2b PE=4 SV=1	3	0.392	3.14e-149	7	5	8	5					4	4	5	1					2	3	1	0					1.1578	0.95177	1.0172	0.8152	1.1736	0.95343	1.1867	0.94866
Q9JKB3-2;Q9JKB3	Q9JKB3-2;Q9JKB3	18;16	11;9	11;9	Y-box-binding protein 3	GENE: Ybx3	>sp|Q9JKB3-2|YBOX3_MOUSE Isoform 2 of Y-box-binding protein 3 OS=Mus musculus GN=Ybx3;>sp|Q9JKB3|YBOX3_MOUSE Y-box-binding protein 3 OS=Mus musculus GN=Ybx3 PE=1 SV=2	2	0.565	0	8	10	10	6					4	3	1	1					2	2	0	0					1.2158	1.0264	1.0767	0.92835	1.2643	1.0125	1.1818	0.9304
Q60766-2;Q60766;Q5NCB5	Q60766-2;Q60766;Q5NCB5	9;8;7	9;8;7	9;8;7	Immunity-related GTPase family M protein 1	GENE: Irgm1	>sp|Q60766-2|IRGM1_MOUSE Isoform 2 of Immunity-related GTPase family M protein 1 OS=Mus musculus GN=Irgm1;>sp|Q60766|IRGM1_MOUSE Immunity-related GTPase family M protein 1 OS=Mus musculus GN=Irgm1 PE=1 SV=1;>tr|Q5NCB5|Q5NCB5_MOUSE Immunity-related GTPase f	3	0.351	1.95e-178	3	3	3	2					5	6	6	2					2	3	1	1					1.4973	1.643	1.526	1.6183	1.3286	1.4473	1.1085	1.2397
Q4VA53;Q4VA53-3;F8WHU5;Q4VA53-2	Q4VA53;Q4VA53-3;F8WHU5;Q4VA53-2	21;21;21;12	18;18;18;12	18;18;18;12	Sister chromatid cohesion protein PDS5 homolog B	GENE: Pds5b	>sp|Q4VA53|PDS5B_MOUSE Sister chromatid cohesion protein PDS5 homolog B OS=Mus musculus GN=Pds5b PE=1 SV=1;>sp|Q4VA53-3|PDS5B_MOUSE Isoform 3 of Sister chromatid cohesion protein PDS5 homolog B OS=Mus musculus GN=Pds5b;>tr|F8WHU5|F8WHU5_MOUSE Sister chroma	4	0.223	6.46e-217	8	12	9	5					5	4	1	3					2	4	1	5					0.91093	0.78274	0.8005	0.88017	1.0709	0.94533	0.98839	0.84008
P83882	P83882	7	7	7	60S ribosomal protein L36a	GENE: Rpl36a	>sp|P83882|RL36A_MOUSE 60S ribosomal protein L36a OS=Mus musculus GN=Rpl36a PE=1 SV=2	1	0.349	9.21e-23	1	6	6	1					6	7	6	3					2	2	0	0					NaN	NaN	0.99779	0.97926	1.0684	1.1464	NaN	NaN
Q8BGH2	Q8BGH2	13	13	13	Sorting and assembly machinery component 50 homolog	GENE: Samm50	>sp|Q8BGH2|SAM50_MOUSE Sorting and assembly machinery component 50 homolog OS=Mus musculus GN=Samm50 PE=1 SV=1	1	0.422	5.39e-134	2	3	2	2					6	6	7	3					2	6	1	3					NaN	NaN	0.99124	1.1725	1.7785	1.1534	1.2534	1.463
Q8BGC0	Q8BGC0	11	11	11	HIV Tat-specific factor 1 homolog	GENE: Htatsf1	>sp|Q8BGC0|HTSF1_MOUSE HIV Tat-specific factor 1 homolog OS=Mus musculus GN=Htatsf1 PE=1 SV=1	1	0.201	1.97e-150	0	3	2	1					7	4	2	2					2	4	2	0					NaN	NaN	0.74515	0.81636	0.8109	0.7561	NaN	NaN
P62900	P62900	9	9	9	60S ribosomal protein L31	GENE: Rpl31	>sp|P62900|RL31_MOUSE 60S ribosomal protein L31 OS=Mus musculus GN=Rpl31 PE=1 SV=1	1	0.472	5.54e-89	1	3	4	2					7	6	4	4					2	3	1	0					NaN	NaN	1.1386	1.0802	1.1062	0.9726	1.1268	1.2885
Q3UJB0	Q3UJB0	23	23	23		GENE: Sf3b2	>tr|Q3UJB0|Q3UJB0_MOUSE Protein Sf3b2 OS=Mus musculus GN=Sf3b2 PE=1 SV=1	1	0.369	3.85e-166	4	6	5	8					9	6	1	5					2	10	2	5					0.99491	0.69435	0.78791	0.79091	0.92273	0.91783	1.0064	0.83113
P37913;Q3U4X8;V9GWZ4;E9PV36;D3YUW4	P37913;Q3U4X8	36;33;13;10;8	36;33;13;10;8	36;33;13;10;8	DNA ligase 1;DNA ligase	GENE: Lig1	>sp|P37913|DNLI1_MOUSE DNA ligase 1 OS=Mus musculus GN=Lig1 PE=1 SV=2;>tr|Q3U4X8|Q3U4X8_MOUSE DNA ligase OS=Mus musculus GN=Lig1 PE=1 SV=1	5	0.495	0	2	9	3	8					19	20	9	21					2	24	14	9					0.8561	0.79901	0.96871	0.76054	0.83937	0.68541	1.0906	0.68705
F2Z3U3;F2Z4B7;G5E867;S4R2K5;F2Z3X7	F2Z3U3;F2Z4B7;G5E867	11;10;10;3;1	9;8;8;3;1	9;8;8;3;1		GENE: Raph1	">tr|F2Z3U3|F2Z3U3_MOUSE Protein Raph1 (Fragment) OS=Mus musculus GN=Raph1 PE=1 SV=1;>tr|F2Z4B7|F2Z4B7_MOUSE Protein Raph1 OS=Mus musculus GN=Raph1 PE=1 SV=1;>tr|G5E867|G5E867_MOUSE MCG116540, isoform CRA_b OS=Mus musculus GN=Raph1 PE=1 SV=1"	5	0.288	2.88e-49	1	2	2	3					1	3	0	3					3	4	1	1					NaN	NaN	0.9817	0.82299	NaN	NaN	1.1223	1.0522
A2AWA9;A2AWA9-2;A2AWA7;A2AWA9-3;A2AWB0;A6H6A9-3	A2AWA9;A2AWA9-2;A2AWA7	11;7;6;4;1;1	11;7;6;4;1;1	11;7;6;4;1;1	Rab GTPase-activating protein 1	GENE: Rabgap1	>sp|A2AWA9|RBGP1_MOUSE Rab GTPase-activating protein 1 OS=Mus musculus GN=Rabgap1 PE=1 SV=1;>sp|A2AWA9-2|RBGP1_MOUSE Isoform 2 of Rab GTPase-activating protein 1 OS=Mus musculus GN=Rabgap1;>tr|A2AWA7|A2AWA7_MOUSE Rab GTPase-activating protein 1 (Fragment)	6	0.148	1.03e-106	2	2	3	2					1	2	0	4					3	4	1	2					0.89908	0.99961	1.1195	1.0265	0.85504	0.80303	NaN	NaN
Q80UU9	Q80UU9	6	6	5	Membrane-associated progesterone receptor component 2	GENE: Pgrmc2	>sp|Q80UU9|PGRC2_MOUSE Membrane-associated progesterone receptor component 2 OS=Mus musculus GN=Pgrmc2 PE=1 SV=2	1	0.447	1.48e-190	4	3	2	0					1	2	2	1					3	3	0	0					0.8492	0.85946	1.0263	1.0836	0.81162	0.71687	NaN	NaN
Q3UND0;Q3UND0-2	Q3UND0;Q3UND0-2	10;9	10;9	10;9	Src kinase-associated phosphoprotein 2	GENE: Skap2	>sp|Q3UND0|SKAP2_MOUSE Src kinase-associated phosphoprotein 2 OS=Mus musculus GN=Skap2 PE=1 SV=2;>sp|Q3UND0-2|SKAP2_MOUSE Isoform 2 of Src kinase-associated phosphoprotein 2 OS=Mus musculus GN=Skap2	2	0.352	0	4	3	3	4					1	2	3	0					3	2	0	0					1.0689	1.1823	0.73146	0.88632	0.95877	1.0415	1.02	1.138
O35326;Q9D8S5	O35326;Q9D8S5	7;7	6;6	6;6	Serine/arginine-rich splicing factor 5	GENE: Srsf5	">sp|O35326|SRSF5_MOUSE Serine/arginine-rich splicing factor 5 OS=Mus musculus GN=Srsf5 PE=1 SV=2;>tr|Q9D8S5|Q9D8S5_MOUSE MCG7614, isoform CRA_c OS=Mus musculus GN=Srsf5 PE=1 SV=1"	2	0.279	9.73e-63	4	4	4	3					1	2	4	0					3	2	0	0					1.2108	1.0085	1.0239	0.93445	1.2473	1.1287	1.0456	0.97778
O35316;D3YWZ5;F6UKB4;P31649;O55192;Q61327;E9Q151;Q8VBW1-3;Q8VBW1-2;Q8VBW1	O35316	6;1;1;1;1;1;1;1;1;1	6;1;1;1;1;1;1;1;1;1	5;0;0;0;0;0;0;0;0;0	Sodium- and chloride-dependent taurine transporter	GENE: Slc6a6	>sp|O35316|SC6A6_MOUSE Sodium- and chloride-dependent taurine transporter OS=Mus musculus GN=Slc6a6 PE=1 SV=2	10	0.113	2.1e-33	1	4	2	2					2	2	1	1					3	3	0	1					0.74438	0.55768	0.76412	0.6265	0.72177	0.6243	0.73358	0.4351
Q91ZV7;Q91ZV7-2	Q91ZV7;Q91ZV7-2	5;4	5;4	5;4	Plexin domain-containing protein 1	GENE: Plxdc1	>sp|Q91ZV7|PLDX1_MOUSE Plexin domain-containing protein 1 OS=Mus musculus GN=Plxdc1 PE=1 SV=2;>sp|Q91ZV7-2|PLDX1_MOUSE Isoform 2 of Plexin domain-containing protein 1 OS=Mus musculus GN=Plxdc1	2	0.158	1.77e-104	2	3	2	2					2	3	1	2					3	3	1	3					0.57158	0.40578	0.72478	0.72075	0.65037	0.60853	0.84585	NaN
P17809	P17809	5	5	5	"Solute carrier family 2, facilitated glucose transporter member 1"	GENE: Slc2a1	">sp|P17809|GTR1_MOUSE Solute carrier family 2, facilitated glucose transporter member 1 OS=Mus musculus GN=Slc2a1 PE=1 SV=4"	1	0.089	9.67e-94	4	4	3	3					2	2	3	2					3	3	2	3					1.1401	1.0572	1.174	1.1908	1.1583	1.048	1.1303	1.153
Q99N87;B2FDG7	Q99N87	11;2	11;2	11;2	"28S ribosomal protein S5, mitochondrial"	GENE: Mrps5	">sp|Q99N87|RT05_MOUSE 28S ribosomal protein S5, mitochondrial OS=Mus musculus GN=Mrps5 PE=2 SV=1"	2	0.273	7.53e-37	5	3	5	4					2	3	4	0					3	2	2	0					1.1126	1.0631	0.96739	1.0187	1.1465	0.84701	0.8517	0.82118
Q64012-2;A2AU62;Q64012;A2AU61;A2AU60	Q64012-2;A2AU62;Q64012;A2AU61;A2AU60	11;11;11;10;7	11;11;11;10;7	11;11;11;10;7	RNA-binding protein Raly	GENE: Raly	>sp|Q64012-2|RALY_MOUSE Isoform 1 of RNA-binding protein Raly OS=Mus musculus GN=Raly;>tr|A2AU62|A2AU62_MOUSE RNA-binding protein Raly (Fragment) OS=Mus musculus GN=Raly PE=1 SV=1;>sp|Q64012|RALY_MOUSE RNA-binding protein Raly OS=Mus musculus GN=Raly PE=1	5	0.412	5.42e-207	9	2	7	4					2	2	1	0					3	3	1	0					1.1716	0.69713	0.71165	1.2516	1.1422	0.60096	0.89404	0.62609
Q61093;E9Q7S3;E9Q802;Q8CIZ9-3;Q8CIZ9-2;Q8CIZ9	Q61093	18;2;2;1;1;1	18;2;2;1;1;1	18;2;2;1;1;1	Cytochrome b-245 heavy chain	GENE: Cybb	>sp|Q61093|CY24B_MOUSE Cytochrome b-245 heavy chain OS=Mus musculus GN=Cybb PE=1 SV=1	6	0.405	2.34e-184	10	8	8	8					2	4	7	1					3	4	3	1					1.3405	1.6965	1.4795	1.7876	1.3571	1.5834	1.4391	1.6665
Q9DC29;F6SGP4	Q9DC29	8;1	7;0	7;0	"ATP-binding cassette sub-family B member 6, mitochondrial"	GENE: Abcb6	">sp|Q9DC29|ABCB6_MOUSE ATP-binding cassette sub-family B member 6, mitochondrial OS=Mus musculus GN=Abcb6 PE=1 SV=1"	2	0.157	4.58e-132	0	2	1	3					3	0	2	1					3	2	2	0					NaN	NaN	0.82972	1.0446	0.98184	1.0913	0.80532	0.91882
Q91WS0	Q91WS0	5	5	5	CDGSH iron-sulfur domain-containing protein 1	GENE: Cisd1	>sp|Q91WS0|CISD1_MOUSE CDGSH iron-sulfur domain-containing protein 1 OS=Mus musculus GN=Cisd1 PE=1 SV=1	1	0.444	1.53e-122	0	4	3	0					3	4	1	1					3	2	0	0					NaN	NaN	1.0061	0.95116	0.93609	0.91671	NaN	NaN
Q9D7S7-2;Q9D7S7	Q9D7S7-2;Q9D7S7	4;4	4;4	4;4	60S ribosomal protein L22-like 1	GENE: Rpl22l1	>sp|Q9D7S7-2|RL22L_MOUSE Isoform 2 of 60S ribosomal protein L22-like 1 OS=Mus musculus GN=Rpl22l1;>sp|Q9D7S7|RL22L_MOUSE 60S ribosomal protein L22-like 1 OS=Mus musculus GN=Rpl22l1 PE=1 SV=1	2	0.455	3.7e-134	0	3	3	0					3	3	3	4					3	3	0	0					NaN	NaN	0.96966	0.98577	1.1375	1.0454	NaN	NaN
G3X8R0;Q60870	G3X8R0	6;1	6;1	6;1		GENE: Reep5	">tr|G3X8R0|G3X8R0_MOUSE Receptor accessory protein 5, isoform CRA_a OS=Mus musculus GN=Reep5 PE=4 SV=1"	2	0.159	2.98e-17	1	3	4	1					3	3	3	2					3	2	0	0					NaN	NaN	1.0365	1.1292	0.97169	1.0306	NaN	NaN
Q6ZWV7;G3UWD7	Q6ZWV7;G3UWD7	4;3	3;2	3;2	60S ribosomal protein L35	GENE: Rpl35;Gm10269	>sp|Q6ZWV7|RL35_MOUSE 60S ribosomal protein L35 OS=Mus musculus GN=Rpl35 PE=2 SV=1;>tr|G3UWD7|G3UWD7_MOUSE MCG123152 OS=Mus musculus GN=Gm10269 PE=3 SV=1	2	0.317	2.09e-104	1	3	3	2					3	3	3	1					3	2	2	0					1.2031	1.3705	1.1092	1.0762	1.154	1.0712	1.3777	1.2297
P97379-2;P97379	P97379-2;P97379	8;8	7;7	7;7	Ras GTPase-activating protein-binding protein 2	GENE: G3bp2	>sp|P97379-2|G3BP2_MOUSE Isoform B of Ras GTPase-activating protein-binding protein 2 OS=Mus musculus GN=G3bp2;>sp|P97379|G3BP2_MOUSE Ras GTPase-activating protein-binding protein 2 OS=Mus musculus GN=G3bp2 PE=1 SV=2	2	0.283	1.08e-159	2	5	5	6					3	3	2	1					3	1	2	0					1.163	0.9953	1.0257	0.81866	1.0446	0.84674	1.1007	0.89593
Q8BTY2;F8VQC9;Q8BTY2-2;Q8JZR6-2;Q8JZR6	Q8BTY2;F8VQC9;Q8BTY2-2	11;11;7;1;1	11;11;7;1;1	11;11;7;1;1	Sodium bicarbonate cotransporter 3	GENE: Slc4a7	>sp|Q8BTY2|S4A7_MOUSE Sodium bicarbonate cotransporter 3 OS=Mus musculus GN=Slc4a7 PE=1 SV=2;>tr|F8VQC9|F8VQC9_MOUSE NBCn1-G OS=Mus musculus GN=Slc4a7 PE=1 SV=1;>sp|Q8BTY2-2|S4A7_MOUSE Isoform 2 of Sodium bicarbonate cotransporter 3 OS=Mus musculus GN=Slc4	5	0.147	1.36e-88	2	5	3	2					3	2	2	1					3	5	2	3					1.1183	0.91222	1.0351	1.071	1.4954	1.52	1.4384	2.535
Q8CFE6	Q8CFE6	5	5	5	Sodium-coupled neutral amino acid transporter 2	GENE: Slc38a2	>sp|Q8CFE6|S38A2_MOUSE Sodium-coupled neutral amino acid transporter 2 OS=Mus musculus GN=Slc38a2 PE=1 SV=1	1	0.161	2.55e-186	4	4	5	4					3	2	4	2					3	2	1	0					0.86472	0.61755	0.92497	0.53253	0.85497	0.61312	0.91164	0.60879
Q9CY50	Q9CY50	5	5	5	Translocon-associated protein subunit alpha	GENE: Ssr1	>sp|Q9CY50|SSRA_MOUSE Translocon-associated protein subunit alpha OS=Mus musculus GN=Ssr1 PE=1 SV=1	1	0.29	1.61e-214	4	3	5	4					3	3	3	1					3	3	2	1					1.0002	0.92417	1.0511	1.0608	1.01	0.94887	1.1334	1.043
G3X928;Q6NZC7	G3X928;Q6NZC7	11;10	11;10	11;10	SEC23-interacting protein	GENE: Sec23ip	>tr|G3X928|G3X928_MOUSE SEC23-interacting protein OS=Mus musculus GN=Sec23ip PE=4 SV=1;>sp|Q6NZC7|S23IP_MOUSE SEC23-interacting protein OS=Mus musculus GN=Sec23ip PE=2 SV=2	2	0.163	2.54e-67	0	2	4	4					4	3	1	7					3	7	3	2					NaN	NaN	1.2206	1.0275	0.93907	0.99363	1.0318	1.0123
P62830;A2A6F8	P62830	7;2	7;2	7;2	60S ribosomal protein L23	GENE: Rpl23	>sp|P62830|RL23_MOUSE 60S ribosomal protein L23 OS=Mus musculus GN=Rpl23 PE=1 SV=1	2	0.5	1.17e-88	1	4	6	2					4	3	2	4					3	4	2	0					NaN	NaN	1.0939	1.0782	1.2647	1.213	1.1215	2.112
Q8CHH9;Q8CHH9-2;B1AQY9;B1AQZ0;B7ZC46;E0CYM4	Q8CHH9;Q8CHH9-2;B1AQY9;B1AQZ0;B7ZC46	11;11;11;11;10;1	9;9;9;9;8;1	9;9;9;9;8;1	Septin-8	GENE: Sept8	>sp|Q8CHH9|SEPT8_MOUSE Septin-8 OS=Mus musculus GN=Sept8 PE=1 SV=4;>sp|Q8CHH9-2|SEPT8_MOUSE Isoform 2 of Septin-8 OS=Mus musculus GN=Sept8;>tr|B1AQY9|B1AQY9_MOUSE Septin-8 OS=Mus musculus GN=Sept8 PE=1 SV=1;>tr|B1AQZ0|B1AQZ0_MOUSE Septin-8 OS=Mus musculus	6	0.375	3.58e-137	2	2	2	0					4	3	5	3					3	3	1	0					0.8088	0.91098	0.76565	0.9465	1.0123	1.0924	NaN	NaN
Q91YW3	Q91YW3	9	9	9	DnaJ homolog subfamily C member 3	GENE: Dnajc3	>sp|Q91YW3|DNJC3_MOUSE DnaJ homolog subfamily C member 3 OS=Mus musculus GN=Dnajc3 PE=1 SV=1	1	0.323	0	2	4	3	3					4	3	4	1					3	2	4	0					0.80218	0.68588	0.85448	0.85445	1.0711	0.9286	1.0258	0.87036
Q6PHN9;S4R1W7	Q6PHN9	6;1	6;1	6;1	Ras-related protein Rab-35	GENE: Rab35	>sp|Q6PHN9|RAB35_MOUSE Ras-related protein Rab-35 OS=Mus musculus GN=Rab35 PE=1 SV=1	2	0.343	2.53e-58	4	1	3	1					4	3	6	3					3	3	0	0					0.92457	0.92024	1.0286	1.1618	0.82236	0.94491	NaN	NaN
P55258	P55258	9	8	5	Ras-related protein Rab-8A	GENE: Rab8a	>sp|P55258|RAB8A_MOUSE Ras-related protein Rab-8A OS=Mus musculus GN=Rab8a PE=1 SV=2	1	0.435	1.9e-159	4	4	4	1					4	5	4	2					3	3	0	0					0.80923	0.82283	1.0453	0.94742	0.7737	0.88253	NaN	NaN
Q9CQM8;O09167	Q9CQM8;O09167	10;9	10;9	10;9	60S ribosomal protein L21	GENE: Rpl21	>tr|Q9CQM8|Q9CQM8_MOUSE 60S ribosomal protein L21 OS=Mus musculus GN=Rpl21 PE=2 SV=1;>sp|O09167|RL21_MOUSE 60S ribosomal protein L21 OS=Mus musculus GN=Rpl21 PE=2 SV=3	2	0.462	4.29e-126	5	7	6	3					4	5	3	3					3	4	1	0					0.99456	0.94204	0.93022	0.96808	1.0406	0.96316	1.0893	1.0727
P97822;P97822-2;E9Q5H2;E9PZF5;E9Q0X5;E9Q5H9;E9Q2G1	P97822;P97822-2;E9Q5H2;E9PZF5	8;7;6;6;3;2;1	8;7;6;6;3;2;1	8;7;6;6;3;2;1	Acidic leucine-rich nuclear phosphoprotein 32 family member E	GENE: Anp32e	>sp|P97822|AN32E_MOUSE Acidic leucine-rich nuclear phosphoprotein 32 family member E OS=Mus musculus GN=Anp32e PE=1 SV=2;>sp|P97822-2|AN32E_MOUSE Isoform 2 of Acidic leucine-rich nuclear phosphoprotein 32 family member E OS=Mus musculus GN=Anp32e;>tr|E9Q5H	7	0.408	0	4	0	5	5					5	3	2	1					3	1	3	0					0.97589	0.88436	NaN	NaN	0.87507	0.94525	0.79313	0.75633
P14115	P14115	8	8	8	60S ribosomal protein L27a	GENE: Rpl27a	>sp|P14115|RL27A_MOUSE 60S ribosomal protein L27a OS=Mus musculus GN=Rpl27a PE=2 SV=5	1	0.378	4.16e-86	4	5	5	4					5	7	6	3					3	3	3	0					1.0696	1.0623	1.0017	0.97779	1.0434	0.90885	0.99944	0.95861
Q3TWV4;P84091	Q3TWV4;P84091	18;18	18;18	18;18	AP-2 complex subunit mu	GENE: Ap2m1	>tr|Q3TWV4|Q3TWV4_MOUSE AP-2 complex subunit mu OS=Mus musculus GN=Ap2m1 PE=2 SV=1;>sp|P84091|AP2M1_MOUSE AP-2 complex subunit mu OS=Mus musculus GN=Ap2m1 PE=1 SV=1	2	0.529	1.01e-151	13	9	13	9					5	0	7	3					3	10	0	0					1.1528	1.0557	0.98624	1.0209	0.92324	0.94401	0.93467	1.0624
Q9R233-2;Q9R233;Q3TCU5;G3UZZ2;G3UWL0	Q9R233-2;Q9R233;Q3TCU5	10;10;10;3;3	10;10;10;3;3	10;10;10;3;3	Tapasin	GENE: Tapbp	>sp|Q9R233-2|TPSN_MOUSE Isoform Short of Tapasin OS=Mus musculus GN=Tapbp;>sp|Q9R233|TPSN_MOUSE Tapasin OS=Mus musculus GN=Tapbp PE=2 SV=2;>tr|Q3TCU5|Q3TCU5_MOUSE Tapasin OS=Mus musculus GN=Tapbp PE=2 SV=1	5	0.379	2.18e-89	5	5	6	7					6	4	2	3					3	3	0	0					1.051	1.6572	1.1117	1.743	1.0919	1.9219	1.0811	1.6309
Q3UGC7;Q66JS6	Q3UGC7;Q66JS6	11;10	11;10	11;10	Eukaryotic translation initiation factor 3 subunit J-A;Eukaryotic translation initiation factor 3 subunit J-B	GENE: Eif3j1;Eif3j2	>sp|Q3UGC7|EI3JA_MOUSE Eukaryotic translation initiation factor 3 subunit J-A OS=Mus musculus GN=Eif3j1 PE=2 SV=1;>sp|Q66JS6|EI3JB_MOUSE Eukaryotic translation initiation factor 3 subunit J-B OS=Mus musculus GN=Eif3j2 PE=1 SV=1	2	0.533	1.13e-148	7	1	2	1					6	6	5	3					3	4	1	0					1.0204	0.94563	NaN	NaN	1.0422	1.0769	NaN	NaN
Q60931;J3QMG3	Q60931;J3QMG3	10;9	10;9	10;9	Voltage-dependent anion-selective channel protein 3	GENE: Vdac3	>sp|Q60931|VDAC3_MOUSE Voltage-dependent anion-selective channel protein 3 OS=Mus musculus GN=Vdac3 PE=1 SV=1;>tr|J3QMG3|J3QMG3_MOUSE Voltage-dependent anion-selective channel protein 3 OS=Mus musculus GN=Vdac3 PE=1 SV=1	2	0.491	8.24e-116	4	2	2	6					7	3	4	4					3	1	2	1					1.0488	0.88725	0.81811	0.92127	0.74435	0.71495	0.89479	0.94719
P51125-6;P51125;Q8CE80;P51125-2;P51125-3;P51125-7;P51125-5;P51125-4	P51125-6;P51125;Q8CE80;P51125-2;P51125-3;P51125-7	23;23;22;22;21;19;9;9	23;23;22;22;21;19;9;9	23;23;22;22;21;19;9;9	Calpastatin	GENE: Cast	>sp|P51125-6|ICAL_MOUSE Isoform 6 of Calpastatin OS=Mus musculus GN=Cast;>sp|P51125|ICAL_MOUSE Calpastatin OS=Mus musculus GN=Cast PE=1 SV=2;>tr|Q8CE80|Q8CE80_MOUSE Calpastatin OS=Mus musculus GN=Cast PE=1 SV=1;>sp|P51125-2|ICAL_MOUSE Isoform 2 of Calpasta	8	0.533	0	7	18	12	17					9	15	6	9					3	14	7	3					0.90308	0.96081	0.94305	0.96598	0.90322	0.89835	0.94955	0.94826
Q80TP3;E9Q2H1	Q80TP3;E9Q2H1	21;21	21;21	21;21	E3 ubiquitin-protein ligase UBR5	GENE: Ubr5	>sp|Q80TP3|UBR5_MOUSE E3 ubiquitin-protein ligase UBR5 OS=Mus musculus GN=Ubr5 PE=1 SV=2;>tr|E9Q2H1|E9Q2H1_MOUSE E3 ubiquitin-protein ligase UBR5 OS=Mus musculus GN=Ubr5 PE=4 SV=1	2	0.146	3.45e-282	3	1	3	3					10	2	0	4					3	10	4	3					1.0566	0.74351	NaN	NaN	1.2152	0.95622	1.0022	0.84479
Q9R062;K3W4S6;V9GX26	Q9R062;K3W4S6;V9GX26	10;9;8	10;9;8	10;9;8	Glycogenin-1	GENE: Gyg1;Gyg	>sp|Q9R062|GLYG_MOUSE Glycogenin-1 OS=Mus musculus GN=Gyg1 PE=2 SV=3;>tr|K3W4S6|K3W4S6_MOUSE Glycogenin-1 OS=Mus musculus GN=Gyg PE=4 SV=1;>tr|V9GX26|V9GX26_MOUSE Glycogenin-1 (Fragment) OS=Mus musculus GN=Gyg PE=4 SV=1	3	0.408	5.53e-117	3	0	7	4					1	3	0	2					4	6	0	2					0.97905	0.45207	NaN	NaN	0.75589	0.3372	0.45748	0.14637
Q78ZA7	Q78ZA7	10	10	9	Nucleosome assembly protein 1-like 4	GENE: Nap1l4	>sp|Q78ZA7|NP1L4_MOUSE Nucleosome assembly protein 1-like 4 OS=Mus musculus GN=Nap1l4 PE=1 SV=1	1	0.411	3.54e-155	3	7	7	7					1	2	5	1					4	4	2	0					0.8291	0.98501	0.95206	0.87644	0.94663	1.0111	0.93549	1.0285
D3Z6Q9;S4R270;S4R1B8;S4R2J8;S4R171	D3Z6Q9;S4R270;S4R1B8;S4R2J8	8;8;7;6;3	8;8;7;6;3	8;8;7;6;3	Bridging integrator 2	GENE: Bin2	>sp|D3Z6Q9|BIN2_MOUSE Bridging integrator 2 OS=Mus musculus GN=Bin2 PE=1 SV=1;>tr|S4R270|S4R270_MOUSE Bridging integrator 2 OS=Mus musculus GN=Bin2 PE=1 SV=1;>tr|S4R1B8|S4R1B8_MOUSE Bridging integrator 2 OS=Mus musculus GN=Bin2 PE=1 SV=1;>tr|S4R2J8|S4R2J8_	5	0.27	0	5	3	4	4					1	0	2	3					4	3	5	0					0.80121	0.69269	0.89145	0.66711	0.79535	0.78421	0.89421	0.70877
Q9JIK9	Q9JIK9	7	7	7	"28S ribosomal protein S34, mitochondrial"	GENE: Mrps34	">sp|Q9JIK9|RT34_MOUSE 28S ribosomal protein S34, mitochondrial OS=Mus musculus GN=Mrps34 PE=2 SV=1"	1	0.413	2.03e-110	5	4	3	0					1	4	3	0					4	2	0	0					1.0009	0.85612	1.0712	0.9199	0.73839	0.6624	NaN	NaN
Q64337;Q64337-2;D3YZJ1;F6VD69	Q64337;Q64337-2;D3YZJ1	11;10;8;1	11;10;8;1	11;10;8;1	Sequestosome-1	GENE: Sqstm1	>sp|Q64337|SQSTM_MOUSE Sequestosome-1 OS=Mus musculus GN=Sqstm1 PE=1 SV=1;>sp|Q64337-2|SQSTM_MOUSE Isoform 2 of Sequestosome-1 OS=Mus musculus GN=Sqstm1;>tr|D3YZJ1|D3YZJ1_MOUSE Sequestosome-1 OS=Mus musculus GN=Sqstm1 PE=1 SV=1	4	0.477	6.6e-176	7	7	5	5					1	2	5	1					4	4	2	0					1.6334	1.8252	1.5699	1.7181	1.9946	1.8771	1.7333	1.7391
E9Q6J5;Q5SQY2	E9Q6J5	12;1	12;1	12;1		GENE: Bod1l	>tr|E9Q6J5|E9Q6J5_MOUSE Protein Bod1l OS=Mus musculus GN=Bod1l PE=1 SV=1	2	0.063	2.77e-107	9	1	4	2					1	5	2	0					4	2	2	2					1.0022	0.89033	NaN	NaN	0.83806	0.90976	1.1271	0.7377
Q05CL8;A2AMD0	Q05CL8	8;3	8;3	8;3	La-related protein 7	GENE: Larp7	>sp|Q05CL8|LARP7_MOUSE La-related protein 7 OS=Mus musculus GN=Larp7 PE=1 SV=2	2	0.179	3.76e-170	2	3	2	2					2	0	2	0					4	3	1	0					0.99038	0.66042	0.82929	0.74362	NaN	NaN	NaN	NaN
Q99N15;A2AFQ2;O08756	Q99N15;A2AFQ2;O08756	9;8;6	9;8;6	9;8;6	3-hydroxyacyl-CoA dehydrogenase type-2	GENE: Hsd17b10	>tr|Q99N15|Q99N15_MOUSE 17beta-hydroxysteroid dehydrogenase type 10/short chain L-3-hydroxyacyl-CoA dehydrogenase OS=Mus musculus GN=Hsd17b10 PE=1 SV=1;>tr|A2AFQ2|A2AFQ2_MOUSE 3-hydroxyacyl-CoA dehydrogenase type-2 OS=Mus musculus GN=Hsd17b10 PE=1 SV=1;>sp	3	0.659	9.85e-193	3	2	0	0					2	5	4	2					4	3	0	0					1.1245	1.3441	1.1719	1.1735	NaN	NaN	NaN	NaN
Q64152-2;Q64152	Q64152-2;Q64152	5;4	5;4	5;4	Transcription factor BTF3	GENE: Btf3	>sp|Q64152-2|BTF3_MOUSE Isoform 2 of Transcription factor BTF3 OS=Mus musculus GN=Btf3;>sp|Q64152|BTF3_MOUSE Transcription factor BTF3 OS=Mus musculus GN=Btf3 PE=1 SV=3	2	0.642	0	4	4	5	4					2	2	2	1					4	2	2	0					0.8837	0.98065	1.1239	1.0768	1.0551	0.97979	1.1173	1.1554
Q921T2;F6YC07;Q921T2-2;Q921T2-3;E9PWW2;J3QQ40;D3YZP0;D3YZJ9	Q921T2;F6YC07;Q921T2-2;Q921T2-3;E9PWW2	13;11;11;9;8;5;3;3	13;11;11;9;8;5;3;3	13;11;11;9;8;5;3;3	Torsin-1A-interacting protein 1	GENE: Tor1aip1	>sp|Q921T2|TOIP1_MOUSE Torsin-1A-interacting protein 1 OS=Mus musculus GN=Tor1aip1 PE=1 SV=3;>tr|F6YC07|F6YC07_MOUSE Torsin-1A-interacting protein 1 (Fragment) OS=Mus musculus GN=Tor1aip1 PE=1 SV=1;>sp|Q921T2-2|TOIP1_MOUSE Isoform 2 of Torsin-1A-interactin	8	0.351	4.08e-245	5	7	7	5					2	0	4	2					4	4	5	1					0.93677	1.023	0.9327	0.94908	0.91162	0.96681	1.1335	1.4389
P54987	P54987	20	20	20	Immune-responsive gene 1 protein	GENE: Irg1	>sp|P54987|IRG1_MOUSE Cis-aconitate decarboxylase OS=Mus musculus GN=Irg1 PE=1 SV=2	1	0.602	1.69e-74	13	7	6	11					2	1	3	1					4	4	2	1					4.3496	6.6121	4.8643	7.84	5.603	8.1138	2.8056	3.3718
P46467;Q8BPY9	P46467	10;1	10;1	9;0	Vacuolar protein sorting-associated protein 4B	GENE: Vps4b	>sp|P46467|VPS4B_MOUSE Vacuolar protein sorting-associated protein 4B OS=Mus musculus GN=Vps4b PE=1 SV=2	2	0.306	2.42e-234	0	2	4	0					3	3	5	0					4	2	2	0					NaN	NaN	1.0057	1.0853	0.85881	1.1821	NaN	NaN
O35295	O35295	5	5	5	Transcriptional activator protein Pur-beta	GENE: Purb	>sp|O35295|PURB_MOUSE Transcriptional activator protein Pur-beta OS=Mus musculus GN=Purb PE=1 SV=3	1	0.373	1.5e-186	1	1	2	2					3	4	3	1					4	2	2	0					NaN	NaN	NaN	NaN	1.1301	1.055	0.77134	0.79533
Q9DBR0	Q9DBR0	8	8	8	A-kinase anchor protein 8	GENE: Akap8	>sp|Q9DBR0|AKAP8_MOUSE A-kinase anchor protein 8 OS=Mus musculus GN=Akap8 PE=1 SV=1	1	0.217	2.71e-257	2	3	3	3					3	2	1	2					4	0	2	2					0.9591	0.74635	0.87125	0.80914	1.0182	0.80835	0.93657	0.78335
D3Z7M9;O35381;D3YYE1;F6UFG6;Q64G17	D3Z7M9;O35381;D3YYE1;F6UFG6	10;10;9;8;4	10;10;9;8;4	7;7;6;5;2	Acidic leucine-rich nuclear phosphoprotein 32 family member A	GENE: Anp32a	>tr|D3Z7M9|D3Z7M9_MOUSE Acidic leucine-rich nuclear phosphoprotein 32 family member A OS=Mus musculus GN=Anp32a PE=4 SV=1;>sp|O35381|AN32A_MOUSE Acidic leucine-rich nuclear phosphoprotein 32 family member A OS=Mus musculus GN=Anp32a PE=1 SV=1;>tr|D3YYE1|D3	5	0.489	5.62e-296	2	0	4	1					3	2	1	0					4	0	2	1					0.93796	1.1595	NaN	NaN	0.91813	0.93835	0.85157	1.3748
Q9QZM0	Q9QZM0	9	6	6	Ubiquilin-2	GENE: Ubqln2	>sp|Q9QZM0|UBQL2_MOUSE Ubiquilin-2 OS=Mus musculus GN=Ubqln2 PE=1 SV=2	1	0.221	2.27e-151	2	1	3	2					3	0	3	3					4	3	3	0					0.75048	0.7887	0.72695	0.43416	0.84815	0.77384	0.67074	0.56391
Q8VCH8	Q8VCH8	9	9	9	UBX domain-containing protein 4	GENE: Ubxn4	>sp|Q8VCH8|UBXN4_MOUSE UBX domain-containing protein 4 OS=Mus musculus GN=Ubxn4 PE=1 SV=1	1	0.294	2.09e-265	2	2	0	1					3	3	3	2					4	4	5	0					0.83911	0.98565	0.94778	0.96889	NaN	NaN	NaN	NaN
Q99P91	Q99P91	7	7	7	Transmembrane glycoprotein NMB	GENE: Gpnmb	>sp|Q99P91|GPNMB_MOUSE Transmembrane glycoprotein NMB OS=Mus musculus GN=Gpnmb PE=1 SV=2	1	0.118	6.43e-223	3	6	6	5					3	2	1	0					4	3	4	1					1.0275	1.0259	1.1435	1.0389	1.066	0.9661	1.0723	1.0486
O09106;D3YYI8	O09106;D3YYI8	11;10	11;10	8;7	Histone deacetylase 1;Histone deacetylase	GENE: Hdac1;Gm10093	>sp|O09106|HDAC1_MOUSE Histone deacetylase 1 OS=Mus musculus GN=Hdac1 PE=1 SV=1;>tr|D3YYI8|D3YYI8_MOUSE Histone deacetylase OS=Mus musculus GN=Gm10093 PE=3 SV=1	2	0.332	2.09e-91	3	2	5	1					3	4	2	2					4	6	3	0					1.1176	0.99008	0.8722	0.84772	1.1636	0.93419	1.0067	0.93586
P35282	P35282	7	7	7	Ras-related protein Rab-21	GENE: Rab21	>sp|P35282|RAB21_MOUSE Ras-related protein Rab-21 OS=Mus musculus GN=Rab21 PE=1 SV=4	1	0.333	2.92e-59	3	5	5	0					3	4	3	3					4	2	0	0					1.0029	0.9358	0.988	1.1531	0.93788	1.089	NaN	NaN
Q9EST5;Q9EST5-2	Q9EST5;Q9EST5-2	8;8	5;5	5;5	Acidic leucine-rich nuclear phosphoprotein 32 family member B	GENE: Anp32b	>sp|Q9EST5|AN32B_MOUSE Acidic leucine-rich nuclear phosphoprotein 32 family member B OS=Mus musculus GN=Anp32b PE=1 SV=1;>sp|Q9EST5-2|AN32B_MOUSE Isoform 2 of Acidic leucine-rich nuclear phosphoprotein 32 family member B OS=Mus musculus GN=Anp32b	2	0.283	1.15e-104	4	3	5	3					3	4	2	1					4	1	3	0					0.97492	0.87437	1.0557	0.87223	0.97016	0.9062	0.97438	0.79376
Q3U432;B1ATI9;Q60780;Q60780-2	Q3U432;B1ATI9;Q60780;Q60780-2	14;13;12;9	14;13;12;9	14;13;12;9	Growth arrest-specific protein 7	GENE: Gas7	>tr|Q3U432|Q3U432_MOUSE Growth arrest-specific protein 7 OS=Mus musculus GN=Gas7 PE=2 SV=1;>tr|B1ATI9|B1ATI9_MOUSE Growth arrest-specific protein 7 OS=Mus musculus GN=Gas7 PE=4 SV=1;>sp|Q60780|GAS7_MOUSE Growth arrest-specific protein 7 OS=Mus musculus GN=	4	0.553	0	9	11	10	8					3	3	5	3					4	4	0	0					1.1624	1.5335	1.4543	1.8102	1.5616	1.8312	1.3345	1.8546
Q9CQX2	Q9CQX2	5	5	5	Cytochrome b5 type B	GENE: Cyb5b	>sp|Q9CQX2|CYB5B_MOUSE Cytochrome b5 type B OS=Mus musculus GN=Cyb5b PE=1 SV=1	1	0.582	8.66e-116	0	4	4	3					4	3	4	2					4	3	1	0					NaN	NaN	1.0221	0.93083	0.98082	0.83817	1.0631	1.0489
Q9CQW2	Q9CQW2	13	13	6	ADP-ribosylation factor-like protein 8B	GENE: Arl8b	>sp|Q9CQW2|ARL8B_MOUSE ADP-ribosylation factor-like protein 8B OS=Mus musculus GN=Arl8b PE=2 SV=1	1	0.737	0	1	2	2	1					4	6	3	2					4	2	1	0					NaN	NaN	1.0815	1.0349	0.63607	0.91713	NaN	NaN
Q6PGC1	Q6PGC1	15	15	15	ATP-dependent RNA helicase Dhx29	GENE: Dhx29	>sp|Q6PGC1|DHX29_MOUSE ATP-dependent RNA helicase Dhx29 OS=Mus musculus GN=Dhx29 PE=2 SV=1	1	0.161	3.48e-129	2	0	2	4					4	4	0	6					4	2	1	1					1.032	0.89639	NaN	NaN	1.1141	1.0003	1.1774	1.0759
P05132;P05132-2	P05132;P05132-2	17;16	17;16	8;7	cAMP-dependent protein kinase catalytic subunit alpha	GENE: Prkaca	>sp|P05132|KAPCA_MOUSE cAMP-dependent protein kinase catalytic subunit alpha OS=Mus musculus GN=Prkaca PE=1 SV=3;>sp|P05132-2|KAPCA_MOUSE Isoform 2 of cAMP-dependent protein kinase catalytic subunit alpha OS=Mus musculus GN=Prkaca	2	0.536	4.85e-269	3	0	3	0					4	4	6	3					4	3	3	0					1.0487	1.0549	NaN	NaN	0.98271	0.92436	NaN	NaN
Q05144	Q05144	10	9	4	Ras-related C3 botulinum toxin substrate 2	GENE: Rac2	>sp|Q05144|RAC2_MOUSE Ras-related C3 botulinum toxin substrate 2 OS=Mus musculus GN=Rac2 PE=2 SV=1	1	0.5	9.5e-206	3	3	3	3					4	4	4	4					4	3	2	0					0.7995	0.89205	0.95435	0.91203	0.8146	0.87149	0.89146	0.99846
P06795;P21447	P06795;P21447	12;7	12;7	9;4	Multidrug resistance protein 1B;Multidrug resistance protein 1A	GENE: Abcb1b;Abcb1a	>sp|P06795|MDR1B_MOUSE Multidrug resistance protein 1B OS=Mus musculus GN=Abcb1b PE=1 SV=1;>sp|P21447|MDR1A_MOUSE Multidrug resistance protein 1A OS=Mus musculus GN=Abcb1a PE=1 SV=3	2	0.149	1.13e-244	4	5	3	3					4	3	0	5					4	5	2	3					0.94023	1.0525	1.2038	0.95859	1.4031	1.036	1.1293	0.74452
Q3UXS0;E9Q855;O35609	Q3UXS0;E9Q855;O35609	8;7;7	8;7;7	8;7;7	Secretory carrier-associated membrane protein 3	GENE: Scamp3	>tr|Q3UXS0|Q3UXS0_MOUSE Secretory carrier-associated membrane protein 3 OS=Mus musculus GN=Scamp3 PE=1 SV=1;>tr|E9Q855|E9Q855_MOUSE Secretory carrier-associated membrane protein 3 OS=Mus musculus GN=Scamp3 PE=1 SV=1;>sp|O35609|SCAM3_MOUSE Secretory carrier	3	0.411	0	6	6	6	4					4	1	3	1					4	4	1	0					0.89412	0.96161	0.9095	0.96331	0.92605	0.97465	0.93719	0.98991
O88455;D3Z7G1;D3YXR4	O88455;D3Z7G1	6;3;1	6;3;1	6;3;1	7-dehydrocholesterol reductase	GENE: Dhcr7	>sp|O88455|DHCR7_MOUSE 7-dehydrocholesterol reductase OS=Mus musculus GN=Dhcr7 PE=2 SV=1;>tr|D3Z7G1|D3Z7G1_MOUSE 7-dehydrocholesterol reductase (Fragment) OS=Mus musculus GN=Dhcr7 PE=4 SV=1	3	0.159	9.29e-171	6	5	5	5					4	4	3	3					4	4	3	1					0.91884	0.951	0.91304	0.89306	0.88726	0.89911	0.96669	0.95932
Q922J9;Q922J9-4;Q922J9-3;Q922J9-2;D3Z5W6;D3Z4N9;D3Z072	Q922J9;Q922J9-4;Q922J9-3;Q922J9-2	11;11;10;8;5;5;1	11;11;10;8;5;5;1	11;11;10;8;5;5;1	Fatty acyl-CoA reductase 1	GENE: Far1	>sp|Q922J9|FACR1_MOUSE Fatty acyl-CoA reductase 1 OS=Mus musculus GN=Far1 PE=1 SV=1;>sp|Q922J9-4|FACR1_MOUSE Isoform 4 of Fatty acyl-CoA reductase 1 OS=Mus musculus GN=Far1;>sp|Q922J9-3|FACR1_MOUSE Isoform 3 of Fatty acyl-CoA reductase 1 OS=Mus musculus GN	7	0.317	3.73e-172	6	4	5	5					4	8	4	5					4	5	0	2					1.0622	0.99897	1.0671	0.97211	1.0903	0.9754	1.0322	0.92662
A2A8V8;A2A8V9;E9PUK6;Q52KI8;Q52KI8-2;E9QKA4;A2A983;F6T4M4;F7BWM1;F6UK16	A2A8V8;A2A8V9;E9PUK6;Q52KI8;Q52KI8-2;E9QKA4	8;8;8;8;7;7;2;1;1;1	8;8;8;8;7;7;2;1;1;1	8;8;8;8;7;7;2;1;1;1	Serine/arginine repetitive matrix protein 1	GENE: Srrm1	>tr|A2A8V8|A2A8V8_MOUSE Serine/arginine repetitive matrix protein 1 OS=Mus musculus GN=Srrm1 PE=1 SV=1;>tr|A2A8V9|A2A8V9_MOUSE Serine/arginine repetitive matrix protein 1 OS=Mus musculus GN=Srrm1 PE=1 SV=1;>tr|E9PUK6|E9PUK6_MOUSE Serine/arginine repetitive	10	0.125	1.94e-152	6	5	5	3					4	2	0	3					4	4	1	3					1.1808	1.2197	1.276	1.218	1.0837	1.0072	1.0359	1.0241
Q8BPX9	Q8BPX9	8	8	8	Solute carrier family 15 member 3	GENE: Slc15a3	>sp|Q8BPX9|S15A3_MOUSE Solute carrier family 15 member 3 OS=Mus musculus GN=Slc15a3 PE=2 SV=1	1	0.197	2.29e-164	7	6	6	7					4	4	5	4					4	4	4	0					1.0255	1.0584	1.0549	1.138	0.95882	1.05	1.0195	1.1244
Q80XI3-2;Z4YKC4;Q80XI3-4;Q80XI3;A2AMI2;Q80XI3-3;A2AMI7;A2AMI6	Q80XI3-2;Z4YKC4;Q80XI3-4;Q80XI3;A2AMI2;Q80XI3-3;A2AMI7	19;19;19;19;19;19;11;5	14;14;14;14;14;14;7;4	14;14;14;14;14;14;7;4	Eukaryotic translation initiation factor 4 gamma 3	GENE: Eif4g3	>sp|Q80XI3-2|IF4G3_MOUSE Isoform 2 of Eukaryotic translation initiation factor 4 gamma 3 OS=Mus musculus GN=Eif4g3;>tr|Z4YKC4|Z4YKC4_MOUSE Eukaryotic translation initiation factor 4 gamma 3 OS=Mus musculus GN=Eif4g3 PE=4 SV=1;>sp|Q80XI3-4|IF4G3_MOUSE Isofo	8	0.163	2.27e-112	8	6	4	3					4	2	0	0					4	1	0	2					1.0192	0.92287	1.1625	0.87465	1.0786	1.0261	0.95424	0.83145
Q8C0E2;Q8C0E2-2	Q8C0E2;Q8C0E2-2	9;5	8;4	8;4	Vacuolar protein sorting-associated protein 26B	GENE: Vps26b	>sp|Q8C0E2|VP26B_MOUSE Vacuolar protein sorting-associated protein 26B OS=Mus musculus GN=Vps26b PE=1 SV=1;>sp|Q8C0E2-2|VP26B_MOUSE Isoform 2 of Vacuolar protein sorting-associated protein 26B OS=Mus musculus GN=Vps26b	2	0.366	2.91e-185	1	1	6	2					5	4	5	2					4	4	4	0					NaN	NaN	NaN	NaN	0.83199	1.0329	0.87371	1.6275
Q9WVL3-2;Q9WVL3	Q9WVL3-2;Q9WVL3	10;10	10;10	10;10	Solute carrier family 12 member 7	GENE: Slc12a7	>sp|Q9WVL3-2|S12A7_MOUSE Isoform 2 of Solute carrier family 12 member 7 OS=Mus musculus GN=Slc12a7;>sp|Q9WVL3|S12A7_MOUSE Solute carrier family 12 member 7 OS=Mus musculus GN=Slc12a7 PE=1 SV=1	2	0.135	3.02e-272	2	4	2	2					5	5	0	3					4	5	2	3					NaN	NaN	0.79395	0.94198	0.87308	0.85585	NaN	NaN
P62849-2;P62849-3;P62849	P62849-2;P62849-3;P62849	5;5;5	5;5;5	5;5;5	40S ribosomal protein S24	GENE: Rps24	>sp|P62849-2|RS24_MOUSE Isoform 2 of 40S ribosomal protein S24 OS=Mus musculus GN=Rps24;>sp|P62849-3|RS24_MOUSE Isoform 3 of 40S ribosomal protein S24 OS=Mus musculus GN=Rps24;>sp|P62849|RS24_MOUSE 40S ribosomal protein S24 OS=Mus musculus GN=Rps24 PE=2 SV	3	0.362	1.25e-53	3	5	4	5					5	5	3	3					4	3	4	0					0.99024	1.0433	0.95683	0.97043	1.108	1.0519	1.062	1.1323
F8VQB6;F8VQB6-2;E9Q5G1;D3YXU7;D3Z2P4;D3Z2E0;D3YZ13;D3YXW4	F8VQB6;F8VQB6-2;E9Q5G1	15;12;11;4;1;1;1;1	15;12;11;4;1;1;1;1	15;12;11;4;1;1;1;1	Unconventional myosin-X	GENE: Myo10	>sp|F8VQB6|MYO10_MOUSE Unconventional myosin-X OS=Mus musculus GN=Myo10 PE=1 SV=1;>sp|F8VQB6-2|MYO10_MOUSE Isoform Headless of Unconventional myosin-X OS=Mus musculus GN=Myo10;>tr|E9Q5G1|E9Q5G1_MOUSE Unconventional myosin-X OS=Mus musculus GN=Myo10 PE=4 SV	8	0.147	1.71e-280	4	4	6	4					5	6	0	0					4	5	3	1					1.3586	0.93301	0.99315	0.88582	0.93923	0.7896	1.0551	0.7452
Q91V04	Q91V04	10	10	10	Translocating chain-associated membrane protein 1	GENE: Tram1	>sp|Q91V04|TRAM1_MOUSE Translocating chain-associated membrane protein 1 OS=Mus musculus GN=Tram1 PE=1 SV=3	1	0.214	2.7e-170	9	4	7	6					5	5	4	2					4	4	3	2					0.83985	0.96826	0.87987	0.98156	0.81553	0.98965	0.88635	0.9184
P30204;P30204-2	P30204;P30204-2	8;5	8;5	8;5	Macrophage scavenger receptor types I and II	GENE: Msr1	>sp|P30204|MSRE_MOUSE Macrophage scavenger receptor types I and II OS=Mus musculus GN=Msr1 PE=1 SV=3;>sp|P30204-2|MSRE_MOUSE Isoform II of Macrophage scavenger receptor types I and II OS=Mus musculus GN=Msr1	2	0.177	2.12e-176	3	6	5	5					6	6	6	6					4	5	2	3					0.97532	0.95764	0.96537	0.89831	1.0171	1.1045	0.99089	0.84664
Q9JIW9;F6QC68	Q9JIW9;F6QC68	9;6	9;6	7;6	Ras-related protein Ral-B	GENE: Ralb	>sp|Q9JIW9|RALB_MOUSE Ras-related protein Ral-B OS=Mus musculus GN=Ralb PE=2 SV=1;>tr|F6QC68|F6QC68_MOUSE Ras-related protein Ral-B (Fragment) OS=Mus musculus GN=Ralb PE=4 SV=1	2	0.325	1.17e-81	3	3	3	0					6	4	5	5					4	2	0	0					1.0304	0.87493	0.99035	1.0066	0.89487	1.0505	NaN	NaN
Q8R010;Q8R3V2	Q8R010;Q8R3V2	7;6	7;6	7;6	Aminoacyl tRNA synthase complex-interacting multifunctional protein 2	GENE: Aimp2	>sp|Q8R010|AIMP2_MOUSE Aminoacyl tRNA synthase complex-interacting multifunctional protein 2 OS=Mus musculus GN=Aimp2 PE=1 SV=2;>tr|Q8R3V2|Q8R3V2_MOUSE Aminoacyl tRNA synthase complex-interacting multifunctional protein 2 OS=Mus musculus GN=Aimp2 PE=2 SV=1	2	0.422	6.61e-169	2	0	1	2					7	5	7	3					4	2	2	0					1.0505	0.9849	NaN	NaN	0.9099	0.78518	0.96913	0.9513
Q9CPU4	Q9CPU4	9	9	9	Microsomal glutathione S-transferase 3	GENE: Mgst3	>sp|Q9CPU4|MGST3_MOUSE Microsomal glutathione S-transferase 3 OS=Mus musculus GN=Mgst3 PE=1 SV=1	1	0.732	1.1e-223	3	5	6	3					7	8	5	3					4	3	2	0					0.76198	0.93027	0.85202	0.93229	0.79112	0.897	0.77949	0.95334
Q9DB73;G3UZG6;Q9DB73-2	Q9DB73;G3UZG6	10;5;4	10;5;4	8;4;2	NADH-cytochrome b5 reductase 1	GENE: Cyb5r1	">sp|Q9DB73|NB5R1_MOUSE NADH-cytochrome b5 reductase 1 OS=Mus musculus GN=Cyb5r1 PE=2 SV=1;>tr|G3UZG6|G3UZG6_MOUSE Cytochrome b5 reductase 1, isoform CRA_a (Fragment) OS=Mus musculus GN=Cyb5r1 PE=4 SV=1"	3	0.416	0	7	4	5	5					7	6	7	4					4	0	3	1					0.89298	0.95912	0.98388	0.86021	0.84183	0.97583	0.89694	0.9355
A2A547;P84099	A2A547;P84099	10;10	10;10	10;10	60S ribosomal protein L19	GENE: Rpl19	>tr|A2A547|A2A547_MOUSE Ribosomal protein L19 OS=Mus musculus GN=Rpl19 PE=3 SV=1;>sp|P84099|RL19_MOUSE 60S ribosomal protein L19 OS=Mus musculus GN=Rpl19 PE=1 SV=1	2	0.366	4.56e-290	7	6	4	5					7	7	7	5					4	3	1	0					1.0792	1.0042	0.98589	1.0236	1.1091	1.0213	1.0536	0.93257
P62301	P62301	9	9	9	40S ribosomal protein S13	GENE: Rps13	>sp|P62301|RS13_MOUSE 40S ribosomal protein S13 OS=Mus musculus GN=Rps13 PE=1 SV=2	1	0.517	1.54e-76	2	5	5	2					8	7	6	6					4	1	4	0					0.95076	0.93421	1.0308	0.99087	1.1234	1.0239	0.97151	1.0201
Q9QYJ0	Q9QYJ0	11	11	11	DnaJ homolog subfamily A member 2	GENE: Dnaja2	>sp|Q9QYJ0|DNJA2_MOUSE DnaJ homolog subfamily A member 2 OS=Mus musculus GN=Dnaja2 PE=1 SV=1	1	0.468	4.71e-173	4	5	5	5					9	8	5	1					4	4	0	0					1.0861	1.051	0.97949	1.0561	0.95604	1.0139	1.0714	1.0661
B1AY13;E9PV45;B1AY13-2	B1AY13;E9PV45	15;15;3	15;15;3	15;15;3	Ubiquitin carboxyl-terminal hydrolase 24;Ubiquitin carboxyl-terminal hydrolase	GENE: Usp24	>sp|B1AY13|UBP24_MOUSE Ubiquitin carboxyl-terminal hydrolase 24 OS=Mus musculus GN=Usp24 PE=1 SV=1;>tr|E9PV45|E9PV45_MOUSE Ubiquitin carboxyl-terminal hydrolase OS=Mus musculus GN=Usp24 PE=1 SV=1	3	0.091	7.89e-87	4	2	2	0					9	3	0	0					4	4	0	0					0.91595	1.017	1.0025	1.0653	1.0446	0.99724	NaN	NaN
Q61687;F6RDB7;Q8C2S3;Q3TA30;A6PWK7;Q3UY26;A6PWK9;A6PWK8	Q61687	22;8;5;3;3;3;2;1	22;8;5;3;3;3;2;1	22;8;5;3;3;3;2;1	Transcriptional regulator ATRX	GENE: Atrx	>sp|Q61687|ATRX_MOUSE Transcriptional regulator ATRX OS=Mus musculus GN=Atrx PE=1 SV=3	8	0.128	0	6	8	5	3					11	7	4	6					4	12	1	3					1.1153	0.71575	0.94375	0.74538	1.0268	0.84085	1.0309	0.8701
Q3UZ39;Q3UZ39-3;Q3UZ39-2;E9Q9T1;Q91WK0-2;Q91WK0;E9QN52	Q3UZ39;Q3UZ39-3	29;18;10;10;1;1;1	29;18;10;10;1;1;1	19;18;1;1;0;0;0	Leucine-rich repeat flightless-interacting protein 1	GENE: Lrrfip1	>sp|Q3UZ39|LRRF1_MOUSE Leucine-rich repeat flightless-interacting protein 1 OS=Mus musculus GN=Lrrfip1 PE=1 SV=2;>sp|Q3UZ39-3|LRRF1_MOUSE Isoform 3 of Leucine-rich repeat flightless-interacting protein 1 OS=Mus musculus GN=Lrrfip1	7	0.512	0	6	13	9	11					14	13	5	10					4	13	7	8					0.91606	0.83715	0.88619	0.87717	0.9393	0.809	1.0968	0.86803
E9PWG2;E9PY51	E9PWG2;E9PY51	16;11	16;11	16;11		GENE: Trappc8	>tr|E9PWG2|E9PWG2_MOUSE Protein Trappc8 OS=Mus musculus GN=Trappc8 PE=1 SV=1;>tr|E9PY51|E9PY51_MOUSE Protein Trappc8 OS=Mus musculus GN=Trappc8 PE=1 SV=1	2	0.177	3.36e-133	2	2	1	1					1	1	1	5					5	4	1	1					1.1777	1.0375	1.3327	0.85371	NaN	NaN	0.81396	0.91356
Q922V4;D3Z4V1;F8WI31	Q922V4;D3Z4V1;F8WI31	11;10;8	11;10;8	11;10;8	Pleiotropic regulator 1	GENE: Plrg1	>sp|Q922V4|PLRG1_MOUSE Pleiotropic regulator 1 OS=Mus musculus GN=Plrg1 PE=2 SV=1;>tr|D3Z4V1|D3Z4V1_MOUSE Pleiotropic regulator 1 OS=Mus musculus GN=Plrg1 PE=4 SV=1;>tr|F8WI31|F8WI31_MOUSE Pleiotropic regulator 1 OS=Mus musculus GN=Plrg1 PE=4 SV=1	3	0.384	7.95e-116	7	4	6	5					1	3	4	0					5	2	3	0					1.0291	0.80717	0.80896	0.75398	1.0839	0.80116	1.0486	0.79536
Q9D0L8;Q9D0L8-2;Q9D0L8-3;D3Z478;D3YYS7;D3Z4K1	Q9D0L8;Q9D0L8-2;Q9D0L8-3;D3Z478;D3YYS7	11;9;9;7;7;4	11;9;9;7;7;4	11;9;9;7;7;4	mRNA cap guanine-N7 methyltransferase	GENE: Rnmt	>sp|Q9D0L8|MCES_MOUSE mRNA cap guanine-N7 methyltransferase OS=Mus musculus GN=Rnmt PE=1 SV=1;>sp|Q9D0L8-2|MCES_MOUSE Isoform 2 of mRNA cap guanine-N7 methyltransferase OS=Mus musculus GN=Rnmt;>sp|Q9D0L8-3|MCES_MOUSE Isoform 3 of mRNA cap guanine-N7 methyl	6	0.378	1.47e-258	1	2	3	2					2	3	5	5					5	8	5	0					NaN	NaN	0.94195	0.86885	1.0513	0.92807	1.5013	1.0728
Q99PG2;Q99PG2-2	Q99PG2;Q99PG2-2	14;13	14;13	14;13	Opioid growth factor receptor	GENE: Ogfr	>sp|Q99PG2|OGFR_MOUSE Opioid growth factor receptor OS=Mus musculus GN=Ogfr PE=2 SV=1;>sp|Q99PG2-2|OGFR_MOUSE Isoform 2 of Opioid growth factor receptor OS=Mus musculus GN=Ogfr	2	0.397	3.21e-285	2	9	10	7					2	1	3	1					5	4	5	3					NaN	NaN	1.2883	1.3962	1.119	1.1814	1.1352	1.2016
P01900;P01895-2;P01895	P01900;P01895-2;P01895	21;14;14	18;12;12	7;4;4	"H-2 class I histocompatibility antigen, D-D alpha chain;H-2 class I histocompatibility antigen, alpha chain"	GENE: H2-D1	">sp|P01900|HA12_MOUSE H-2 class I histocompatibility antigen, D-D alpha chain OS=Mus musculus GN=H2-D1 PE=1 SV=1;>sp|P01895-2|HA1Y_MOUSE Isoform 2 of H-2 class I histocompatibility antigen, alpha chain OS=Mus musculus GN=H2-D1;>sp|P01895|HA1Y_MOUSE H-2 cla"	3	0.562	0	4	5	4	3					2	4	5	1					5	2	0	0					0.79988	0.86612	0.83288	0.75191	0.81353	0.81266	0.86786	0.93446
O35344	O35344	10	10	7	Importin subunit alpha-3	GENE: Kpna3	>sp|O35344|IMA4_MOUSE Importin subunit alpha-4 OS=Mus musculus GN=Kpna3 PE=1 SV=1	1	0.344	6.83e-286	4	4	4	4					2	3	1	1					5	3	1	0					1.2042	1.2086	1.2508	1.3854	1.2905	1.3672	1.3503	1.4986
Q8VC04;A2A4M9;A2A4N0	Q8VC04;A2A4M9;A2A4N0	6;4;4	6;4;4	6;4;4	Transmembrane protein 106A	GENE: Tmem106a	>sp|Q8VC04|T106A_MOUSE Transmembrane protein 106A OS=Mus musculus GN=Tmem106a PE=2 SV=1;>tr|A2A4M9|A2A4M9_MOUSE Transmembrane protein 106A (Fragment) OS=Mus musculus GN=Tmem106a PE=4 SV=1;>tr|A2A4N0|A2A4N0_MOUSE Transmembrane protein 106A (Fragment) OS=Mus	3	0.375	1e-159	6	6	6	6					2	2	1	0					5	1	2	0					0.91349	0.96686	0.88708	0.93438	0.87453	0.87353	0.87964	0.91876
P15379-2;Q3U8S1;A2APM5;P15379-3;A2APM3;P15379-6;A2APM4;P15379-11;P15379-5;E9QKM8;Q80X37;P15379-10;P15379-9;P15379-4;A2APM1;P15379-8;P15379-7;P15379;A2APM2;P15379-12;P15379-13	P15379-2;Q3U8S1;A2APM5;P15379-3;A2APM3;P15379-6;A2APM4;P15379-11;P15379-5;E9QKM8;Q80X37;P15379-10;P15379-9;P15379-4;A2APM1;P15379-8;P15379-7;P15379;A2APM2	10;10;10;10;10;10;10;10;10;10;10;10;10;10;10;10;10;10;10;2;2	10;10;10;10;10;10;10;10;10;10;10;10;10;10;10;10;10;10;10;2;2	10;10;10;10;10;10;10;10;10;10;10;10;10;10;10;10;10;10;10;2;2	CD44 antigen	GENE: Cd44	>sp|P15379-2|CD44_MOUSE Isoform 13 of CD44 antigen OS=Mus musculus GN=Cd44;>tr|Q3U8S1|Q3U8S1_MOUSE CD44 antigen OS=Mus musculus GN=Cd44 PE=1 SV=1;>tr|A2APM5|A2APM5_MOUSE CD44 antigen OS=Mus musculus GN=Cd44 PE=1 SV=1;>sp|P15379-3|CD44_MOUSE Isoform 12 of C	21	0.22	1.04e-119	7	8	7	9					2	2	1	3					5	5	4	4					1.2779	1.207	1.1334	1.1744	1.387	1.1987	1.187	1.1105
P18581-2;P18581;E9QJY0	P18581-2;P18581;E9QJY0	9;8;8	9;8;8	9;8;8	Low affinity cationic amino acid transporter 2	GENE: Slc7a2	>sp|P18581-2|CTR2_MOUSE Isoform 2 of Low affinity cationic amino acid transporter 2 OS=Mus musculus GN=Slc7a2;>sp|P18581|CTR2_MOUSE Low affinity cationic amino acid transporter 2 OS=Mus musculus GN=Slc7a2 PE=1 SV=3;>tr|E9QJY0|E9QJY0_MOUSE Low affinity cati	3	0.17	1.13e-92	7	5	3	4					2	1	2	3					5	6	1	2					1.2758	2.8369	2.134	3.676	0.60409	1.0903	2.2705	3.5744
A6H8H2;A6H8H2-2;E9Q449	A6H8H2;A6H8H2-2;E9Q449	26;26;22	26;26;22	26;26;22	DENN domain-containing protein 4C	GENE: Dennd4c	>sp|A6H8H2|DEN4C_MOUSE DENN domain-containing protein 4C OS=Mus musculus GN=Dennd4c PE=1 SV=1;>sp|A6H8H2-2|DEN4C_MOUSE Isoform 2 of DENN domain-containing protein 4C OS=Mus musculus GN=Dennd4c;>tr|E9Q449|E9Q449_MOUSE DENN domain-containing protein 4C OS=Mu	3	0.239	2.1e-193	18	13	6	8					2	7	1	0					5	6	4	3					0.90525	0.71789	0.90698	0.79812	0.84668	0.719	0.88553	0.66689
Q63844;D3Z3G6;D3Z6D8	Q63844;D3Z3G6;D3Z6D8	14;13;9	9;8;5	9;8;5	Mitogen-activated protein kinase 3	GENE: Mapk3	>sp|Q63844|MK03_MOUSE Mitogen-activated protein kinase 3 OS=Mus musculus GN=Mapk3 PE=1 SV=5;>tr|D3Z3G6|D3Z3G6_MOUSE Mitogen-activated protein kinase 3 OS=Mus musculus GN=Mapk3 PE=1 SV=1;>tr|D3Z6D8|D3Z6D8_MOUSE Mitogen-activated protein kinase 3 OS=Mus musc	3	0.574	1.31e-137	3	5	6	7					3	2	5	2					5	3	2	0					0.97806	0.94338	0.90771	0.84564	0.84987	0.79585	0.91143	0.88687
A2AWF8;Q64455;A2AWF9;E9Q4S7	A2AWF8;Q64455;A2AWF9;E9Q4S7	12;12;12;12	12;12;12;12	12;12;12;12	Receptor-type tyrosine-protein phosphatase eta	GENE: Ptprj	>tr|A2AWF8|A2AWF8_MOUSE Receptor-type tyrosine-protein phosphatase eta OS=Mus musculus GN=Ptprj PE=4 SV=1;>sp|Q64455|PTPRJ_MOUSE Receptor-type tyrosine-protein phosphatase eta OS=Mus musculus GN=Ptprj PE=1 SV=2;>tr|A2AWF9|A2AWF9_MOUSE Receptor-type tyrosin	4	0.162	2.46e-89	3	4	5	3					3	5	0	0					5	5	0	2					1.1061	1.7059	1.1736	1.8595	1.2095	1.283	1.6598	2.0728
Q8C788;Q91ZR2	Q8C788;Q91ZR2	10;8	10;8	10;8	Sorting nexin-18	GENE: Snx18	>tr|Q8C788|Q8C788_MOUSE Sorting nexin OS=Mus musculus GN=Snx18 PE=2 SV=1;>sp|Q91ZR2|SNX18_MOUSE Sorting nexin-18 OS=Mus musculus GN=Snx18 PE=1 SV=1	2	0.25	2.9e-55	3	3	4	6					3	1	3	2					5	6	4	0					0.95998	0.57846	0.87312	0.64427	0.75819	0.6129	0.90709	0.81248
Q3U1Y4;Q3U1Y4-3;Q3U1Y4-2;F6RPS8;F6RXE7;F6W646	Q3U1Y4;Q3U1Y4-3;Q3U1Y4-2	13;12;10;3;2;1	13;12;10;3;2;1	13;12;10;3;2;1	DENN domain-containing protein 4B	GENE: Dennd4b	>sp|Q3U1Y4|DEN4B_MOUSE DENN domain-containing protein 4B OS=Mus musculus GN=Dennd4b PE=2 SV=2;>sp|Q3U1Y4-3|DEN4B_MOUSE Isoform 3 of DENN domain-containing protein 4B OS=Mus musculus GN=Dennd4b;>sp|Q3U1Y4-2|DEN4B_MOUSE Isoform 2 of DENN domain-containing pr	6	0.149	5.93e-139	4	4	2	3					3	2	0	4					5	5	1	2					0.92373	0.74868	1.0506	0.96526	1.1875	0.89636	0.98204	1.0328
J3QP68;P28656;E9PW66	J3QP68;P28656;E9PW66	10;10;10	9;9;9	9;9;9	Nucleosome assembly protein 1-like 1	GENE: Gm4204;Nap1l1	>tr|J3QP68|J3QP68_MOUSE Uncharacterized protein OS=Mus musculus GN=Gm4204 PE=3 SV=1;>sp|P28656|NP1L1_MOUSE Nucleosome assembly protein 1-like 1 OS=Mus musculus GN=Nap1l1 PE=1 SV=2;>tr|E9PW66|E9PW66_MOUSE Nucleosome assembly protein 1-like 1 OS=Mus musculus	3	0.415	2.33e-155	4	6	6	6					3	3	4	3					5	4	5	0					1.0275	0.88518	0.99919	0.88996	0.98589	0.82917	0.91544	0.87483
P35278;Q8C266;A2A5F5;A2A5F6	P35278;Q8C266	11;10;4;2	11;10;4;2	8;7;2;1	Ras-related protein Rab-5C	GENE: Rab5c	>sp|P35278|RAB5C_MOUSE Ras-related protein Rab-5C OS=Mus musculus GN=Rab5c PE=1 SV=2;>tr|Q8C266|Q8C266_MOUSE Ras-related protein Rab-5C OS=Mus musculus GN=Rab5c PE=2 SV=1	4	0.782	1.71e-296	5	6	5	1					3	5	6	4					5	5	0	1					0.8816	0.87687	0.97965	0.89226	0.86944	0.86664	NaN	NaN
D3YZ62;Q99104;D3Z4J3;F6TDE5;D6RFU0;F6Z2S4;B8JK05	D3YZ62;Q99104;D3Z4J3	18;18;18;7;1;1;1	18;18;18;7;1;1;1	16;16;16;7;1;1;1	Unconventional myosin-Va	GENE: Myo5a	>tr|D3YZ62|D3YZ62_MOUSE Unconventional myosin-Va OS=Mus musculus GN=Myo5a PE=1 SV=1;>sp|Q99104|MYO5A_MOUSE Unconventional myosin-Va OS=Mus musculus GN=Myo5a PE=1 SV=2;>tr|D3Z4J3|D3Z4J3_MOUSE Unconventional myosin-Va OS=Mus musculus GN=Myo5a PE=1 SV=1	7	0.139	8.98e-219	6	5	6	4					3	3	0	0					5	5	0	0					1.2843	1.4116	1.1494	1.9486	1.5872	2.6561	1.7739	2.1591
Q9D964	Q9D964	11	11	11	"Glycine amidinotransferase, mitochondrial"	GENE: Gatm	">sp|Q9D964|GATM_MOUSE Glycine amidinotransferase, mitochondrial OS=Mus musculus GN=Gatm PE=1 SV=1"	1	0.345	2.67e-124	2	3	6	5					4	4	5	3					5	2	0	0					0.88529	0.97762	0.89424	0.95338	1.0275	0.95609	1.0138	1.1061
Q3UMU9-4;Q3UMU9-2;Q3UMU9;Q3UMU9-3;Q9JMG7;Q9JMG7-2	Q3UMU9-4;Q3UMU9-2;Q3UMU9;Q3UMU9-3	10;10;10;10;3;3	8;8;8;8;1;1	8;8;8;8;1;1	Hepatoma-derived growth factor-related protein 2	GENE: Hdgfrp2	>sp|Q3UMU9-4|HDGR2_MOUSE Isoform 4 of Hepatoma-derived growth factor-related protein 2 OS=Mus musculus GN=Hdgfrp2;>sp|Q3UMU9-2|HDGR2_MOUSE Isoform 2 of Hepatoma-derived growth factor-related protein 2 OS=Mus musculus GN=Hdgfrp2;>sp|Q3UMU9|HDGR2_MOUSE Hepat	6	0.177	2.42e-73	2	4	4	0					4	3	2	2					5	4	0	1					0.75953	0.72568	0.93583	0.84312	0.90117	0.65504	NaN	NaN
Q6ZWZ4;P47964;D3YX71	Q6ZWZ4	5;2;1	5;2;1	5;2;1	60S ribosomal protein L36	GENE: Rpl36	>tr|Q6ZWZ4|Q6ZWZ4_MOUSE 60S ribosomal protein L36 OS=Mus musculus GN=Rpl36 PE=2 SV=1	3	0.305	8.2e-52	2	4	5	2					4	5	4	3					5	2	1	0					1.0789	0.81015	1.0322	0.93125	1.3012	1.1512	1.2592	0.89674
Q80W54;I7HIP5	Q80W54	10;2	10;2	10;2	CAAX prenyl protease 1 homolog	GENE: Zmpste24	>sp|Q80W54|FACE1_MOUSE CAAX prenyl protease 1 homolog OS=Mus musculus GN=Zmpste24 PE=1 SV=2	2	0.288	3.33e-81	2	4	7	5					4	4	7	2					5	2	1	0					1.0823	1.0119	1.2642	1.2715	0.98337	0.93534	1.1231	1.0192
Q8VHM5;F7B5B5;A2AW41;V9GWW3;S4R1E9;A2AW40	Q8VHM5;F7B5B5;A2AW41	14;11;10;3;2;2	10;7;7;3;1;2	10;7;7;3;1;2		GENE: Hnrnpr	>tr|Q8VHM5|Q8VHM5_MOUSE Heterogeneous nuclear ribonucleoprotein R OS=Mus musculus GN=Hnrnpr PE=1 SV=1;>tr|F7B5B5|F7B5B5_MOUSE Protein Hnrnpr OS=Mus musculus GN=Hnrnpr PE=1 SV=1;>tr|A2AW41|A2AW41_MOUSE Protein Hnrnpr (Fragment) OS=Mus musculus GN=Hnrnpr PE=	6	0.299	2.2e-125	3	2	2	3					4	0	2	1					5	6	2	0					1.0739	0.81269	0.92069	0.6445	1.0447	0.59082	1.114	0.60877
Q922Y1	Q922Y1	9	9	9	UBX domain-containing protein 1	GENE: Ubxn1	>sp|Q922Y1|UBXN1_MOUSE UBX domain-containing protein 1 OS=Mus musculus GN=Ubxn1 PE=1 SV=1	1	0.582	2.43e-287	3	3	3	2					4	6	4	2					5	3	3	0					0.83424	0.77131	1.0017	0.95359	0.62705	0.83689	0.69795	0.88084
E9Q4G8;E9Q3Q6;Q61490;F6QH25;Q5MPX5	E9Q4G8;E9Q3Q6;Q61490;F6QH25	12;12;12;7;2	12;12;12;7;2	12;12;12;7;2	CD166 antigen	GENE: Alcam	>tr|E9Q4G8|E9Q4G8_MOUSE CD166 antigen OS=Mus musculus GN=Alcam PE=4 SV=1;>tr|E9Q3Q6|E9Q3Q6_MOUSE CD166 antigen OS=Mus musculus GN=Alcam PE=4 SV=1;>sp|Q61490|CD166_MOUSE CD166 antigen OS=Mus musculus GN=Alcam PE=1 SV=3;>tr|F6QH25|F6QH25_MOUSE CD166 antigen	5	0.305	1.07e-157	4	6	3	0					4	5	1	5					5	8	4	3					0.99248	0.92196	0.85529	0.79586	1.0776	0.97292	NaN	NaN
Q91Z50;P39749	Q91Z50;P39749	7;6	7;6	7;6	Flap endonuclease 1	GENE: Fen1	>tr|Q91Z50|Q91Z50_MOUSE Flap endonuclease 1 OS=Mus musculus GN=Fen1 PE=1 SV=1;>sp|P39749|FEN1_MOUSE Flap endonuclease 1 OS=Mus musculus GN=Fen1 PE=1 SV=1	2	0.271	3.9e-128	4	4	3	2					4	4	6	1					5	4	1	0					0.88755	0.8382	0.92635	0.72648	0.99128	0.87024	1.0145	0.8613
P32921-2;P32921	P32921-2;P32921	16;15	16;15	16;15	"Tryptophan--tRNA ligase, cytoplasmic;T1-TrpRS;T2-TrpRS"	GENE: Wars	">sp|P32921-2|SYWC_MOUSE Isoform 2 of Tryptophan--tRNA ligase, cytoplasmic OS=Mus musculus GN=Wars;>sp|P32921|SYWC_MOUSE Tryptophan--tRNA ligase, cytoplasmic OS=Mus musculus GN=Wars PE=1 SV=2"	2	0.491	5.35e-148	5	3	4	3					4	5	9	4					5	8	5	1					0.96983	0.88532	1.0853	0.95848	1.0007	1.0659	1.0237	1.1982
Q8BRT1;E9Q8N5;Q08EB6;F7DCH5;Q8BRT1-6	Q8BRT1;E9Q8N5;Q08EB6;F7DCH5	17;17;17;16;2	12;12;12;11;2	8;8;8;7;0	CLIP-associating protein 2	GENE: Clasp2	>sp|Q8BRT1|CLAP2_MOUSE CLIP-associating protein 2 OS=Mus musculus GN=Clasp2 PE=1 SV=1;>tr|E9Q8N5|E9Q8N5_MOUSE CLIP-associating protein 2 OS=Mus musculus GN=Clasp2 PE=1 SV=1;>tr|Q08EB6|Q08EB6_MOUSE CLIP associating protein 2 OS=Mus musculus GN=Clasp2 PE=1 S	5	0.183	1.88e-180	5	1	3	3					4	3	0	4					5	4	2	3					1.0848	1.172	NaN	NaN	1.1125	0.98201	1.0493	1.1738
F8VPL5;P97820;E9PVG7	F8VPL5;P97820;E9PVG7	14;13;13	14;13;13	9;8;8	Mitogen-activated protein kinase kinase kinase kinase 4	GENE: Map4k4	>tr|F8VPL5|F8VPL5_MOUSE Mitogen-activated protein kinase kinase kinase kinase 4 OS=Mus musculus GN=Map4k4 PE=1 SV=1;>sp|P97820|M4K4_MOUSE Mitogen-activated protein kinase kinase kinase kinase 4 OS=Mus musculus GN=Map4k4 PE=1 SV=1;>tr|E9PVG7|E9PVG7_MOUSE Mi	3	0.175	3.65e-181	5	4	3	4					4	3	1	2					5	3	0	0					0.87317	0.78375	0.94697	1.1826	0.9677	0.91005	0.99321	1.2059
Q9WU81;Q9WU81-2;Q8R070	Q9WU81;Q9WU81-2	6;6;1	6;6;1	6;6;1	Sugar phosphate exchanger 2	GENE: Slc37a2	>sp|Q9WU81|SPX2_MOUSE Sugar phosphate exchanger 2 OS=Mus musculus GN=Slc37a2 PE=1 SV=1;>sp|Q9WU81-2|SPX2_MOUSE Isoform 2 of Sugar phosphate exchanger 2 OS=Mus musculus GN=Slc37a2	3	0.138	0	5	5	5	6					4	4	4	5					5	6	4	4					0.67312	0.76536	0.70489	0.75638	0.70289	0.79789	0.66207	0.70727
P15702	P15702	6	6	6	Leukosialin	GENE: Spn	>sp|P15702|LEUK_MOUSE Leukosialin OS=Mus musculus GN=Spn PE=1 SV=1	1	0.263	3.61e-239	5	6	6	5					4	5	3	5					5	6	4	5					0.95328	0.77566	0.93923	0.77302	0.95064	0.75257	0.92366	0.80623
Q9CR57	Q9CR57	7	7	7	60S ribosomal protein L14	GENE: Rpl14	>sp|Q9CR57|RL14_MOUSE 60S ribosomal protein L14 OS=Mus musculus GN=Rpl14 PE=1 SV=3	1	0.327	7.93e-87	6	5	5	5					4	4	5	5					5	5	1	2					1.1578	0.99824	0.99441	0.96596	1.1705	1.0336	1.0699	0.95319
P43276	P43276	12	9	9	Histone H1.5	GENE: Hist1h1b	>sp|P43276|H15_MOUSE Histone H1.5 OS=Mus musculus GN=Hist1h1b PE=1 SV=2	1	0.386	1.62e-79	7	6	8	7					4	4	4	2					5	2	1	1					0.95998	0.68657	0.85476	0.76604	0.94783	0.69597	0.86399	0.6931
B2RX12-3;B2RX12-2;B2RX12;J3QML2	B2RX12-3;B2RX12-2;B2RX12;J3QML2	16;16;16;15	16;16;16;15	15;15;15;14	Canalicular multispecific organic anion transporter 2	GENE: Abcc3	>sp|B2RX12-3|MRP3_MOUSE Isoform 3 of Canalicular multispecific organic anion transporter 2 OS=Mus musculus GN=Abcc3;>sp|B2RX12-2|MRP3_MOUSE Isoform 2 of Canalicular multispecific organic anion transporter 2 OS=Mus musculus GN=Abcc3;>sp|B2RX12|MRP3_MOUSE Ca	4	0.177	4.18e-228	8	5	6	4					4	5	1	7					5	5	1	0					0.93785	0.83841	0.82105	0.90055	1.0153	0.88724	1.0578	1.0169
Q62383	Q62383	28	28	28	Transcription elongation factor SPT6	GENE: Supt6h	>sp|Q62383|SPT6H_MOUSE Transcription elongation factor SPT6 OS=Mus musculus GN=Supt6h PE=1 SV=2	1	0.243	2.7e-274	17	11	12	7					4	2	0	0					5	2	0	1					1.3053	1.0259	1.0701	1.0551	1.3832	1.0694	1.3333	0.99781
D3YWT0;Q9R0P6;D3Z569;D3YTS1	D3YWT0;Q9R0P6;D3Z569;D3YTS1	6;6;6;6	6;6;6;6	6;6;6;6	Signal peptidase complex catalytic subunit SEC11A	GENE: Sec11a	>tr|D3YWT0|D3YWT0_MOUSE Signal peptidase complex catalytic subunit SEC11A OS=Mus musculus GN=Sec11a PE=4 SV=1;>sp|Q9R0P6|SC11A_MOUSE Signal peptidase complex catalytic subunit SEC11A OS=Mus musculus GN=Sec11a PE=2 SV=1;>tr|D3Z569|D3Z569_MOUSE Sec11-like 1	4	0.365	1.34e-25	0	3	4	0					5	4	4	1					5	2	4	0					NaN	NaN	1.0149	0.99977	0.94526	0.94073	NaN	NaN
Q8K363;F6ZX28	Q8K363	11;3	11;3	11;3	ATP-dependent RNA helicase DDX18	GENE: Ddx18	>sp|Q8K363|DDX18_MOUSE ATP-dependent RNA helicase DDX18 OS=Mus musculus GN=Ddx18 PE=2 SV=1	2	0.303	4.69e-179	1	3	3	3					5	0	2	2					5	8	4	1					1.0444	0.66613	1.2513	0.81078	1.2152	0.84632	1.1565	0.79011
Q62186;Q9D8L3	Q62186;Q9D8L3	5;5	5;5	5;5	Translocon-associated protein subunit delta	GENE: Ssr4	">sp|Q62186|SSRD_MOUSE Translocon-associated protein subunit delta OS=Mus musculus GN=Ssr4 PE=2 SV=1;>tr|Q9D8L3|Q9D8L3_MOUSE Signal sequence receptor, delta OS=Mus musculus GN=Ssr4 PE=2 SV=1"	2	0.366	3.92e-112	1	4	4	1					5	5	5	5					5	3	1	0					NaN	NaN	0.84269	0.88075	1.0424	1.0461	NaN	NaN
P54822;E9Q242;E9Q3T7;E9Q0A0	P54822;E9Q242;E9Q3T7	11;10;7;3	11;10;7;3	11;10;7;3	Adenylosuccinate lyase	GENE: Adsl	>sp|P54822|PUR8_MOUSE Adenylosuccinate lyase OS=Mus musculus GN=Adsl PE=2 SV=2;>tr|E9Q242|E9Q242_MOUSE Adenylosuccinate lyase OS=Mus musculus GN=Adsl PE=4 SV=1;>tr|E9Q3T7|E9Q3T7_MOUSE Adenylosuccinate lyase OS=Mus musculus GN=Adsl PE=4 SV=1	4	0.32	1.51e-114	3	4	4	3					5	5	3	1					5	4	1	1					1.0574	0.97209	1.2058	1.0932	1.0108	1.1034	1.0663	1.0158
P35550;Q80WS3	P35550	9;2	9;2	9;2	rRNA 2-O-methyltransferase fibrillarin	GENE: Fbl	>sp|P35550|FBRL_MOUSE rRNA 2-O-methyltransferase fibrillarin OS=Mus musculus GN=Fbl PE=2 SV=2	2	0.422	1.01e-63	3	2	3	4					5	4	5	0					5	3	2	0					1.0662	0.75289	0.82429	0.68512	1.0488	0.68135	0.93085	0.46428
E9QAE3	E9QAE3	13	13	13		GENE: Btaf1	>tr|E9QAE3|E9QAE3_MOUSE Protein Btaf1 OS=Mus musculus GN=Btaf1 PE=4 SV=1	1	0.091	1.15e-107	5	4	3	2					5	3	1	5					5	2	1	1					0.86411	0.85783	0.90698	0.80047	0.85711	0.76181	1.0875	1.0261
P13864;P13864-2	P13864;P13864-2	75;68	75;68	8;1	DNA (cytosine-5)-methyltransferase 1	GENE: Dnmt1	>sp|P13864|DNMT1_MOUSE DNA (cytosine-5)-methyltransferase 1 OS=Mus musculus GN=Dnmt1 PE=1 SV=5;>sp|P13864-2|DNMT1_MOUSE Isoform 2 of DNA (cytosine-5)-methyltransferase 1 OS=Mus musculus GN=Dnmt1	2	0.554	0	5	4	5	4					5	5	3	5					5	5	3	3					0.84483	0.65454	0.77405	0.68203	0.83583	0.73428	0.82748	0.62959
Q922F4	Q922F4	22	10	8	Tubulin beta-6 chain	GENE: Tubb6	>sp|Q922F4|TBB6_MOUSE Tubulin beta-6 chain OS=Mus musculus GN=Tubb6 PE=1 SV=1	1	0.694	0	5	2	7	6					5	4	5	1					5	2	1	0					1.1435	0.98394	1.0575	1.0355	0.99049	1.0297	1.1068	0.9488
Q5SUF2;Q5SUF2-3;Q5SUF2-2;F7A7G1;F8WGA8;F7CR21	Q5SUF2;Q5SUF2-3;Q5SUF2-2	16;15;15;3;1;1	15;14;14;2;1;1	15;14;14;2;1;1	Luc7-like protein 3	GENE: Luc7l3	>sp|Q5SUF2|LC7L3_MOUSE Luc7-like protein 3 OS=Mus musculus GN=Luc7l3 PE=1 SV=1;>sp|Q5SUF2-3|LC7L3_MOUSE Isoform 3 of Luc7-like protein 3 OS=Mus musculus GN=Luc7l3;>sp|Q5SUF2-2|LC7L3_MOUSE Isoform 2 of Luc7-like protein 3 OS=Mus musculus GN=Luc7l3	6	0.394	0	7	10	10	9					5	3	5	3					5	5	5	0					1.1733	1.0663	1.1135	1	1.1217	0.97179	1.0861	0.89081
P62267	P62267	7	7	7	40S ribosomal protein S23	GENE: Rps23	>sp|P62267|RS23_MOUSE 40S ribosomal protein S23 OS=Mus musculus GN=Rps23 PE=1 SV=3	1	0.49	8.74e-74	3	4	4	5					6	5	4	5					5	3	1	0					0.93127	1.0955	1.0319	1.1253	1.1581	1.1477	1.0595	1.1367
Q8VDM6;Q8VDM6-2;Q8VDM6-3	Q8VDM6;Q8VDM6-2;Q8VDM6-3	14;13;7	14;13;7	14;13;7	Heterogeneous nuclear ribonucleoprotein U-like protein 1	GENE: Hnrnpul1	>sp|Q8VDM6|HNRL1_MOUSE Heterogeneous nuclear ribonucleoprotein U-like protein 1 OS=Mus musculus GN=Hnrnpul1 PE=1 SV=1;>sp|Q8VDM6-2|HNRL1_MOUSE Isoform 2 of Heterogeneous nuclear ribonucleoprotein U-like protein 1 OS=Mus musculus GN=Hnrnpul1;>sp|Q8VDM6-3|HN	3	0.241	1.55e-170	4	5	5	3					6	7	1	10					5	7	1	3					0.96768	0.85931	1.0151	0.95147	0.94044	1.2275	0.93481	0.96045
Q8BVE3	Q8BVE3	12	12	12	V-type proton ATPase subunit H	GENE: Atp6v1h	>sp|Q8BVE3|VATH_MOUSE V-type proton ATPase subunit H OS=Mus musculus GN=Atp6v1h PE=1 SV=1	1	0.381	0	6	6	6	5					6	7	8	3					5	4	3	1					1.0856	0.80888	0.74062	0.76615	0.91289	0.87589	0.77843	0.82413
Q61263	Q61263	13	13	13	Sterol O-acyltransferase 1	GENE: Soat1	>sp|Q61263|SOAT1_MOUSE Sterol O-acyltransferase 1 OS=Mus musculus GN=Soat1 PE=2 SV=2	1	0.278	0	11	8	12	9					6	4	5	4					5	3	0	0					0.94805	0.98135	0.93474	0.9053	0.96025	0.93159	0.97087	0.93646
Q8VDP3-3;Q8VDP3;Q8VDP3-2;E9PUI4	Q8VDP3-3;Q8VDP3;Q8VDP3-2;E9PUI4	18;18;17;14	18;18;17;14	18;18;17;14	Protein-methionine sulfoxide oxidase MICAL1	GENE: Mical1	>sp|Q8VDP3-3|MICA1_MOUSE Isoform 3 of Protein-methionine sulfoxide oxidase MICAL1 OS=Mus musculus GN=Mical1;>sp|Q8VDP3|MICA1_MOUSE Protein-methionine sulfoxide oxidase MICAL1 OS=Mus musculus GN=Mical1 PE=1 SV=1;>sp|Q8VDP3-2|MICA1_MOUSE Isoform 2 of Protein	4	0.226	1.4e-142	0	5	2	5					7	4	2	7					5	16	4	2					NaN	NaN	0.8104	0.99972	0.99484	0.72734	1.1128	0.76039
Q7JCZ1;P00405	Q7JCZ1;P00405	7;7	7;7	7;7	Cytochrome c oxidase subunit 2	GENE: mt-Co2;Mtco2	>tr|Q7JCZ1|Q7JCZ1_MOUSE Cytochrome c oxidase subunit 2 OS=Mus musculus GN=mt-Co2 PE=2 SV=1;>sp|P00405|COX2_MOUSE Cytochrome c oxidase subunit 2 OS=Mus musculus GN=Mtco2 PE=1 SV=1	2	0.48	5.6e-218	3	3	3	3					7	4	4	4					5	3	1	0					0.84934	0.8275	1.0101	0.91645	0.84249	0.80236	0.87589	0.97818
Q3UH93;F6T0L5	Q3UH93	15;1	14;1	14;1	Plexin-D1	GENE: Plxnd1	>sp|Q3UH93|PLXD1_MOUSE Plexin-D1 OS=Mus musculus GN=Plxnd1 PE=1 SV=1	2	0.116	4.21e-104	3	3	1	2					7	4	0	0					5	3	2	1					1.0847	1.0828	1.1082	0.89701	NaN	NaN	1.5976	1.4471
P51908	P51908	12	12	12	C->U-editing enzyme APOBEC-1	GENE: Apobec1	>sp|P51908|ABEC1_MOUSE C->U-editing enzyme APOBEC-1 OS=Mus musculus GN=Apobec1 PE=1 SV=1	1	0.629	2.97e-154	7	8	7	5					7	5	5	3					5	5	0	0					0.84722	0.71568	0.78271	0.75156	0.92802	0.76155	0.91022	0.82837
P62754	P62754	12	12	12	40S ribosomal protein S6	GENE: Rps6	>sp|P62754|RS6_MOUSE 40S ribosomal protein S6 OS=Mus musculus GN=Rps6 PE=1 SV=1	1	0.382	1.09e-274	8	8	6	10					7	6	10	4					5	1	2	3					1.1468	1.0867	1.0149	0.979	1.1933	1.0607	1.0847	1.0097
Q8K1X1;G5E8J3	Q8K1X1;G5E8J3	30;30	30;30	30;30	WD repeat-containing protein 11	GENE: Wdr11	">sp|Q8K1X1|WDR11_MOUSE WD repeat-containing protein 11 OS=Mus musculus GN=Wdr11 PE=2 SV=1;>tr|G5E8J3|G5E8J3_MOUSE Bromodomain and WD repeat domain containing 2, isoform CRA_a OS=Mus musculus GN=Wdr11 PE=4 SV=1"	2	0.383	0	0	5	2	5					8	10	0	9					5	17	7	6					NaN	NaN	1.0675	1.0838	0.98143	1.3416	1.0127	1.0365
P63037;B1AXY1;B1AXY0;B1AXX9	P63037;B1AXY1;B1AXY0	13;10;7;5	13;10;7;5	13;10;7;5	DnaJ homolog subfamily A member 1	GENE: Dnaja1	>sp|P63037|DNJA1_MOUSE DnaJ homolog subfamily A member 1 OS=Mus musculus GN=Dnaja1 PE=1 SV=1;>tr|B1AXY1|B1AXY1_MOUSE DnaJ homolog subfamily A member 1 (Fragment) OS=Mus musculus GN=Dnaja1 PE=4 SV=1;>tr|B1AXY0|B1AXY0_MOUSE DnaJ homolog subfamily A member 1	4	0.511	0	5	5	4	1					8	8	8	1					5	4	1	0					1.089	1.4066	1.0467	1.3537	1.0582	1.1219	0.97839	1.4778
P24668	P24668	12	12	12	Cation-dependent mannose-6-phosphate receptor	GENE: M6pr	>sp|P24668|MPRD_MOUSE Cation-dependent mannose-6-phosphate receptor OS=Mus musculus GN=M6pr PE=1 SV=1	1	0.471	0	9	11	9	9					8	8	10	5					5	5	3	2					1.038	1.2194	1.0544	1.2056	0.94997	1.1861	1.0363	1.2287
Q8BP67;F6RSK3	Q8BP67	9;3	9;3	9;3	60S ribosomal protein L24	GENE: Rpl24	>sp|Q8BP67|RL24_MOUSE 60S ribosomal protein L24 OS=Mus musculus GN=Rpl24 PE=1 SV=2	2	0.427	2.09e-62	9	9	7	6					8	8	6	4					5	5	2	0					1.0391	1.044	1.0218	1.0474	1.1592	1.0379	1.0961	1.2627
Q91VC3;E9PV04;A2AFK7	Q91VC3;E9PV04;A2AFK7	20;17;14	15;12;9	15;12;9	Eukaryotic initiation factor 4A-III	GENE: Eif4a3;Gm8994	>sp|Q91VC3|IF4A3_MOUSE Eukaryotic initiation factor 4A-III OS=Mus musculus GN=Eif4a3 PE=2 SV=3;>tr|E9PV04|E9PV04_MOUSE Protein Gm8994 OS=Mus musculus GN=Gm8994 PE=3 SV=2;>tr|A2AFK7|A2AFK7_MOUSE Eukaryotic initiation factor 4A-III (Fragment) OS=Mus musculus	3	0.479	1.23e-204	2	4	5	2					9	5	8	2					5	4	1	0					1.3424	0.98833	0.97297	0.85796	1.1546	0.90272	0.96686	0.81517
Q99MR6-3;Q99MR6-4;Q99MR6-2;Q99MR6	Q99MR6-3;Q99MR6-4;Q99MR6-2;Q99MR6	27;27;27;27	27;27;27;27	27;27;27;27	Serrate RNA effector molecule homolog	GENE: Srrt	>sp|Q99MR6-3|SRRT_MOUSE Isoform C of Serrate RNA effector molecule homolog OS=Mus musculus GN=Srrt;>sp|Q99MR6-4|SRRT_MOUSE Isoform D of Serrate RNA effector molecule homolog OS=Mus musculus GN=Srrt;>sp|Q99MR6-2|SRRT_MOUSE Isoform B of Serrate RNA effector	4	0.384	1.07e-215	6	8	10	10					11	14	7	17					5	15	3	5					1.1308	0.97753	0.86554	0.98019	0.99623	0.95553	1.026	0.91347
P32067;A2AR07;D6RI87;F6SXM5	P32067;A2AR07	20;10;8;8	20;10;8;8	20;10;8;8	Lupus La protein homolog	GENE: Ssb	>sp|P32067|LA_MOUSE Lupus La protein homolog OS=Mus musculus GN=Ssb PE=1 SV=1;>tr|A2AR07|A2AR07_MOUSE Lupus La protein homolog (Fragment) OS=Mus musculus GN=Ssb PE=4 SV=1	4	0.492	0	9	5	13	9					11	9	9	4					5	9	0	0					1.065	0.96615	1.0258	0.9614	1.1057	0.94295	1.0586	0.96346
Q8BYA0;B1ATU0;F6UI15;REV__Q99MS4;REV__E9QLD5	Q8BYA0	33;3;1;1;1	33;3;1;1;1	33;3;1;1;1	Tubulin-specific chaperone D	GENE: Tbcd	>sp|Q8BYA0|TBCD_MOUSE Tubulin-specific chaperone D OS=Mus musculus GN=Tbcd PE=2 SV=1	5	0.364	0	4	5	8	6					17	16	5	19					5	19	11	16					0.98889	0.99519	0.9792	0.99247	1.0252	0.88321	0.94922	0.91767
Q922U1;E0CYD0;F6T4V0	Q922U1	16;3;1	16;3;1	16;3;1	U4/U6 small nuclear ribonucleoprotein Prp3	GENE: Prpf3	>sp|Q922U1|PRPF3_MOUSE U4/U6 small nuclear ribonucleoprotein Prp3 OS=Mus musculus GN=Prpf3 PE=2 SV=1	3	0.332	2.61e-165	0	4	5	1					0	3	1	2					6	5	3	1					NaN	NaN	0.78018	0.61002	0.88781	0.6807	NaN	NaN
Q9Z1X4;Q9Z1X4-3;Q45VK5;Q9Z1X4-2;Q91WM1-2;Q91WM1	Q9Z1X4;Q9Z1X4-3;Q45VK5;Q9Z1X4-2	12;12;9;9;1;1	12;12;9;9;1;1	12;12;9;9;1;1	Interleukin enhancer-binding factor 3	GENE: Ilf3	>sp|Q9Z1X4|ILF3_MOUSE Interleukin enhancer-binding factor 3 OS=Mus musculus GN=Ilf3 PE=1 SV=2;>sp|Q9Z1X4-3|ILF3_MOUSE Isoform 3 of Interleukin enhancer-binding factor 3 OS=Mus musculus GN=Ilf3;>tr|Q45VK5|Q45VK5_MOUSE Interleukin enhancer-binding factor 3 O	6	0.246	3.11e-147	1	3	3	1					0	0	2	3					6	9	2	5					NaN	NaN	0.9895	0.73958	0.94474	0.99778	NaN	NaN
Q99LF4	Q99LF4	14	14	14	tRNA-splicing ligase RtcB homolog	GENE: D10Wsu52e	>sp|Q99LF4|RTCB_MOUSE tRNA-splicing ligase RtcB homolog OS=Mus musculus GN=Rtcb PE=2 SV=1	1	0.408	1.29e-168	5	4	8	4					1	4	4	2					6	10	7	0					1.0566	0.96183	0.9099	0.78595	1.19	1.0558	0.83355	1.0179
P22437	P22437	10	9	9	Prostaglandin G/H synthase 1	GENE: Ptgs1	>sp|P22437|PGH1_MOUSE Prostaglandin G/H synthase 1 OS=Mus musculus GN=Ptgs1 PE=2 SV=1	1	0.276	5.42e-224	1	2	2	1					2	2	2	2					6	6	3	0					NaN	NaN	0.96052	1.0847	1.9093	1.0827	NaN	NaN
P56477;F6Z6C6;E9Q5T2	P56477	9;3;2	9;3;2	9;3;2	Interferon regulatory factor 5	GENE: Irf5	>sp|P56477|IRF5_MOUSE Interferon regulatory factor 5 OS=Mus musculus GN=Irf5 PE=1 SV=1	3	0.308	1.2e-158	3	2	4	4					2	3	1	2					6	4	4	1					1.1109	1.2639	NaN	NaN	1.2782	1.1926	1.386	1.2364
Q7TT37	Q7TT37	11	11	11	Elongator complex protein 1	GENE: Ikbkap	>sp|Q7TT37|ELP1_MOUSE Elongator complex protein 1 OS=Mus musculus GN=Ikbkap PE=2 SV=2	1	0.126	1.47e-206	0	2	0	2					3	2	2	4					6	3	2	4					NaN	NaN	0.92403	0.76002	NaN	NaN	1.1344	1.6171
P17439	P17439	12	12	12	Glucosylceramidase	GENE: Gba	>sp|P17439|GLCM_MOUSE Glucosylceramidase OS=Mus musculus GN=Gba PE=1 SV=1	1	0.39	0	2	3	0	3					3	4	6	5					6	6	8	3					NaN	NaN	1.2947	1.5674	NaN	NaN	0.8883	0.86379
E9PUQ5;Z4YJU8;Q921M4-2;Q921M4;A2AN46;A2AN45;A2AN42;A2AN44;A2AN48	E9PUQ5;Z4YJU8;Q921M4-2;Q921M4	11;10;10;10;3;2;1;1;1	11;10;10;10;3;2;1;1;1	11;10;10;10;3;2;1;1;1	Golgin subfamily A member 2	GENE: Golga2	>tr|E9PUQ5|E9PUQ5_MOUSE Golgin subfamily A member 2 OS=Mus musculus GN=Golga2 PE=4 SV=1;>tr|Z4YJU8|Z4YJU8_MOUSE Golgin subfamily A member 2 OS=Mus musculus GN=Golga2 PE=4 SV=1;>sp|Q921M4-2|GOGA2_MOUSE Isoform 2 of Golgin subfamily A member 2 OS=Mus musculu	9	0.168	6.89e-77	2	3	1	4					3	4	0	3					6	9	2	1					0.89949	0.93181	1.0708	0.99146	NaN	NaN	0.86285	1.1361
P28658	P28658	11	11	11	Ataxin-10	GENE: Atxn10	>sp|P28658|ATX10_MOUSE Ataxin-10 OS=Mus musculus GN=Atxn10 PE=1 SV=2	1	0.335	1.92e-177	5	4	3	4					3	0	5	3					6	4	0	0					0.82752	0.92617	0.91568	0.77153	1.0233	0.8851	0.83568	0.74149
P36371	P36371	9	9	9	Antigen peptide transporter 2	GENE: Tap2	>sp|P36371|TAP2_MOUSE Antigen peptide transporter 2 OS=Mus musculus GN=Tap2 PE=2 SV=1	1	0.205	2.21e-144	6	2	1	4					3	3	0	1					6	3	2	0					1.1937	2.0321	1.2734	2.0598	NaN	NaN	1.2759	1.8308
Q8VBZ3	Q8VBZ3	10	10	10	Cleft lip and palate transmembrane protein 1 homolog	GENE: Clptm1	>sp|Q8VBZ3|CLPT1_MOUSE Cleft lip and palate transmembrane protein 1 homolog OS=Mus musculus GN=Clptm1 PE=2 SV=1	1	0.235	4.72e-304	7	5	4	6					3	0	4	3					6	3	3	1					0.8459	0.88614	0.94209	0.99993	0.8549	0.72586	0.87499	0.80521
Q8CIM5	Q8CIM5	8	8	8	G-protein coupled receptor 84	GENE: Gpr84	>sp|Q8CIM5|GPR84_MOUSE G-protein coupled receptor 84 OS=Mus musculus GN=Gpr84 PE=1 SV=1	1	0.265	1.2e-156	7	5	7	7					3	2	2	4					6	4	3	1					1.4162	1.868	1.4088	1.8941	1.4967	1.7742	1.5791	1.9386
Q8K124	Q8K124	14	14	14	Pleckstrin homology domain-containing family O member 2	GENE: Plekho2	>sp|Q8K124|PKHO2_MOUSE Pleckstrin homology domain-containing family O member 2 OS=Mus musculus GN=Plekho2 PE=1 SV=1	1	0.469	3.19e-303	13	11	11	11					3	5	4	3					6	3	4	0					0.82604	0.86743	0.74293	0.79164	0.77618	0.71842	0.7376	0.78275
P26450;Q80UI5;Q64143;B1AUG0	P26450;Q80UI5	15;10;2;1	15;10;2;1	14;9;1;0	Phosphatidylinositol 3-kinase regulatory subunit alpha	GENE: Pik3r1	>sp|P26450|P85A_MOUSE Phosphatidylinositol 3-kinase regulatory subunit alpha OS=Mus musculus GN=Pik3r1 PE=1 SV=2;>tr|Q80UI5|Q80UI5_MOUSE Phosphatidylinositol 3-kinase regulatory subunit alpha OS=Mus musculus GN=Pik3r1 PE=1 SV=1	4	0.32	2.16e-78	0	2	3	2					4	4	0	2					6	6	1	3					NaN	NaN	0.86197	1.1637	0.95258	0.93008	0.9326	0.94928
B1AXN9;P18654;B1AXP0;Q9WUT3;B1AXN8;B1AXN5;F6UG16;B1AXN7;B2GVN8	B1AXN9;P18654	21;21;5;5;4;4;2;1;1	21;21;5;5;4;4;2;1;1	14;14;1;0;1;1;1;1;0	Ribosomal protein S6 kinase alpha-3	GENE: Rps6ka3	>tr|B1AXN9|B1AXN9_MOUSE Ribosomal protein S6 kinase alpha-3 OS=Mus musculus GN=Rps6ka3 PE=4 SV=1;>sp|P18654|KS6A3_MOUSE Ribosomal protein S6 kinase alpha-3 OS=Mus musculus GN=Rps6ka3 PE=1 SV=2	9	0.403	1.35e-138	0	2	2	0					4	4	4	8					6	9	4	5					NaN	NaN	0.95898	1.0448	0.80964	0.82694	NaN	NaN
D3Z0B9;Q571I9;F6RQF0	D3Z0B9;Q571I9	10;10;1	10;10;1	10;10;1	Aldehyde dehydrogenase family 16 member A1	GENE: Aldh16a1	>tr|D3Z0B9|D3Z0B9_MOUSE Aldehyde dehydrogenase family 16 member A1 OS=Mus musculus GN=Aldh16a1 PE=4 SV=1;>sp|Q571I9|A16A1_MOUSE Aldehyde dehydrogenase family 16 member A1 OS=Mus musculus GN=Aldh16a1 PE=2 SV=2	3	0.223	2.11e-155	1	3	2	2					4	0	2	5					6	9	3	3					NaN	NaN	0.86189	0.77116	1.0321	0.66851	1.0126	0.89375
Q6P9Q6;Q6P9Q6-2;Q80YW9;Q80YW6;Q80YW7	Q6P9Q6;Q6P9Q6-2;Q80YW9	11;11;7;4;2	11;11;7;4;2	11;11;7;4;2	FK506-binding protein 15;Peptidyl-prolyl cis-trans isomerase	GENE: Fkbp15	>sp|Q6P9Q6|FKB15_MOUSE FK506-binding protein 15 OS=Mus musculus GN=Fkbp15 PE=1 SV=2;>sp|Q6P9Q6-2|FKB15_MOUSE Isoform B of FK506-binding protein 15 OS=Mus musculus GN=Fkbp15;>tr|Q80YW9|Q80YW9_MOUSE Peptidyl-prolyl cis-trans isomerase OS=Mus musculus GN=Fkbp	5	0.137	0	1	2	2	2					4	2	1	5					6	4	2	2					0.98125	0.9469	0.95969	0.87	0.97961	0.99929	0.91229	0.82673
Q8R050-2;Q8R050;Q149F3	Q8R050-2;Q8R050	13;13;5	13;13;5	13;13;5	Eukaryotic peptide chain release factor GTP-binding subunit ERF3A	GENE: Gspt1	>sp|Q8R050-2|ERF3A_MOUSE Isoform 2 of Eukaryotic peptide chain release factor GTP-binding subunit ERF3A OS=Mus musculus GN=Gspt1;>sp|Q8R050|ERF3A_MOUSE Eukaryotic peptide chain release factor GTP-binding subunit ERF3A OS=Mus musculus GN=Gspt1 PE=1 SV=2	3	0.304	1.65e-148	3	4	4	6					4	0	4	3					6	5	4	1					0.89578	0.8677	0.92617	0.75314	1.0472	0.93161	0.99661	0.83895
O35114	O35114	12	12	12	Lysosome membrane protein 2	GENE: Scarb2	>sp|O35114|SCRB2_MOUSE Lysosome membrane protein 2 OS=Mus musculus GN=Scarb2 PE=1 SV=3	1	0.324	0	4	4	6	7					4	4	1	3					6	8	2	3					0.80539	0.9005	0.87051	0.9428	0.81462	0.8311	0.88849	0.82717
Q62167;P16381;Q61496;Q3V086	Q62167;P16381	30;24;2;2	29;23;2;2	8;3;0;0	ATP-dependent RNA helicase DDX3X;Putative ATP-dependent RNA helicase Pl10	GENE: Ddx3x;D1Pas1	>sp|Q62167|DDX3X_MOUSE ATP-dependent RNA helicase DDX3X OS=Mus musculus GN=Ddx3x PE=1 SV=3;>sp|P16381|DDX3L_MOUSE Putative ATP-dependent RNA helicase Pl10 OS=Mus musculus GN=D1Pas1 PE=2 SV=1	4	0.574	0	5	5	4	5					4	0	5	2					6	4	5	1					1.0474	0.90577	1.024	0.87512	1.1592	0.88738	1.0285	0.81798
Q924Z4;D3YTM0;D3Z0Z2;D3Z4M2	Q924Z4;D3YTM0;D3Z0Z2;D3Z4M2	8;5;5;4	8;5;5;4	8;5;5;4	Ceramide synthase 2	GENE: Cers2	>sp|Q924Z4|CERS2_MOUSE Ceramide synthase 2 OS=Mus musculus GN=Cers2 PE=1 SV=1;>tr|D3YTM0|D3YTM0_MOUSE Ceramide synthase 2 (Fragment) OS=Mus musculus GN=Cers2 PE=3 SV=1;>tr|D3Z0Z2|D3Z0Z2_MOUSE Ceramide synthase 2 (Fragment) OS=Mus musculus GN=Cers2 PE=3 SV=	4	0.242	1.11e-267	6	3	4	4					4	5	4	2					6	4	3	0					0.92949	0.91936	0.98163	0.94783	0.89186	0.93877	0.93979	0.99699
P62911;A2AD25;P17932;F6WJV0	P62911	13;6;3;1	13;6;3;1	13;6;3;1	60S ribosomal protein L32	GENE: Rpl32	>sp|P62911|RL32_MOUSE 60S ribosomal protein L32 OS=Mus musculus GN=Rpl32 PE=1 SV=2	4	0.652	3.68e-193	6	7	9	8					4	9	7	6					6	4	3	0					1.044	0.97945	0.93972	0.92065	1.0953	1.011	1.0743	1.0012
P55096	P55096	12	12	12	ATP-binding cassette sub-family D member 3	GENE: Abcd3	>sp|P55096|ABCD3_MOUSE ATP-binding cassette sub-family D member 3 OS=Mus musculus GN=Abcd3 PE=1 SV=2	1	0.299	5.01e-256	7	4	4	3					4	2	4	0					6	2	4	2					1.085	1.0289	1.0627	0.87901	1.1309	0.90597	1.013	0.83122
Q91VH2	Q91VH2	12	12	12	Sorting nexin-9	GENE: Snx9	>sp|Q91VH2|SNX9_MOUSE Sorting nexin-9 OS=Mus musculus GN=Snx9 PE=1 SV=1	1	0.276	2.3e-135	7	4	6	4					4	0	5	6					6	8	4	0					0.79465	0.75708	0.86011	0.82221	0.90218	0.81251	0.69021	0.7128
Q9DBR7-2;Q9DBR7;F6UIT9;Q8BG95;A6H644	Q9DBR7-2;Q9DBR7	14;14;2;2;2	14;14;2;2;2	14;14;2;2;2	Protein phosphatase 1 regulatory subunit 12A	GENE: Ppp1r12a	>sp|Q9DBR7-2|MYPT1_MOUSE Isoform 2 of Protein phosphatase 1 regulatory subunit 12A OS=Mus musculus GN=Ppp1r12a;>sp|Q9DBR7|MYPT1_MOUSE Protein phosphatase 1 regulatory subunit 12A OS=Mus musculus GN=Ppp1r12a PE=1 SV=2	5	0.198	3.91e-230	0	4	4	2					5	5	1	5					6	10	3	2					NaN	NaN	0.99367	1.0711	0.9945	0.91137	1.0888	1.1458
P27641	P27641	14	14	14	X-ray repair cross-complementing protein 5	GENE: Xrcc5	>sp|P27641|XRCC5_MOUSE X-ray repair cross-complementing protein 5 OS=Mus musculus GN=Xrcc5 PE=2 SV=4	1	0.28	6.4e-165	0	2	0	3					5	3	4	2					6	7	1	1					NaN	NaN	0.6015	1.1123	NaN	NaN	0.93326	0.66938
P35279-2;P35279;D3YV69;P61294;Q8BHD0	P35279-2;P35279;D3YV69;P61294	7;7;5;4;1	7;7;5;4;1	7;7;5;4;1	Ras-related protein Rab-6A;Ras-related protein Rab-6B	GENE: Rab6a;Rab6b	>sp|P35279-2|RAB6A_MOUSE Isoform 2 of Ras-related protein Rab-6A OS=Mus musculus GN=Rab6a;>sp|P35279|RAB6A_MOUSE Ras-related protein Rab-6A OS=Mus musculus GN=Rab6a PE=1 SV=4;>tr|D3YV69|D3YV69_MOUSE Ras-related protein Rab-6A OS=Mus musculus GN=Rab6a PE=3	5	0.389	2.37e-75	2	3	3	1					5	3	6	2					6	4	1	0					0.94308	1.1007	1.0192	1.0732	0.84757	1.0436	0.92471	1.1046
P62852;E9Q7H0	P62852	7;1	7;1	7;1	40S ribosomal protein S25	GENE: Rps25	>sp|P62852|RS25_MOUSE 40S ribosomal protein S25 OS=Mus musculus GN=Rps25 PE=1 SV=1	2	0.448	3.08e-41	2	5	5	2					5	5	4	4					6	4	3	0					1.0823	1.1349	1.1025	1.1249	1.1525	1.1011	1.1622	1.1821
Q5PRF0;Q5PRF0-2	Q5PRF0	10;4	10;4	10;4	HEAT repeat-containing protein 5A	GENE: Heatr5a	>sp|Q5PRF0|HTR5A_MOUSE HEAT repeat-containing protein 5A OS=Mus musculus GN=Heatr5a PE=2 SV=2	2	0.08	1.21e-285	3	5	5	4					5	3	0	1					6	3	4	1					1.0043	0.79887	0.85965	0.81783	0.90825	0.85369	0.90253	0.95471
Q8CH18;Q8CH18-3;Q8CH18-2	Q8CH18;Q8CH18-3	19;17;4	19;17;4	19;17;4	Cell division cycle and apoptosis regulator protein 1	GENE: Ccar1	>sp|Q8CH18|CCAR1_MOUSE Cell division cycle and apoptosis regulator protein 1 OS=Mus musculus GN=Ccar1 PE=1 SV=1;>sp|Q8CH18-3|CCAR1_MOUSE Isoform 3 of Cell division cycle and apoptosis regulator protein 1 OS=Mus musculus GN=Ccar1	3	0.216	0	1	4	2	2					6	10	1	5					6	11	2	2					NaN	NaN	0.8388	0.81001	0.92951	0.95307	0.93474	0.81355
Q3UH60;Q3UH60-2;D3Z5G8	Q3UH60;Q3UH60-2;D3Z5G8	33;24;24	33;24;24	9;0;0	Disco-interacting protein 2 homolog B	GENE: Dip2b	>sp|Q3UH60|DIP2B_MOUSE Disco-interacting protein 2 homolog B OS=Mus musculus GN=Dip2b PE=1 SV=1;>sp|Q3UH60-2|DIP2B_MOUSE Isoform 2 of Disco-interacting protein 2 homolog B OS=Mus musculus GN=Dip2b;>tr|D3Z5G8|D3Z5G8_MOUSE Disco-interacting protein 2 homolog	3	0.327	0	1	2	1	3					6	5	1	5					6	5	5	3					0.70517	0.56864	0.85283	0.59869	0.83771	0.54919	1.0881	0.69159
Q6PDL0	Q6PDL0	16	16	14	Cytoplasmic dynein 1 light intermediate chain 2	GENE: Dync1li2	>sp|Q6PDL0|DC1L2_MOUSE Cytoplasmic dynein 1 light intermediate chain 2 OS=Mus musculus GN=Dync1li2 PE=1 SV=2	1	0.459	0	3	1	5	3					6	6	2	0					6	5	3	0					0.84328	0.84044	NaN	NaN	0.94407	1.0283	0.811	0.93179
Q91YI4;Q91YI4-2;Q5F2D9;J3QNV6	Q91YI4;Q91YI4-2;Q5F2D9	14;14;13;2	14;14;13;2	14;14;13;2	Beta-arrestin-2	GENE: Arrb2	">sp|Q91YI4|ARRB2_MOUSE Beta-arrestin-2 OS=Mus musculus GN=Arrb2 PE=1 SV=1;>sp|Q91YI4-2|ARRB2_MOUSE Isoform 2 of Beta-arrestin-2 OS=Mus musculus GN=Arrb2;>tr|Q5F2D9|Q5F2D9_MOUSE Arrestin, beta 2 OS=Mus musculus GN=Arrb2 PE=4 SV=1"	4	0.459	0	8	6	8	9					6	6	5	1					6	4	2	0					0.983	0.80943	0.90504	0.92053	0.90722	0.78965	0.8964	0.81164
P47963	P47963	15	15	15	60S ribosomal protein L13	GENE: Rpl13	>sp|P47963|RL13_MOUSE 60S ribosomal protein L13 OS=Mus musculus GN=Rpl13 PE=2 SV=3	1	0.498	1.26e-158	11	10	9	10					6	10	12	7					6	7	0	2					1.1035	1.0083	0.98051	0.89278	1.0873	0.96236	1.0294	0.91735
P19783;M0QWX7;D6RG40	P19783	10;4;1	10;4;1	10;4;1	"Cytochrome c oxidase subunit 4 isoform 1, mitochondrial"	GENE: Cox4i1	">sp|P19783|COX41_MOUSE Cytochrome c oxidase subunit 4 isoform 1, mitochondrial OS=Mus musculus GN=Cox4i1 PE=1 SV=2"	3	0.544	1.7e-128	0	5	6	1					7	9	6	6					6	5	2	0					NaN	NaN	0.966	0.91608	0.89994	0.86968	NaN	NaN
P61620;Q9JLR1;A2ATT9	P61620	11;4;3	11;4;3	11;4;3	Protein transport protein Sec61 subunit alpha isoform 1	GENE: Sec61a1	>sp|P61620|S61A1_MOUSE Protein transport protein Sec61 subunit alpha isoform 1 OS=Mus musculus GN=Sec61a1 PE=2 SV=2	3	0.363	2.94e-287	5	6	7	6					7	6	6	1					6	3	1	0					0.86747	1.0458	1.113	1.0925	1.0439	1.1662	1.1155	1.161
G3UYG6;Q6Y7W8;G3UWR2;G3UYR9;E9Q2M5;G3UZX7;Q6Y7W8-2;G3UZW5;G3UYH4	G3UYG6;Q6Y7W8;G3UWR2;G3UYR9;E9Q2M5;G3UZX7	16;16;15;10;8;8;6;2;1	15;15;14;9;8;7;6;2;1	15;15;14;9;8;7;6;2;1	PERQ amino acid-rich with GYF domain-containing protein 2	GENE: Gigyf2	>tr|G3UYG6|G3UYG6_MOUSE PERQ amino acid-rich with GYF domain-containing protein 2 (Fragment) OS=Mus musculus GN=Gigyf2 PE=1 SV=1;>sp|Q6Y7W8|PERQ2_MOUSE PERQ amino acid-rich with GYF domain-containing protein 2 OS=Mus musculus GN=Gigyf2 PE=1 SV=2;>tr|G3UWR2	9	0.194	0	6	4	3	2					7	6	3	7					6	9	4	4					0.95144	0.92803	1.005	0.79821	1.0408	0.79783	1.0413	1.089
Q9DBH5	Q9DBH5	11	11	11	Vesicular integral-membrane protein VIP36	GENE: Lman2	>sp|Q9DBH5|LMAN2_MOUSE Vesicular integral-membrane protein VIP36 OS=Mus musculus GN=Lman2 PE=2 SV=2	1	0.366	7.77e-174	6	2	9	4					7	7	9	4					6	3	3	0					1.004	0.96689	1.0589	0.87326	1.004	0.91833	0.96091	0.80117
Q921F2;Q8R0B4;Q8BLD4;Q6VYI5;Q6VYI4	Q921F2;Q8R0B4;Q8BLD4;Q6VYI5;Q6VYI4	11;10;10;10;10	11;10;10;10;10	11;10;10;10;10	TAR DNA-binding protein 43	GENE: Tardbp	">sp|Q921F2|TADBP_MOUSE TAR DNA-binding protein 43 OS=Mus musculus GN=Tardbp PE=1 SV=1;>tr|Q8R0B4|Q8R0B4_MOUSE MCG16669, isoform CRA_a OS=Mus musculus GN=Tardbp PE=2 SV=1;>tr|Q8BLD4|Q8BLD4_MOUSE MCG16669, isoform CRA_f OS=Mus musculus GN=Tardbp PE=2 SV=1;>t"	5	0.374	5.89e-253	6	7	5	4					7	8	7	3					6	4	0	0					0.96688	0.76352	0.93575	0.77754	0.96112	0.73786	0.95034	0.77099
P19253;E9Q5A0;S4R281	P19253;E9Q5A0;S4R281	9;8;6	9;8;6	9;8;6	60S ribosomal protein L13a	GENE: Rpl13a	>sp|P19253|RL13A_MOUSE 60S ribosomal protein L13a OS=Mus musculus GN=Rpl13a PE=1 SV=4;>tr|E9Q5A0|E9Q5A0_MOUSE 60S ribosomal protein L13a OS=Mus musculus GN=Rpl13a PE=3 SV=1;>tr|S4R281|S4R281_MOUSE 60S ribosomal protein L13a OS=Mus musculus GN=Rpl13a PE=3 S	3	0.35	1.45e-46	8	9	8	5					7	6	7	7					6	6	0	0					1.0893	1.0236	1.0025	0.98636	1.1465	1.0079	1.0748	0.9872
Q9CPR4;Q6ZWZ7;B2RY53;F6YKV1	Q9CPR4;Q6ZWZ7	9;9;2;1	9;9;2;1	9;9;2;1	60S ribosomal protein L17	GENE: Rpl17	>sp|Q9CPR4|RL17_MOUSE 60S ribosomal protein L17 OS=Mus musculus GN=Rpl17 PE=2 SV=3;>tr|Q6ZWZ7|Q6ZWZ7_MOUSE 60S ribosomal protein L17 OS=Mus musculus GN=Rpl17 PE=2 SV=1	4	0.473	4.97e-211	9	8	9	9					7	6	8	5					6	4	0	1					0.99273	1.0204	1.0167	1.0031	1.0955	0.98964	1.0762	1.0517
P62717;F6YJW4	P62717	11;5	11;5	11;5	60S ribosomal protein L18a	GENE: Rpl18a	>sp|P62717|RL18A_MOUSE 60S ribosomal protein L18a OS=Mus musculus GN=Rpl18a PE=1 SV=1	2	0.534	3.64e-114	9	9	11	7					7	10	6	6					6	6	0	0					1.0915	1.0173	1.0098	0.95765	1.1824	0.99444	1.1416	1.0134
Q9D1D4;Q9D1D4-2	Q9D1D4;Q9D1D4-2	11;6	11;6	11;6	Transmembrane emp24 domain-containing protein 10	GENE: Tmed10	>sp|Q9D1D4|TMEDA_MOUSE Transmembrane emp24 domain-containing protein 10 OS=Mus musculus GN=Tmed10 PE=2 SV=1;>sp|Q9D1D4-2|TMEDA_MOUSE Isoform 2 of Transmembrane emp24 domain-containing protein 10 OS=Mus musculus GN=Tmed10	2	0.457	1.2e-226	3	4	4	4					8	8	6	4					6	3	3	0					1.1154	1.0454	0.93324	0.84693	0.83867	0.98835	1.1061	1.1025
P41105;F6Z0X0	P41105	10;3	10;3	10;3	60S ribosomal protein L28	GENE: Rpl28	>sp|P41105|RL28_MOUSE 60S ribosomal protein L28 OS=Mus musculus GN=Rpl28 PE=1 SV=2	2	0.569	4.29e-38	7	7	10	7					8	7	7	6					6	4	1	0					1.0814	1.0161	0.94929	0.92072	1.0505	0.94476	1.0412	0.96845
P62245;F8WJ41;D3Z712;D3YVB4	P62245;F8WJ41;D3Z712;D3YVB4	10;9;6;6	10;9;6;6	10;9;6;6	40S ribosomal protein S15a	GENE: Rps15a	>sp|P62245|RS15A_MOUSE 40S ribosomal protein S15a OS=Mus musculus GN=Rps15a PE=1 SV=2;>tr|F8WJ41|F8WJ41_MOUSE 40S ribosomal protein S15a (Fragment) OS=Mus musculus GN=Rps15a PE=1 SV=1;>tr|D3Z712|D3Z712_MOUSE 40S ribosomal protein S15a (Fragment) OS=Mus mus	4	0.769	1.26e-75	1	6	6	2					9	7	7	5					6	5	2	0					1.2546	0.92314	1.085	1.0445	1.2288	1.0754	1.2114	1.03
A2A5R2;F6YCJ0	A2A5R2	32;5	32;5	23;4	Brefeldin A-inhibited guanine nucleotide-exchange protein 2	GENE: Arfgef2	>sp|A2A5R2|BIG2_MOUSE Brefeldin A-inhibited guanine nucleotide-exchange protein 2 OS=Mus musculus GN=Arfgef2 PE=1 SV=1	2	0.254	0	6	6	5	7					10	6	0	7					6	4	1	2					1.3265	0.98514	0.96409	1.2677	1.2996	1.1183	0.90359	0.89849
Q99LR1;D6RFU2;D6RI21;F7BHM8	Q99LR1;D6RFU2	19;13;6;1	19;13;6;1	19;13;6;1	Monoacylglycerol lipase ABHD12	GENE: Abhd12	>sp|Q99LR1|ABD12_MOUSE Monoacylglycerol lipase ABHD12 OS=Mus musculus GN=Abhd12 PE=1 SV=2;>tr|D6RFU2|D6RFU2_MOUSE Monoacylglycerol lipase ABHD12 OS=Mus musculus GN=Abhd12 PE=4 SV=1	4	0.575	0	13	17	11	12					12	10	12	5					6	8	2	0					0.8775	0.93564	0.83831	0.8759	0.82824	0.89907	0.86471	0.79572
Q8R151;A2A5R6;A2A5R5;A2A5R4	Q8R151;A2A5R6	38;25;13;12	38;25;13;12	38;25;13;12	NFX1-type zinc finger-containing protein 1	GENE: Znfx1	>sp|Q8R151|ZNFX1_MOUSE NFX1-type zinc finger-containing protein 1 OS=Mus musculus GN=Znfx1 PE=2 SV=3;>tr|A2A5R6|A2A5R6_MOUSE NFX1-type zinc finger-containing protein 1 OS=Mus musculus GN=Znfx1 PE=4 SV=1	4	0.277	0	19	13	12	12					12	7	3	7					6	7	3	3					2.1849	1.4486	2.317	1.4992	2.3501	1.711	2.3071	1.4849
P97310	P97310	43	43	43	DNA replication licensing factor MCM2	GENE: Mcm2	>sp|P97310|MCM2_MOUSE DNA replication licensing factor MCM2 OS=Mus musculus GN=Mcm2 PE=1 SV=3	1	0.583	0	12	24	20	26					31	34	21	32					6	39	17	21					1.0017	0.75006	0.93158	0.76423	0.96845	0.78913	0.94257	0.76486
P52019;Q3TSS7	P52019;Q3TSS7	12;9	12;9	12;9	Squalene monooxygenase	GENE: Sqle	>sp|P52019|ERG1_MOUSE Squalene monooxygenase OS=Mus musculus GN=Sqle PE=2 SV=1;>tr|Q3TSS7|Q3TSS7_MOUSE Squalene monooxygenase OS=Mus musculus GN=Sqle PE=2 SV=1	2	0.353	5.95e-126	2	1	2	2					1	2	3	0					7	5	1	0					0.82536	1.1283	NaN	NaN	1.8724	0.70832	1.2646	0.43315
O88543;D3Z036;F6YCA7	O88543	8;2;2	8;2;2	8;2;2	COP9 signalosome complex subunit 3	GENE: Cops3	>sp|O88543|CSN3_MOUSE COP9 signalosome complex subunit 3 OS=Mus musculus GN=Cops3 PE=1 SV=3	3	0.305	1.95e-94	3	4	4	6					2	3	2	0					7	3	4	0					1.0517	0.96055	1.0385	0.97731	1.0425	1.0343	1.1125	0.89078
Q3UEB3-3;Q3UEB3-2;Q3UEB3	Q3UEB3-3;Q3UEB3-2;Q3UEB3	11;11;10	11;11;10	11;11;10	Poly(U)-binding-splicing factor PUF60	GENE: Puf60	>sp|Q3UEB3-3|PUF60_MOUSE Isoform 3 of Poly(U)-binding-splicing factor PUF60 OS=Mus musculus GN=Puf60;>sp|Q3UEB3-2|PUF60_MOUSE Isoform 2 of Poly(U)-binding-splicing factor PUF60 OS=Mus musculus GN=Puf60;>sp|Q3UEB3|PUF60_MOUSE Poly(U)-binding-splicing factor	3	0.323	3.84e-234	3	1	4	0					2	2	1	2					7	7	5	1					1.0317	1.0015	NaN	NaN	0.88335	0.7401	NaN	NaN
Q6A0D4;D3Z731	Q6A0D4	11;4	11;4	11;4	Raftlin	GENE: Rftn1	>sp|Q6A0D4|RFTN1_MOUSE Raftlin OS=Mus musculus GN=Rftn1 PE=1 SV=4	2	0.338	7.14e-162	3	3	3	5					2	2	4	1					7	3	2	0					0.89622	0.80419	0.97441	0.69504	0.84344	0.68848	1.0353	0.67662
Q640N3-2;E9QMX7;Q640N3	Q640N3-2;E9QMX7;Q640N3	11;11;11	11;11;11	11;11;11	Rho GTPase-activating protein 30	GENE: Arhgap30	>sp|Q640N3-2|RHG30_MOUSE Isoform 2 of Rho GTPase-activating protein 30 OS=Mus musculus GN=Arhgap30;>tr|E9QMX7|E9QMX7_MOUSE Rho GTPase-activating protein 30 OS=Mus musculus GN=Arhgap30 PE=1 SV=1;>sp|Q640N3|RHG30_MOUSE Rho GTPase-activating protein 30 OS=Mus	3	0.15	1.59e-275	8	6	4	3					2	4	0	6					7	5	1	1					0.88695	0.73977	0.94048	0.80391	1.0117	0.81436	0.8653	0.92412
O88532;F6V459;D3Z5G4;F6QJP7;D3Z7V6	O88532	12;2;2;2;1	11;2;2;2;1	11;2;2;2;1	Zinc finger RNA-binding protein	GENE: Zfr	>sp|O88532|ZFR_MOUSE Zinc finger RNA-binding protein OS=Mus musculus GN=Zfr PE=1 SV=2	5	0.194	0	3	6	5	6					3	5	2	7					7	5	3	1					1.0043	0.87288	0.84008	0.9375	1.1966	1.027	0.95485	0.88953
Q921F4;Q921F4-4;V9GXB6;Q921F4-5	Q921F4	16;6;6;1	16;6;6;1	16;6;6;1	Heterogeneous nuclear ribonucleoprotein L-like	GENE: Hnrpll	>sp|Q921F4|HNRLL_MOUSE Heterogeneous nuclear ribonucleoprotein L-like OS=Mus musculus GN=Hnrnpll PE=1 SV=3	4	0.398	5.57e-174	7	6	6	5					3	3	3	1					7	6	7	0					0.91201	0.82425	0.80408	0.554	0.93558	1.0393	1.0968	0.81454
Q60715-2;Q60715;E9Q7B0	Q60715-2;Q60715;E9Q7B0	10;10;8	10;10;8	10;10;8	Prolyl 4-hydroxylase subunit alpha-1	GENE: P4ha1	>sp|Q60715-2|P4HA1_MOUSE Isoform 2 of Prolyl 4-hydroxylase subunit alpha-1 OS=Mus musculus GN=P4ha1;>sp|Q60715|P4HA1_MOUSE Prolyl 4-hydroxylase subunit alpha-1 OS=Mus musculus GN=P4ha1 PE=2 SV=2;>tr|E9Q7B0|E9Q7B0_MOUSE Prolyl 4-hydroxylase subunit alpha-1	3	0.275	0	3	2	5	3					4	4	5	3					7	5	4	0					0.93592	1.3446	0.9952	1.3352	0.76983	1.2413	1.0141	1.1991
Q9Z2I8-2;Q9Z2I8	Q9Z2I8-2;Q9Z2I8	13;13	13;13	13;13	"Succinyl-CoA ligase [GDP-forming] subunit beta, mitochondrial"	GENE: Suclg2	">sp|Q9Z2I8-2|SUCB2_MOUSE Isoform 2 of Succinyl-CoA ligase [GDP-forming] subunit beta, mitochondrial OS=Mus musculus GN=Suclg2;>sp|Q9Z2I8|SUCB2_MOUSE Succinyl-CoA ligase [GDP-forming] subunit beta, mitochondrial OS=Mus musculus GN=Suclg2 PE=1 SV=3"	2	0.487	2.49e-297	5	6	8	7					4	4	6	0					7	4	0	0					0.86864	0.89416	1.0372	1.0101	0.97088	0.97612	0.96306	0.93213
Q9CQT1;F6YY88;F8WI95	Q9CQT1;F6YY88	14;7;5	14;7;5	14;7;5	Methylthioribose-1-phosphate isomerase	GENE: Mri1	>sp|Q9CQT1|MTNA_MOUSE Methylthioribose-1-phosphate isomerase OS=Mus musculus GN=Mri1 PE=2 SV=1;>tr|F6YY88|F6YY88_MOUSE Methylthioribose-1-phosphate isomerase (Fragment) OS=Mus musculus GN=Mri1 PE=3 SV=1	3	0.68	3.49e-66	1	0	2	3					5	5	6	3					7	2	2	0					NaN	NaN	NaN	NaN	0.74094	0.87666	0.82713	0.95009
S4R1L5;H9KUX8;O88738-3;S4R2P8;O88738-2;O88738;J3QP64;S4R268	S4R1L5;H9KUX8;O88738-3;S4R2P8;O88738-2;O88738	19;19;19;19;19;19;3;2	19;19;19;19;19;19;3;2	19;19;19;19;19;19;3;2	Baculoviral IAP repeat-containing protein 6	GENE: Birc6	>tr|S4R1L5|S4R1L5_MOUSE Baculoviral IAP repeat-containing protein 6 OS=Mus musculus GN=Birc6 PE=1 SV=1;>tr|H9KUX8|H9KUX8_MOUSE Baculoviral IAP repeat-containing protein 6 OS=Mus musculus GN=Birc6 PE=1 SV=1;>sp|O88738-3|BIRC6_MOUSE Isoform 3 of Baculoviral	8	0.065	5.47e-144	3	3	1	3					5	2	2	6					7	4	1	1					1.3239	0.84796	0.92852	1.2456	1.1131	1.1642	0.87015	0.76279
P70290;A2AN84;B7ZCL8;B7ZCL9;B7ZCM0;B7ZCM1;D6RFD5	P70290;A2AN84;B7ZCL8;B7ZCL9	18;17;16;10;8;3;1	18;17;16;10;8;3;1	18;17;16;10;8;3;1	55 kDa erythrocyte membrane protein	GENE: Mpp1	>sp|P70290|EM55_MOUSE 55 kDa erythrocyte membrane protein OS=Mus musculus GN=Mpp1 PE=1 SV=1;>tr|A2AN84|A2AN84_MOUSE 55 kDa erythrocyte membrane protein OS=Mus musculus GN=Mpp1 PE=1 SV=1;>tr|B7ZCL8|B7ZCL8_MOUSE 55 kDa erythrocyte membrane protein OS=Mus mus	7	0.592	0	3	2	2	6					5	9	9	6					7	6	4	2					0.96883	1.0693	0.92482	1.1308	0.88998	0.9088	0.97589	1.3012
P11928;Q8K469;Q05BJ7	P11928;Q8K469;Q05BJ7	12;10;7	12;10;7	10;8;6	2-5-oligoadenylate synthase 1A	GENE: Oas1a;Oas1g	>sp|P11928|OAS1A_MOUSE 2-5-oligoadenylate synthase 1A OS=Mus musculus GN=Oas1a PE=2 SV=2;>tr|Q8K469|Q8K469_MOUSE 2-5olygoadenylate synthetase 1G OS=Mus musculus GN=Oas1g PE=2 SV=1;>tr|Q05BJ7|Q05BJ7_MOUSE Oas1g protein OS=Mus musculus GN=Oas1g PE=2 SV=1	3	0.411	0	4	2	5	4					5	6	5	2					7	3	2	0					0.94915	1.2919	1.1777	1.4251	1.1996	1.5218	1.0066	1.5933
F8VPK0	F8VPK0	24	24	24		GENE: Ttc37	>tr|F8VPK0|F8VPK0_MOUSE Protein Ttc37 OS=Mus musculus GN=Ttc37 PE=4 SV=1	1	0.245	1.55e-289	4	4	3	1					5	3	0	5					7	7	6	8					1.0904	1.6908	1.0541	1.2009	1.1135	1.5216	NaN	NaN
O35604	O35604	13	13	13	Niemann-Pick C1 protein	GENE: Npc1	>sp|O35604|NPC1_MOUSE Niemann-Pick C1 protein OS=Mus musculus GN=Npc1 PE=1 SV=2	1	0.128	1.07e-80	6	6	8	5					5	3	1	6					7	8	4	3					0.86461	0.83042	0.92048	0.95399	0.88376	0.86693	1.0677	1.0343
Q9QXB9	Q9QXB9	13	13	13	Developmentally-regulated GTP-binding protein 2	GENE: Drg2	>sp|Q9QXB9|DRG2_MOUSE Developmentally-regulated GTP-binding protein 2 OS=Mus musculus GN=Drg2 PE=1 SV=1	1	0.442	8.7e-222	4	2	4	2					6	4	7	4					7	6	3	0					1.0376	0.93889	0.92282	1.1989	1.2935	0.97874	0.87974	0.84887
P33609	P33609	17	17	17	DNA polymerase alpha catalytic subunit	GENE: Pola1	>sp|P33609|DPOLA_MOUSE DNA polymerase alpha catalytic subunit OS=Mus musculus GN=Pola1 PE=1 SV=2	1	0.18	1.02e-232	8	7	4	3					6	5	0	9					7	4	3	3					1.0868	0.84447	1.0051	0.93103	1.3283	1.013	1.1317	0.73546
I7HLV2;Q6ZWV3;P86048;F6RUE0	I7HLV2;Q6ZWV3;P86048	11;11;9;4	11;11;9;4	11;11;9;4	60S ribosomal protein L10;60S ribosomal protein L10-like	GENE: Rpl10;Rpl10l	>tr|I7HLV2|I7HLV2_MOUSE 60S ribosomal protein L10 (Fragment) OS=Mus musculus GN=Rpl10 PE=4 SV=1;>sp|Q6ZWV3|RL10_MOUSE 60S ribosomal protein L10 OS=Mus musculus GN=Rpl10 PE=1 SV=3;>sp|P86048|RL10L_MOUSE 60S ribosomal protein L10-like OS=Mus musculus GN=Rpl1	4	0.502	3.33e-251	8	7	8	5					6	9	8	5					7	5	0	0					1.0608	1.1188	0.98867	1.0683	1.1356	1.0631	1.0656	1.0996
Q0P678;H3BIW0;G3X8T2;Q0P678-2;H3BKL4;H3BJN4;H3BJJ9	Q0P678;H3BIW0;G3X8T2;Q0P678-2	14;14;14;7;3;2;2	14;14;14;7;3;2;2	14;14;14;7;3;2;2	Zinc finger CCCH domain-containing protein 18	GENE: Zc3h18	>sp|Q0P678|ZCH18_MOUSE Zinc finger CCCH domain-containing protein 18 OS=Mus musculus GN=Zc3h18 PE=1 SV=1;>tr|H3BIW0|H3BIW0_MOUSE Zinc finger CCCH domain-containing protein 18 OS=Mus musculus GN=Zc3h18 PE=1 SV=1;>tr|G3X8T2|G3X8T2_MOUSE RIKEN cDNA 5830416A07	7	0.237	0	8	6	6	7					6	6	2	4					7	6	1	1					0.98877	0.78118	1.0401	0.8404	0.96712	0.73699	0.90408	0.68817
Q9QXW9	Q9QXW9	11	11	11	Large neutral amino acids transporter small subunit 2	GENE: Slc7a8	>sp|Q9QXW9|LAT2_MOUSE Large neutral amino acids transporter small subunit 2 OS=Mus musculus GN=Slc7a8 PE=1 SV=1	1	0.235	5.28e-250	9	6	8	9					6	6	8	4					7	3	2	0					0.93851	0.95111	1.0612	0.97376	0.99112	1.0183	0.99389	0.95103
O08784;H3BL37;H3BIX0;Q05CS0;H3BK88	O08784;H3BL37;H3BIX0;Q05CS0	19;19;15;13;6	19;19;15;13;6	19;19;15;13;6	Treacle protein	GENE: Tcof1	>sp|O08784|TCOF_MOUSE Treacle protein OS=Mus musculus GN=Tcof1 PE=1 SV=1;>tr|H3BL37|H3BL37_MOUSE Treacle protein OS=Mus musculus GN=Tcof1 PE=1 SV=1;>tr|H3BIX0|H3BIX0_MOUSE Treacle protein (Fragment) OS=Mus musculus GN=Tcof1 PE=1 SV=1;>tr|Q05CS0|Q05CS0_MOUS	5	0.241	9.83e-287	12	7	8	9					6	8	5	5					7	5	2	3					1.0081	0.75816	0.85705	0.71607	0.90659	0.68401	0.95478	0.71226
Q9Z1E4;D3Z0Q6;Q8VCB3	Q9Z1E4;D3Z0Q6	18;17;1	18;17;1	18;17;1	"Glycogen [starch] synthase, muscle"	GENE: Gys1	">sp|Q9Z1E4|GYS1_MOUSE Glycogen [starch] synthase, muscle OS=Mus musculus GN=Gys1 PE=1 SV=2;>tr|D3Z0Q6|D3Z0Q6_MOUSE Glycogen [starch] synthase, muscle OS=Mus musculus GN=Gys1 PE=4 SV=1"	3	0.381	1.05e-169	0	3	2	2					7	5	6	9					7	5	6	2					NaN	NaN	0.99789	0.88444	0.55395	0.45003	0.78502	0.84662
P51410;D3Z629;D3YZT0;S4R1R7	P51410;D3Z629	12;7;3;3	12;7;3;3	12;7;3;3	60S ribosomal protein L9	GENE: Rpl9	>sp|P51410|RL9_MOUSE 60S ribosomal protein L9 OS=Mus musculus GN=Rpl9 PE=1 SV=2;>tr|D3Z629|D3Z629_MOUSE 60S ribosomal protein L9 OS=Mus musculus GN=Rpl9 PE=1 SV=1	4	0.688	0	8	9	8	9					7	11	9	5					7	7	0	0					1.0521	1.0719	1.0641	1.039	1.1319	1.0353	1.124	1.1035
Q8VEM8;G5E902	Q8VEM8;G5E902	11;10	11;10	11;10	"Phosphate carrier protein, mitochondrial"	GENE: Slc25a3	">sp|Q8VEM8|MPCP_MOUSE Phosphate carrier protein, mitochondrial OS=Mus musculus GN=Slc25a3 PE=1 SV=1;>tr|G5E902|G5E902_MOUSE MCG10343, isoform CRA_b OS=Mus musculus GN=Slc25a3 PE=1 SV=1"	2	0.373	0	9	7	6	9					7	7	8	4					7	2	3	0					0.9566	1.109	0.96383	1.0844	0.90267	0.9282	0.98601	1.0639
P62751;D3Z1D6;D3YU45;D3YU46;D3YTY6	P62751;D3Z1D6;D3YU45;D3YU46	13;11;9;8;5	13;11;9;8;5	13;11;9;8;5	60S ribosomal protein L23a	GENE: Rpl23a;Gm10335;Gm3940;Gm10923	>sp|P62751|RL23A_MOUSE 60S ribosomal protein L23a OS=Mus musculus GN=Rpl23a PE=1 SV=1;>tr|D3Z1D6|D3Z1D6_MOUSE Uncharacterized protein OS=Mus musculus GN=Gm10335 PE=3 SV=1;>tr|D3YU45|D3YU45_MOUSE Uncharacterized protein OS=Mus musculus GN=Gm3940 PE=3 SV=1;>	5	0.519	1.89e-103	11	11	10	8					7	8	5	10					7	5	0	0					0.98687	1.0259	1.029	0.98971	1.1184	0.999	1.1098	1.1231
P97370	P97370	16	16	16	Sodium/potassium-transporting ATPase subunit beta-3	GENE: Atp1b3	>sp|P97370|AT1B3_MOUSE Sodium/potassium-transporting ATPase subunit beta-3 OS=Mus musculus GN=Atp1b3 PE=1 SV=1	1	0.576	0	12	11	11	12					7	4	5	5					7	7	6	1					0.90071	0.85502	0.95899	0.90139	0.90353	0.87953	0.91251	0.89738
Q6PHZ2-2;Q6PHZ2-4;Q6PHZ2;Q6PHZ2-5;E9Q1V9;E9Q1T1;E9PXV3;E9Q1W0;Q8CCM0;F6ZIE1;F6RWZ9;F7A856;Q5SVI9;Q5SVJ1;Q5SVI3;Q5SVI0;Q5SVI2;P28652;Q68EG2;Q5SVI1;Q5SVJ0;P11798;F8WIS9;Q923T9-3;Q923T9-2;Q923T9;E9QAJ4;D6RDQ8;E9PYZ8;F6WHR9	Q6PHZ2-2;Q6PHZ2-4;Q6PHZ2;Q6PHZ2-5;E9Q1V9;E9Q1T1;E9PXV3;E9Q1W0;Q8CCM0	13;13;13;13;13;13;11;11;7;6;5;5;4;4;4;4;4;4;4;4;4;3;3;3;3;3;2;2;1;1	13;13;13;13;13;13;11;11;7;6;5;5;4;4;4;4;4;4;4;4;4;3;3;3;3;3;2;2;1;1	13;13;13;13;13;13;11;11;7;6;5;5;4;4;4;4;4;4;4;4;4;3;3;3;3;3;2;2;1;1	Calcium/calmodulin-dependent protein kinase type II subunit delta	GENE: Camk2d	>sp|Q6PHZ2-2|KCC2D_MOUSE Isoform 2 of Calcium/calmodulin-dependent protein kinase type II subunit delta OS=Mus musculus GN=Camk2d;>sp|Q6PHZ2-4|KCC2D_MOUSE Isoform 3 of Calcium/calmodulin-dependent protein kinase type II subunit delta OS=Mus musculus GN=Cam	30	0.345	2.02e-259	2	3	3	2					8	7	9	2					7	7	2	1					1.1395	1.0172	1.1614	1.2453	1.0112	0.92235	0.968	1.0247
P27601;Q9D034	P27601	15;6	14;6	14;6	Guanine nucleotide-binding protein subunit alpha-13	GENE: Gna13	>sp|P27601|GNA13_MOUSE Guanine nucleotide-binding protein subunit alpha-13 OS=Mus musculus GN=Gna13 PE=1 SV=1	2	0.499	0	2	0	2	0					8	8	9	4					7	8	5	0					1.0172	0.81809	NaN	NaN	0.93245	1.1558	NaN	NaN
P61027;Q8K386;Q3TYH2	P61027	11;1;1	11;1;1	10;0;0	Ras-related protein Rab-10	GENE: Rab10	>sp|P61027|RAB10_MOUSE Ras-related protein Rab-10 OS=Mus musculus GN=Rab10 PE=1 SV=1	3	0.52	4.75e-196	3	4	4	5					8	5	5	2					7	6	0	0					0.93624	0.90102	1.0142	1.0867	0.86567	0.97604	0.88586	1.0754
Q8R5M8-4;Q8R5M8-3;Q8R5M8-2;Q8R5M8;E9PYN1;Q8R5M8-7;Q8R5M8-6;Q8R5M8-5;E0CY16	Q8R5M8-4;Q8R5M8-3;Q8R5M8-2;Q8R5M8;E9PYN1;Q8R5M8-7;Q8R5M8-6;Q8R5M8-5;E0CY16	10;10;10;10;10;8;8;7;7	10;10;10;10;10;8;8;7;7	10;10;10;10;10;8;8;7;7	Cell adhesion molecule 1	GENE: Cadm1	>sp|Q8R5M8-4|CADM1_MOUSE Isoform 4 of Cell adhesion molecule 1 OS=Mus musculus GN=Cadm1;>sp|Q8R5M8-3|CADM1_MOUSE Isoform 3 of Cell adhesion molecule 1 OS=Mus musculus GN=Cadm1;>sp|Q8R5M8-2|CADM1_MOUSE Isoform 2 of Cell adhesion molecule 1 OS=Mus musculus G	9	0.372	0	7	8	6	5					8	8	3	6					7	5	4	5					0.90827	0.63392	0.88741	0.72516	0.88579	0.6769	0.99104	0.6422
P61255;B1ARA3;B1ARA5	P61255;B1ARA3;B1ARA5	14;12;12	14;12;12	14;12;12	60S ribosomal protein L26	GENE: Rpl26	>sp|P61255|RL26_MOUSE 60S ribosomal protein L26 OS=Mus musculus GN=Rpl26 PE=1 SV=1;>tr|B1ARA3|B1ARA3_MOUSE 60S ribosomal protein L26 (Fragment) OS=Mus musculus GN=Rpl26 PE=4 SV=1;>tr|B1ARA5|B1ARA5_MOUSE 60S ribosomal protein L26 OS=Mus musculus GN=Rpl26 PE	3	0.517	1.86e-64	8	11	10	10					8	10	7	8					7	5	2	0					1.0487	0.9947	1.0475	1.0371	1.0741	1.0002	1.033	0.96917
Q64430;A2AG68;B1AQ57;Q64446	Q64430;A2AG68	21;21;1;1	21;21;1;1	21;21;1;1	Copper-transporting ATPase 1	GENE: Atp7a	>sp|Q64430|ATP7A_MOUSE Copper-transporting ATPase 1 OS=Mus musculus GN=Atp7a PE=1 SV=3;>tr|A2AG68|A2AG68_MOUSE Copper-transporting ATPase 1 OS=Mus musculus GN=Atp7a PE=1 SV=1	4	0.222	0	9	5	3	3					8	7	0	8					7	10	5	7					0.99416	1.0948	1.0443	1.0714	0.92853	1.104	0.89738	0.99314
G3UYD0;Q9ESZ8-5;Q9ESZ8-4;Q9ESZ8-3;Q3UHU8;Q9ESZ8-6;Q9ESZ8-2;Q9ESZ8;G3UYJ6;G3UWV2;G3UX27;Q99NI3	G3UYD0;Q9ESZ8-5;Q9ESZ8-4;Q9ESZ8-3;Q3UHU8;Q9ESZ8-6;Q9ESZ8-2;Q9ESZ8	23;23;23;23;23;23;23;23;10;3;2;1	23;23;23;23;23;23;23;23;10;3;2;1	21;21;21;21;21;21;21;21;9;1;2;1	General transcription factor II-I	GENE: Gtf2i	>tr|G3UYD0|G3UYD0_MOUSE General transcription factor II-I OS=Mus musculus GN=Gtf2i PE=1 SV=1;>sp|Q9ESZ8-5|GTF2I_MOUSE Isoform 5 of General transcription factor II-I OS=Mus musculus GN=Gtf2i;>sp|Q9ESZ8-4|GTF2I_MOUSE Isoform 4 of General transcription factor	12	0.364	0	2	8	6	9					9	10	3	9					7	17	9	8					1.0577	0.79676	0.79375	0.75131	0.71478	0.79291	0.81056	0.63097
P29758	P29758	14	14	14	"Ornithine aminotransferase, mitochondrial"	GENE: Oat	">sp|P29758|OAT_MOUSE Ornithine aminotransferase, mitochondrial OS=Mus musculus GN=Oat PE=1 SV=1"	1	0.435	2.79e-203	5	8	9	8					9	9	9	6					7	5	1	0					1.1444	1.1585	1.1432	1.1061	1.012	0.95932	1.1228	0.92613
P62281	P62281	15	15	15	40S ribosomal protein S11	GENE: Rps11	>sp|P62281|RS11_MOUSE 40S ribosomal protein S11 OS=Mus musculus GN=Rps11 PE=1 SV=3	1	0.62	2.98e-166	10	10	10	7					9	9	7	6					7	7	4	0					1.1112	1.2176	1.061	1.1729	1.1545	1.2199	1.1588	1.1385
Q9DC69	Q9DC69	16	16	16	"NADH dehydrogenase [ubiquinone] 1 alpha subcomplex subunit 9, mitochondrial"	GENE: Ndufa9	">sp|Q9DC69|NDUA9_MOUSE NADH dehydrogenase [ubiquinone] 1 alpha subcomplex subunit 9, mitochondrial OS=Mus musculus GN=Ndufa9 PE=1 SV=2"	1	0.573	1.02e-260	12	6	11	12					9	9	11	3					7	1	1	2					0.91525	0.92576	0.94464	0.97831	0.88991	0.9265	0.8866	0.90201
Q9DBG5	Q9DBG5	21	21	21	Perilipin-3	GENE: Plin3	>sp|Q9DBG5|PLIN3_MOUSE Perilipin-3 OS=Mus musculus GN=Plin3 PE=1 SV=1	1	0.815	0	14	14	12	10					9	8	9	7					7	8	2	1					0.90862	0.9734	0.99964	0.95649	0.91058	0.93341	0.91665	0.9012
Q8BUR4;Q8BUR4-2	Q8BUR4;Q8BUR4-2	27;23	26;22	25;21	Dedicator of cytokinesis protein 1	GENE: Dock1	>sp|Q8BUR4|DOCK1_MOUSE Dedicator of cytokinesis protein 1 OS=Mus musculus GN=Dock1 PE=1 SV=3;>sp|Q8BUR4-2|DOCK1_MOUSE Isoform 2 of Dedicator of cytokinesis protein 1 OS=Mus musculus GN=Dock1	2	0.223	0	8	4	7	5					12	12	3	6					7	5	3	3					0.83923	0.68261	1.005	0.84749	0.90963	0.89375	1.0886	0.71533
Q8BRF7-3;Q8BRF7;Q8BRF7-2	Q8BRF7-3;Q8BRF7;Q8BRF7-2	11;11;7	11;11;7	11;11;7	Sec1 family domain-containing protein 1	GENE: Scfd1	>sp|Q8BRF7-3|SCFD1_MOUSE Isoform 3 of Sec1 family domain-containing protein 1 OS=Mus musculus GN=Scfd1;>sp|Q8BRF7|SCFD1_MOUSE Sec1 family domain-containing protein 1 OS=Mus musculus GN=Scfd1 PE=1 SV=1;>sp|Q8BRF7-2|SCFD1_MOUSE Isoform 2 of Sec1 family domai	3	0.27	9.08e-291	2	2	1	1					1	1	2	2					8	5	4	1					NaN	NaN	0.85267	0.84878	1.0378	1.2131	NaN	NaN
Q6NZR5;G3UYT1	Q6NZR5	13;2	13;2	13;2		GENE: Skiv2l	>tr|Q6NZR5|Q6NZR5_MOUSE Protein Skiv2l OS=Mus musculus GN=Skiv2l PE=1 SV=1	2	0.194	5.45e-291	2	1	2	1					1	3	1	8					8	2	3	2					0.90138	0.8128	0.72379	0.65664	0.84837	0.66058	NaN	NaN
P33174	P33174	11	11	11	Chromosome-associated kinesin KIF4	GENE: Kif4	>sp|P33174|KIF4_MOUSE Chromosome-associated kinesin KIF4 OS=Mus musculus GN=Kif4 PE=1 SV=3	1	0.143	4.2e-127	3	1	2	1					2	2	0	2					8	2	2	1					1.1235	0.72317	NaN	NaN	1.4151	1.0646	NaN	NaN
F8VQC7;Q61595-6;Q61595-9;Q61595-5;Q61595-15;Q61595;Q61595-2;Q61595-12;Q61595-16;Q61595-3;Q61595-14;Q61595-4;Q61595-8;Q61595-13;Q61595-10;Q61595-7;Q61595-11	F8VQC7;Q61595-6;Q61595-9;Q61595-5;Q61595-15;Q61595;Q61595-2;Q61595-12;Q61595-16;Q61595-3;Q61595-14;Q61595-4;Q61595-8;Q61595-13;Q61595-10;Q61595-7;Q61595-11	14;13;13;13;13;13;12;12;12;12;12;12;12;12;12;12;12	14;13;13;13;13;13;12;12;12;12;12;12;12;12;12;12;12	14;13;13;13;13;13;12;12;12;12;12;12;12;12;12;12;12	Kinectin	GENE: Ktn1	>tr|F8VQC7|F8VQC7_MOUSE Kinectin OS=Mus musculus GN=Ktn1 PE=4 SV=1;>sp|Q61595-6|KTN1_MOUSE Isoform 6 of Kinectin OS=Mus musculus GN=Ktn1;>sp|Q61595-9|KTN1_MOUSE Isoform 9 of Kinectin OS=Mus musculus GN=Ktn1;>sp|Q61595-5|KTN1_MOUSE Isoform 5 of Kinectin OS=	17	0.17	2.04e-93	4	2	2	4					2	1	0	2					8	2	2	0					1.1728	1.5467	1.699	1.6569	1.4292	0.94178	1.3915	1.702
Q8C3Y4	Q8C3Y4	11	11	11	Kinetochore-associated protein 1	GENE: Kntc1	>sp|Q8C3Y4|KNTC1_MOUSE Kinetochore-associated protein 1 OS=Mus musculus GN=Kntc1 PE=1 SV=2	1	0.067	6.69e-94	2	4	3	5					3	3	1	1					8	3	0	0					1.2177	1.3795	1.1482	0.74313	1.0268	1.4372	1.2928	0.8419
A2AAN2;Q8BMA6	A2AAN2;Q8BMA6	15;15	15;15	15;15	Signal recognition particle subunit SRP68	GENE: Srp68	>tr|A2AAN2|A2AAN2_MOUSE Signal recognition particle subunit SRP68 OS=Mus musculus GN=Srp68 PE=3 SV=1;>sp|Q8BMA6|SRP68_MOUSE Signal recognition particle subunit SRP68 OS=Mus musculus GN=Srp68 PE=2 SV=2	2	0.329	0	3	0	1	3					3	0	5	5					8	5	8	2					1.0973	1.0171	NaN	NaN	NaN	NaN	1.2661	1.0786
P13379	P13379	10	10	10	T-cell surface glycoprotein CD5	GENE: Cd5	>sp|P13379|CD5_MOUSE T-cell surface glycoprotein CD5 OS=Mus musculus GN=Cd5 PE=1 SV=1	1	0.312	0	7	5	8	7					3	3	4	2					8	5	4	0					0.91443	0.76851	1.0715	0.77333	0.91043	0.78929	0.92229	0.93024
O88746;Q3UDC3;O88746-2	O88746;Q3UDC3	13;13;3	13;13;3	13;13;3	Target of Myb protein 1	GENE: Tom1	>sp|O88746|TOM1_MOUSE Target of Myb protein 1 OS=Mus musculus GN=Tom1 PE=1 SV=1;>tr|Q3UDC3|Q3UDC3_MOUSE Target of Myb protein 1 OS=Mus musculus GN=Tom1 PE=1 SV=1	3	0.443	1.3e-266	7	7	6	9					3	4	4	1					8	3	6	1					0.94115	0.81295	0.95783	1.0093	0.83117	0.67587	0.99107	0.8185
Q9Z315	Q9Z315	13	13	13	U4/U6.U5 tri-snRNP-associated protein 1	GENE: Sart1	>sp|Q9Z315|SNUT1_MOUSE U4/U6.U5 tri-snRNP-associated protein 1 OS=Mus musculus GN=Sart1 PE=2 SV=1	1	0.268	1.75e-171	2	2	1	1					4	5	1	3					8	8	1	0					0.9607	0.84628	0.97179	0.73066	NaN	NaN	NaN	NaN
Q9D0F3;D3Z5B9	Q9D0F3	8;1	8;1	8;1	Protein ERGIC-53	GENE: Lman1	>sp|Q9D0F3|LMAN1_MOUSE Protein ERGIC-53 OS=Mus musculus GN=Lman1 PE=2 SV=1	2	0.294	1.47e-264	2	2	4	4					4	4	6	2					8	7	4	0					1.0038	1.0977	1.0306	0.9242	0.97077	0.97101	1.0098	0.80842
Q3TIX9	Q3TIX9	14	14	14	U4/U6.U5 tri-snRNP-associated protein 2	GENE: Usp39	>sp|Q3TIX9|SNUT2_MOUSE U4/U6.U5 tri-snRNP-associated protein 2 OS=Mus musculus GN=Usp39 PE=2 SV=2	1	0.344	2.64e-168	2	3	4	5					4	4	1	0					8	3	2	3					1.0852	0.79093	0.96488	0.6658	1.137	0.80614	1.1282	0.8792
Q8R5A3	Q8R5A3	14	14	12	Amyloid beta A4 precursor protein-binding family B member 1-interacting protein	GENE: Apbb1ip	>sp|Q8R5A3|AB1IP_MOUSE Amyloid beta A4 precursor protein-binding family B member 1-interacting protein OS=Mus musculus GN=Apbb1ip PE=1 SV=2	1	0.294	6.69e-85	1	2	3	1					5	6	1	4					8	4	5	3					NaN	NaN	1.129	1.2964	0.69308	0.76195	NaN	NaN
Q8CIN4	Q8CIN4	18	18	12	Serine/threonine-protein kinase PAK 2;PAK-2p27;PAK-2p34	GENE: Pak2	>sp|Q8CIN4|PAK2_MOUSE Serine/threonine-protein kinase PAK 2 OS=Mus musculus GN=Pak2 PE=1 SV=1	1	0.45	0	4	4	4	5					5	4	6	1					8	7	5	0					0.79615	0.87781	0.9284	0.84265	0.81726	0.74988	0.9131	0.74361
Q9QYA2;G3UY77	Q9QYA2	11;1	11;1	11;1	Mitochondrial import receptor subunit TOM40 homolog	GENE: Tomm40	>sp|Q9QYA2|TOM40_MOUSE Mitochondrial import receptor subunit TOM40 homolog OS=Mus musculus GN=Tomm40 PE=1 SV=3	2	0.518	7.55e-228	4	3	5	5					5	5	4	2					8	4	3	0					0.94483	0.98911	0.99409	0.99895	0.91069	0.95164	0.99634	1.1938
P54729	P54729	15	15	15	NEDD8 ultimate buster 1	GENE: Nub1	>sp|P54729|NUB1_MOUSE NEDD8 ultimate buster 1 OS=Mus musculus GN=Nub1 PE=1 SV=2	1	0.3	0	5	5	5	5					5	0	3	4					8	10	4	0					1.1186	1.076	1.1361	1.1028	0.95135	1.2996	1.1546	1.3306
P48962;Q3V132	P48962	17;4	8;0	8;0	ADP/ATP translocase 1	GENE: Slc25a4	>sp|P48962|ADT1_MOUSE ADP/ATP translocase 1 OS=Mus musculus GN=Slc25a4 PE=1 SV=4	2	0.591	6.72e-251	7	4	7	7					5	5	6	6					8	0	4	3					1.0178	1.0034	1.0264	1.0356	0.95884	1.0263	0.94192	1.0038
S4R294;S4R2J9;Q3TLH4-5;Q3TLH4;S4R209;S4R2L9;S4R2E2;S4R298	S4R294;S4R2J9;Q3TLH4-5;Q3TLH4	19;19;19;19;7;5;4;1	19;19;19;19;7;5;4;1	18;18;18;18;7;5;3;1	Protein PRRC2C	GENE: Prrc2c	>tr|S4R294|S4R294_MOUSE Protein PRRC2C OS=Mus musculus GN=Prrc2c PE=1 SV=1;>tr|S4R2J9|S4R2J9_MOUSE Protein PRRC2C OS=Mus musculus GN=Prrc2c PE=1 SV=1;>sp|Q3TLH4-5|PRC2C_MOUSE Isoform 5 of Protein PRRC2C OS=Mus musculus GN=Prrc2c;>sp|Q3TLH4|PRC2C_MOUSE Prot	8	0.117	3.47e-282	9	8	9	7					5	5	2	2					8	7	2	4					1.1556	1.0143	0.93722	0.82999	1.2767	0.98281	1.0772	0.81024
O88685;A2AGN7;B7ZCF1;F6Q2E3	O88685;A2AGN7;B7ZCF1	18;17;16;5	18;17;16;5	18;17;16;5	26S protease regulatory subunit 6A	GENE: Psmc3	>sp|O88685|PRS6A_MOUSE 26S protease regulatory subunit 6A OS=Mus musculus GN=Psmc3 PE=1 SV=2;>tr|A2AGN7|A2AGN7_MOUSE 26S protease regulatory subunit 6A OS=Mus musculus GN=Psmc3 PE=3 SV=1;>tr|B7ZCF1|B7ZCF1_MOUSE 26S protease regulatory subunit 6A OS=Mus mus	4	0.548	0	9	13	10	10					5	4	6	1					8	7	1	0					1.058	1.001	0.99136	1.0281	1.1113	0.88047	0.83421	0.89091
P63276	P63276	9	9	9	40S ribosomal protein S17	GENE: Rps17	>sp|P63276|RS17_MOUSE 40S ribosomal protein S17 OS=Mus musculus GN=Rps17 PE=1 SV=2	1	0.6	1.62e-131	0	8	7	1					6	8	5	6					8	3	3	0					NaN	NaN	1.198	1.2424	1.2976	1.2188	NaN	NaN
A2AWT6;P25976-2;A2AWT7;A2AWT5;P25976;E9Q4A8;G3UZW9	A2AWT6;P25976-2;A2AWT7;A2AWT5;P25976	10;10;10;10;10;2;1	10;10;10;10;10;2;1	10;10;10;10;10;2;1	Nucleolar transcription factor 1	GENE: Ubtf	>tr|A2AWT6|A2AWT6_MOUSE Nucleolar transcription factor 1 OS=Mus musculus GN=Ubtf PE=4 SV=1;>sp|P25976-2|UBF1_MOUSE Isoform UBF2 of Nucleolar transcription factor 1 OS=Mus musculus GN=Ubtf;>tr|A2AWT7|A2AWT7_MOUSE Nucleolar transcription factor 1 OS=Mus musc	7	0.18	2e-204	4	5	5	0					6	4	0	4					8	4	3	5					0.92807	0.57118	0.85118	0.7263	0.88791	0.58666	NaN	NaN
Q62418-3;Q62418-2;Q62418	Q62418-3;Q62418-2;Q62418	15;15;15	15;15;15	15;15;15	Drebrin-like protein	GENE: Dbnl	>sp|Q62418-3|DBNL_MOUSE Isoform 3 of Drebrin-like protein OS=Mus musculus GN=Dbnl;>sp|Q62418-2|DBNL_MOUSE Isoform 2 of Drebrin-like protein OS=Mus musculus GN=Dbnl;>sp|Q62418|DBNL_MOUSE Drebrin-like protein OS=Mus musculus GN=Dbnl PE=1 SV=2	3	0.438	4.53e-301	7	7	7	6					6	9	6	3					8	6	4	0					0.96285	1.0101	1.0969	1.2091	0.95077	1.0285	1.0075	1.0703
Q791V5;A2AFW6;Q9D050;D6RCZ1	Q791V5;A2AFW6;Q9D050	10;9;9;1	10;9;9;1	10;9;9;1	Mitochondrial carrier homolog 2	GENE: Mtch2	>sp|Q791V5|MTCH2_MOUSE Mitochondrial carrier homolog 2 OS=Mus musculus GN=Mtch2 PE=1 SV=1;>tr|A2AFW6|A2AFW6_MOUSE Mitochondrial carrier homolog 2 OS=Mus musculus GN=Mtch2 PE=3 SV=1;>tr|Q9D050|Q9D050_MOUSE Mitochondrial carrier homolog 2 OS=Mus musculus GN=	4	0.512	0	9	2	6	7					6	6	8	1					8	0	3	0					0.88797	0.90567	0.85441	1.0219	0.91414	0.99992	0.85797	0.94086
Q8VCW4;E9PYK0;E9Q8P6;Q8VCW4-2	Q8VCW4;E9PYK0;E9Q8P6	11;11;7;5	11;11;7;5	11;11;7;5	Protein unc-93 homolog B1	GENE: Unc93b1	>sp|Q8VCW4|UN93B_MOUSE Protein unc-93 homolog B1 OS=Mus musculus GN=Unc93b1 PE=1 SV=2;>tr|E9PYK0|E9PYK0_MOUSE Protein unc-93 homolog B1 OS=Mus musculus GN=Unc93b1 PE=4 SV=1;>tr|E9Q8P6|E9Q8P6_MOUSE Protein unc-93 homolog B1 OS=Mus musculus GN=Unc93b1 PE=4 S	4	0.229	0	10	9	11	10					6	8	5	5					8	6	6	1					0.81801	0.88539	0.8907	0.98141	0.83868	0.88682	0.87489	0.92697
Q8K2V6;Q8K2V6-2	Q8K2V6;Q8K2V6-2	12;11	12;11	12;11	Importin-11	GENE: Ipo11	>sp|Q8K2V6|IPO11_MOUSE Importin-11 OS=Mus musculus GN=Ipo11 PE=1 SV=1;>sp|Q8K2V6-2|IPO11_MOUSE Isoform 2 of Importin-11 OS=Mus musculus GN=Ipo11	2	0.216	1.14e-285	0	3	2	0					7	5	1	2					8	4	0	2					NaN	NaN	1.0999	0.95497	1.1806	0.80616	NaN	NaN
Q8C156	Q8C156	14	14	14	Condensin complex subunit 2	GENE: Ncaph	>sp|Q8C156|CND2_MOUSE Condensin complex subunit 2 OS=Mus musculus GN=Ncaph PE=2 SV=1	1	0.274	0	1	3	3	3					7	7	2	5					8	3	4	5					1.5406	0.71113	0.99931	0.88845	1.2184	0.77562	1.0321	0.61478
Q80X98	Q80X98	16	16	16		GENE: Dhx38	>tr|Q80X98|Q80X98_MOUSE DEAH (Asp-Glu-Ala-His) box polypeptide 38 OS=Mus musculus GN=Dhx38 PE=2 SV=1	1	0.182	0	3	3	4	4					7	9	0	6					8	9	5	5					0.88488	0.99297	0.96533	0.83097	0.89784	0.71468	0.93593	0.6814
P51881	P51881	20	20	11	ADP/ATP translocase 2	GENE: Slc25a5	>sp|P51881|ADT2_MOUSE ADP/ATP translocase 2 OS=Mus musculus GN=Slc25a5 PE=1 SV=3	1	0.557	0	7	5	7	7					7	8	8	7					8	3	4	3					1.0453	1.09	1.089	1.0587	1.024	1.07	0.98635	1.0209
Q07076	Q07076	17	17	17	Annexin A7	GENE: Anxa7	>sp|Q07076|ANXA7_MOUSE Annexin A7 OS=Mus musculus GN=Anxa7 PE=2 SV=2	1	0.404	3.37e-154	10	10	9	8					7	7	7	2					8	3	1	0					1.1095	1.352	1.0809	1.1656	1.0516	1.3251	1.1549	1.2872
P54775	P54775	19	19	19	26S protease regulatory subunit 6B	GENE: Psmc4	>sp|P54775|PRS6B_MOUSE 26S protease regulatory subunit 6B OS=Mus musculus GN=Psmc4 PE=1 SV=2	1	0.545	0	11	9	6	7					7	4	9	3					8	5	0	0					0.99409	1.092	0.95432	0.8656	0.96099	1.0875	0.90094	1.0697
P46978;D3YZN5	P46978	16;3	16;3	16;3	Dolichyl-diphosphooligosaccharide--protein glycosyltransferase subunit STT3A	GENE: Stt3a	>sp|P46978|STT3A_MOUSE Dolichyl-diphosphooligosaccharide--protein glycosyltransferase subunit STT3A OS=Mus musculus GN=Stt3a PE=1 SV=1	2	0.227	4.55e-106	11	9	14	13					7	5	7	0					8	5	5	4					1.0099	1.0154	1.0066	0.93783	1.0141	1.0125	0.95151	0.96777
Q07417;F6RAZ3	Q07417;F6RAZ3	13;8	13;8	13;8	"Short-chain specific acyl-CoA dehydrogenase, mitochondrial"	GENE: Acads	">sp|Q07417|ACADS_MOUSE Short-chain specific acyl-CoA dehydrogenase, mitochondrial OS=Mus musculus GN=Acads PE=1 SV=2;>tr|F6RAZ3|F6RAZ3_MOUSE Short-chain-specific acyl-CoA dehydrogenase, mitochondrial (Fragment) OS=Mus musculus GN=Acads PE=1 SV=1"	2	0.485	1.18e-241	3	0	6	1					8	8	12	7					8	6	4	0					0.70431	0.69858	NaN	NaN	0.82664	1.042	NaN	NaN
Q99J77	Q99J77	9	9	9		GENE: Nans	>tr|Q99J77|Q99J77_MOUSE N-acetylneuraminic acid synthase (Sialic acid synthase) OS=Mus musculus GN=Nans PE=1 SV=1	1	0.404	9.81e-171	3	1	4	1					8	8	9	3					8	6	7	0					1.0115	0.90636	0.79291	0.71145	1.0623	0.79717	NaN	NaN
Q9CR62;Q5SX46;Q5SX48	Q9CR62;Q5SX46	11;7;3	11;7;3	11;7;3	Mitochondrial 2-oxoglutarate/malate carrier protein	GENE: Slc25a11	>sp|Q9CR62|M2OM_MOUSE Mitochondrial 2-oxoglutarate/malate carrier protein OS=Mus musculus GN=Slc25a11 PE=1 SV=3;>tr|Q5SX46|Q5SX46_MOUSE Mitochondrial 2-oxoglutarate/malate carrier protein (Fragment) OS=Mus musculus GN=Slc25a11 PE=1 SV=1	3	0.481	0	8	1	8	9					8	8	8	4					8	1	5	2					1.0455	1.1087	1.0882	0.99192	1.0276	1.1436	0.8954	0.99524
P35980;G3UZJ6;G3UZK4;G3UX28;G3UYV6	P35980;G3UZJ6;G3UZK4	11;7;6;3;2	11;7;6;3;2	11;7;6;3;2	60S ribosomal protein L18	GENE: Rpl18	>sp|P35980|RL18_MOUSE 60S ribosomal protein L18 OS=Mus musculus GN=Rpl18 PE=2 SV=3;>tr|G3UZJ6|G3UZJ6_MOUSE 60S ribosomal protein L18 (Fragment) OS=Mus musculus GN=Rpl18 PE=3 SV=1;>tr|G3UZK4|G3UZK4_MOUSE 60S ribosomal protein L18 OS=Mus musculus GN=Rpl18 PE	5	0.42	1.92e-180	9	9	9	8					8	9	9	7					8	5	0	1					1.0394	0.92656	0.95307	0.9295	1.1136	0.95005	1.0292	0.99327
P62918	P62918	15	15	15	60S ribosomal protein L8	GENE: Rpl8	>sp|P62918|RL8_MOUSE 60S ribosomal protein L8 OS=Mus musculus GN=Rpl8 PE=2 SV=2	1	0.518	1.17e-289	11	9	9	13					8	8	10	6					8	1	2	2					1.143	0.99015	0.93542	0.93993	1.153	1.0273	1.0895	0.99622
Q8BMF4	Q8BMF4	13	13	13	"Dihydrolipoyllysine-residue acetyltransferase component of pyruvate dehydrogenase complex, mitochondrial"	GENE: Dlat	">sp|Q8BMF4|ODP2_MOUSE Dihydrolipoyllysine-residue acetyltransferase component of pyruvate dehydrogenase complex, mitochondrial OS=Mus musculus GN=Dlat PE=1 SV=2"	1	0.282	1.76e-162	2	2	1	2					10	8	6	3					8	3	5	1					0.89865	0.88646	0.75466	0.59382	0.74324	0.70763	0.74822	0.83201
P62192	P62192	18	18	18	26S protease regulatory subunit 4	GENE: Psmc1	>sp|P62192|PRS4_MOUSE 26S protease regulatory subunit 4 OS=Mus musculus GN=Psmc1 PE=1 SV=1	1	0.505	0	4	4	8	7					10	6	10	4					8	9	4	2					0.98635	1.0842	1.0335	1.5531	1.0023	1.0026	0.9301	0.93613
Q9CZM2;E9QAZ2;B8JKK2;E9Q1X1	Q9CZM2;E9QAZ2	14;14;5;5	14;14;5;5	14;14;5;5	60S ribosomal protein L15;Ribosomal protein L15	GENE: Rpl15;Gm10020	>sp|Q9CZM2|RL15_MOUSE 60S ribosomal protein L15 OS=Mus musculus GN=Rpl15 PE=2 SV=4;>tr|E9QAZ2|E9QAZ2_MOUSE Ribosomal protein L15 OS=Mus musculus GN=Gm10020 PE=3 SV=1	4	0.471	2.93e-144	12	13	12	11					10	11	10	10					8	8	0	0					1.1083	0.96663	0.96583	0.90138	1.0914	0.98271	1.0725	0.99698
Q09014;F8WH69;S4R293	Q09014;F8WH69;S4R293	17;17;16	17;17;16	17;17;16	Neutrophil cytosol factor 1	GENE: Ncf1	>sp|Q09014|NCF1_MOUSE Neutrophil cytosol factor 1 OS=Mus musculus GN=Ncf1 PE=2 SV=3;>tr|F8WH69|F8WH69_MOUSE Neutrophil cytosol factor 1 OS=Mus musculus GN=Ncf1 PE=4 SV=1;>tr|S4R293|S4R293_MOUSE Neutrophil cytosol factor 1 OS=Mus musculus GN=Ncf1 PE=4 SV=1	3	0.474	3.47e-193	9	8	8	9					13	7	14	8					8	9	1	0					0.97438	1.1865	0.96182	1.1122	0.92704	1.0567	0.98414	1.0934
Q5SSH7-2;Q5SSH7;E9Q5W5;Q5SSH7-3	Q5SSH7-2;Q5SSH7;E9Q5W5	28;28;28;2	28;28;28;2	28;28;28;2	Zinc finger ZZ-type and EF-hand domain-containing protein 1	GENE: Zzef1	>sp|Q5SSH7-2|ZZEF1_MOUSE Isoform 2 of Zinc finger ZZ-type and EF-hand domain-containing protein 1 OS=Mus musculus GN=Zzef1;>sp|Q5SSH7|ZZEF1_MOUSE Zinc finger ZZ-type and EF-hand domain-containing protein 1 OS=Mus musculus GN=Zzef1 PE=1 SV=2;>tr|E9Q5W5|E9Q5	4	0.159	1.24e-192	6	3	8	4					14	2	3	2					8	9	3	6					0.93052	0.88809	0.97755	0.86661	0.92906	0.67829	0.79899	0.49643
Q8K411-2;Q8K411;Q8K411-3	Q8K411-2;Q8K411;Q8K411-3	38;38;36	38;38;36	38;38;36	"Presequence protease, mitochondrial"	GENE: Pitrm1	">sp|Q8K411-2|PREP_MOUSE Isoform 2 of Presequence protease, mitochondrial OS=Mus musculus GN=Pitrm1;>sp|Q8K411|PREP_MOUSE Presequence protease, mitochondrial OS=Mus musculus GN=Pitrm1 PE=1 SV=1;>sp|Q8K411-3|PREP_MOUSE Isoform 3 of Presequence protease, mito"	3	0.499	0	5	12	12	17					18	19	6	26					8	26	8	5					0.93505	0.98677	0.934	0.98458	0.94302	1.0081	1.0439	1.0323
E9Q912;E9Q6Q4	E9Q912;E9Q6Q4	16;14	16;14	16;14		GENE: Rap1gds1	>tr|E9Q912|E9Q912_MOUSE Protein Rap1gds1 OS=Mus musculus GN=Rap1gds1 PE=4 SV=1;>tr|E9Q6Q4|E9Q6Q4_MOUSE Protein Rap1gds1 OS=Mus musculus GN=Rap1gds1 PE=4 SV=1	2	0.389	0	1	4	4	3					2	3	2	2					9	7	5	0					NaN	NaN	1.0466	1.0702	1.0816	1.0309	1.0718	1.0651
P35601-2;G3UWX1;P35601;G3X8Z6;Q5U4B1;G3UXL4	P35601-2;G3UWX1;P35601;G3X8Z6;Q5U4B1;G3UXL4	9;9;9;9;9;9	9;9;9;9;9;9	9;9;9;9;9;9	Replication factor C subunit 1	GENE: Rfc1	>sp|P35601-2|RFC1_MOUSE Isoform 2 of Replication factor C subunit 1 OS=Mus musculus GN=Rfc1;>tr|G3UWX1|G3UWX1_MOUSE Replication factor C subunit 1 OS=Mus musculus GN=Rfc1 PE=1 SV=1;>sp|P35601|RFC1_MOUSE Replication factor C subunit 1 OS=Mus musculus GN=Rfc	6	0.117	6.02e-259	4	2	3	3					2	4	0	4					9	5	2	2					0.85858	0.71843	0.95186	0.75002	0.84942	0.51204	0.99737	0.76029
Q80X82;F8WJD4;D3Z2M2;S4R2Q3;F6UJ99	Q80X82;F8WJD4	16;16;2;2;1	16;16;2;2;1	16;16;2;2;1	Symplekin	GENE: Sympk	>sp|Q80X82|SYMPK_MOUSE Symplekin OS=Mus musculus GN=Sympk PE=1 SV=1;>tr|F8WJD4|F8WJD4_MOUSE Symplekin OS=Mus musculus GN=Sympk PE=1 SV=1	5	0.185	6.51e-124	4	3	1	3					2	3	0	4					9	2	5	2					0.76682	0.64155	0.90442	0.79393	NaN	NaN	0.8641	0.86668
B7ZP47;Q65Z40;F6YCH1;G3UXQ2	B7ZP47;Q65Z40;F6YCH1	12;12;6;1	12;12;6;1	12;12;6;1	Wings apart-like protein homolog	GENE: Wapal	>tr|B7ZP47|B7ZP47_MOUSE Wapal protein OS=Mus musculus GN=Wapal PE=1 SV=1;>sp|Q65Z40|WAPL_MOUSE Wings apart-like protein homolog OS=Mus musculus GN=Wapal PE=1 SV=2;>tr|F6YCH1|F6YCH1_MOUSE Wings apart-like protein homolog (Fragment) OS=Mus musculus GN=Wapal	4	0.179	1.65e-142	5	5	3	2					2	2	0	3					9	5	0	0					0.86781	0.92324	0.85832	0.9724	0.86176	0.90332	1.2816	1.2258
Q8VH51-2;Q8VH51;Q8VH51-3;E9Q8F0;F7AA45;B7ZD61;B7ZD63;B7ZD64;E9PZF9;E9Q999	Q8VH51-2;Q8VH51;Q8VH51-3;E9Q8F0;F7AA45	14;14;11;10;8;6;4;2;2;2	14;14;11;10;8;6;4;2;2;2	14;14;11;10;8;6;4;2;2;2	RNA-binding protein 39	GENE: Rbm39	>sp|Q8VH51-2|RBM39_MOUSE Isoform 2 of RNA-binding protein 39 OS=Mus musculus GN=Rbm39;>sp|Q8VH51|RBM39_MOUSE RNA-binding protein 39 OS=Mus musculus GN=Rbm39 PE=1 SV=2;>sp|Q8VH51-3|RBM39_MOUSE Isoform 3 of RNA-binding protein 39 OS=Mus musculus GN=Rbm39;>tr	10	0.338	1.73e-215	2	3	7	4					3	4	3	2					9	4	6	3					1.1623	1.1223	1.1963	0.94651	1.0555	0.96211	1.0931	0.91676
O08599;O08599-2;Z4YL99	O08599;O08599-2;Z4YL99	14;14;11	14;14;11	14;14;11	Syntaxin-binding protein 1	GENE: Stxbp1	>sp|O08599|STXB1_MOUSE Syntaxin-binding protein 1 OS=Mus musculus GN=Stxbp1 PE=1 SV=2;>sp|O08599-2|STXB1_MOUSE Isoform 2 of Syntaxin-binding protein 1 OS=Mus musculus GN=Stxbp1;>tr|Z4YL99|Z4YL99_MOUSE Syntaxin-binding protein 1 OS=Mus musculus GN=Stxbp1 PE	3	0.286	3.41e-146	4	5	4	3					3	3	3	0					9	6	2	2					1.5644	1.1127	1.1757	0.9006	1.3966	1.0429	0.91046	0.94063
Q3TUE1;Q91WJ8;Q91WJ8-2	Q3TUE1;Q91WJ8;Q91WJ8-2	16;15;14	13;12;11	13;12;11	Far upstream element-binding protein 1	GENE: Fubp1	>tr|Q3TUE1|Q3TUE1_MOUSE Far upstream element-binding protein 1 OS=Mus musculus GN=Fubp1 PE=2 SV=1;>sp|Q91WJ8|FUBP1_MOUSE Far upstream element-binding protein 1 OS=Mus musculus GN=Fubp1 PE=1 SV=1;>sp|Q91WJ8-2|FUBP1_MOUSE Isoform 2 of Far upstream element-bi	3	0.357	2.16e-214	8	9	7	8					3	0	3	4					9	10	6	2					0.83887	0.84071	0.90575	0.85443	0.86162	0.69431	0.87617	0.72708
Q6NVF4;D6RGT6	Q6NVF4	16;2	16;2	16;2	DNA helicase B	GENE: Helb	>sp|Q6NVF4|HELB_MOUSE DNA helicase B OS=Mus musculus GN=Helb PE=1 SV=2	2	0.233	9.27e-214	0	1	2	2					4	5	0	8					9	5	2	2					NaN	NaN	2.1008	2.3414	1.0088	1.0093	0.9998	0.77907
P70698	P70698	17	17	15	CTP synthase 1	GENE: Ctps1	>sp|P70698|PYRG1_MOUSE CTP synthase 1 OS=Mus musculus GN=Ctps1 PE=1 SV=2	1	0.355	3.17e-141	2	3	0	1					4	0	3	2					9	10	3	1					0.98788	1.0866	0.90839	0.74021	NaN	NaN	NaN	NaN
P31938	P31938	15	15	13	Dual specificity mitogen-activated protein kinase kinase 1	GENE: Map2k1	>sp|P31938|MP2K1_MOUSE Dual specificity mitogen-activated protein kinase kinase 1 OS=Mus musculus GN=Map2k1 PE=1 SV=2	1	0.372	3.01e-209	2	1	2	4					4	5	7	1					9	6	2	0					1.4042	1.1438	NaN	NaN	1.1105	1.0106	0.80799	0.99583
Q9ESU7;P51912;F7CEQ5	Q9ESU7;P51912	12;9;3	12;9;3	12;9;3	Neutral amino acid transporter B(0)	GENE: Slc1a5	>tr|Q9ESU7|Q9ESU7_MOUSE Neutral amino acid transporter ASCT2 OS=Mus musculus GN=Slc1a5 PE=1 SV=1;>sp|P51912|AAAT_MOUSE Neutral amino acid transporter B(0) OS=Mus musculus GN=Slc1a5 PE=1 SV=2	3	0.319	0	9	11	10	11					4	3	4	4					9	6	5	2					1.0073	0.74333	1.0417	0.76414	1.0322	0.72426	1.074	0.73833
Q3V1L4;G3X9J6;E9Q9M1	Q3V1L4;G3X9J6;E9Q9M1	13;13;13	13;13;13	13;13;13	Cytosolic purine 5-nucleotidase	GENE: Nt5c2	">sp|Q3V1L4|5NTC_MOUSE Cytosolic purine 5-nucleotidase OS=Mus musculus GN=Nt5c2 PE=1 SV=2;>tr|G3X9J6|G3X9J6_MOUSE 5-nucleotidase, cytosolic II, isoform CRA_b OS=Mus musculus GN=Nt5c2 PE=1 SV=1;>tr|E9Q9M1|E9Q9M1_MOUSE Cytosolic purine 5-nucleotidase OS=Mu"	3	0.357	4.88e-116	1	1	4	4					5	8	4	6					9	6	6	0					NaN	NaN	0.62859	0.43734	1.2428	1.024	1.3006	1.1248
Q5SWD9;Q5SWD9-2;Q5SWD9-3	Q5SWD9;Q5SWD9-2	13;10;6	13;10;6	13;10;6	Pre-rRNA-processing protein TSR1 homolog	GENE: Tsr1	>sp|Q5SWD9|TSR1_MOUSE Pre-rRNA-processing protein TSR1 homolog OS=Mus musculus GN=Tsr1 PE=2 SV=1;>sp|Q5SWD9-2|TSR1_MOUSE Isoform 2 of Pre-rRNA-processing protein TSR1 homolog OS=Mus musculus GN=Tsr1	3	0.225	1.37e-195	1	6	5	0					5	4	0	1					9	8	2	9					NaN	NaN	1.0806	1.084	0.93453	0.99541	NaN	NaN
Q8BY87-2;Q8BY87	Q8BY87-2;Q8BY87	23;22	23;22	23;22	Ubiquitin carboxyl-terminal hydrolase 47	GENE: Usp47	>sp|Q8BY87-2|UBP47_MOUSE Isoform 2 of Ubiquitin carboxyl-terminal hydrolase 47 OS=Mus musculus GN=Usp47;>sp|Q8BY87|UBP47_MOUSE Ubiquitin carboxyl-terminal hydrolase 47 OS=Mus musculus GN=Usp47 PE=1 SV=2	2	0.272	0	7	4	7	4					5	6	0	9					9	10	3	5					1.0289	1.0729	1.0431	0.91093	1.0565	1.0394	0.82491	1.0338
E9QN31;Q922K7	E9QN31;Q922K7	15;14	15;14	15;14	Putative ribosomal RNA methyltransferase NOP2	GENE: Nop2	>tr|E9QN31|E9QN31_MOUSE Putative ribosomal RNA methyltransferase NOP2 OS=Mus musculus GN=Nop2 PE=4 SV=1;>sp|Q922K7|NOP2_MOUSE Putative ribosomal RNA methyltransferase NOP2 OS=Mus musculus GN=Nop2 PE=1 SV=1	2	0.272	4.05e-104	4	5	3	0					6	4	2	5					9	10	0	0					1.1385	0.82381	0.90923	0.55745	0.98237	0.50311	NaN	NaN
Q8R180	Q8R180	19	19	18	ERO1-like protein alpha	GENE: Ero1l	>sp|Q8R180|ERO1A_MOUSE ERO1-like protein alpha OS=Mus musculus GN=Ero1l PE=1 SV=2	1	0.567	1.64e-275	5	6	6	5					6	8	9	5					9	8	9	1					1.2078	1.1427	1.2193	1.0054	1.1528	0.96174	1.139	1.2283
Q3TVI8;D3YUE1;D3YY15;D3Z2F0	Q3TVI8	18;5;3;3	18;5;3;3	18;5;3;3	Pre-B-cell leukemia transcription factor-interacting protein 1	GENE: Pbxip1	>sp|Q3TVI8|PBIP1_MOUSE Pre-B-cell leukemia transcription factor-interacting protein 1 OS=Mus musculus GN=Pbxip1 PE=1 SV=2	4	0.349	2.34e-160	5	5	2	0					6	5	1	5					9	8	3	3					0.90092	0.87784	0.76578	0.99257	0.67607	0.88046	NaN	NaN
Q3TNB8;O88842;O88842-2	Q3TNB8;O88842;O88842-2	16;14;12	16;14;12	16;14;12	"FYVE, RhoGEF and PH domain-containing protein 3"	GENE: Fgd3	">tr|Q3TNB8|Q3TNB8_MOUSE FYVE, RhoGEF and PH domain containing 3, isoform CRA_b OS=Mus musculus GN=Fgd3 PE=1 SV=1;>sp|O88842|FGD3_MOUSE FYVE, RhoGEF and PH domain-containing protein 3 OS=Mus musculus GN=Fgd3 PE=1 SV=1;>sp|O88842-2|FGD3_MOUSE Isoform 2 of FY"	3	0.366	1.35e-160	1	5	5	1					7	8	3	9					9	4	6	6					NaN	NaN	0.88284	0.99192	0.82102	0.77008	NaN	NaN
Q8QZT1	Q8QZT1	10	10	10	"Acetyl-CoA acetyltransferase, mitochondrial"	GENE: Acat1	">sp|Q8QZT1|THIL_MOUSE Acetyl-CoA acetyltransferase, mitochondrial OS=Mus musculus GN=Acat1 PE=1 SV=1"	1	0.366	1.2e-273	5	6	4	4					7	6	7	1					9	7	4	1					0.878	0.79226	1.0206	0.87137	0.93619	0.72827	0.91152	0.83007
Q99P72;Q99P72-3	Q99P72;Q99P72-3	30;23	30;23	17;17	Reticulon-4	GENE: Rtn4	>sp|Q99P72|RTN4_MOUSE Reticulon-4 OS=Mus musculus GN=Rtn4 PE=1 SV=2;>sp|Q99P72-3|RTN4_MOUSE Isoform 2 of Reticulon-4 OS=Mus musculus GN=Rtn4	2	0.457	0	8	3	7	10					7	7	1	4					9	6	2	2					1.1159	1.0957	0.97867	1.1004	1.0408	0.93276	0.99678	0.96689
P62880;E9QKR0;D3YZX3;D3Z1M1;D3Z1T4;E9PWM7;P29387;V9GWY1;Q61011	P62880;E9QKR0;D3YZX3;D3Z1M1;D3Z1T4;E9PWM7	16;14;12;10;9;8;5;2;2	16;14;12;10;9;8;5;2;2	10;8;6;6;5;6;3;2;0	Guanine nucleotide-binding protein G(I)/G(S)/G(T) subunit beta-2	GENE: Gnb2	>sp|P62880|GBB2_MOUSE Guanine nucleotide-binding protein G(I)/G(S)/G(T) subunit beta-2 OS=Mus musculus GN=Gnb2 PE=1 SV=3;>tr|E9QKR0|E9QKR0_MOUSE Guanine nucleotide-binding protein G(I)/G(S)/G(T) subunit beta-2 OS=Mus musculus GN=Gnb2 PE=1 SV=1;>tr|D3YZX3|D	9	0.612	0	2	1	2	3					9	8	8	5					9	2	5	1					0.97196	0.84762	NaN	NaN	0.84197	0.92557	1.0935	0.87611
Q62087;H3BL07;H3BKW4;D6RJ12	Q62087	13;3;2;1	13;3;2;1	13;3;2;1	Serum paraoxonase/lactonase 3	GENE: Pon3	>sp|Q62087|PON3_MOUSE Serum paraoxonase/lactonase 3 OS=Mus musculus GN=Pon3 PE=1 SV=2	4	0.661	7.35e-122	3	5	3	4					9	7	4	4					9	3	5	0					1.11	1.4343	1.0341	0.91836	0.90971	0.81466	1.0057	1.0144
Q9JHK5;Q8CAG6;Q5F270	Q9JHK5;Q8CAG6	13;12;2	13;12;2	13;12;2	Pleckstrin	GENE: Plek	>sp|Q9JHK5|PLEK_MOUSE Pleckstrin OS=Mus musculus GN=Plek PE=1 SV=1;>tr|Q8CAG6|Q8CAG6_MOUSE Pleckstrin OS=Mus musculus GN=Plek PE=2 SV=1	3	0.414	0	4	4	5	3					9	9	9	6					9	7	7	0					1.0948	1.2594	1.2426	1.5473	1.0138	1.1751	1.151	1.37
P29477;E9Q9X4;P70313	P29477	34;1;1	34;1;1	34;1;1	"Nitric oxide synthase, inducible"	GENE: Nos2	">sp|P29477|NOS2_MOUSE Nitric oxide synthase, inducible OS=Mus musculus GN=Nos2 PE=1 SV=1"	3	0.45	0	11	22	15	20					9	7	0	6					9	19	5	8					4.7856	4.1844	4.2035	4.6015	5.1888	4.5937	4.6308	4.252
Q99N69	Q99N69	16	16	16	Leupaxin	GENE: Lpxn	>sp|Q99N69|LPXN_MOUSE Leupaxin OS=Mus musculus GN=Lpxn PE=1 SV=2	1	0.64	0	12	12	13	11					9	10	11	5					9	5	4	0					0.91921	1.0523	1.0255	0.96109	0.97986	0.93052	0.94857	0.9118
P62242	P62242	15	15	15	40S ribosomal protein S8	GENE: Rps8	>sp|P62242|RS8_MOUSE 40S ribosomal protein S8 OS=Mus musculus GN=Rps8 PE=1 SV=2	1	0.591	0	11	10	12	9					10	11	12	8					9	9	1	1					1.0656	1.0454	1.0111	1.0343	1.0909	1.0403	1.0365	1.0281
Q6ZQM8;Q62452;E9PXN7;D3Z748;D3YZ96;B2RT14;Q64435;K9J7B2;P70691;Q63886;D3YZE6;D3Z7G0;G3UZC9;D6RH94	Q6ZQM8	21;7;7;7;6;6;6;6;6;6;5;5;4;2	21;7;7;7;6;6;6;6;6;6;5;5;4;2	20;6;6;6;5;5;5;5;5;5;4;4;3;2	UDP-glucuronosyltransferase 1-7C	GENE: Ugt1a7c	>sp|Q6ZQM8|UD17C_MOUSE UDP-glucuronosyltransferase 1-7C OS=Mus musculus GN=Ugt1a7c PE=2 SV=1	14	0.531	0	11	8	14	12					10	13	13	7					9	11	11	1					0.9795	0.97446	1.049	0.92784	1.0567	0.9591	1.0603	1.0503
O35601;O35601-2;F6V072;E0CY17	O35601;O35601-2	26;24;2;1	26;24;2;1	26;24;2;1	FYN-binding protein	GENE: Fyb	>sp|O35601|FYB_MOUSE FYN-binding protein OS=Mus musculus GN=Fyb PE=1 SV=2;>sp|O35601-2|FYB_MOUSE Isoform FYB-120 of FYN-binding protein OS=Mus musculus GN=Fyb	4	0.372	0	7	11	12	9					11	13	8	19					9	19	8	3					0.98548	1.0534	0.92777	0.91458	0.97895	1.0016	0.91551	1.1059
Q80TM9;Q80TM9-3;Q80TM9-2;Q80TM9-6;Q80TM9-4;F6PY46;Q80TM9-5;F6ZL69;F6YR29;F7AFP3;F6UKP3;Q80TM9-7;E9PZT1;F7AN84;F6ZL22	Q80TM9;Q80TM9-3;Q80TM9-2	31;25;24;15;13;10;7;6;5;4;4;3;2;2;1	31;25;24;15;13;10;7;6;5;4;4;3;2;2;1	31;25;24;15;13;10;7;6;5;4;4;3;2;2;1	Nischarin	GENE: Nisch	>sp|Q80TM9|NISCH_MOUSE Nischarin OS=Mus musculus GN=Nisch PE=1 SV=2;>sp|Q80TM9-3|NISCH_MOUSE Isoform 3 of Nischarin OS=Mus musculus GN=Nisch;>sp|Q80TM9-2|NISCH_MOUSE Isoform 2 of Nischarin OS=Mus musculus GN=Nisch	15	0.328	0	10	6	8	7					11	10	1	19					9	8	3	6					1.0286	0.9145	0.93178	0.92524	1.084	1.0043	1.0288	1.0731
P97351;D3Z6C3;D3Z7W7	P97351;D3Z6C3;D3Z7W7	17;17;15	17;17;15	17;17;15	40S ribosomal protein S3a	GENE: Rps3a;Rps3a2;Rps3a3	>sp|P97351|RS3A_MOUSE 40S ribosomal protein S3a OS=Mus musculus GN=Rps3a PE=1 SV=3;>tr|D3Z6C3|D3Z6C3_MOUSE 40S ribosomal protein S3a OS=Mus musculus GN=Rps3a2 PE=3 SV=1;>tr|D3Z7W7|D3Z7W7_MOUSE 40S ribosomal protein S3a OS=Mus musculus GN=Rps3a3 PE=3 SV=1	3	0.583	5.49e-160	8	3	6	8					13	12	12	11					9	0	2	2					1.1326	1.064	1.3568	1.0138	1.1669	1.0302	1.0965	1.1334
Q6KCD5-2;Q6KCD5;Q6KCD5-4	Q6KCD5-2;Q6KCD5	36;36;2	36;36;2	36;36;2	Nipped-B-like protein	GENE: Nipbl	>sp|Q6KCD5-2|NIPBL_MOUSE Isoform 2 of Nipped-B-like protein OS=Mus musculus GN=Nipbl;>sp|Q6KCD5|NIPBL_MOUSE Nipped-B-like protein OS=Mus musculus GN=Nipbl PE=1 SV=1	3	0.194	0	9	14	10	11					20	12	7	6					9	16	2	4					1.0071	1.0123	1.0047	0.86287	1.013	0.92094	0.99739	0.95359
A2AS05;E9QAM5;A2AS03	A2AS05;E9QAM5;A2AS03	30;30;30	30;30;30	30;30;30		GENE: Helz2	>tr|A2AS05|A2AS05_MOUSE Helicase with zinc finger domain 2 OS=Mus musculus GN=Helz2 PE=4 SV=2;>sp|E9QAM5|HELZ2_MOUSE Helicase with zinc finger domain 2 OS=Mus musculus GN=Helz2 PE=1 SV=1;>tr|A2AS03|A2AS03_MOUSE Helicase with zinc finger domain 2 OS=Mus mus	3	0.167	0	8	7	8	5					21	6	1	1					9	8	2	3					1.8106	1.1549	1.8725	1.3261	1.8614	1.2897	1.9589	1.7335
Q8VI93;F7CXR7	Q8VI93	50;5	50;5	50;5	2-5-oligoadenylate synthase 3	GENE: Oas3	>sp|Q8VI93|OAS3_MOUSE 2-5-oligoadenylate synthase 3 OS=Mus musculus GN=Oas3 PE=2 SV=1	2	0.64	0	15	31	19	30					34	41	22	38					9	39	23	23					1.0161	0.89622	0.97633	0.91867	0.93237	0.90964	1.0315	0.93511
Q14C51	Q14C51	12	12	12	"Pentatricopeptide repeat domain-containing protein 3, mitochondrial"	GENE: Ptcd3	">sp|Q14C51|PTCD3_MOUSE Pentatricopeptide repeat domain-containing protein 3, mitochondrial OS=Mus musculus GN=Ptcd3 PE=2 SV=2"	1	0.264	5.27e-104	4	5	2	3					0	0	2	2					10	5	7	2					0.79008	1.4882	0.80315	0.80378	0.7241	2.8231	0.75348	0.73231
Q8C0I1;A2AL50;H3BKN2;A2AL49;H3BIY5	Q8C0I1;A2AL50;H3BKN2;A2AL49	13;13;11;9;1	13;13;11;9;1	13;13;11;9;1	"Alkyldihydroxyacetonephosphate synthase, peroxisomal"	GENE: Agps	">sp|Q8C0I1|ADAS_MOUSE Alkyldihydroxyacetonephosphate synthase, peroxisomal OS=Mus musculus GN=Agps PE=1 SV=1;>tr|A2AL50|A2AL50_MOUSE Alkyldihydroxyacetonephosphate synthase, peroxisomal OS=Mus musculus GN=Agps PE=1 SV=1;>tr|H3BKN2|H3BKN2_MOUSE Alkyldihydro"	5	0.299	1.29e-177	1	2	1	2					1	4	3	3					10	6	4	2					0.96964	0.83465	0.77334	0.92111	NaN	NaN	1.0064	0.94823
Q3UVL4;Q3UVL4-2;F6TKZ2;Q3UVL4-3;E0CX85	Q3UVL4;Q3UVL4-2	17;11;2;2;1	17;11;2;2;1	17;11;2;2;1	Vacuolar protein sorting-associated protein 51 homolog	GENE: Vps51	>sp|Q3UVL4|VPS51_MOUSE Vacuolar protein sorting-associated protein 51 homolog OS=Mus musculus GN=Vps51 PE=2 SV=2;>sp|Q3UVL4-2|VPS51_MOUSE Isoform 2 of Vacuolar protein sorting-associated protein 51 homolog OS=Mus musculus GN=Vps51	5	0.341	5.03e-121	1	4	2	2					2	2	2	2					10	9	2	0					NaN	NaN	1.0408	1.0105	0.83526	0.90353	NaN	NaN
P08775	P08775	14	14	14	DNA-directed RNA polymerase II subunit RPB1	GENE: Polr2a	>sp|P08775|RPB1_MOUSE DNA-directed RNA polymerase II subunit RPB1 OS=Mus musculus GN=Polr2a PE=1 SV=3	1	0.125	5.43e-188	4	1	3	2					2	4	1	0					10	4	4	1					0.67587	0.73179	NaN	NaN	0.89192	0.76021	0.7773	0.86928
Q8BMP6	Q8BMP6	15	15	15	Golgi resident protein GCP60	GENE: Acbd3	>sp|Q8BMP6|GCP60_MOUSE Golgi resident protein GCP60 OS=Mus musculus GN=Acbd3 PE=1 SV=3	1	0.394	0	8	9	7	6					2	2	2	2					10	6	7	1					0.91914	1.0547	1.083	1.0921	1.033	1.001	0.92029	1.0448
Q8CI51;Q8CI51-2;Q9CRA2;Q8CI51-3;F8WJI6;E9Q8P5	Q8CI51;Q8CI51-2	20;10;6;6;6;6	20;10;6;6;6;6	20;10;6;6;6;6	PDZ and LIM domain protein 5	GENE: Pdlim5	>sp|Q8CI51|PDLI5_MOUSE PDZ and LIM domain protein 5 OS=Mus musculus GN=Pdlim5 PE=1 SV=4;>sp|Q8CI51-2|PDLI5_MOUSE Isoform 2 of PDZ and LIM domain protein 5 OS=Mus musculus GN=Pdlim5	6	0.514	2.5e-200	14	8	12	9					2	4	5	1					10	6	7	1					0.96534	1.1288	0.94372	1.1587	0.93748	0.92552	0.99074	1.0452
Q3UHJ0;Q3UHJ0-2;Q91Z96-2	Q3UHJ0;Q3UHJ0-2	13;12;1	13;12;1	12;11;0	AP2-associated protein kinase 1	GENE: Aak1	>sp|Q3UHJ0|AAK1_MOUSE AP2-associated protein kinase 1 OS=Mus musculus GN=Aak1 PE=1 SV=2;>sp|Q3UHJ0-2|AAK1_MOUSE Isoform 2 of AP2-associated protein kinase 1 OS=Mus musculus GN=Aak1	3	0.252	0	1	3	4	2					3	5	0	1					10	10	4	1					NaN	NaN	0.93086	0.73666	0.74857	0.77681	0.93213	0.69728
Q3UIA2-2;Q3UIA2;Q3UIA2-4;Q3UIA2-3;E9QAJ9	Q3UIA2-2;Q3UIA2;Q3UIA2-4;Q3UIA2-3;E9QAJ9	16;16;15;15;15	16;16;15;15;15	16;16;15;15;15	Rho GTPase-activating protein 17	GENE: Arhgap17	>sp|Q3UIA2-2|RHG17_MOUSE Isoform 2 of Rho GTPase-activating protein 17 OS=Mus musculus GN=Arhgap17;>sp|Q3UIA2|RHG17_MOUSE Rho GTPase-activating protein 17 OS=Mus musculus GN=Arhgap17 PE=2 SV=1;>sp|Q3UIA2-4|RHG17_MOUSE Isoform 4 of Rho GTPase-activating pro	5	0.32	8.82e-222	4	8	6	1					4	4	2	6					10	6	4	3					0.80124	0.76643	1.0158	0.85895	0.86289	0.96521	NaN	NaN
Q9R0E1;F6W3Q8	Q9R0E1	16;1	14;1	14;1	"Procollagen-lysine,2-oxoglutarate 5-dioxygenase 3"	GENE: Plod3	">sp|Q9R0E1|PLOD3_MOUSE Procollagen-lysine,2-oxoglutarate 5-dioxygenase 3 OS=Mus musculus GN=Plod3 PE=1 SV=1"	2	0.282	1.09e-291	0	2	3	3					5	7	6	9					10	11	6	1					NaN	NaN	0.82701	0.81785	0.95609	0.97427	1.0379	1.4332
Q6VNB8;G3UYW1;Q6VNB8-2;G3UYV1;G3UY81;G3UWK9	Q6VNB8;G3UYW1	25;25;8;3;1;1	25;25;8;3;1;1	25;25;8;3;1;1	WD repeat and FYVE domain-containing protein 3	GENE: Wdfy3	>sp|Q6VNB8|WDFY3_MOUSE WD repeat and FYVE domain-containing protein 3 OS=Mus musculus GN=Wdfy3 PE=1 SV=1;>tr|G3UYW1|G3UYW1_MOUSE WD repeat and FYVE domain-containing protein 3 OS=Mus musculus GN=Wdfy3 PE=1 SV=1	6	0.112	7.21e-182	2	3	0	0					5	4	0	6					10	13	1	8					0.93716	0.87618	0.53572	0.91439	NaN	NaN	NaN	NaN
P45952;D3Z2A5;D6RFD7	P45952	13;1;1	13;1;1	13;1;1	"Medium-chain specific acyl-CoA dehydrogenase, mitochondrial"	GENE: Acadm	">sp|P45952|ACADM_MOUSE Medium-chain specific acyl-CoA dehydrogenase, mitochondrial OS=Mus musculus GN=Acadm PE=1 SV=1"	3	0.435	1.45e-102	5	4	4	3					5	3	8	2					10	6	0	0					0.96388	0.86354	1.0369	0.82895	0.90231	0.66271	0.92979	0.79068
Q9R190	Q9R190	23	23	22	Metastasis-associated protein MTA2	GENE: Mta2	>sp|Q9R190|MTA2_MOUSE Metastasis-associated protein MTA2 OS=Mus musculus GN=Mta2 PE=1 SV=1	1	0.406	0	13	13	8	7					6	0	7	9					10	8	8	2					0.96995	0.94171	0.826	0.85074	0.95326	0.76669	0.84304	0.78527
Q6P5D8	Q6P5D8	35	35	35	Structural maintenance of chromosomes flexible hinge domain-containing protein 1	GENE: Smchd1	>sp|Q6P5D8|SMHD1_MOUSE Structural maintenance of chromosomes flexible hinge domain-containing protein 1 OS=Mus musculus GN=Smchd1 PE=1 SV=2	1	0.259	1.84e-193	16	9	8	11					6	6	0	0					10	7	3	1					0.96851	0.85646	1.0686	1.1487	0.899	0.76816	0.95627	0.87671
Q80WJ7;F6ZSG0;F6QHD1;F6QFT1;F6ZQL0;E9PUX0	Q80WJ7;F6ZSG0;F6QHD1;F6QFT1	27;16;16;14;7;6	27;16;16;14;7;6	27;16;16;14;7;6	Protein LYRIC	GENE: Mtdh	>sp|Q80WJ7|LYRIC_MOUSE Protein LYRIC OS=Mus musculus GN=Mtdh PE=1 SV=1;>tr|F6ZSG0|F6ZSG0_MOUSE Protein LYRIC (Fragment) OS=Mus musculus GN=Mtdh PE=1 SV=1;>tr|F6QHD1|F6QHD1_MOUSE Protein LYRIC (Fragment) OS=Mus musculus GN=Mtdh PE=1 SV=1;>tr|F6QFT1|F6QFT1_M	6	0.551	0	20	19	19	21					6	0	4	6					10	7	5	1					0.99572	0.86801	0.94136	0.80377	1.0235	0.87366	0.99253	0.81629
Q9CZ13	Q9CZ13	15	15	15	"Cytochrome b-c1 complex subunit 1, mitochondrial"	GENE: Uqcrc1	">sp|Q9CZ13|QCR1_MOUSE Cytochrome b-c1 complex subunit 1, mitochondrial OS=Mus musculus GN=Uqcrc1 PE=1 SV=2"	1	0.494	0	6	4	6	3					7	11	10	4					10	13	3	0					0.98261	1.05	1.0867	0.9032	0.94946	1.172	1.1464	1.0306
Q3U9G9	Q3U9G9	22	22	22	Lamin-B receptor	GENE: Lbr	>sp|Q3U9G9|LBR_MOUSE Lamin-B receptor OS=Mus musculus GN=Lbr PE=1 SV=2	1	0.351	0	10	17	11	16					7	4	9	6					10	10	3	1					1.0646	0.97231	1.1089	0.94511	1.0765	1.0152	1.0943	0.97138
E9PYT3;Q91YH5;Q91YH5-2	E9PYT3;Q91YH5;Q91YH5-2	15;15;11	15;15;11	15;15;11	Atlastin-3	GENE: Atl3	>tr|E9PYT3|E9PYT3_MOUSE Atlastin-3 OS=Mus musculus GN=Atl3 PE=4 SV=1;>sp|Q91YH5|ATLA3_MOUSE Atlastin-3 OS=Mus musculus GN=Atl3 PE=2 SV=1;>sp|Q91YH5-2|ATLA3_MOUSE Isoform 2 of Atlastin-3 OS=Mus musculus GN=Atl3	3	0.371	2.16e-295	1	1	3	2					8	9	8	2					10	7	2	0					0.94884	0.76803	NaN	NaN	1.3129	1.2792	1.2082	1.2321
Q6NV83-2;Q6NV83;Q6NV83-3	Q6NV83-2;Q6NV83;Q6NV83-3	17;17;15	17;17;15	17;17;15	U2 snRNP-associated SURP motif-containing protein	GENE: U2surp	>sp|Q6NV83-2|SR140_MOUSE Isoform 2 of U2 snRNP-associated SURP motif-containing protein OS=Mus musculus GN=U2surp;>sp|Q6NV83|SR140_MOUSE U2 snRNP-associated SURP motif-containing protein OS=Mus musculus GN=U2surp PE=2 SV=3;>sp|Q6NV83-3|SR140_MOUSE Isoform	3	0.227	1.89e-132	1	6	5	9					8	10	2	7					10	9	4	4					NaN	NaN	1.0624	0.92335	0.87842	1.083	1.1391	1.0548
D3YXK2;S4R1M2;S4R2Q5;S4R1W0	D3YXK2;S4R1M2	24;24;2;1	24;24;2;1	17;17;2;1	Scaffold attachment factor B1	GENE: Safb	>sp|D3YXK2|SAFB1_MOUSE Scaffold attachment factor B1 OS=Mus musculus GN=Safb PE=1 SV=2;>tr|S4R1M2|S4R1M2_MOUSE Scaffold attachment factor B1 OS=Mus musculus GN=Safb PE=1 SV=1	4	0.306	0	3	6	4	5					8	5	2	6					10	5	3	2					1.1856	0.95888	0.97766	0.68412	1.4589	1.0906	1.0713	0.80728
Q60520;Q60520-1;E9PXF9	Q60520;Q60520-1	18;18;2	18;18;2	18;18;2	Paired amphipathic helix protein Sin3a	GENE: Sin3a	>sp|Q60520|SIN3A_MOUSE Paired amphipathic helix protein Sin3a OS=Mus musculus GN=Sin3a PE=1 SV=3;>sp|Q60520-1|SIN3A_MOUSE Isoform 2 of Paired amphipathic helix protein Sin3a OS=Mus musculus GN=Sin3a	3	0.214	2.94e-167	1	4	2	2					9	8	0	9					10	5	3	1					NaN	NaN	0.74855	0.82264	0.77805	0.64286	NaN	1.2896
Q91V35;P18052-2;P18052	Q91V35;P18052-2;P18052	19;18;18	19;18;18	19;18;18	Receptor-type tyrosine-protein phosphatase alpha	GENE: Ptpra	>tr|Q91V35|Q91V35_MOUSE Receptor-type tyrosine-protein phosphatase OS=Mus musculus GN=Ptpra PE=1 SV=1;>sp|P18052-2|PTPRA_MOUSE Isoform 2 of Receptor-type tyrosine-protein phosphatase alpha OS=Mus musculus GN=Ptpra;>sp|P18052|PTPRA_MOUSE Receptor-type tyros	3	0.344	1.81e-254	4	7	5	7					9	11	2	9					10	12	5	6					1.0098	1.066	0.96472	1.231	0.83109	0.80739	0.96233	0.93344
P51174	P51174	14	14	14	"Long-chain specific acyl-CoA dehydrogenase, mitochondrial"	GENE: Acadl	">sp|P51174|ACADL_MOUSE Long-chain specific acyl-CoA dehydrogenase, mitochondrial OS=Mus musculus GN=Acadl PE=1 SV=2"	1	0.37	5.5e-280	7	8	11	9					9	9	8	5					10	10	6	0					0.89585	0.87418	0.96706	0.86204	0.96867	0.96176	0.97082	0.96479
Q922Q8	Q922Q8	13	13	13	Leucine-rich repeat-containing protein 59	GENE: Lrrc59	>sp|Q922Q8|LRC59_MOUSE Leucine-rich repeat-containing protein 59 OS=Mus musculus GN=Lrrc59 PE=1 SV=1	1	0.508	0	10	6	10	8					9	8	8	4					10	5	5	2					0.97421	1.0677	1.0817	1.099	0.9811	1.062	1.0371	1.0882
Q8BLF1;Q8BYQ0;D6RGP7	Q8BLF1	17;6;1	17;6;1	17;6;1	Neutral cholesterol ester hydrolase 1	GENE: Nceh1	>sp|Q8BLF1|NCEH1_MOUSE Neutral cholesterol ester hydrolase 1 OS=Mus musculus GN=Nceh1 PE=1 SV=1	3	0.517	0	11	12	9	11					9	9	12	5					10	10	8	0					0.85163	0.84183	1.022	0.89015	0.89325	0.89352	0.83446	0.79251
Q6A0A9;Q8C3F2-3;Q8C3F2	Q6A0A9	33;1;1	33;1;1	33;1;1	Constitutive coactivator of PPAR-gamma-like protein 1	GENE: FAM120A	>sp|Q6A0A9|F120A_MOUSE Constitutive coactivator of PPAR-gamma-like protein 1 OS=Mus musculus GN=FAM120A PE=1 SV=2	3	0.465	0	4	11	9	13					10	15	6	9					10	19	7	7					1.1048	0.90638	0.78193	0.8081	0.95266	0.79523	0.87276	0.94239
E9QAF9;Q0VGY8;Q0VGY8-2	E9QAF9;Q0VGY8;Q0VGY8-2	25;25;13	25;25;13	25;25;13	Protein TANC1	GENE: Tanc1	>tr|E9QAF9|E9QAF9_MOUSE Protein TANC1 OS=Mus musculus GN=Tanc1 PE=4 SV=1;>sp|Q0VGY8|TANC1_MOUSE Protein TANC1 OS=Mus musculus GN=Tanc1 PE=2 SV=2;>sp|Q0VGY8-2|TANC1_MOUSE Isoform 2 of Protein TANC1 OS=Mus musculus GN=Tanc1	3	0.21	0	7	4	7	4					12	10	2	1					10	6	3	1					0.80561	0.81108	0.97445	0.93172	0.88953	0.90952	1.6991	0.91251
Q9R0C8;Q9R0C8-4;Q9R0C8-3;A2CFF5	Q9R0C8;Q9R0C8-4	31;24;7;6	30;23;7;6	30;23;7;6	Guanine nucleotide exchange factor VAV3	GENE: Vav3	>sp|Q9R0C8|VAV3_MOUSE Guanine nucleotide exchange factor VAV3 OS=Mus musculus GN=Vav3 PE=1 SV=2;>sp|Q9R0C8-4|VAV3_MOUSE Isoform 4 of Guanine nucleotide exchange factor VAV3 OS=Mus musculus GN=Vav3	4	0.496	0	2	6	5	0					13	11	1	12					10	6	5	12					0.69466	0.57049	0.87239	0.82614	0.81452	0.69998	NaN	NaN
Q9CZN7	Q9CZN7	21	21	20	Serine hydroxymethyltransferase	GENE: Shmt2	>tr|Q9CZN7|Q9CZN7_MOUSE Serine hydroxymethyltransferase OS=Mus musculus GN=Shmt2 PE=1 SV=1	1	0.579	0	10	7	7	11					13	15	12	8					10	11	7	3					0.93756	0.92787	0.99026	0.95521	0.95598	0.94313	0.99735	0.8635
P70336;F8VPK5;P70336-2	P70336;F8VPK5;P70336-2	40;39;39	40;39;39	36;35;35	Rho-associated protein kinase 2	GENE: Rock2	>sp|P70336|ROCK2_MOUSE Rho-associated protein kinase 2 OS=Mus musculus GN=Rock2 PE=1 SV=1;>tr|F8VPK5|F8VPK5_MOUSE Rho-associated protein kinase OS=Mus musculus GN=Rock2 PE=3 SV=1;>sp|P70336-2|ROCK2_MOUSE Isoform 2 of Rho-associated protein kinase 2 OS=Mus	3	0.358	0	10	18	15	11					16	11	3	9					10	17	5	9					0.95631	0.9472	0.9806	1.0971	1.0092	1.0818	1.0534	1.1209
Q8BFR5;D3YVN7;Q8BFR5-2	Q8BFR5;D3YVN7;Q8BFR5-2	22;22;18	22;22;18	22;22;18	"Elongation factor Tu, mitochondrial;Elongation factor Tu"	GENE: Tufm;Gm9755	">sp|Q8BFR5|EFTU_MOUSE Elongation factor Tu, mitochondrial OS=Mus musculus GN=Tufm PE=1 SV=1;>tr|D3YVN7|D3YVN7_MOUSE Elongation factor Tu OS=Mus musculus GN=Gm9755 PE=3 SV=1;>sp|Q8BFR5-2|EFTU_MOUSE Isoform 2 of Elongation factor Tu, mitochondrial OS=Mus mus"	3	0.553	0	8	5	4	7					17	18	14	9					10	12	3	0					1.079	1.0634	1.0584	0.9702	1.039	0.76703	0.93682	0.91464
Q8K1X4	Q8K1X4	44	44	43		GENE: Nckap1l	>tr|Q8K1X4|Q8K1X4_MOUSE NCK associated protein 1 like OS=Mus musculus GN=Nckap1l PE=2 SV=1	1	0.526	0	3	13	6	16					26	28	17	32					10	31	16	13					0.91615	1.1577	1.0392	1.0482	0.99863	1.0285	0.98739	1.1713
Q8CGF7-2;Q8CGF7;Q8CGF7-3	Q8CGF7-2;Q8CGF7;Q8CGF7-3	12;12;9	12;12;9	12;12;9	Transcription elongation regulator 1	GENE: Tcerg1	>sp|Q8CGF7-2|TCRG1_MOUSE Isoform 2 of Transcription elongation regulator 1 OS=Mus musculus GN=Tcerg1;>sp|Q8CGF7|TCRG1_MOUSE Transcription elongation regulator 1 OS=Mus musculus GN=Tcerg1 PE=1 SV=2;>sp|Q8CGF7-3|TCRG1_MOUSE Isoform 3 of Transcription elongat	3	0.147	4.01e-120	2	4	2	0					1	3	0	2					11	7	2	4					1.1732	1.3006	0.94318	0.9298	0.68285	1.171	NaN	NaN
P46061	P46061	20	20	20	Ran GTPase-activating protein 1	GENE: Rangap1	>sp|P46061|RAGP1_MOUSE Ran GTPase-activating protein 1 OS=Mus musculus GN=Rangap1 PE=1 SV=2	1	0.469	3.84e-291	10	11	14	9					1	2	3	2					11	5	4	1					1.1445	0.81455	0.96487	0.80428	0.98992	0.85195	0.99162	0.79819
Q61584-4;Q61584-3;Q61584;Q61584-5;Q61584-6;Q61584-2;Q61584-7	Q61584-4;Q61584-3;Q61584;Q61584-5;Q61584-6;Q61584-2;Q61584-7	15;15;15;14;14;13;12	15;15;15;14;14;13;12	14;14;14;13;13;12;11	Fragile X mental retardation syndrome-related protein 1	GENE: Fxr1	>sp|Q61584-4|FXR1_MOUSE Isoform C of Fragile X mental retardation syndrome-related protein 1 OS=Mus musculus GN=Fxr1;>sp|Q61584-3|FXR1_MOUSE Isoform B of Fragile X mental retardation syndrome-related protein 1 OS=Mus musculus GN=Fxr1;>sp|Q61584|FXR1_MOUSE	7	0.314	0	3	1	2	2					2	1	3	2					11	9	6	0					1.0172	1.1486	0.82304	1.181	1.0558	0.91424	0.89991	0.93542
O35841	O35841	14	14	14	Apoptosis inhibitor 5	GENE: Api5	>sp|O35841|API5_MOUSE Apoptosis inhibitor 5 OS=Mus musculus GN=Api5 PE=1 SV=2	1	0.411	4e-217	4	3	3	1					2	2	2	2					11	8	5	0					0.93194	0.92172	0.90418	0.64982	1.1414	0.81746	NaN	NaN
Q8R1Q8	Q8R1Q8	16	15	15	Cytoplasmic dynein 1 light intermediate chain 1	GENE: Dync1li1	>sp|Q8R1Q8|DC1L1_MOUSE Cytoplasmic dynein 1 light intermediate chain 1 OS=Mus musculus GN=Dync1li1 PE=1 SV=1	1	0.472	3.53e-303	2	5	4	3					3	2	5	2					11	11	6	0					0.37896	0.4614	1.0598	1.021	1.0534	1.005	0.98701	1.0294
Q9CXF4	Q9CXF4	14	14	14	TBC1 domain family member 15	GENE: Tbc1d15	>sp|Q9CXF4|TBC15_MOUSE TBC1 domain family member 15 OS=Mus musculus GN=Tbc1d15 PE=1 SV=1	1	0.243	1.18e-102	3	1	2	4					3	0	3	2					11	7	4	1					0.6547	0.54309	NaN	NaN	1.2659	0.99369	0.89134	0.78349
F6RJ39;Q9JIX8-4;Q9JIX8;Q52KR6;Q9JIX8-3;B8JJ92;Q9JIX8-2;B8JJ91;B8JJ90;F6Q8C0;B8JJ89	F6RJ39;Q9JIX8-4;Q9JIX8;Q52KR6;Q9JIX8-3;B8JJ92;Q9JIX8-2;B8JJ91	19;18;18;13;12;12;12;12;3;2;1	19;18;18;13;12;12;12;12;3;2;1	18;17;17;13;12;12;12;12;3;2;1	Apoptotic chromatin condensation inducer in the nucleus	GENE: Acin1	>tr|F6RJ39|F6RJ39_MOUSE Apoptotic chromatin condensation inducer in the nucleus (Fragment) OS=Mus musculus GN=Acin1 PE=1 SV=1;>sp|Q9JIX8-4|ACINU_MOUSE Isoform 4 of Apoptotic chromatin condensation inducer in the nucleus OS=Mus musculus GN=Acin1;>sp|Q9JIX8|	11	0.205	4.29e-210	4	7	7	3					3	3	3	5					11	10	4	3					1.0138	0.83045	1.0361	0.9004	1.1477	0.77891	0.9509	0.76715
P58681	P58681	20	20	20	Toll-like receptor 7	GENE: Tlr7	>sp|P58681|TLR7_MOUSE Toll-like receptor 7 OS=Mus musculus GN=Tlr7 PE=1 SV=1	1	0.308	4.65e-200	4	1	5	3					3	4	6	6					11	7	9	2					0.99573	0.91772	NaN	NaN	1.0094	1.0047	1.0584	1.1756
P21619;P21619-2	P21619;P21619-2	23;14	20;12	20;12	Lamin-B2	GENE: Lmnb2	>sp|P21619|LMNB2_MOUSE Lamin-B2 OS=Mus musculus GN=Lmnb2 PE=1 SV=2;>sp|P21619-2|LMNB2_MOUSE Isoform B3 of Lamin-B2 OS=Mus musculus GN=Lmnb2	2	0.485	0	6	5	6	6					3	0	3	1					11	5	2	0					0.95788	0.64685	1.0046	0.71619	0.98598	0.62065	0.87962	0.69456
Q8R0X7;D6REF7;D3YZT4;D3YY13;D3Z1Z3	Q8R0X7;D6REF7	18;15;8;2;2	18;15;8;2;2	18;15;8;2;2	Sphingosine-1-phosphate lyase 1	GENE: Sgpl1	>sp|Q8R0X7|SGPL1_MOUSE Sphingosine-1-phosphate lyase 1 OS=Mus musculus GN=Sgpl1 PE=2 SV=1;>tr|D6REF7|D6REF7_MOUSE Sphingosine-1-phosphate lyase 1 OS=Mus musculus GN=Sgpl1 PE=3 SV=1	5	0.373	1.26e-120	7	3	5	5					5	7	7	8					11	10	5	0					0.95355	1.0315	0.98926	1.1985	0.81301	0.89815	0.99351	0.98349
Q9CZW4;E9PUC2;D3Z4I4	Q9CZW4;E9PUC2	18;15;3	17;14;3	17;14;3	Long-chain-fatty-acid--CoA ligase 3	GENE: Acsl3	>sp|Q9CZW4|ACSL3_MOUSE Long-chain-fatty-acid--CoA ligase 3 OS=Mus musculus GN=Acsl3 PE=1 SV=2;>tr|E9PUC2|E9PUC2_MOUSE Long-chain-fatty-acid--CoA ligase 3 OS=Mus musculus GN=Acsl3 PE=1 SV=1	3	0.336	5.98e-204	4	1	2	3					6	1	6	6					11	9	6	2					0.76685	0.77429	NaN	NaN	0.66681	0.94005	0.81542	1.098
Q501J6;Q3U741;Q501J6-2	Q501J6;Q3U741;Q501J6-2	23;23;17	14;14;9	14;14;9	Probable ATP-dependent RNA helicase DDX17	GENE: Ddx17	">sp|Q501J6|DDX17_MOUSE Probable ATP-dependent RNA helicase DDX17 OS=Mus musculus GN=Ddx17 PE=2 SV=1;>tr|Q3U741|Q3U741_MOUSE DEAD (Asp-Glu-Ala-Asp) box polypeptide 17, isoform CRA_a OS=Mus musculus GN=Ddx17 PE=2 SV=1;>sp|Q501J6-2|DDX17_MOUSE Isoform 2 of Pr"	3	0.408	3.78e-264	7	7	9	7					6	0	8	7					11	7	8	4					0.92211	1.0641	0.89821	0.93137	0.92181	0.82318	0.99362	0.85182
Q9DBS1	Q9DBS1	17	17	17	Transmembrane protein 43	GENE: Tmem43	>sp|Q9DBS1|TMM43_MOUSE Transmembrane protein 43 OS=Mus musculus GN=Tmem43 PE=1 SV=1	1	0.555	0	10	10	13	10					7	5	13	2					11	5	7	1					0.98966	0.85458	0.91916	0.79905	0.92437	0.81135	0.89899	0.80791
Q60737;A2ANR6;Q6NSS6	Q60737	13;4;2	13;4;2	13;4;2	Casein kinase II subunit alpha	GENE: Csnk2a1	>sp|Q60737|CSK21_MOUSE Casein kinase II subunit alpha OS=Mus musculus GN=Csnk2a1 PE=1 SV=2	3	0.445	2.54e-230	4	3	3	3					8	9	5	0					11	7	6	1					0.93615	0.87218	1.0167	0.76564	1.0002	0.82622	0.62963	0.55661
P46471;Q8BVQ9	P46471;Q8BVQ9	19;19	19;19	19;19	26S protease regulatory subunit 7	GENE: Psmc2	>sp|P46471|PRS7_MOUSE 26S protease regulatory subunit 7 OS=Mus musculus GN=Psmc2 PE=1 SV=5;>tr|Q8BVQ9|Q8BVQ9_MOUSE 26S protease regulatory subunit 7 OS=Mus musculus GN=Psmc2 PE=2 SV=1	2	0.513	2.01e-190	10	9	9	8					8	11	9	1					11	5	1	0					0.96668	1.0065	0.91373	0.94315	0.9762	0.99738	1.0882	1.3626
P62196;Q8K1K2	P62196;Q8K1K2	23;19	23;19	23;19	26S protease regulatory subunit 8	GENE: Psmc5	>sp|P62196|PRS8_MOUSE 26S protease regulatory subunit 8 OS=Mus musculus GN=Psmc5 PE=1 SV=1;>tr|Q8K1K2|Q8K1K2_MOUSE 26S protease regulatory subunit 8 OS=Mus musculus GN=Psmc5 PE=2 SV=1	2	0.643	0	10	15	11	10					8	11	14	4					11	9	1	1					1.048	1.114	1.0272	0.98824	1.0967	1.06	0.9756	0.95556
Q00PI9	Q00PI9	22	22	22	Heterogeneous nuclear ribonucleoprotein U-like protein 2	GENE: Hnrnpul2	>sp|Q00PI9|HNRL2_MOUSE Heterogeneous nuclear ribonucleoprotein U-like protein 2 OS=Mus musculus GN=Hnrnpul2 PE=1 SV=2	1	0.376	3.41e-231	4	8	8	4					9	11	5	9					11	9	3	8					1.1858	0.6909	0.77159	0.80544	1.0067	0.75977	1.107	0.73725
Q3UJB9;G5E896;Q3UJB9-2;D6RE33;F6ZJ27;F6V5I7	Q3UJB9;G5E896;Q3UJB9-2;D6RE33	23;23;22;20;4;1	23;23;22;20;4;1	23;23;22;20;4;1	Enhancer of mRNA-decapping protein 4	GENE: Edc4	">sp|Q3UJB9|EDC4_MOUSE Enhancer of mRNA-decapping protein 4 OS=Mus musculus GN=Edc4 PE=1 SV=2;>tr|G5E896|G5E896_MOUSE Enhancer of mRNA decapping 4, isoform CRA_b OS=Mus musculus GN=Edc4 PE=1 SV=1;>sp|Q3UJB9-2|EDC4_MOUSE Isoform 2 of Enhancer of mRNA-decappi"	6	0.289	0	6	5	8	3					9	9	1	8					11	11	6	7					1.03	1.0054	0.76284	0.67377	0.89017	0.83207	0.83242	0.92058
P57716	P57716	14	14	14	Nicastrin	GENE: Ncstn	>sp|P57716|NICA_MOUSE Nicastrin OS=Mus musculus GN=Ncstn PE=1 SV=3	1	0.28	0	7	11	8	9					9	11	2	11					11	11	9	6					0.88268	0.94978	0.99365	0.9893	0.85438	0.9702	0.9735	0.99107
O35382;Q8C391;Q9CXE1	O35382;Q8C391;Q9CXE1	21;13;11	21;13;11	21;13;11	Exocyst complex component 4	GENE: Exoc4	>sp|O35382|EXOC4_MOUSE Exocyst complex component 4 OS=Mus musculus GN=Exoc4 PE=1 SV=2;>tr|Q8C391|Q8C391_MOUSE Exocyst complex component 4 OS=Mus musculus GN=Exoc4 PE=2 SV=1;>tr|Q9CXE1|Q9CXE1_MOUSE Exocyst complex component 4 OS=Mus musculus GN=Exoc4 PE=2 S	3	0.293	0	0	1	3	2					10	7	2	6					11	12	4	7					NaN	NaN	NaN	NaN	0.95942	1.1131	1.0967	1.0586
B1ASP2;P52332	B1ASP2;P52332	25;23	25;23	23;21	Tyrosine-protein kinase;Tyrosine-protein kinase JAK1	GENE: Jak1	>tr|B1ASP2|B1ASP2_MOUSE Tyrosine-protein kinase OS=Mus musculus GN=Jak1 PE=3 SV=1;>sp|P52332|JAK1_MOUSE Tyrosine-protein kinase JAK1 OS=Mus musculus GN=Jak1 PE=1 SV=1	2	0.268	2.25e-288	0	2	2	3					10	9	4	12					11	9	5	1					NaN	NaN	1.0415	0.73099	NaN	NaN	1.1274	0.84206
B1AZI6;E9Q5E2;F6RBN0;F6SBF2;F6QCT0;B1AZI7;Q8C690	B1AZI6	27;13;2;2;1;1;1	27;13;2;2;1;1;1	27;13;2;2;1;1;1	THO complex subunit 2	GENE: Thoc2	>sp|B1AZI6|THOC2_MOUSE THO complex subunit 2 OS=Mus musculus GN=Thoc2 PE=1 SV=1	7	0.228	7.74e-290	6	7	6	7					10	9	1	17					11	6	7	8					1.3593	1.1761	0.9889	1.1332	1.2033	1.1565	1.12	1.0014
Q6ZWR6-4;Q6ZWR6;Q6ZWR6-5	Q6ZWR6-4;Q6ZWR6	39;39;2	39;39;2	32;32;2	Nesprin-1	GENE: Syne1	>sp|Q6ZWR6-4|SYNE1_MOUSE Isoform 4 of Nesprin-1 OS=Mus musculus GN=Syne1;>sp|Q6ZWR6|SYNE1_MOUSE Nesprin-1 OS=Mus musculus GN=Syne1 PE=1 SV=2	3	0.066	1.79e-300	3	5	6	3					11	6	2	5					11	14	3	6					2.3	0.53176	1.5502	0.72069	3.9332	0.7682	3.3231	0.59184
P21956-2;P21956	P21956-2;P21956	18;18	18;18	18;18	Lactadherin	GENE: Mfge8	>sp|P21956-2|MFGM_MOUSE Isoform 2 of Lactadherin OS=Mus musculus GN=Mfge8;>sp|P21956|MFGM_MOUSE Lactadherin OS=Mus musculus GN=Mfge8 PE=1 SV=3	2	0.481	0	9	4	9	7					11	11	14	7					11	11	4	0					0.95288	0.96007	0.96344	0.96368	0.80039	0.95059	0.91924	1.0658
D3Z2E7;E9Q3L4	D3Z2E7;E9Q3L4	20;20	20;20	16;16		GENE: AI607873	>tr|D3Z2E7|D3Z2E7_MOUSE Protein AI607873 OS=Mus musculus GN=AI607873 PE=4 SV=1;>tr|E9Q3L4|E9Q3L4_MOUSE Protein AI607873 OS=Mus musculus GN=AI607873 PE=4 SV=2	2	0.31	0	10	9	9	11					11	10	4	11					11	10	9	9					1.336	1.2848	1.3485	1.1885	1.4584	1.4178	1.2746	1.3692
Q9Z1Z2	Q9Z1Z2	18	18	18	Serine-threonine kinase receptor-associated protein	GENE: Strap	>sp|Q9Z1Z2|STRAP_MOUSE Serine-threonine kinase receptor-associated protein OS=Mus musculus GN=Strap PE=1 SV=2	1	0.671	0	1	2	3	2					12	12	15	8					11	9	5	1					NaN	NaN	0.87307	1.0121	1.1557	0.84797	NaN	NaN
P67778;Q5SQG5	P67778;Q5SQG5	16;12	16;12	16;12	Prohibitin	GENE: Phb	>sp|P67778|PHB_MOUSE Prohibitin OS=Mus musculus GN=Phb PE=1 SV=1;>tr|Q5SQG5|Q5SQG5_MOUSE Prohibitin (Fragment) OS=Mus musculus GN=Phb PE=1 SV=1	2	0.757	0	4	0	3	4					15	12	13	6					11	0	4	3					0.70842	0.82543	NaN	NaN	NaN	NaN	0.81555	1.009
P62702;Q3V1Z5;V9GWY0;D3Z2E6	P62702;Q3V1Z5;V9GWY0	17;12;10;1	17;12;10;1	17;12;10;1	"40S ribosomal protein S4, X isoform"	GENE: Rps4x;Rps4y2	">sp|P62702|RS4X_MOUSE 40S ribosomal protein S4, X isoform OS=Mus musculus GN=Rps4x PE=2 SV=2;>tr|Q3V1Z5|Q3V1Z5_MOUSE Protein Rps4l OS=Mus musculus GN=Rps4l PE=2 SV=1;>tr|V9GWY0|V9GWY0_MOUSE MCG1288 OS=Mus musculus GN=Gm15013 PE=3 SV=1"	4	0.574	2.55e-280	13	12	15	13					16	15	14	12					11	2	7	2					1.1241	1.16	1.0363	1.1781	1.0798	1.0854	1.0233	1.0927
Q8BJW6;Q8BJW6-2;D3YZZ6;D6RFN2;D6RGA6	Q8BJW6;Q8BJW6-2	15;11;6;2;2	15;11;6;2;2	15;11;6;2;2	Eukaryotic translation initiation factor 2A	GENE: Eif2a	>sp|Q8BJW6|EIF2A_MOUSE Eukaryotic translation initiation factor 2A OS=Mus musculus GN=Eif2a PE=2 SV=2;>sp|Q8BJW6-2|EIF2A_MOUSE Isoform 2 of Eukaryotic translation initiation factor 2A OS=Mus musculus GN=Eif2a	5	0.429	6.95e-232	6	4	3	7					2	4	4	2					12	5	6	0					0.90605	0.788	0.87899	0.8581	0.94511	0.63276	0.76549	0.7949
P16332	P16332	15	15	15	"Methylmalonyl-CoA mutase, mitochondrial"	GENE: Mut	">sp|P16332|MUTA_MOUSE Methylmalonyl-CoA mutase, mitochondrial OS=Mus musculus GN=Mut PE=1 SV=2"	1	0.317	1.62e-169	0	5	3	4					4	0	0	5					12	8	5	6					NaN	NaN	0.98099	1.0323	0.98832	0.84991	1.0081	1.1609
Q5D0E0;O88351;Q3U141;F6ULQ4;F6XPL0	Q5D0E0;O88351;Q3U141	19;18;10;4;1	19;18;10;4;1	19;18;10;4;1	Inhibitor of nuclear factor kappa-B kinase subunit beta	GENE: Ikbkb	>tr|Q5D0E0|Q5D0E0_MOUSE Ikbkb protein OS=Mus musculus GN=Ikbkb PE=2 SV=1;>sp|O88351|IKKB_MOUSE Inhibitor of nuclear factor kappa-B kinase subunit beta OS=Mus musculus GN=Ikbkb PE=1 SV=1;>tr|Q3U141|Q3U141_MOUSE Inhibitor of nuclear factor kappa-B kinase sub	5	0.291	3.67e-276	1	5	5	3					4	4	2	5					12	13	2	4					0.98679	0.85583	1.047	0.95754	0.94966	0.67333	0.92427	1.0011
Q8BH59;V9GXX9	Q8BH59	19;3	16;3	16;3	Calcium-binding mitochondrial carrier protein Aralar1	GENE: Slc25a12	>sp|Q8BH59|CMC1_MOUSE Calcium-binding mitochondrial carrier protein Aralar1 OS=Mus musculus GN=Slc25a12 PE=1 SV=1	2	0.411	0	1	2	0	3					4	2	6	5					12	8	4	2					NaN	NaN	1.2973	0.92523	NaN	NaN	1.1782	0.84707
Q9Z1G4-3;Q9Z1G4-2;K3W4T3;Q9Z1G4;A2A599	Q9Z1G4-3;Q9Z1G4-2;K3W4T3;Q9Z1G4	17;17;17;17;2	16;16;16;16;2	15;15;15;15;2	V-type proton ATPase 116 kDa subunit a isoform 1	GENE: Atp6v0a1	>sp|Q9Z1G4-3|VPP1_MOUSE Isoform A1-III of V-type proton ATPase 116 kDa subunit a isoform 1 OS=Mus musculus GN=Atp6v0a1;>sp|Q9Z1G4-2|VPP1_MOUSE Isoform A1-I of V-type proton ATPase 116 kDa subunit a isoform 1 OS=Mus musculus GN=Atp6v0a1;>tr|K3W4T3|K3W4T3_MO	5	0.267	6.57e-118	2	4	3	2					4	3	4	5					12	7	3	4					0.62241	0.53452	0.81219	0.66432	0.96588	0.8233	1.0671	0.8844
Q8K297	Q8K297	17	17	17	Procollagen galactosyltransferase 1	GENE: Colgalt1	>sp|Q8K297|GT251_MOUSE Procollagen galactosyltransferase 1 OS=Mus musculus GN=Colgalt1 PE=1 SV=2	1	0.366	1.24e-226	4	3	2	1					4	0	4	4					12	14	9	5					1.0169	0.80358	1.1499	0.72789	0.85224	2.7207	NaN	NaN
P57080	P57080	22	22	22	Ubiquitin carboxyl-terminal hydrolase 25	GENE: Usp25	>sp|P57080|UBP25_MOUSE Ubiquitin carboxyl-terminal hydrolase 25 OS=Mus musculus GN=Usp25 PE=1 SV=2	1	0.296	0	5	3	7	7					4	4	1	10					12	15	3	2					1.1702	1.059	1.1627	1.1321	1.1435	1.2737	1.1824	1.3021
P48025;E9PWE9	P48025;E9PWE9	18;17	18;17	18;17	Tyrosine-protein kinase SYK;Tyrosine-protein kinase	GENE: Syk	>sp|P48025|KSYK_MOUSE Tyrosine-protein kinase SYK OS=Mus musculus GN=Syk PE=1 SV=2;>tr|E9PWE9|E9PWE9_MOUSE Tyrosine-protein kinase OS=Mus musculus GN=Syk PE=1 SV=1	2	0.475	0	3	4	3	6					6	6	6	6					12	12	9	3					1.0216	1.0926	1.0398	1.4078	1.0325	1.3481	1.1186	1.2121
E9PWY9;Q8C0C7;D6RIJ2	E9PWY9;Q8C0C7	20;20;4	20;20;4	20;20;4	Phenylalanine--tRNA ligase alpha subunit	GENE: Farsa	>tr|E9PWY9|E9PWY9_MOUSE Phenylalanine--tRNA ligase alpha subunit OS=Mus musculus GN=Farsa PE=3 SV=1;>sp|Q8C0C7|SYFA_MOUSE Phenylalanine--tRNA ligase alpha subunit OS=Mus musculus GN=Farsa PE=2 SV=1	3	0.509	0	7	5	8	3					6	8	7	5					12	12	7	2					0.97889	1.0616	1.0087	1.2363	0.97485	1.1213	0.97142	1.1286
P11688	P11688	20	20	20	Integrin alpha-5;Integrin alpha-5 heavy chain;Integrin alpha-5 light chain	GENE: Itga5	>sp|P11688|ITA5_MOUSE Integrin alpha-5 OS=Mus musculus GN=Itga5 PE=1 SV=3	1	0.23	0	8	7	9	8					6	4	0	10					12	10	4	7					1.2789	2.0056	1.327	1.9854	1.1507	2.0587	1.2159	1.697
A2RSY6;A2RSY6-2;A2RSY6-3	A2RSY6;A2RSY6-2	16;14;3	16;14;3	16;14;3	TRMT1-like protein	GENE: Trmt1l	>sp|A2RSY6|TRM1L_MOUSE TRMT1-like protein OS=Mus musculus GN=Trmt1l PE=2 SV=1;>sp|A2RSY6-2|TRM1L_MOUSE Isoform 2 of TRMT1-like protein OS=Mus musculus GN=Trmt1l	3	0.365	0	1	2	2	4					7	3	8	4					12	8	6	4					NaN	NaN	0.94289	0.93633	0.98644	0.98855	1.1543	0.86389
P28271	P28271	21	21	21	Cytoplasmic aconitate hydratase	GENE: Aco1	>sp|P28271|ACOC_MOUSE Cytoplasmic aconitate hydratase OS=Mus musculus GN=Aco1 PE=1 SV=3	1	0.375	4.38e-265	2	4	4	0					8	15	3	14					12	8	8	8					0.93211	0.88491	1.0129	0.84124	0.99717	1.1962	NaN	NaN
B1AU25;Q9Z0X1	B1AU25;Q9Z0X1	19;19	19;19	19;19	"Apoptosis-inducing factor 1, mitochondrial"	GENE: Aifm1	">tr|B1AU25|B1AU25_MOUSE Apoptosis-inducing factor 1, mitochondrial OS=Mus musculus GN=Aifm1 PE=1 SV=1;>sp|Q9Z0X1|AIFM1_MOUSE Apoptosis-inducing factor 1, mitochondrial OS=Mus musculus GN=Aifm1 PE=1 SV=1"	2	0.403	8.1e-258	3	2	4	2					8	8	7	8					12	10	7	2					0.9034	1.03	0.88671	0.73662	0.9437	1.0213	0.91862	1.043
Q9D906;S4R2T5;S4R2D5;S4R2P7;S4R1T0;S4R1N8;S4R1U3;S4R1W9;S4R1K1	Q9D906;S4R2T5;S4R2D5	21;20;18;9;8;5;2;2;1	21;20;18;9;8;5;2;2;1	21;20;18;9;8;5;2;2;1	Ubiquitin-like modifier-activating enzyme ATG7	GENE: Atg7	>sp|Q9D906|ATG7_MOUSE Ubiquitin-like modifier-activating enzyme ATG7 OS=Mus musculus GN=Atg7 PE=1 SV=1;>tr|S4R2T5|S4R2T5_MOUSE Ubiquitin-like modifier-activating enzyme ATG7 OS=Mus musculus GN=Atg7 PE=4 SV=1;>tr|S4R2D5|S4R2D5_MOUSE Ubiquitin-like modifier-	9	0.41	3.62e-233	5	3	2	4					8	0	8	6					12	11	11	1					0.93872	0.92773	0.98439	0.88354	0.93394	0.80473	0.88956	0.78727
P54071;D6RIL6	P54071	19;9	17;7	17;7	"Isocitrate dehydrogenase [NADP], mitochondrial"	GENE: Idh2	">sp|P54071|IDHP_MOUSE Isocitrate dehydrogenase [NADP], mitochondrial OS=Mus musculus GN=Idh2 PE=1 SV=3"	2	0.445	0	6	5	6	4					9	12	13	6					12	7	2	0					0.87254	0.89501	0.78324	0.99591	0.8976	1.0024	0.84181	0.97523
Q5SV02;P70388;P70388-2;A8Y5I3;E9PUJ2;P70388-4	Q5SV02;P70388;P70388-2;A8Y5I3	29;29;26;15;14;12	29;29;26;15;14;12	22;22;19;15;14;12	DNA repair protein RAD50	GENE: Rad50	>tr|Q5SV02|Q5SV02_MOUSE DNA repair protein RAD50 OS=Mus musculus GN=Rad50 PE=1 SV=1;>sp|P70388|RAD50_MOUSE DNA repair protein RAD50 OS=Mus musculus GN=Rad50 PE=1 SV=1;>sp|P70388-2|RAD50_MOUSE Isoform 2 of DNA repair protein RAD50 OS=Mus musculus GN=Rad50;>	6	0.259	0	7	7	7	7					9	10	1	7					12	7	3	4					1.0374	0.95018	1.1111	0.89584	1.0719	0.86366	1.0728	0.88237
Q60930;G3UX26;D3YZT5;D3YUN8	Q60930;G3UX26;D3YZT5	14;12;9;4	14;12;9;4	14;12;9;4	Voltage-dependent anion-selective channel protein 2	GENE: Vdac2	>sp|Q60930|VDAC2_MOUSE Voltage-dependent anion-selective channel protein 2 OS=Mus musculus GN=Vdac2 PE=1 SV=2;>tr|G3UX26|G3UX26_MOUSE Voltage-dependent anion-selective channel protein 2 (Fragment) OS=Mus musculus GN=Vdac2 PE=1 SV=1;>tr|D3YZT5|D3YZT5_MOUSE	4	0.603	0	7	2	4	5					9	10	13	8					12	3	6	4					0.83445	0.92143	0.98238	1.0246	1.0082	0.91761	0.80447	0.99434
O70194	O70194	21	21	21	Eukaryotic translation initiation factor 3 subunit D	GENE: Eif3d	>sp|O70194|EIF3D_MOUSE Eukaryotic translation initiation factor 3 subunit D OS=Mus musculus GN=Eif3d PE=1 SV=2	1	0.516	0	11	10	10	10					9	10	11	6					12	10	11	1					1.0229	0.95359	1.1402	1.0192	1.061	1.0159	0.98655	1.0003
P28867;P28867-2;Q1MX41;Q1MX43;Q1MX40;Q1MX42;B1AYX8;Q8CAV6;Q02111	P28867;P28867-2;Q1MX41;Q1MX43;Q1MX40;Q1MX42	20;19;16;16;15;15;1;1;1	20;19;16;16;15;15;1;1;1	19;18;15;15;14;14;1;1;1	Protein kinase C delta type;Protein kinase C delta type regulatory subunit;Protein kinase C delta type catalytic subunit	GENE: Prkcd	>sp|P28867|KPCD_MOUSE Protein kinase C delta type OS=Mus musculus GN=Prkcd PE=1 SV=3;>sp|P28867-2|KPCD_MOUSE Isoform 2 of Protein kinase C delta type OS=Mus musculus GN=Prkcd;>tr|Q1MX41|Q1MX41_MOUSE Protein kinase C delta type OS=Mus musculus GN=Prkcd PE=1	9	0.364	9.8e-237	1	4	3	2					10	0	4	8					12	14	4	6					NaN	NaN	1.0701	1.0432	1.0857	1.1771	NaN	NaN
Q3UDE2;F2Z423	Q3UDE2	21;1	21;1	21;1	Tubulin--tyrosine ligase-like protein 12	GENE: Ttll12	>sp|Q3UDE2|TTL12_MOUSE Tubulin--tyrosine ligase-like protein 12 OS=Mus musculus GN=Ttll12 PE=2 SV=1	2	0.487	1.38e-147	1	2	1	3					10	0	6	11					12	11	12	1					NaN	NaN	0.89918	0.6534	NaN	NaN	1.1686	0.93612
Q8CDG3;Q8CDG3-2	Q8CDG3;Q8CDG3-2	29;20	29;20	29;20	Deubiquitinating protein VCIP135	GENE: Vcpip1	>sp|Q8CDG3|VCIP1_MOUSE Deubiquitinating protein VCIP135 OS=Mus musculus GN=Vcpip1 PE=2 SV=1;>sp|Q8CDG3-2|VCIP1_MOUSE Isoform 2 of Deubiquitinating protein VCIP135 OS=Mus musculus GN=Vcpip1	2	0.334	0	4	4	2	2					10	10	3	10					12	14	6	6					0.92005	0.94965	1.1827	1.1372	1.6067	1.2377	1.2098	1.5601
Q922J3;D3Z2Z1;F8WIA1;Q922J3-2;D3Z3M7;F6RCU2;Q8C0S5;F6RAY2	Q922J3;D3Z2Z1;F8WIA1;Q922J3-2;D3Z3M7;F6RCU2;Q8C0S5	49;47;47;46;42;35;25;5	49;47;47;46;42;35;25;5	31;29;29;28;25;19;22;5	CAP-Gly domain-containing linker protein 1	GENE: Clip1	>sp|Q922J3|CLIP1_MOUSE CAP-Gly domain-containing linker protein 1 OS=Mus musculus GN=Clip1 PE=1 SV=1;>tr|D3Z2Z1|D3Z2Z1_MOUSE CAP-Gly domain-containing linker protein 1 OS=Mus musculus GN=Clip1 PE=1 SV=1;>tr|F8WIA1|F8WIA1_MOUSE CAP-Gly domain-containing lin	8	0.442	0	14	12	18	16					10	14	1	10					12	11	13	8					0.96701	1.0048	1.0021	0.94826	0.91142	0.97343	1.0326	0.94679
O35129;F6QPR1;F6Q8V7	O35129;F6QPR1	18;10;7	18;10;7	18;10;7	Prohibitin-2	GENE: Phb2	>sp|O35129|PHB2_MOUSE Prohibitin-2 OS=Mus musculus GN=Phb2 PE=1 SV=1;>tr|F6QPR1|F6QPR1_MOUSE Prohibitin-2 (Fragment) OS=Mus musculus GN=Phb2 PE=1 SV=1	3	0.639	0	8	1	3	5					13	14	13	8					12	1	8	3					1.0719	1.0914	1.475	0.91339	0.86711	0.97254	0.82084	1.1354
Q810B6;Q810B6-2;REV__Q8CIL4	Q810B6	35;16;1	35;16;1	35;16;1	Ankyrin repeat and FYVE domain-containing protein 1	GENE: Ankfy1	>sp|Q810B6|ANFY1_MOUSE Ankyrin repeat and FYVE domain-containing protein 1 OS=Mus musculus GN=Ankfy1 PE=2 SV=2	3	0.442	0	1	10	5	11					14	18	4	25					12	29	8	13					NaN	NaN	1.0834	0.8552	1.111	0.96613	1.0783	1.0264
P14148;F6XI62	P14148;F6XI62	30;25	30;25	30;25	60S ribosomal protein L7	GENE: Rpl7	>sp|P14148|RL7_MOUSE 60S ribosomal protein L7 OS=Mus musculus GN=Rpl7 PE=1 SV=2;>tr|F6XI62|F6XI62_MOUSE 60S ribosomal protein L7 (Fragment) OS=Mus musculus GN=Rpl7 PE=1 SV=1	2	0.6	0	29	28	23	23					14	15	16	11					12	2	5	4					1.12	0.99682	0.99456	0.96389	1.1509	1.0096	1.0905	0.98418
H7BX26;Q6A065;Q6A065-3;Q6A065-2;Q80U49-2;Q80U49	H7BX26;Q6A065	28;28;6;3;1;1	28;28;6;3;1;1	28;28;6;3;1;1	Centrosomal protein of 170 kDa	GENE: Cep170	>tr|H7BX26|H7BX26_MOUSE Centrosomal protein of 170 kDa OS=Mus musculus GN=Cep170 PE=1 SV=1;>sp|Q6A065|CE170_MOUSE Centrosomal protein of 170 kDa OS=Mus musculus GN=Cep170 PE=1 SV=2	6	0.253	4.7e-229	9	10	10	9					15	12	4	11					12	6	1	0					0.94199	0.80665	0.98277	0.75125	0.78417	0.73185	0.96502	0.87502
Q8BJS4-3;Q8BJS4-2;Q8BJS4;E0CY39;E0CY32	Q8BJS4-3;Q8BJS4-2;Q8BJS4	21;21;21;2;1	21;21;21;2;1	21;21;21;2;1	SUN domain-containing protein 2	GENE: Sun2	>sp|Q8BJS4-3|SUN2_MOUSE Isoform 3 of SUN domain-containing protein 2 OS=Mus musculus GN=Sun2;>sp|Q8BJS4-2|SUN2_MOUSE Isoform 2 of SUN domain-containing protein 2 OS=Mus musculus GN=Sun2;>sp|Q8BJS4|SUN2_MOUSE SUN domain-containing protein 2 OS=Mus musculus	5	0.452	2.2e-178	1	1	2	2					3	2	3	4					13	15	3	3					NaN	NaN	NaN	NaN	1.1038	0.82816	0.84412	0.60737
Q6P5H2-2;Q6P5H2	Q6P5H2-2;Q6P5H2	23;23	23;23	23;23	Nestin	GENE: Nes	>sp|Q6P5H2-2|NEST_MOUSE Isoform 2 of Nestin OS=Mus musculus GN=Nes;>sp|Q6P5H2|NEST_MOUSE Nestin OS=Mus musculus GN=Nes PE=1 SV=1	2	0.185	0	12	12	4	7					4	7	0	5					13	12	6	7					1.1259	1.1836	1.2336	1.1727	1.0714	1.2111	0.98309	1.0715
E9Q9C3;Q9QZQ1-2;E9Q852;Q9QZQ1;E9PYX7;D3Z7L2;D3YUD2;F7C3I9	E9Q9C3;Q9QZQ1-2;E9Q852;Q9QZQ1;E9PYX7	26;25;25;25;24;3;3;3	26;25;25;25;24;3;3;3	26;25;25;25;24;3;3;3	Afadin	GENE: Mllt4	>tr|E9Q9C3|E9Q9C3_MOUSE Afadin OS=Mus musculus GN=Mllt4 PE=1 SV=1;>sp|Q9QZQ1-2|AFAD_MOUSE Isoform 1 of Afadin OS=Mus musculus GN=Mllt4;>tr|E9Q852|E9Q852_MOUSE Afadin OS=Mus musculus GN=Mllt4 PE=1 SV=2;>sp|Q9QZQ1|AFAD_MOUSE Afadin OS=Mus musculus GN=Mllt4 P	8	0.211	9.76e-194	15	14	10	7					4	7	0	1					13	5	5	2					1.0413	0.88903	0.90142	0.85782	0.8784	0.79116	0.98942	0.71893
P62334	P62334	16	16	16	26S protease regulatory subunit 10B	GENE: Psmc6	>sp|P62334|PRS10_MOUSE 26S protease regulatory subunit 10B OS=Mus musculus GN=Psmc6 PE=1 SV=1	1	0.512	2.13e-132	8	4	6	5					5	7	9	1					13	7	6	0					1.0893	0.95027	1.1665	0.93429	0.90898	0.97951	0.90965	0.9862
Q9JLN9;Q9JLN9-2	Q9JLN9	27;1	27;1	27;1	Serine/threonine-protein kinase mTOR	GENE: Mtor	>sp|Q9JLN9|MTOR_MOUSE Serine/threonine-protein kinase mTOR OS=Mus musculus GN=Mtor PE=1 SV=2	2	0.172	0	5	11	6	8					6	7	0	0					13	5	2	4					1.078	1.3506	0.94615	1.2988	1.0702	1.0126	1.0014	1.2118
Q6PAR5-2;Q6PAR5;Q6PAR5-4;Q6PAR5-5;Q6PAR5-6;F7ADQ2;F7ADT6;Q6PAR5-3;F7ADS7;F6X819;E9Q0D1;F6UFP6;F6YRL2	Q6PAR5-2;Q6PAR5;Q6PAR5-4;Q6PAR5-5;Q6PAR5-6;F7ADQ2	22;22;22;21;21;14;10;7;7;7;4;1;1	22;22;22;21;21;14;10;7;7;7;4;1;1	22;22;22;21;21;14;10;7;7;7;4;1;1	GTPase-activating protein and VPS9 domain-containing protein 1	GENE: Gapvd1	>sp|Q6PAR5-2|GAPD1_MOUSE Isoform 2 of GTPase-activating protein and VPS9 domain-containing protein 1 OS=Mus musculus GN=Gapvd1;>sp|Q6PAR5|GAPD1_MOUSE GTPase-activating protein and VPS9 domain-containing protein 1 OS=Mus musculus GN=Gapvd1 PE=1 SV=2;>sp|Q6P	13	0.237	0	7	3	3	3					6	4	1	12					13	6	5	6					0.8785	0.90893	0.9028	0.95032	1.0262	0.99866	0.77186	0.77721
Q9QUN7;G3X8Y8	Q9QUN7;G3X8Y8	15;15	15;15	15;15	Toll-like receptor 2;Toll-like receptor	GENE: Tlr2	>sp|Q9QUN7|TLR2_MOUSE Toll-like receptor 2 OS=Mus musculus GN=Tlr2 PE=1 SV=1;>tr|G3X8Y8|G3X8Y8_MOUSE Toll-like receptor OS=Mus musculus GN=Tlr2 PE=3 SV=1	2	0.253	1.03e-218	1	5	3	4					7	7	6	7					13	11	5	3					NaN	NaN	2.7586	3.1567	NaN	NaN	3.1349	2.9304
Q3B7Z2;Q3B7Z2-2;Q8K0C7;Q5QNQ4;Q5QNQ6	Q3B7Z2;Q3B7Z2-2	22;16;1;1;1	22;16;1;1;1	22;16;1;1;1	Oxysterol-binding protein 1	GENE: Osbp	>sp|Q3B7Z2|OSBP1_MOUSE Oxysterol-binding protein 1 OS=Mus musculus GN=Osbp PE=1 SV=3;>sp|Q3B7Z2-2|OSBP1_MOUSE Isoform 2 of Oxysterol-binding protein 1 OS=Mus musculus GN=Osbp	5	0.404	2.7e-221	2	3	4	0					7	10	6	5					13	6	7	7					0.84321	0.83001	0.84251	0.90424	0.87159	0.71476	NaN	NaN
Q9EQ32;Q9EQ32-2;Q9EQ32-3	Q9EQ32;Q9EQ32-2;Q9EQ32-3	19;17;11	19;17;11	19;17;11	Phosphoinositide 3-kinase adapter protein 1	GENE: Pik3ap1	>sp|Q9EQ32|BCAP_MOUSE Phosphoinositide 3-kinase adapter protein 1 OS=Mus musculus GN=Pik3ap1 PE=1 SV=1;>sp|Q9EQ32-2|BCAP_MOUSE Isoform 2 of Phosphoinositide 3-kinase adapter protein 1 OS=Mus musculus GN=Pik3ap1;>sp|Q9EQ32-3|BCAP_MOUSE Isoform 3 of Phosphoi	3	0.337	0	3	7	4	1					7	9	5	10					13	7	7	7					1.0728	1.489	1.0298	1.1379	1.1279	0.99656	0.98685	0.83217
Q4FE56;P70398;E9PWA9;F8VPU6;G3UZS3;G3UY52	Q4FE56;P70398	27;27;7;4;3;2	27;27;7;4;3;2	27;27;7;4;3;2	Ubiquitin carboxyl-terminal hydrolase;Probable ubiquitin carboxyl-terminal hydrolase FAF-X	GENE: Usp9x	>tr|Q4FE56|Q4FE56_MOUSE Ubiquitin carboxyl-terminal hydrolase OS=Mus musculus GN=Usp9x PE=1 SV=1;>sp|P70398|USP9X_MOUSE Probable ubiquitin carboxyl-terminal hydrolase FAF-X OS=Mus musculus GN=Usp9x PE=1 SV=2	6	0.149	0	7	6	6	4					7	2	1	1					13	5	3	7					0.96712	1.1067	0.99908	1.1356	1.0866	1.0444	1.1217	0.83377
Q8BTI8-3;Q8BTI8;Q8BTI8-2	Q8BTI8-3;Q8BTI8;Q8BTI8-2	20;20;19	20;20;19	20;20;19	Serine/arginine repetitive matrix protein 2	GENE: Srrm2	>sp|Q8BTI8-3|SRRM2_MOUSE Isoform 3 of Serine/arginine repetitive matrix protein 2 OS=Mus musculus GN=Srrm2;>sp|Q8BTI8|SRRM2_MOUSE Serine/arginine repetitive matrix protein 2 OS=Mus musculus GN=Srrm2 PE=1 SV=3;>sp|Q8BTI8-2|SRRM2_MOUSE Isoform 2 of Serine/ar	3	0.112	2.53e-184	16	12	12	11					7	8	4	2					13	10	3	8					0.97682	0.84281	0.90484	0.84431	0.93339	0.90413	1.0341	0.91313
P42227-2;P42227;B7ZC18;P42227-3	P42227-2;P42227;B7ZC18;P42227-3	19;19;18;18	19;19;18;18	19;19;18;18	Signal transducer and activator of transcription 3	GENE: Stat3	>sp|P42227-2|STAT3_MOUSE Isoform Stat3B of Signal transducer and activator of transcription 3 OS=Mus musculus GN=Stat3;>sp|P42227|STAT3_MOUSE Signal transducer and activator of transcription 3 OS=Mus musculus GN=Stat3 PE=1 SV=2;>tr|B7ZC18|B7ZC18_MOUSE Sign	4	0.417	0	1	4	4	4					8	9	7	11					13	12	4	7					NaN	NaN	0.78155	1.2519	0.81032	1.2066	0.8416	1.2399
O88487;Q3TPJ8;A2BFF8;A2BFF9;A2BFF5	O88487;Q3TPJ8;A2BFF8;A2BFF9;A2BFF5	17;17;16;16;15	17;17;16;16;15	17;17;16;16;15	Cytoplasmic dynein 1 intermediate chain 2	GENE: Dync1i2	>sp|O88487|DC1I2_MOUSE Cytoplasmic dynein 1 intermediate chain 2 OS=Mus musculus GN=Dync1i2 PE=1 SV=1;>tr|Q3TPJ8|Q3TPJ8_MOUSE Cytoplasmic dynein 1 intermediate chain 2 OS=Mus musculus GN=Dync1i2 PE=1 SV=1;>tr|A2BFF8|A2BFF8_MOUSE Cytoplasmic dynein 1 interm	5	0.387	0	8	5	6	9					9	1	6	11					13	11	9	0					0.92399	0.93511	0.80312	0.95512	0.93826	0.92192	0.93117	0.91892
Z4YJT3;Q6ZQ58;Q6ZQ58-2;Q9D423;E9PYM4	Z4YJT3;Q6ZQ58	23;23;2;2;1	23;23;2;2;1	23;23;2;2;1	La-related protein 1	GENE: Larp1	>tr|Z4YJT3|Z4YJT3_MOUSE La-related protein 1 OS=Mus musculus GN=Larp1 PE=4 SV=1;>sp|Q6ZQ58|LARP1_MOUSE La-related protein 1 OS=Mus musculus GN=Larp1 PE=1 SV=3	5	0.324	0	4	4	5	6					10	12	3	11					13	14	5	5					0.93821	1.145	1.0842	1.3564	0.8772	1.4876	1.3853	1.1362
Q6DFZ1;Q6A099;H3BLN1;H3BIX5;H3BLM8	Q6DFZ1;Q6A099	29;28;3;1;1	29;28;3;1;1	29;28;3;1;1		GENE: Gbf1	>tr|Q6DFZ1|Q6DFZ1_MOUSE Golgi-specific brefeldin A-resistance factor 1 OS=Mus musculus GN=Gbf1 PE=1 SV=1;>tr|Q6A099|Q6A099_MOUSE MKIAA0248 protein (Fragment) OS=Mus musculus GN=Gbf1 PE=1 SV=1	5	0.242	1.31e-291	11	15	10	10					10	8	1	6					13	6	3	4					0.93282	0.94273	0.8535	0.80989	1.0176	0.87757	0.94729	0.87373
Q9DBR1-2;Q9DBR1	Q9DBR1-2;Q9DBR1	19;19	19;19	19;19	5-3 exoribonuclease 2	GENE: Xrn2	>sp|Q9DBR1-2|XRN2_MOUSE Isoform 2 of 5-3 exoribonuclease 2 OS=Mus musculus GN=Xrn2;>sp|Q9DBR1|XRN2_MOUSE 5-3 exoribonuclease 2 OS=Mus musculus GN=Xrn2 PE=1 SV=1	2	0.282	2.83e-272	2	2	0	1					11	10	1	9					13	11	2	7					0.94104	0.76177	2.1549	1.3029	NaN	NaN	NaN	NaN
Q3UPL0;Q3UPL0-2;S4R2A9;S4R192;S4R256;S4R1T5;Q3UPL0-3;S4R1Y8	Q3UPL0;Q3UPL0-2;S4R2A9	24;23;21;7;7;4;4;2	24;23;21;7;7;4;4;2	24;23;21;7;7;4;4;2	Protein transport protein Sec31A	GENE: Sec31a	>sp|Q3UPL0|SC31A_MOUSE Protein transport protein Sec31A OS=Mus musculus GN=Sec31a PE=1 SV=2;>sp|Q3UPL0-2|SC31A_MOUSE Isoform 2 of Protein transport protein Sec31A OS=Mus musculus GN=Sec31a;>tr|S4R2A9|S4R2A9_MOUSE Protein transport protein Sec31A (Fragment)	8	0.293	0	3	11	6	10					11	12	3	14					13	14	8	8					0.95342	0.69666	0.86352	0.80716	0.88746	0.95321	0.90544	0.94157
Q9JHF5;F6XRE6;F6ZFB8;P15920-2;Q920R6	Q9JHF5	19;8;2;1;1	19;8;2;1;1	18;8;2;0;0		GENE: Tcirg1	>tr|Q9JHF5|Q9JHF5_MOUSE A3 subunit of vacuolar-adenosine triphosphatase OS=Mus musculus GN=Tcirg1 PE=1 SV=1	5	0.343	0	7	10	9	4					11	11	7	12					13	10	7	10					0.99219	0.69956	0.75366	0.79005	0.78509	0.69734	0.64094	0.86956
Q3TKT4;Q3TKT4-2;G3UX35	Q3TKT4;Q3TKT4-2;G3UX35	37;37;32	37;37;32	24;24;20	Transcription activator BRG1	GENE: Smarca4	>sp|Q3TKT4|SMCA4_MOUSE Transcription activator BRG1 OS=Mus musculus GN=Smarca4 PE=1 SV=1;>sp|Q3TKT4-2|SMCA4_MOUSE Isoform 2 of Transcription activator BRG1 OS=Mus musculus GN=Smarca4;>tr|G3UX35|G3UX35_MOUSE Transcription activator BRG1 (Fragment) OS=Mus mu	3	0.309	0	12	8	9	11					12	15	2	18					13	7	4	3					1.0596	0.85268	1.005	0.90848	1.0953	0.8876	0.98493	0.76383
Q569Z6;Q8BZN7;F6YSQ2;F6YH92;F7AB07	Q569Z6;Q8BZN7	26;20;5;5;1	26;20;5;5;1	25;20;5;4;1	Thyroid hormone receptor-associated protein 3	GENE: Thrap3	>sp|Q569Z6|TR150_MOUSE Thyroid hormone receptor-associated protein 3 OS=Mus musculus GN=Thrap3 PE=1 SV=1;>tr|Q8BZN7|Q8BZN7_MOUSE Thyroid hormone receptor-associated protein 3 OS=Mus musculus GN=Thrap3 PE=1 SV=1	5	0.269	6.65e-166	6	10	8	10					13	12	9	11					13	11	3	5					0.99775	1.1846	1.0185	1.0192	1.075	0.98642	1.083	0.9657
O54734	O54734	15	15	15	Dolichyl-diphosphooligosaccharide--protein glycosyltransferase 48 kDa subunit	GENE: Ddost	>sp|O54734|OST48_MOUSE Dolichyl-diphosphooligosaccharide--protein glycosyltransferase 48 kDa subunit OS=Mus musculus GN=Ddost PE=1 SV=2	1	0.508	6.47e-264	8	7	6	7					13	13	13	6					13	11	5	0					0.94905	0.89834	0.91976	0.89094	0.97996	1.0721	1.0031	1.0572
Q62192;F2Z425;E9Q009	Q62192	19;1;1	19;1;1	19;1;1	CD180 antigen	GENE: Cd180	>sp|Q62192|CD180_MOUSE CD180 antigen OS=Mus musculus GN=Cd180 PE=1 SV=2	3	0.392	0	9	14	12	0					13	13	8	14					13	11	11	11					0.92415	1.0592	0.98117	1.0033	0.98203	1.0032	NaN	NaN
P47911;E9PUX4	P47911;E9PUX4	23;19	23;19	23;19	60S ribosomal protein L6	GENE: Rpl6;Gm5428	>sp|P47911|RL6_MOUSE 60S ribosomal protein L6 OS=Mus musculus GN=Rpl6 PE=1 SV=3;>tr|E9PUX4|E9PUX4_MOUSE 60S ribosomal protein L6 OS=Mus musculus GN=Gm5428 PE=3 SV=1	2	0.517	0	15	15	17	18					13	16	14	8					13	9	11	3					1.1763	0.99686	0.99405	0.92967	1.1676	0.97709	1.0792	0.94694
Q62351;Q8C872	Q62351;Q8C872	21;12	21;12	21;12	Transferrin receptor protein 1	GENE: Tfrc	>sp|Q62351|TFR1_MOUSE Transferrin receptor protein 1 OS=Mus musculus GN=Tfrc PE=1 SV=1;>tr|Q8C872|Q8C872_MOUSE Transferrin receptor protein 1 OS=Mus musculus GN=Tfrc PE=1 SV=1	2	0.325	0	3	3	3	0					14	12	2	14					13	14	6	9					1.1774	0.96993	1.1109	0.83156	1.34	0.78976	NaN	NaN
Q91VW5	Q91VW5	57	57	57	Golgin subfamily A member 4	GENE: Golga4	>sp|Q91VW5|GOGA4_MOUSE Golgin subfamily A member 4 OS=Mus musculus GN=Golga4 PE=1 SV=2	1	0.347	0	22	24	19	22					14	13	3	0					13	7	3	6					1.0094	0.98635	0.99153	0.90798	1.0317	1.0116	0.99189	0.97134
Q6Q899;A2AP29;Q6Q899-2;Q6Q899-3;Q6Q899-4	Q6Q899;A2AP29;Q6Q899-2	22;16;11;8;4	22;16;11;8;4	22;16;11;8;4	Probable ATP-dependent RNA helicase DDX58	GENE: Ddx58	>sp|Q6Q899|DDX58_MOUSE Probable ATP-dependent RNA helicase DDX58 OS=Mus musculus GN=Ddx58 PE=1 SV=2;>tr|A2AP29|A2AP29_MOUSE Probable ATP-dependent RNA helicase DDX58 (Fragment) OS=Mus musculus GN=Ddx58 PE=4 SV=1;>sp|Q6Q899-2|DDX58_MOUSE Isoform 2 of Probab	5	0.317	0	1	6	2	3					16	15	1	15					13	9	6	9					NaN	NaN	1.5009	1.6586	1.197	1.7184	1.5438	2.0849
P27659;Q9CQ09;E9PWZ3	P27659	24;3;3	24;3;3	24;3;3	60S ribosomal protein L3	GENE: Rpl3	>sp|P27659|RL3_MOUSE 60S ribosomal protein L3 OS=Mus musculus GN=Rpl3 PE=1 SV=3	3	0.509	0	18	20	21	19					16	14	18	9					13	11	7	2					1.1396	1.04	0.99909	0.96027	1.2146	1.0443	1.1078	0.97929
Q04750	Q04750	30	30	27	DNA topoisomerase 1	GENE: Top1	>sp|Q04750|TOP1_MOUSE DNA topoisomerase 1 OS=Mus musculus GN=Top1 PE=1 SV=2	1	0.411	0	7	14	12	0					17	20	9	9					13	13	7	13					1.0496	1.0172	0.92576	0.89523	1.0166	0.91085	NaN	NaN
Q9DCN2-2;Q9DCN2;F2Z456	Q9DCN2-2;Q9DCN2;F2Z456	22;22;20	22;22;20	22;22;20	NADH-cytochrome b5 reductase 3;NADH-cytochrome b5 reductase 3 membrane-bound form;NADH-cytochrome b5 reductase 3 soluble form	GENE: Cyb5r3	>sp|Q9DCN2-2|NB5R3_MOUSE Isoform 2 of NADH-cytochrome b5 reductase 3 OS=Mus musculus GN=Cyb5r3;>sp|Q9DCN2|NB5R3_MOUSE NADH-cytochrome b5 reductase 3 OS=Mus musculus GN=Cyb5r3 PE=1 SV=3;>tr|F2Z456|F2Z456_MOUSE NADH-cytochrome b5 reductase 3 OS=Mus musculus	3	0.774	0	14	10	12	11					19	14	17	11					13	1	9	3					0.85136	0.93694	0.95929	0.96401	0.82252	1.009	0.83252	0.95156
Q99K01;Q99K01-4;Q99K01-2;Q99K01-3;D3YZA7;Q99K01-5	Q99K01;Q99K01-4;Q99K01-2;Q99K01-3	20;20;19;17;6;5	20;20;19;17;6;5	20;20;19;17;6;5	Pyridoxal-dependent decarboxylase domain-containing protein 1	GENE: Pdxdc1	>sp|Q99K01|PDXD1_MOUSE Pyridoxal-dependent decarboxylase domain-containing protein 1 OS=Mus musculus GN=Pdxdc1 PE=1 SV=2;>sp|Q99K01-4|PDXD1_MOUSE Isoform 4 of Pyridoxal-dependent decarboxylase domain-containing protein 1 OS=Mus musculus GN=Pdxdc1;>sp|Q99K0	6	0.367	2.04e-208	1	3	2	0					2	2	5	7					14	9	6	4					NaN	NaN	0.99729	1.2814	1.1824	0.96178	NaN	NaN
O55098	O55098	30	28	28	Serine/threonine-protein kinase 10	GENE: Stk10	>sp|O55098|STK10_MOUSE Serine/threonine-protein kinase 10 OS=Mus musculus GN=Stk10 PE=1 SV=2	1	0.39	0	2	5	4	7					6	9	2	9					14	21	6	5					0.70812	0.74383	0.97772	1.0405	0.76576	0.82573	1.078	0.96575
Q9WTR1	Q9WTR1	20	20	20	Transient receptor potential cation channel subfamily V member 2	GENE: Trpv2	>sp|Q9WTR1|TRPV2_MOUSE Transient receptor potential cation channel subfamily V member 2 OS=Mus musculus GN=Trpv2 PE=1 SV=2	1	0.358	0	3	8	11	7					7	12	12	10					14	14	8	7					1.051	0.87754	0.92953	0.78655	0.89488	0.82025	0.96444	0.90312
P55937-1;P55937;E9QP99;D3Z0Q8	P55937-1;P55937;E9QP99	37;37;37;1	37;37;37;1	37;37;37;1	Golgin subfamily A member 3	GENE: Golga3	>sp|P55937-1|GOGA3_MOUSE Isoform 1 of Golgin subfamily A member 3 OS=Mus musculus GN=Golga3;>sp|P55937|GOGA3_MOUSE Golgin subfamily A member 3 OS=Mus musculus GN=Golga3 PE=1 SV=3;>tr|E9QP99|E9QP99_MOUSE Golgin subfamily A member 3 OS=Mus musculus GN=Golga3	4	0.379	0	16	16	13	8					8	7	0	17					14	14	10	12					1.0825	1.2915	1.1063	1.313	1.0425	1.1341	1.089	1.2127
P52431;D6RFB8;D3YVY8	P52431;D6RFB8	33;25;2	33;25;2	33;25;2	DNA polymerase delta catalytic subunit;DNA polymerase	GENE: Pold1	>sp|P52431|DPOD1_MOUSE DNA polymerase delta catalytic subunit OS=Mus musculus GN=Pold1 PE=1 SV=2;>tr|D6RFB8|D6RFB8_MOUSE DNA polymerase OS=Mus musculus GN=Pold1 PE=3 SV=1	3	0.393	0	0	6	5	3					9	12	2	16					14	25	9	5					NaN	NaN	0.9472	0.97584	0.965	0.83938	0.9793	0.68599
Q6ZQK5;Q6ZQK5-2;A2ADA6;Q6NXL5	Q6ZQK5;Q6ZQK5-2	21;19;1;1	21;19;1;1	21;19;1;1	"Arf-GAP with coiled-coil, ANK repeat and PH domain-containing protein 2"	GENE: Acap2	">sp|Q6ZQK5|ACAP2_MOUSE Arf-GAP with coiled-coil, ANK repeat and PH domain-containing protein 2 OS=Mus musculus GN=Acap2 PE=1 SV=2;>sp|Q6ZQK5-2|ACAP2_MOUSE Isoform 2 of Arf-GAP with coiled-coil, ANK repeat and PH domain-containing protein 2 OS=Mus musculus "	4	0.422	0	1	5	6	2					9	10	6	6					14	8	6	5					NaN	NaN	0.9707	0.99788	1.1207	0.91265	0.93667	0.96776
P43247;G3UXD8	P43247	22;4	22;4	22;4	DNA mismatch repair protein Msh2	GENE: Msh2	>sp|P43247|MSH2_MOUSE DNA mismatch repair protein Msh2 OS=Mus musculus GN=Msh2 PE=1 SV=1	2	0.335	0	1	2	2	0					9	11	0	9					14	15	3	6					NaN	NaN	1.103	1.1799	2.4387	0.87431	NaN	NaN
P51432	P51432	20	20	20	"1-phosphatidylinositol 4,5-bisphosphate phosphodiesterase beta-3"	GENE: Plcb3	">sp|P51432|PLCB3_MOUSE 1-phosphatidylinositol 4,5-bisphosphate phosphodiesterase beta-3 OS=Mus musculus GN=Plcb3 PE=2 SV=2"	1	0.264	0	9	11	7	5					9	7	2	5					14	4	3	5					0.89244	1.0627	0.94814	0.94459	0.92988	0.99729	0.8608	1.1257
Q9D2R0	Q9D2R0	20	20	20	Acetoacetyl-CoA synthetase	GENE: Aacs	>sp|Q9D2R0|AACS_MOUSE Acetoacetyl-CoA synthetase OS=Mus musculus GN=Aacs PE=2 SV=1	1	0.338	7.77e-154	2	6	6	4					11	0	9	10					14	12	8	3					0.87862	0.66886	0.92184	0.85548	0.83412	0.73069	0.82592	0.77709
Q9DB77	Q9DB77	17	17	17	"Cytochrome b-c1 complex subunit 2, mitochondrial"	GENE: Uqcrc2	">sp|Q9DB77|QCR2_MOUSE Cytochrome b-c1 complex subunit 2, mitochondrial OS=Mus musculus GN=Uqcrc2 PE=1 SV=1"	1	0.585	0	13	12	11	9					11	9	9	8					14	8	4	0					0.99729	0.9785	1.0332	1.0326	0.94408	0.93731	0.97372	0.94114
P37040;Q05DV1;E9PVT9;E9Q997;F6R7H8	P37040;Q05DV1	22;19;5;5;1	22;19;5;5;1	22;19;5;5;1	NADPH--cytochrome P450 reductase	GENE: Por	>sp|P37040|NCPR_MOUSE NADPH--cytochrome P450 reductase OS=Mus musculus GN=Por PE=1 SV=2;>tr|Q05DV1|Q05DV1_MOUSE NADPH--cytochrome P450 reductase OS=Mus musculus GN=Por PE=2 SV=1	5	0.459	2.01e-284	3	7	7	4					12	0	11	14					14	14	8	7					1.0896	0.94887	0.97019	0.86045	0.8845	0.89244	1.0529	1.0946
Q9Z1Z0;Q9Z1Z0-2;Q9Z1Z0-4	Q9Z1Z0;Q9Z1Z0-2;Q9Z1Z0-4	30;25;17	30;25;17	19;14;17	General vesicular transport factor p115	GENE: Uso1	>sp|Q9Z1Z0|USO1_MOUSE General vesicular transport factor p115 OS=Mus musculus GN=Uso1 PE=1 SV=2;>sp|Q9Z1Z0-2|USO1_MOUSE Isoform 2 of General vesicular transport factor p115 OS=Mus musculus GN=Uso1;>sp|Q9Z1Z0-4|USO1_MOUSE Isoform 4 of General vesicular tran	3	0.448	0	12	11	13	5					12	13	5	11					14	13	7	10					1.0106	0.95846	1.089	1.1473	0.93233	1.0716	1.1991	1.4132
G3XA21;E0CZ22;D3Z624;E9PYI5;F6UUF6	G3XA21;E0CZ22;D3Z624	32;32;19;4;3	32;32;19;4;3	32;32;19;4;3		GENE: Mroh1	">tr|G3XA21|G3XA21_MOUSE MCG134445, isoform CRA_a OS=Mus musculus GN=Mroh1 PE=4 SV=1;>tr|E0CZ22|E0CZ22_MOUSE Protein Mroh1 OS=Mus musculus GN=Mroh1 PE=4 SV=1;>tr|D3Z624|D3Z624_MOUSE Protein Mroh1 OS=Mus musculus GN=Mroh1 PE=4 SV=2"	5	0.252	0	11	10	5	2					13	9	3	15					14	16	7	13					0.91823	1.0143	0.91126	0.92421	0.8411	0.77621	0.83089	0.78577
Q9Z0U1	Q9Z0U1	28	28	27	Tight junction protein ZO-2	GENE: Tjp2	>sp|Q9Z0U1|ZO2_MOUSE Tight junction protein ZO-2 OS=Mus musculus GN=Tjp2 PE=1 SV=2	1	0.341	0	15	11	12	9					13	8	1	11					14	9	4	4					0.90418	0.95124	1.0985	1.0443	1.0363	0.8081	1.0866	0.91481
Q9WTK5	Q9WTK5	20	20	20	Nuclear factor NF-kappa-B p100 subunit;Nuclear factor NF-kappa-B p52 subunit	GENE: Nfkb2	>sp|Q9WTK5|NFKB2_MOUSE Nuclear factor NF-kappa-B p100 subunit OS=Mus musculus GN=Nfkb2 PE=1 SV=1	1	0.358	0	4	3	3	0					14	12	1	13					14	11	9	4					2.354	2.098	2.0689	2.1706	2.8525	2.7306	NaN	NaN
Q60932-2;Q60932;F2Z471	Q60932-2;Q60932;F2Z471	15;15;12	15;15;12	15;15;12	Voltage-dependent anion-selective channel protein 1	GENE: Vdac1	>sp|Q60932-2|VDAC1_MOUSE Isoform Mt-VDAC1 of Voltage-dependent anion-selective channel protein 1 OS=Mus musculus GN=Vdac1;>sp|Q60932|VDAC1_MOUSE Voltage-dependent anion-selective channel protein 1 OS=Mus musculus GN=Vdac1 PE=1 SV=3;>tr|F2Z471|F2Z471_MOUSE	3	0.735	0	6	8	7	9					14	14	14	13					14	3	10	6					0.8901	0.99802	0.96082	0.98075	0.99127	0.97515	0.80922	0.99168
Q6P542	Q6P542	29	29	29	ATP-binding cassette sub-family F member 1	GENE: Abcf1	>sp|Q6P542|ABCF1_MOUSE ATP-binding cassette sub-family F member 1 OS=Mus musculus GN=Abcf1 PE=1 SV=1	1	0.505	0	8	12	8	7					16	22	10	16					14	12	9	5					1.0681	1.0476	1.0756	1.0293	1.1631	0.95102	0.98316	1.205
E9Q2A6;Q9QVP9;Q3UDE9;F7CCX1	E9Q2A6;Q9QVP9;Q3UDE9	41;40;39;16	41;40;39;16	40;39;38;16	Protein-tyrosine kinase 2-beta	GENE: Ptk2b	>tr|E9Q2A6|E9Q2A6_MOUSE Protein-tyrosine kinase 2-beta OS=Mus musculus GN=Ptk2b PE=1 SV=1;>sp|Q9QVP9|FAK2_MOUSE Protein-tyrosine kinase 2-beta OS=Mus musculus GN=Ptk2b PE=1 SV=2;>tr|Q3UDE9|Q3UDE9_MOUSE Protein-tyrosine kinase 2-beta OS=Mus musculus GN=Ptk2	4	0.571	0	2	9	4	9					22	24	7	22					14	28	11	10					1.0157	1.292	1.0732	1.2621	0.94063	1.0847	0.94324	1.2729
Q61510;Q5SU71;Q5SU72;Q8R3P7	Q61510;Q5SU71;Q5SU72	18;17;11;1	17;16;10;0	17;16;10;0	E3 ubiquitin/ISG15 ligase TRIM25	GENE: Trim25	>sp|Q61510|TRI25_MOUSE E3 ubiquitin/ISG15 ligase TRIM25 OS=Mus musculus GN=Trim25 PE=1 SV=2;>tr|Q5SU71|Q5SU71_MOUSE E3 ubiquitin/ISG15 ligase TRIM25 OS=Mus musculus GN=Trim25 PE=4 SV=1;>tr|Q5SU72|Q5SU72_MOUSE E3 ubiquitin/ISG15 ligase TRIM25 OS=Mus musculu	4	0.386	7.34e-183	1	4	3	1					3	6	6	1					15	13	7	0					NaN	NaN	0.98636	0.97388	1.1235	1.1405	NaN	NaN
Q9Z2I0	Q9Z2I0	23	23	23	"LETM1 and EF-hand domain-containing protein 1, mitochondrial"	GENE: Letm1	">sp|Q9Z2I0|LETM1_MOUSE LETM1 and EF-hand domain-containing protein 1, mitochondrial OS=Mus musculus GN=Letm1 PE=2 SV=1"	1	0.451	0	13	17	11	7					3	0	2	4					15	13	6	5					0.93122	0.88265	0.9926	0.87193	0.89119	0.84783	0.90766	0.89091
Q8VD65	Q8VD65	25	25	25	Phosphoinositide 3-kinase regulatory subunit 4	GENE: Pik3r4	>sp|Q8VD65|PI3R4_MOUSE Phosphoinositide 3-kinase regulatory subunit 4 OS=Mus musculus GN=Pik3r4 PE=1 SV=3	1	0.274	0	4	2	3	2					5	4	2	9					15	8	4	7					NaN	NaN	1.2641	1.174	1.0398	1.2523	NaN	NaN
Q9D071;Q9D071-2;Q9D071-3;F7C9N6;E9PW47;F7A0X7;E9Q5T0;F6RGK4;F6TJQ8	Q9D071;Q9D071-2;Q9D071-3;F7C9N6	26;25;25;22;12;10;6;4;3	26;25;25;22;12;10;6;4;3	26;25;25;22;12;10;6;4;3	MMS19 nucleotide excision repair protein homolog	GENE: Mms19	>sp|Q9D071|MMS19_MOUSE MMS19 nucleotide excision repair protein homolog OS=Mus musculus GN=Mms19 PE=2 SV=1;>sp|Q9D071-2|MMS19_MOUSE Isoform 2 of MMS19 nucleotide excision repair protein homolog OS=Mus musculus GN=Mms19;>sp|Q9D071-3|MMS19_MOUSE Isoform 3 of	9	0.424	0	1	5	4	0					6	7	0	11					15	6	8	1					NaN	NaN	0.9569	0.82518	0.90403	1.0848	NaN	NaN
A2AW05;Q08943;Q08943-2	A2AW05;Q08943;Q08943-2	21;21;21	21;21;21	21;21;21	FACT complex subunit SSRP1	GENE: Ssrp1	>tr|A2AW05|A2AW05_MOUSE FACT complex subunit SSRP1 (Fragment) OS=Mus musculus GN=Ssrp1 PE=1 SV=1;>sp|Q08943|SSRP1_MOUSE FACT complex subunit SSRP1 OS=Mus musculus GN=Ssrp1 PE=1 SV=2;>sp|Q08943-2|SSRP1_MOUSE Isoform 2 of FACT complex subunit SSRP1 OS=Mus mu	3	0.425	1.16e-209	2	7	7	7					6	0	8	11					15	13	7	4					0.4023	0.44683	1.0661	0.69581	0.95975	0.84513	0.95282	0.85893
P24547	P24547	19	19	18	Inosine-5-monophosphate dehydrogenase 2	GENE: Impdh2	>sp|P24547|IMDH2_MOUSE Inosine-5-monophosphate dehydrogenase 2 OS=Mus musculus GN=Impdh2 PE=1 SV=2	1	0.395	0	10	6	7	8					7	8	13	9					15	10	6	3					0.94859	1.1624	0.93255	0.90452	0.96561	1.0655	0.93926	0.99522
J3QP81;E9Q6L0;Q80TV8-2;E9QNY9;Q80TV8;E9QKH0	J3QP81;E9Q6L0;Q80TV8-2;E9QNY9;Q80TV8;E9QKH0	28;28;28;28;28;28	28;28;28;28;28;28	23;23;23;23;23;23	CLIP-associating protein 1	GENE: Clasp1	>tr|J3QP81|J3QP81_MOUSE CLIP-associating protein 1 OS=Mus musculus GN=Clasp1 PE=1 SV=1;>tr|E9Q6L0|E9Q6L0_MOUSE CLIP-associating protein 1 OS=Mus musculus GN=Clasp1 PE=1 SV=1;>sp|Q80TV8-2|CLAP1_MOUSE Isoform 2 of CLIP-associating protein 1 OS=Mus musculus G	6	0.295	0	8	5	3	7					8	4	1	7					15	8	3	2					1.0881	1.0795	1.1235	1.1192	1.173	1.282	1.1081	1.1503
Q9JMA1;E9PYI8	Q9JMA1;E9PYI8	23;22	23;22	23;22	Ubiquitin carboxyl-terminal hydrolase 14;Ubiquitin carboxyl-terminal hydrolase	GENE: Usp14	>sp|Q9JMA1|UBP14_MOUSE Ubiquitin carboxyl-terminal hydrolase 14 OS=Mus musculus GN=Usp14 PE=1 SV=3;>tr|E9PYI8|E9PYI8_MOUSE Ubiquitin carboxyl-terminal hydrolase OS=Mus musculus GN=Usp14 PE=1 SV=1	2	0.556	0	4	3	2	1					10	8	11	4					15	12	8	0					0.99881	1.0219	0.97751	NaN	0.89727	0.98751	NaN	NaN
P24270;A2AL20	P24270	19;7	19;7	19;7	Catalase	GENE: Cat	>sp|P24270|CATA_MOUSE Catalase OS=Mus musculus GN=Cat PE=1 SV=4	2	0.533	0	5	6	8	7					10	11	14	7					15	12	12	2					0.93262	1.0677	1.0705	0.80463	1.0633	0.78651	0.82873	0.68132
Q9WVK4	Q9WVK4	32	32	22	EH domain-containing protein 1	GENE: Ehd1	>sp|Q9WVK4|EHD1_MOUSE EH domain-containing protein 1 OS=Mus musculus GN=Ehd1 PE=1 SV=1	1	0.773	0	9	10	7	9					10	9	11	7					15	12	12	2					1.5953	2.1101	1.6553	2.1328	1.5229	1.9501	1.3635	1.9019
P97369;A8XU21	P97369;A8XU21	17;13	17;13	17;13	Neutrophil cytosol factor 4	GENE: Ncf4	>sp|P97369|NCF4_MOUSE Neutrophil cytosol factor 4 OS=Mus musculus GN=Ncf4 PE=1 SV=2;>tr|A8XU21|A8XU21_MOUSE Neutrophil cytosol factor 4 (Fragment) OS=Mus musculus GN=Ncf4 PE=4 SV=1	2	0.617	0	2	1	2	3					11	10	11	9					15	12	10	1					NaN	NaN	1.0616	0.97544	NaN	NaN	1.0027	0.99033
Q6R5N8	Q6R5N8	23	23	23	Toll-like receptor 13	GENE: Tlr13	>sp|Q6R5N8|TLR13_MOUSE Toll-like receptor 13 OS=Mus musculus GN=Tlr13 PE=1 SV=1	1	0.305	0	7	11	13	11					13	14	2	15					15	18	8	7					0.88604	0.82061	0.90971	0.91779	0.89202	0.94033	0.84196	0.8927
Q9R1J0	Q9R1J0	17	17	17	"Sterol-4-alpha-carboxylate 3-dehydrogenase, decarboxylating"	GENE: Nsdhl	">sp|Q9R1J0|NSDHL_MOUSE Sterol-4-alpha-carboxylate 3-dehydrogenase, decarboxylating OS=Mus musculus GN=Nsdhl PE=2 SV=1"	1	0.608	0	8	7	11	4					13	11	10	7					15	11	8	1					0.84817	0.8435	1.0267	1.0195	0.88234	0.9203	1.0225	0.99536
E9PUF7;Q61210;Q61210-5;Q61210-2;Q61210-4;Q61210-3;F6ZN61	E9PUF7;Q61210;Q61210-5;Q61210-2;Q61210-4;Q61210-3;F6ZN61	28;27;27;26;24;21;16	28;27;27;26;24;21;16	28;27;27;26;24;21;16	Rho guanine nucleotide exchange factor 1	GENE: Arhgef1	>tr|E9PUF7|E9PUF7_MOUSE Rho guanine nucleotide exchange factor 1 OS=Mus musculus GN=Arhgef1 PE=1 SV=1;>sp|Q61210|ARHG1_MOUSE Rho guanine nucleotide exchange factor 1 OS=Mus musculus GN=Arhgef1 PE=1 SV=2;>sp|Q61210-5|ARHG1_MOUSE Isoform 5 of Rho guanine nuc	7	0.397	0	7	13	10	12					17	15	5	15					15	18	9	6					0.83364	0.81408	0.87642	0.80634	0.91931	0.92459	0.87017	0.82369
P47738;D3YYF3	P47738	23;5	23;5	23;5	"Aldehyde dehydrogenase, mitochondrial"	GENE: Aldh2	">sp|P47738|ALDH2_MOUSE Aldehyde dehydrogenase, mitochondrial OS=Mus musculus GN=Aldh2 PE=1 SV=1"	2	0.545	0	14	15	12	10					17	16	16	10					15	13	6	1					0.93102	0.8469	0.90478	0.74215	0.94223	0.85987	0.8537	0.83795
G5E829;Q32ME1;F7AAP4;E9Q828;Q6Q477;Q8C048;A2ALL9;Q9R0K7;Q0VF55;S4R1C4	G5E829	37;12;12;12;12;11;11;11;11;10	37;12;12;12;12;11;11;11;11;10	26;4;4;4;4;1;1;0;1;0		GENE: Atp2b1	">tr|G5E829|G5E829_MOUSE MCG13663, isoform CRA_a OS=Mus musculus GN=Atp2b1 PE=1 SV=1"	10	0.383	0	5	8	6	6					19	17	6	17					15	17	14	10					1.0162	1.1124	0.93178	1.0376	0.97957	1.0465	0.88525	1.0125
Q6A068	Q6A068	22	22	22	Cell division cycle 5-like protein	GENE: Cdc5l	>sp|Q6A068|CDC5L_MOUSE Cell division cycle 5-like protein OS=Mus musculus GN=Cdc5l PE=1 SV=2	1	0.406	0	2	6	4	0					4	3	1	9					16	10	4	7					0.95832	0.73464	0.92355	0.73619	1.0085	0.8849	NaN	NaN
Q1HFZ0;H3BKN0;Q1HFZ0-2;H3BJF3	Q1HFZ0;H3BKN0;Q1HFZ0-2	25;24;22;1	25;24;22;1	25;24;22;1	tRNA (cytosine(34)-C(5))-methyltransferase	GENE: Nsun2	>sp|Q1HFZ0|NSUN2_MOUSE tRNA (cytosine(34)-C(5))-methyltransferase OS=Mus musculus GN=Nsun2 PE=1 SV=2;>tr|H3BKN0|H3BKN0_MOUSE tRNA (cytosine(34)-C(5))-methyltransferase OS=Mus musculus GN=Nsun2 PE=1 SV=1;>sp|Q1HFZ0-2|NSUN2_MOUSE Isoform 2 of tRNA (cytosine(	4	0.464	7.34e-238	1	4	3	1					7	9	5	7					16	12	6	12					NaN	NaN	0.98055	0.98361	0.91478	0.89975	NaN	NaN
P27612;F7D1R5	P27612	18;6	18;6	18;6	Phospholipase A-2-activating protein	GENE: Plaa	>sp|P27612|PLAP_MOUSE Phospholipase A-2-activating protein OS=Mus musculus GN=Plaa PE=1 SV=4	2	0.365	0	2	2	2	4					7	0	3	5					16	11	5	3					0.86342	0.82842	NaN	NaN	1.0286	1.0962	1.0997	1.1234
Q64324;F8WGM5	Q64324;F8WGM5	22;21	22;21	22;21	Syntaxin-binding protein 2	GENE: Stxbp2	>sp|Q64324|STXB2_MOUSE Syntaxin-binding protein 2 OS=Mus musculus GN=Stxbp2 PE=2 SV=1;>tr|F8WGM5|F8WGM5_MOUSE Syntaxin-binding protein 2 (Fragment) OS=Mus musculus GN=Stxbp2 PE=4 SV=1	2	0.56	0	3	10	11	8					7	8	4	7					16	8	8	2					0.86778	0.83292	0.84571	0.75435	0.89914	0.95617	0.82306	0.85718
Q9ERU9	Q9ERU9	34	34	34	E3 SUMO-protein ligase RanBP2;Putative peptidyl-prolyl cis-trans isomerase	GENE: Ranbp2	>sp|Q9ERU9|RBP2_MOUSE E3 SUMO-protein ligase RanBP2 OS=Mus musculus GN=Ranbp2 PE=1 SV=2	1	0.185	0	13	11	10	13					7	5	1	6					16	11	2	3					1.2971	0.68064	1.0633	0.61749	1.2708	0.73376	1.1378	0.6574
Q99MN1;Q8R2P8	Q99MN1;Q8R2P8	26;24	26;24	26;24	Lysine--tRNA ligase	GENE: Kars	>sp|Q99MN1|SYK_MOUSE Lysine--tRNA ligase OS=Mus musculus GN=Kars PE=1 SV=1;>tr|Q8R2P8|Q8R2P8_MOUSE Lysine--tRNA ligase OS=Mus musculus GN=Kars PE=1 SV=1	2	0.561	3.12e-185	8	6	8	10					8	4	7	8					16	16	11	1					1.0884	1.0958	1.1857	1.0497	1.0763	1.057	1.1187	1.0278
Q91Z67;Q91Z69;D3YZW1	Q91Z67	29;3;3	29;3;3	28;2;2	SLIT-ROBO Rho GTPase-activating protein 2	GENE: Srgap2	>sp|Q91Z67|SRGP2_MOUSE SLIT-ROBO Rho GTPase-activating protein 2 OS=Mus musculus GN=Srgap2 PE=1 SV=2	3	0.42	0	2	7	7	5					9	11	4	10					16	12	6	8					1.0198	1.2958	1.0944	1.1495	1.0701	1.2522	1.0964	1.0365
P27046;F6QMB7	P27046	27;5	27;5	27;5	Alpha-mannosidase 2	GENE: Man2a1	>sp|P27046|MA2A1_MOUSE Alpha-mannosidase 2 OS=Mus musculus GN=Man2a1 PE=1 SV=2	2	0.353	0	0	3	2	4					12	12	3	16					16	11	5	4					NaN	NaN	0.90397	0.80841	NaN	NaN	0.82768	0.86724
Q921H8;H3BKL5;H3BJZ9;Q8VCH0;H3BKA1;H3BJC1;H3BJG8	Q921H8;H3BKL5;H3BJZ9;Q8VCH0	18;15;13;10;6;2;2	18;15;13;10;6;2;2	18;15;13;10;6;2;2	"3-ketoacyl-CoA thiolase A, peroxisomal;3-ketoacyl-CoA thiolase B, peroxisomal"	GENE: Acaa1a;Acaa1b	">sp|Q921H8|THIKA_MOUSE 3-ketoacyl-CoA thiolase A, peroxisomal OS=Mus musculus GN=Acaa1a PE=1 SV=1;>tr|H3BKL5|H3BKL5_MOUSE 3-ketoacyl-CoA thiolase A, peroxisomal OS=Mus musculus GN=Acaa1a PE=1 SV=1;>tr|H3BJZ9|H3BJZ9_MOUSE 3-ketoacyl-CoA thiolase A, peroxiso"	7	0.613	0	3	3	2	2					12	13	14	10					16	9	12	0					0.90537	0.96532	0.67905	1.0441	0.87593	0.86737	1.0231	1.1476
O89001	O89001	21	21	21	Carboxypeptidase D	GENE: Cpd	>sp|O89001|CBPD_MOUSE Carboxypeptidase D OS=Mus musculus GN=Cpd PE=1 SV=2	1	0.227	1.74e-251	4	4	3	6					12	10	3	13					16	6	2	6					1.3034	1.2974	1.209	1.1142	1.3394	1.0222	1.1984	1.1325
P27546-2;P27546;P27546-3;E9QPW8;F7CK47;E9PZ43;E9PWC0;P27546-4;Q78TF3;F6XPV7;F6V4Z1	P27546-2;P27546;P27546-3;E9QPW8	37;36;34;33;16;15;14;14;2;1;1	37;36;34;33;16;15;14;14;2;1;1	37;36;34;33;16;15;14;14;2;1;1	Microtubule-associated protein 4;Microtubule-associated protein	GENE: Map4	>sp|P27546-2|MAP4_MOUSE Isoform 2 of Microtubule-associated protein 4 OS=Mus musculus GN=Map4;>sp|P27546|MAP4_MOUSE Microtubule-associated protein 4 OS=Mus musculus GN=Map4 PE=1 SV=3;>sp|P27546-3|MAP4_MOUSE Isoform 3 of Microtubule-associated protein 4 OS=	11	0.498	0	23	22	26	23					12	9	2	15					16	16	6	6					0.82603	0.86697	0.84245	0.89208	0.87613	0.85483	0.87284	0.92801
Q01320	Q01320	32	32	26	DNA topoisomerase 2-alpha	GENE: Top2a	>sp|Q01320|TOP2A_MOUSE DNA topoisomerase 2-alpha OS=Mus musculus GN=Top2a PE=1 SV=2	1	0.26	0	8	6	6	7					14	15	3	13					16	9	4	8					1.4098	1.0253	1.4672	1.1288	1.4378	0.95453	1.4005	0.83916
Q58A65-2;Q58A65-5;Q58A65;Q58A65-6;Q58A65-3;F8WH31;E9PUD1;Q58A65-4;F6SH61;Z4YMB8;F6WNT4;E9Q6B6;Q9ESN9-2;E9Q6E0;Q9ESN9-3;Q9ESN9-5;Q9ESN9-4;Q9ESN9;J3QNR6;Q9ESN9-6;K3W4S4	Q58A65-2;Q58A65-5;Q58A65;Q58A65-6;Q58A65-3;F8WH31;E9PUD1;Q58A65-4;F6SH61;Z4YMB8	35;34;34;30;29;29;29;29;21;21;14;3;3;3;3;3;3;3;3;3;3	35;34;34;30;29;29;29;29;21;21;14;3;3;3;3;3;3;3;3;3;3	35;34;34;30;29;29;29;29;21;21;14;3;3;3;3;3;3;3;3;3;3	C-Jun-amino-terminal kinase-interacting protein 4	GENE: Spag9	>sp|Q58A65-2|JIP4_MOUSE Isoform 2 of C-Jun-amino-terminal kinase-interacting protein 4 OS=Mus musculus GN=Spag9;>sp|Q58A65-5|JIP4_MOUSE Isoform 5 of C-Jun-amino-terminal kinase-interacting protein 4 OS=Mus musculus GN=Spag9;>sp|Q58A65|JIP4_MOUSE C-Jun-amin	21	0.394	0	18	15	15	15					14	13	4	15					16	17	5	11					1.1041	1.0453	1.0148	0.96548	0.96784	0.91964	1.0332	1.005
P22892;Q8CBB7	P22892;Q8CBB7	21;21	21;21	21;21	AP-1 complex subunit gamma-1	GENE: Ap1g1	>sp|P22892|AP1G1_MOUSE AP-1 complex subunit gamma-1 OS=Mus musculus GN=Ap1g1 PE=1 SV=3;>tr|Q8CBB7|Q8CBB7_MOUSE AP-1 complex subunit gamma-1 OS=Mus musculus GN=Ap1g1 PE=2 SV=1	2	0.395	0	5	8	3	7					15	11	10	11					16	11	7	9					0.90443	1.1745	0.93895	0.94374	0.86431	0.95491	0.92965	0.89119
Q8R1S4;G3X9H7;Q8R1S4-2;Q6P9S0	Q8R1S4;G3X9H7;Q8R1S4-2	26;26;25;1	26;26;25;1	26;26;25;1	Metastasis suppressor protein 1	GENE: Mtss1	">sp|Q8R1S4|MTSS1_MOUSE Metastasis suppressor protein 1 OS=Mus musculus GN=Mtss1 PE=1 SV=1;>tr|G3X9H7|G3X9H7_MOUSE Metastasis suppressor 1, isoform CRA_e OS=Mus musculus GN=Mtss1 PE=1 SV=1;>sp|Q8R1S4-2|MTSS1_MOUSE Isoform 2 of Metastasis suppressor protein "	4	0.495	0	8	17	14	1					15	17	2	7					16	12	6	12					0.95598	0.78641	0.84296	0.78937	0.92202	0.72675	NaN	NaN
Q3UF95;Q9Z1R2;G3UYQ2;G3UZT6;G3UZB4;G3UXT8;G3V013;G3UYZ0;S4R224;S4R183	Q3UF95;Q9Z1R2;G3UYQ2;G3UZT6;G3UZB4	23;23;20;20;19;9;6;5;3;2	23;23;20;20;19;9;6;5;3;2	23;23;20;20;19;9;6;5;3;2	Large proline-rich protein BAG6	GENE: Bag6	>tr|Q3UF95|Q3UF95_MOUSE Large proline-rich protein BAG6 OS=Mus musculus GN=Bag6 PE=1 SV=1;>sp|Q9Z1R2|BAG6_MOUSE Large proline-rich protein BAG6 OS=Mus musculus GN=Bag6 PE=1 SV=1;>tr|G3UYQ2|G3UYQ2_MOUSE Large proline-rich protein BAG6 OS=Mus musculus GN=Bag	10	0.319	0	11	10	9	10					15	10	1	11					16	12	8	8					0.89365	1.0144	0.99935	0.89347	1.0693	0.97984	1.1051	0.85849
Q8BIJ6;E9PWN2;E9PWN3	Q8BIJ6;E9PWN2;E9PWN3	31;22;18	31;22;18	30;21;17	"Isoleucine--tRNA ligase, mitochondrial"	GENE: Iars2	">sp|Q8BIJ6|SYIM_MOUSE Isoleucine--tRNA ligase, mitochondrial OS=Mus musculus GN=Iars2 PE=1 SV=1;>tr|E9PWN2|E9PWN2_MOUSE Isoleucine--tRNA ligase, mitochondrial OS=Mus musculus GN=Iars2 PE=1 SV=1;>tr|E9PWN3|E9PWN3_MOUSE Isoleucine--tRNA ligase, mitochondrial"	3	0.417	0	6	9	4	2					16	12	9	14					16	15	9	6					0.73235	1.0104	0.95819	0.96787	1.2221	1.1439	1.0262	1.0279
P12970;L7N202;D3YXT4;F6ZVW4;F6VBB8;F6YI27;V9GX35;F6SSI5	P12970;L7N202;D3YXT4;F6ZVW4;F6VBB8;F6YI27	22;21;20;12;11;11;5;3	22;21;20;12;11;11;5;3	22;21;20;12;11;11;5;3	60S ribosomal protein L7a	GENE: Rpl7a;Gm5619;Gm5459;Gm4978;Gm17415	>sp|P12970|RL7A_MOUSE 60S ribosomal protein L7a OS=Mus musculus GN=Rpl7a PE=2 SV=2;>tr|L7N202|L7N202_MOUSE Uncharacterized protein OS=Mus musculus GN=Gm16477 PE=4 SV=1;>tr|D3YXT4|D3YXT4_MOUSE Uncharacterized protein OS=Mus musculus GN=Gm5619 PE=4 SV=1;>tr|	8	0.571	0	18	19	17	16					17	10	13	10					16	0	7	3					1.1369	0.98512	0.93078	0.93304	1.1456	1.0322	1.0996	1.0038
A2AL85;Q8BSY0;Q8CBM2;A2AL83;A2AL79;Q6P8S1;A2AL78;Q3TU40;A2AL81;A2AL71;A2AL77;Q9CR06;A2AL74;A2AL76;A2AL75	A2AL85;Q8BSY0;Q8CBM2	27;27;26;2;2;2;2;2;2;1;1;1;1;1;1	27;27;26;2;2;2;2;2;2;1;1;1;1;1;1	27;27;26;2;2;2;2;2;2;1;1;1;1;1;1	Aspartyl/asparaginyl beta-hydroxylase	GENE: Asph	>tr|A2AL85|A2AL85_MOUSE Aspartyl/asparaginyl beta-hydroxylase OS=Mus musculus GN=Asph PE=4 SV=1;>sp|Q8BSY0|ASPH_MOUSE Aspartyl/asparaginyl beta-hydroxylase OS=Mus musculus GN=Asph PE=2 SV=1;>tr|Q8CBM2|Q8CBM2_MOUSE Aspartyl/asparaginyl beta-hydroxylase OS=M	15	0.465	0	15	16	19	3					18	19	6	14					16	17	9	12					0.87292	1.0415	0.89916	1.0061	0.84249	0.96812	1.0339	0.96341
Q3U7R1;Q3U7R1-2	Q3U7R1;Q3U7R1-2	40;34	40;34	40;34	Extended synaptotagmin-1	GENE: Esyt1	>sp|Q3U7R1|ESYT1_MOUSE Extended synaptotagmin-1 OS=Mus musculus GN=Esyt1 PE=1 SV=2;>sp|Q3U7R1-2|ESYT1_MOUSE Isoform 2 of Extended synaptotagmin-1 OS=Mus musculus GN=Esyt1	2	0.489	0	7	17	16	15					21	22	7	24					16	32	17	11					1.0822	1.0232	0.9504	0.93089	1.0055	0.88582	1.0179	0.91418
F8VQC1;E9Q740	F8VQC1;E9Q740	29;25	29;25	29;25	Signal recognition particle subunit SRP72	GENE: Srp72	>tr|F8VQC1|F8VQC1_MOUSE Signal recognition particle subunit SRP72 OS=Mus musculus GN=Srp72 PE=1 SV=1;>tr|E9Q740|E9Q740_MOUSE Signal recognition particle subunit SRP72 OS=Mus musculus GN=Srp72 PE=1 SV=1	2	0.599	0	15	18	17	16					6	0	7	2					17	11	5	2					0.99395	0.98417	1.0001	0.87793	1.0918	0.98089	1.0131	0.94598
Q8BJ71;Q8BJ71-2	Q8BJ71;Q8BJ71-2	29;21	29;21	29;21	Nuclear pore complex protein Nup93	GENE: Nup93	>sp|Q8BJ71|NUP93_MOUSE Nuclear pore complex protein Nup93 OS=Mus musculus GN=Nup93 PE=2 SV=1;>sp|Q8BJ71-2|NUP93_MOUSE Isoform 2 of Nuclear pore complex protein Nup93 OS=Mus musculus GN=Nup93	2	0.508	1.03e-301	0	8	4	0					8	5	7	7					17	15	4	5					NaN	NaN	0.84535	0.59395	1.0697	0.70905	NaN	NaN
Q9WUA2	Q9WUA2	23	23	23	Phenylalanine--tRNA ligase beta subunit	GENE: Farsb	>sp|Q9WUA2|SYFB_MOUSE Phenylalanine--tRNA ligase beta subunit OS=Mus musculus GN=Farsb PE=2 SV=2	1	0.445	3.5e-259	9	10	13	9					8	13	9	12					17	18	18	5					0.95395	1.0812	1.0196	1.0312	1.0463	0.96227	0.95466	1.0855
Q8BMK4	Q8BMK4	27	27	27	Cytoskeleton-associated protein 4	GENE: Ckap4	>sp|Q8BMK4|CKAP4_MOUSE Cytoskeleton-associated protein 4 OS=Mus musculus GN=Ckap4 PE=1 SV=2	1	0.56	0	18	14	13	9					10	8	11	3					17	15	12	5					0.95555	0.9755	0.9259	0.98545	0.98391	0.96245	0.92746	0.95148
F8VQE2;E9Q0A4;Q9QXL1;F6ZSF2	F8VQE2;E9Q0A4;Q9QXL1	32;32;32;2	32;32;32;2	30;30;30;2	Kinesin-like protein KIF21B	GENE: Kif21b	>tr|F8VQE2|F8VQE2_MOUSE Kinesin-like protein KIF21B OS=Mus musculus GN=Kif21b PE=1 SV=1;>tr|E9Q0A4|E9Q0A4_MOUSE Kinesin-like protein KIF21B OS=Mus musculus GN=Kif21b PE=1 SV=1;>sp|Q9QXL1|KI21B_MOUSE Kinesin-like protein KIF21B OS=Mus musculus GN=Kif21b PE=	4	0.293	0	8	9	6	6					11	12	0	17					17	11	3	6					0.91439	0.91109	0.96391	0.83394	1.0978	0.7024	1.0239	0.9348
Q9WTX6;Q3TPM3;D3Z2H3	Q9WTX6;Q3TPM3	33;30;5	33;30;5	33;30;5	Cullin-1	GENE: Cul1	>sp|Q9WTX6|CUL1_MOUSE Cullin-1 OS=Mus musculus GN=Cul1 PE=1 SV=1;>tr|Q3TPM3|Q3TPM3_MOUSE Cullin-1 (Fragment) OS=Mus musculus GN=Cul1 PE=2 SV=1	3	0.536	0	1	4	0	4					12	15	18	16					17	19	9	9					NaN	NaN	1.1387	0.98653	NaN	NaN	1.5023	1.2989
Q6P2B1;Q6P2B1-2;Q6P2B1-3;E9Q0H8;E9PWA5;F6TDZ2	Q6P2B1;Q6P2B1-2	27;25;9;3;3;3	27;25;9;3;3;3	25;23;9;3;3;2	Transportin-3	GENE: Tnpo3	>sp|Q6P2B1|TNPO3_MOUSE Transportin-3 OS=Mus musculus GN=Tnpo3 PE=1 SV=1;>sp|Q6P2B1-2|TNPO3_MOUSE Isoform 2 of Transportin-3 OS=Mus musculus GN=Tnpo3	6	0.407	0	1	5	9	0					12	17	4	11					17	9	7	13					NaN	NaN	0.99404	1.0186	0.94133	0.98406	NaN	NaN
Q8R0Y6;D3Z6B9;Q8K009	Q8R0Y6	29;2;2	29;2;2	29;2;2	Cytosolic 10-formyltetrahydrofolate dehydrogenase	GENE: Aldh1l1	>sp|Q8R0Y6|AL1L1_MOUSE Cytosolic 10-formyltetrahydrofolate dehydrogenase OS=Mus musculus GN=Aldh1l1 PE=1 SV=1	3	0.487	0	1	5	4	0					14	13	3	12					17	13	4	15					NaN	NaN	0.71826	0.92043	0.82589	0.92026	NaN	NaN
P12382	P12382	27	25	23	"6-phosphofructokinase, liver type"	GENE: Pfkl	">sp|P12382|PFKAL_MOUSE ATP-dependent 6-phosphofructokinase, liver type OS=Mus musculus GN=Pfkl PE=1 SV=4"	1	0.501	0	1	12	7	12					14	6	14	16					17	16	13	6					NaN	NaN	1.1562	1.0686	1.1033	1.1122	1.0026	0.98211
A2ACG7;Q9DBG6	A2ACG7;Q9DBG6	22;22	22;22	22;22	Dolichyl-diphosphooligosaccharide--protein glycosyltransferase subunit 2	GENE: Rpn2	>tr|A2ACG7|A2ACG7_MOUSE Dolichyl-diphosphooligosaccharide--protein glycosyltransferase subunit 2 OS=Mus musculus GN=Rpn2 PE=4 SV=1;>sp|Q9DBG6|RPN2_MOUSE Dolichyl-diphosphooligosaccharide--protein glycosyltransferase subunit 2 OS=Mus musculus GN=Rpn2 PE=2 S	2	0.48	0	10	10	9	11					14	16	11	14					17	10	13	2					1.0578	0.99658	1.0025	0.93129	0.98364	0.9741	0.98501	0.95375
Q924C1;Q924C1-2;Q924C1-3	Q924C1	34;12;10	34;12;10	34;12;10	Exportin-5	GENE: Xpo5	>sp|Q924C1|XPO5_MOUSE Exportin-5 OS=Mus musculus GN=Xpo5 PE=2 SV=1	3	0.402	0	6	6	9	14					15	10	4	18					17	24	7	10					0.96828	0.99501	0.99832	0.973	1.0955	0.91849	1.0558	0.8901
O35639	O35639	26	26	26	Annexin A3	GENE: Anxa3	>sp|O35639|ANXA3_MOUSE Annexin A3 OS=Mus musculus GN=Anxa3 PE=1 SV=4	1	0.715	0	3	1	4	2					21	22	20	16					17	17	13	3					1.9401	1.0125	1.0048	1.077	1.1519	1.3292	1.1859	1.0912
O54774	O54774	34	34	34	AP-3 complex subunit delta-1	GENE: Ap3d1	>sp|O54774|AP3D1_MOUSE AP-3 complex subunit delta-1 OS=Mus musculus GN=Ap3d1 PE=1 SV=1	1	0.403	0	11	16	12	14					21	17	3	18					17	21	8	8					0.9175	0.95546	0.88208	0.86637	0.89811	0.87591	0.92203	0.87855
Q80WQ2	Q80WQ2	28	28	28	Protein VAC14 homolog	GENE: Vac14	>sp|Q80WQ2|VAC14_MOUSE Protein VAC14 homolog OS=Mus musculus GN=Vac14 PE=1 SV=1	1	0.515	0	6	13	11	12					7	6	7	12					18	18	8	7					0.84756	1.006	1.0136	0.8525	1.0038	0.88017	1.0354	0.87566
O55143;O55143-2;J3KMM5	O55143;O55143-2;J3KMM5	35;34;34	35;34;34	22;21;21	Sarcoplasmic/endoplasmic reticulum calcium ATPase 2	GENE: Atp2a2	>sp|O55143|AT2A2_MOUSE Sarcoplasmic/endoplasmic reticulum calcium ATPase 2 OS=Mus musculus GN=Atp2a2 PE=1 SV=2;>sp|O55143-2|AT2A2_MOUSE Isoform 2 of Sarcoplasmic/endoplasmic reticulum calcium ATPase 2 OS=Mus musculus GN=Atp2a2;>tr|J3KMM5|J3KMM5_MOUSE Sarco	3	0.447	0	4	6	5	3					8	15	12	11					18	12	4	7					1.1164	1.0932	0.92605	1.0523	0.95481	1.1495	0.88392	1.0117
B9EJ54;E9Q880	B9EJ54	32;7	32;7	32;7		GENE: Nup205	">tr|B9EJ54|B9EJ54_MOUSE MCG21756, isoform CRA_b OS=Mus musculus GN=Nup205 PE=2 SV=1"	2	0.247	0	11	7	10	11					11	8	2	2					18	14	5	5					1.3218	0.48208	0.93157	0.65155	1.1672	0.52755	1.0706	0.61651
G5E870	G5E870	35	35	35	E3 ubiquitin-protein ligase TRIP12	GENE: Trip12	>sp|G5E870|TRIPC_MOUSE E3 ubiquitin-protein ligase TRIP12 OS=Mus musculus GN=Trip12 PE=1 SV=1	1	0.255	0	16	9	15	14					11	13	4	7					18	16	4	4					0.98445	0.96443	0.77574	0.81538	1.0366	0.87722	1.0834	0.84978
P30999-2;P30999-3;G3X9V2;P30999;E9Q8Z5;E9Q8Z6;E9Q8Z8;E9Q8Z4;E9Q8Z9;D3Z2H2;E9Q903;E9Q901;E9Q904;E9Q986;D3Z7H6;E9Q906;E9Q907;E9Q905;D3Z2H7	P30999-2;P30999-3;G3X9V2;P30999;E9Q8Z5;E9Q8Z6;E9Q8Z8;E9Q8Z4;E9Q8Z9;D3Z2H2;E9Q903;E9Q901;E9Q904;E9Q986;D3Z7H6;E9Q906;E9Q907;E9Q905;D3Z2H7	28;28;28;28;28;28;28;27;27;27;27;27;27;24;24;24;24;24;17	28;28;28;28;28;28;28;27;27;27;27;27;27;24;24;24;24;24;17	28;28;28;28;28;28;28;27;27;27;27;27;27;24;24;24;24;24;17	Catenin delta-1	GENE: Ctnnd1	">sp|P30999-2|CTND1_MOUSE Isoform 2 of Catenin delta-1 OS=Mus musculus GN=Ctnnd1;>sp|P30999-3|CTND1_MOUSE Isoform 3 of Catenin delta-1 OS=Mus musculus GN=Ctnnd1;>tr|G3X9V2|G3X9V2_MOUSE Catenin (Cadherin associated protein), delta 1, isoform CRA_a OS=Mus mus"	19	0.439	0	3	7	5	2					12	12	3	9					18	15	11	7					1.0599	1.0945	1.0373	0.9468	1.2057	1.016	NaN	NaN
Q3THK7	Q3THK7	30	30	30	GMP synthase [glutamine-hydrolyzing]	GENE: Gmps	>sp|Q3THK7|GUAA_MOUSE GMP synthase [glutamine-hydrolyzing] OS=Mus musculus GN=Gmps PE=1 SV=2	1	0.589	0	6	8	5	7					12	0	14	16					18	17	16	5					1.1302	0.94386	0.96074	0.8284	0.91972	0.92242	0.95513	0.75656
F8VQ29	F8VQ29	40	35	35		GENE: Iqgap3	>tr|F8VQ29|F8VQ29_MOUSE Protein Iqgap3 OS=Mus musculus GN=Iqgap3 PE=4 SV=1	1	0.352	0	7	5	3	3					13	11	1	15					18	11	6	10					1.0613	0.74192	1.03	0.64156	1.1828	0.88156	2.2511	NaN
Q9CQN1	Q9CQN1	23	23	23	"Heat shock protein 75 kDa, mitochondrial"	GENE: Trap1	">sp|Q9CQN1|TRAP1_MOUSE Heat shock protein 75 kDa, mitochondrial OS=Mus musculus GN=Trap1 PE=1 SV=1"	1	0.415	0	7	7	6	4					13	1	8	10					18	15	14	3					0.91047	1.0363	0.95136	0.88736	1.0378	0.93045	0.88162	0.80651
O08739;F6XQD0;D3Z4N3;D3YU73;Q3V1D3	O08739	27;5;5;3;3	27;5;5;3;3	26;5;5;3;3	AMP deaminase 3	GENE: Ampd3	>sp|O08739|AMPD3_MOUSE AMP deaminase 3 OS=Mus musculus GN=Ampd3 PE=2 SV=2	5	0.422	0	2	2	4	1					16	14	16	14					18	13	7	7					1.114	1.1838	1.3651	1.443	0.93614	1.0342	NaN	NaN
Q8CI94	Q8CI94	36	36	27	"Glycogen phosphorylase, brain form"	GENE: Pygb	">sp|Q8CI94|PYGB_MOUSE Glycogen phosphorylase, brain form OS=Mus musculus GN=Pygb PE=1 SV=3"	1	0.504	0	2	6	7	0					17	19	10	19					18	11	11	15					1.1131	0.95985	0.88852	0.81474	1.2259	1.1096	NaN	NaN
Q9Z110-2;Q9Z110;D3Z0B4;H3BKJ8;H3BLE8;H3BKK0	Q9Z110-2;Q9Z110	28;28;5;3;3;1	28;28;5;3;3;1	28;28;5;3;3;1	Delta-1-pyrroline-5-carboxylate synthase;Glutamate 5-kinase;Gamma-glutamyl phosphate reductase	GENE: Aldh18a1	>sp|Q9Z110-2|P5CS_MOUSE Isoform Short of Delta-1-pyrroline-5-carboxylate synthase OS=Mus musculus GN=Aldh18a1;>sp|Q9Z110|P5CS_MOUSE Delta-1-pyrroline-5-carboxylate synthase OS=Mus musculus GN=Aldh18a1 PE=1 SV=2	6	0.431	0	2	10	10	6					5	9	13	19					19	20	14	13					0.96684	0.76329	0.96356	0.85258	0.97282	0.95143	0.88204	0.80344
E9QLK7;E9PZA7;E9PWT1;F7CGG2;Q80YV3	E9QLK7;E9PZA7;E9PWT1;F7CGG2;Q80YV3	48;47;47;46;35	48;47;47;46;35	48;47;47;46;35	Transformation/transcription domain-associated protein	GENE: Trrap	>tr|E9QLK7|E9QLK7_MOUSE Transformation/transcription domain-associated protein OS=Mus musculus GN=Trrap PE=4 SV=1;>tr|E9PZA7|E9PZA7_MOUSE Transformation/transcription domain-associated protein OS=Mus musculus GN=Trrap PE=4 SV=1;>tr|E9PWT1|E9PWT1_MOUSE Tran	5	0.19	0	8	5	3	2					8	9	0	14					19	25	3	5					1.0813	0.80976	0.99051	0.92301	0.86123	1.1726	NaN	NaN
Q8BPU7;Q8BPU7-2;Q8BPU7-3;Q8BPU7-4	Q8BPU7	31;14;13;11	31;14;13;11	26;12;12;9	Engulfment and cell motility protein 1	GENE: Elmo1	>sp|Q8BPU7|ELMO1_MOUSE Engulfment and cell motility protein 1 OS=Mus musculus GN=Elmo1 PE=1 SV=2	4	0.505	0	4	12	12	14					9	0	9	10					19	14	12	7					0.88308	0.85823	1.0057	0.88685	1.0221	0.92756	0.96693	0.77981
Q8K2Q9;Q8K2Q9-2	Q8K2Q9;Q8K2Q9-2	32;21	32;21	32;21	Shootin-1	GENE: Kiaa1598	>sp|Q8K2Q9|SHOT1_MOUSE Shootin-1 OS=Mus musculus GN=Kiaa1598 PE=1 SV=1;>sp|Q8K2Q9-2|SHOT1_MOUSE Isoform 2 of Shootin-1 OS=Mus musculus GN=Kiaa1598	2	0.571	0	9	16	18	17					9	13	9	15					19	19	9	10					0.8981	0.82058	1.0327	0.91121	0.84636	0.76498	0.90484	0.78824
E9QAH1;E9PVZ8;E9Q028;Q9CTU9	E9QAH1;E9PVZ8	47;47;1;1	47;47;1;1	47;47;1;1		GENE: Golgb1	>tr|E9QAH1|E9QAH1_MOUSE Protein Golgb1 OS=Mus musculus GN=Golgb1 PE=1 SV=1;>tr|E9PVZ8|E9PVZ8_MOUSE Protein Golgb1 OS=Mus musculus GN=Golgb1 PE=1 SV=1	4	0.212	0	12	5	6	0					11	10	2	11					19	27	5	5					1.0928	1.0912	1.4721	1.2892	1.0824	0.86784	NaN	NaN
Q91VD9	Q91VD9	29	29	29	"NADH-ubiquinone oxidoreductase 75 kDa subunit, mitochondrial"	GENE: Ndufs1	">sp|Q91VD9|NDUS1_MOUSE NADH-ubiquinone oxidoreductase 75 kDa subunit, mitochondrial OS=Mus musculus GN=Ndufs1 PE=1 SV=2"	1	0.519	0	13	14	10	12					12	0	12	13					19	21	14	6					0.8542	0.67468	0.88299	0.70152	0.82128	0.6106	0.80725	0.63096
Q8BFY9-2;Q8BFY9;Q3TKD0;J3QMX2	Q8BFY9-2;Q8BFY9;Q3TKD0	30;30;27;11	30;30;27;11	23;23;21;9	Transportin-1	GENE: Tnpo1	>sp|Q8BFY9-2|TNPO1_MOUSE Isoform 2 of Transportin-1 OS=Mus musculus GN=Tnpo1;>sp|Q8BFY9|TNPO1_MOUSE Transportin-1 OS=Mus musculus GN=Tnpo1 PE=1 SV=2;>tr|Q3TKD0|Q3TKD0_MOUSE Transportin-1 (Fragment) OS=Mus musculus GN=Tnpo1 PE=2 SV=1	4	0.493	0	4	12	7	1					13	13	7	12					19	10	11	11					0.95475	0.81374	0.98247	0.97646	1.168	0.80107	NaN	NaN
P61222	P61222	23	23	23	ATP-binding cassette sub-family E member 1	GENE: Abce1	>sp|P61222|ABCE1_MOUSE ATP-binding cassette sub-family E member 1 OS=Mus musculus GN=Abce1 PE=2 SV=1	1	0.496	0	7	4	6	6					13	16	11	14					19	17	12	2					0.94334	0.76588	1.2571	0.71163	1.0727	0.77384	1.1713	0.74057
Q8R1F1;A2ARS6	Q8R1F1	23;4	23;4	23;4	Niban-like protein 1	GENE: Fam129b	>sp|Q8R1F1|NIBL1_MOUSE Niban-like protein 1 OS=Mus musculus GN=Fam129b PE=2 SV=2	2	0.393	0	7	9	10	5					14	11	7	12					19	10	10	11					0.84427	0.90722	0.91094	1.0438	0.82643	1.0307	0.82324	1.0782
Q61656;Q8BTS0;S4R1I6;B1ARB9;B1ARC0;B1ARB8;S4R1E3	Q61656;Q8BTS0;S4R1I6	34;34;26;10;9;6;4	34;34;26;10;9;6;4	25;25;18;9;9;6;4	Probable ATP-dependent RNA helicase DDX5	GENE: Ddx5	">sp|Q61656|DDX5_MOUSE Probable ATP-dependent RNA helicase DDX5 OS=Mus musculus GN=Ddx5 PE=1 SV=2;>tr|Q8BTS0|Q8BTS0_MOUSE DEAD (Asp-Glu-Ala-Asp) box polypeptide 5 OS=Mus musculus GN=Ddx5 PE=1 SV=1;>tr|S4R1I6|S4R1I6_MOUSE MCG2872, isoform CRA_b OS=Mus muscul"	7	0.581	0	15	14	16	15					14	16	16	13					19	14	16	5					1.2936	0.9832	1.0666	0.90421	1.2943	0.92272	1.1411	0.9164
O70145	O70145	26	26	26	Neutrophil cytosol factor 2	GENE: Ncf2	>sp|O70145|NCF2_MOUSE Neutrophil cytosol factor 2 OS=Mus musculus GN=Ncf2 PE=1 SV=1	1	0.587	5.21e-260	15	12	12	11					15	17	14	14					19	18	16	4					0.82821	0.86422	0.8976	0.78688	0.9642	0.87091	0.98938	0.95774
Q9D2V7;G3X9L5;E9PYU1	Q9D2V7	32;6;6	32;6;6	32;6;6	Coronin-7	GENE: Coro7	>sp|Q9D2V7|CORO7_MOUSE Coronin-7 OS=Mus musculus GN=Coro7 PE=2 SV=2	3	0.594	0	4	10	9	0					18	18	8	24					19	18	6	9					0.89224	1.0987	0.9078	0.89357	0.74847	0.91174	NaN	NaN
P49717	P49717	31	31	31	DNA replication licensing factor MCM4	GENE: Mcm4	>sp|P49717|MCM4_MOUSE DNA replication licensing factor MCM4 OS=Mus musculus GN=Mcm4 PE=1 SV=1	1	0.474	0	6	8	7	0					18	18	8	18					19	18	12	12					0.98603	0.77083	0.97352	0.6265	0.87418	0.74205	NaN	NaN
Q8VBT6	Q8VBT6	34	34	34	Apolipoprotein B receptor	GENE: Apobr	>sp|Q8VBT6|APOBR_MOUSE Apolipoprotein B receptor OS=Mus musculus GN=Apobr PE=1 SV=1	1	0.544	0	26	26	21	21					18	18	10	17					19	21	10	11					1.0089	0.94595	1.0479	0.96018	0.90131	0.90436	0.99948	0.90488
Q920B9;G3X956	Q920B9;G3X956	34;34	34;34	34;34	FACT complex subunit SPT16	GENE: Supt16h;Supt16	>sp|Q920B9|SP16H_MOUSE FACT complex subunit SPT16 OS=Mus musculus GN=Supt16h PE=1 SV=2;>tr|G3X956|G3X956_MOUSE FACT complex subunit SPT16 OS=Mus musculus GN=Supt16 PE=1 SV=1	2	0.38	0	8	10	12	10					20	20	10	20					19	18	13	13					1.0258	0.99508	0.95342	0.94125	0.95538	0.90978	0.93433	1.0758
Q6PDI5-2;Q6PDI5;A2ALV7;A2ALV6;A2ALV8;A2ALW1;A2ALV9	Q6PDI5-2;Q6PDI5;A2ALV7	52;52;41;24;18;8;4	52;52;41;24;18;8;4	52;52;41;24;18;8;4	Proteasome-associated protein ECM29 homolog	GENE: Ecm29;AI314180	>sp|Q6PDI5-2|ECM29_MOUSE Isoform 2 of Proteasome-associated protein ECM29 homolog OS=Mus musculus GN=Ecm29;>sp|Q6PDI5|ECM29_MOUSE Proteasome-associated protein ECM29 homolog OS=Mus musculus GN=Ecm29 PE=1 SV=3;>tr|A2ALV7|A2ALV7_MOUSE Protein AI314180 (Fragm	7	0.418	0	22	32	24	17					25	24	2	26					19	21	9	6					1.0591	1.0817	1.013	1.093	0.99903	1.0305	1.0789	1.0729
[truncated: 100 more rows]
[truncated: 33 more columns]
