# Supplementary material for: Proteome and Secretome Analysis Reveals Differential Post-transcriptional Regulation of Toll-like Receptor Responses
Source: Mol Cell Proteomics. 2017 Feb 24;16(4 Suppl 1):S172–86. doi: 10.1074/mcp.M116.064261 (PMC5393387; doi:10.1074/mcp.M116.064261)
Supplement: Supplemental Data [file 10.1074_M116.064261_mcp.M116.064261-2.xlsx]

## Sheet: Sheet1
Table S2. All of the proteins identified and quantified in each stimulation in the secretome dataset.
Protein IDs	Majority protein IDs	Peptide counts (all)	Peptide counts (razor+unique)	Peptide counts (unique)	Protein names	Gene(s)	Fasta headers	Number of proteins	Sequence coverage	PEP	Unique peptides Prot_LA	Unique peptides Prot_LB	Unique peptides Prot_LC	Unique peptides Prot_LD	Unique peptides Sec_LA	Unique peptides Sec_LB	Unique peptides Sec_LC	Unique peptides Sec_LD	Unique peptides Prot_PA	Unique peptides Prot_PB	Unique peptides Prot_PC	Unique peptides Prot_PD	Unique peptides Sec_PA	Unique peptides Sec_PB	Unique peptides Sec_PC	Unique peptides Sec_PD	Unique peptides Prot_RA	Unique peptides Prot_RB	Unique peptides Prot_RC	Unique peptides Prot_RD	Unique peptides Sec_RA	Unique peptides Sec_RB	Unique peptides Sec_RC	Unique peptides Sec_RD	6h Prot_LA	12h Prot_LA	6h Prot_LB	12h Prot_LB	6h Prot_LC	12h Prot_LC	6h Prot_LD	12h Prot_LD	6h Sec_LA	24h Sec_LA	6h Sec_LB	24h Sec_LB	6h Sec_LC	24h Sec_LC	6h Sec_LD
P63158;D3YZ18;D3YVC6	P63158;D3YZ18	9;5;4	8;4;3	8;4;3	High mobility group protein B1	GENE: Hmgb1	>sp|P63158|HMGB1_MOUSE High mobility group protein B1 OS=Mus musculus GN=Hmgb1 PE=1 SV=2;>tr|D3YZ18|D3YZ18_MOUSE High mobility group protein B1 (Fragment) OS=Mus musculus GN=Hmgb1 PE=1 SV=2	3	0.4	2.21e-107	3	3	4	6	4	4	2	3	4	6	5	1	0	4	4	4	6	0	2	0	0	5	2	4	0.73765	0.85768	1.0543	0.74499	0.87376	0.87823	0.89721	0.9134	1.9674	1.5837	1.14972	1.4707	1.2196	1.7152	0.906184
Q99KK7	Q99KK7	29	29	29	Dipeptidyl peptidase 3	GENE: Dpp3	>sp|Q99KK7|DPP3_MOUSE Dipeptidyl peptidase 3 OS=Mus musculus GN=Dpp3 PE=2 SV=2	1	0.608	0	4	10	7	12	2	11	12	7	10	0	11	14	0	3	4	1	21	19	14	9	1	4	4	4	0.76763	0.93767	1.0716	1.0103	0.92307	0.92757	0.97935	0.94728	1.9753	0.94088	0.917627	0.79417	0.929111	0.77021	1.66304
Q60692	Q60692	6	6	6	Proteasome subunit beta type-6	GENE: Psmb6	>sp|Q60692|PSB6_MOUSE Proteasome subunit beta type-6 OS=Mus musculus GN=Psmb6 PE=1 SV=3	1	0.382	8.6e-52					3	3	1	2	2	3	2	1	0	2	2	2					1	2	2	1									1.0248	0.98001	0.577797	0.9117	NaN	NaN	0.550193
P62315	P62315	5	5	5	Small nuclear ribonucleoprotein Sm D1	GENE: Snrpd1	>sp|P62315|SMD1_MOUSE Small nuclear ribonucleoprotein Sm D1 OS=Mus musculus GN=Snrpd1 PE=2 SV=1	1	0.546	1.1e-177	2	4	4	1	3	2	3	2	4	3	4	3	0	2	2	2					1	2	1	2	0.71272	0.67594	0.99947	0.94718	1.0332	0.95041	NaN	NaN	1.2138	1.0143	0.895254	6.7267	0.911867	3.5984	0.898792
Q8VCT3;E9PYF1	Q8VCT3;E9PYF1	33;29	33;29	33;29	Aminopeptidase B	GENE: Rnpep	>sp|Q8VCT3|AMPB_MOUSE Aminopeptidase B OS=Mus musculus GN=Rnpep PE=2 SV=2;>tr|E9PYF1|E9PYF1_MOUSE Aminopeptidase B OS=Mus musculus GN=Rnpep PE=4 SV=1	2	0.651	0	16	15	14	17	9	5	6	10	24	24	21	20	0	5	5	5	27	23	22	8	1	5	4	4	0.94699	1.0003	1.0664	1.0088	1.0723	0.9909	1.0138	1.0013	1.8442	0.96441	1.06232	0.77821	0.904178	0.83649	1.25382
P01897;G3UX20;G3UZP7	P01897	18;1;1	13;1;1	2;0;0	"H-2 class I histocompatibility antigen, L-D alpha chain"	GENE: H2-L	">sp|P01897|HA1L_MOUSE H-2 class I histocompatibility antigen, L-D alpha chain OS=Mus musculus GN=H2-L PE=1 SV=2"	3	0.494	6.8e-203					2	2	2	2					1	1	2	2					1	1	2	2									1.3413	1.6644	2.31379	1.2093	1.65711	3.9077	2.04638
A1L314;E9QN37	A1L314;E9QN37	28;26	28;26	28;26	Macrophage-expressed gene 1 protein	GENE: Mpeg1	>sp|A1L314|MPEG1_MOUSE Macrophage-expressed gene 1 protein OS=Mus musculus GN=Mpeg1 PE=2 SV=1;>tr|E9QN37|E9QN37_MOUSE Macrophage-expressed gene 1 protein OS=Mus musculus GN=Mpeg1 PE=4 SV=1	2	0.606	0	18	17	16	18	3	2	5	2	16	16	14	16	1	2	3	2	17	17	11	11	1	3	1	4	0.9954	0.82252	0.90525	0.80753	0.94512	0.72069	0.90941	0.72596	0.93565	0.64002	0.294186	0.051222	0.488356	0.262	0.438928
Q9CR51	Q9CR51	5	5	5	V-type proton ATPase subunit G 1	GENE: Atp6v1g1	>sp|Q9CR51|VATG1_MOUSE V-type proton ATPase subunit G 1 OS=Mus musculus GN=Atp6v1g1 PE=2 SV=3	1	0.585	8.03e-144					3	2	0	4	3	3	3	3	1	3	2	0	2	2	0	0	1	2	2	2									1.2257	1.1029	1.12497	1.3994	NaN	NaN	1.60261
P30681	P30681	10	10	9	High mobility group protein B2	GENE: Hmgb2	>sp|P30681|HMGB2_MOUSE High mobility group protein B2 OS=Mus musculus GN=Hmgb2 PE=1 SV=3	1	0.5	8.89e-130	5	6	5	4	4	6	5	5	8	6	4	1	1	3	3	2					1	6	5	5	0.97828	0.87173	1.0865	0.98238	0.94409	0.82282	1.0859	1.0245	1.1949	1.1335	1.0009	0.96043	1.46307	1.5695	1.22101
P70670;Q60817	P70670;Q60817	7;6	7;6	7;6	"Nascent polypeptide-associated complex subunit alpha, muscle-specific form;Nascent polypeptide-associated complex subunit alpha"	GENE: Naca	">sp|P70670|NACAM_MOUSE Nascent polypeptide-associated complex subunit alpha, muscle-specific form OS=Mus musculus GN=Naca PE=1 SV=2;>sp|Q60817|NACA_MOUSE Nascent polypeptide-associated complex subunit alpha OS=Mus musculus GN=Naca PE=1 SV=1"	2	0.043	0	5	6	5	5	3	5	3	3	5	5	5	4	2	2	2	1	4	3	4	2	1	3	1	2	0.95411	1.0788	1.0686	1.0857	1.001	1.0332	1.0348	1.0238	1.1685	1.2465	0.94209	1.9066	1.02267	2.0003	1.36213
P62320	P62320	4	4	4	Small nuclear ribonucleoprotein Sm D3	GENE: Snrpd3	>sp|P62320|SMD3_MOUSE Small nuclear ribonucleoprotein Sm D3 OS=Mus musculus GN=Snrpd3 PE=1 SV=1	1	0.373	8.35e-198	0	4	3	0	4	3	2	3	2	4	1	2	2	1	2	3					1	2	2	1	NaN	NaN	1.0439	0.95257	1.0715	0.97529	NaN	NaN	1.3237	1.2841	0.866667	1.6994	0.599244	3.7126	0.807391
Q920A5	Q920A5	12	12	12	Retinoid-inducible serine carboxypeptidase	GENE: Scpep1	>sp|Q920A5|RISC_MOUSE Retinoid-inducible serine carboxypeptidase OS=Mus musculus GN=Scpep1 PE=2 SV=2	1	0.292	7.59e-114					1	2	0	3	3	6	5	3	0	2	2	0	6	4	3	0	2	2	3	3									0.52163	0.62867	1.02356	0.60804	NaN	NaN	1.34512
Q8R366;G3UYZ1;D3Z4Q8	Q8R366;G3UYZ1;D3Z4Q8	6;4;3	6;4;3	6;4;3	Immunoglobulin superfamily member 8	GENE: Igsf8	>sp|Q8R366|IGSF8_MOUSE Immunoglobulin superfamily member 8 OS=Mus musculus GN=Igsf8 PE=1 SV=2;>tr|G3UYZ1|G3UYZ1_MOUSE Immunoglobulin superfamily member 8 OS=Mus musculus GN=Igsf8 PE=4 SV=1;>tr|D3Z4Q8|D3Z4Q8_MOUSE Immunoglobulin superfamily member 8 (Fragme	3	0.116	1.67e-21					2	2	1	0					0	3	2	1					2	3	2	2									1.0921	0.27316	1.77282	0.22413	NaN	NaN	NaN
Q61792;A2A6H0;A2A6G9;A2A6G7;A2A6G8;A2A6G6;A2A6G5;E9Q0N6;A2A6H1;A2A6G4;A2A6G0;Q9DC07	Q61792;A2A6H0;A2A6G9;A2A6G7;A2A6G8	17;14;12;9;9;8;5;5;4;2;1;1	17;14;12;9;9;8;5;5;4;2;1;1	17;14;12;9;9;8;5;5;4;2;1;1	LIM and SH3 domain protein 1	GENE: Lasp1	>sp|Q61792|LASP1_MOUSE LIM and SH3 domain protein 1 OS=Mus musculus GN=Lasp1 PE=1 SV=1;>tr|A2A6H0|A2A6H0_MOUSE LIM and SH3 domain protein 1 (Fragment) OS=Mus musculus GN=Lasp1 PE=1 SV=1;>tr|A2A6G9|A2A6G9_MOUSE LIM and SH3 domain protein 1 (Fragment) OS=Mus	12	0.658	1.17e-200	15	12	13	11	2	1	1	2	15	14	13	7	0	3	2	1	12	8	7	0	2	2	4	0	0.84367	0.94295	0.9568	0.94489	0.86054	0.9384	0.8916	0.98258	4.8333	2.0844	NaN	NaN	NaN	NaN	0.987971
P51859;E0CXA0;E0CYW7	P51859;E0CXA0	23;19;4	23;19;4	21;19;4	Hepatoma-derived growth factor	GENE: Hdgf	>sp|P51859|HDGF_MOUSE Hepatoma-derived growth factor OS=Mus musculus GN=Hdgf PE=1 SV=2;>tr|E0CXA0|E0CXA0_MOUSE Hepatoma-derived growth factor (Fragment) OS=Mus musculus GN=Hdgf PE=1 SV=1	3	0.819	0	15	13	14	18	4	8	5	10	7	6	8	3	0	4	4	4	7	6	6	0	2	3	2	2	0.87064	0.90276	0.94392	0.92355	0.88246	0.87058	0.88067	0.89836	1.048	0.78073	1.05367	0.81206	1.8664	0.93688	1.73425
Q8BGS2;Q8BGS2-2	Q8BGS2;Q8BGS2-2	4;3	4;3	4;3	BolA-like protein 2	GENE: Bola2	>sp|Q8BGS2|BOLA2_MOUSE BolA-like protein 2 OS=Mus musculus GN=Bola2 PE=1 SV=1;>sp|Q8BGS2-2|BOLA2_MOUSE Isoform 2 of BolA-like protein 2 OS=Mus musculus GN=Bola2	2	0.547	9.83e-74					4	2	2	2					0	2	2	1					2	2	2	2									1.128	0.88571	0.686215	0.8387	0.433258	0.84437	0.658744
P62960;A2BGG7;Q9Z2C8-2;B2RUF0;Q9Z2C8	P62960;A2BGG7	22;13;5;5;5	22;13;5;5;5	15;13;0;0;0	Nuclease-sensitive element-binding protein 1	GENE: Ybx1	>sp|P62960|YBOX1_MOUSE Nuclease-sensitive element-binding protein 1 OS=Mus musculus GN=Ybx1 PE=1 SV=3;>tr|A2BGG7|A2BGG7_MOUSE Nuclease-sensitive element-binding protein 1 (Fragment) OS=Mus musculus GN=Ybx1 PE=1 SV=1	5	0.739	0	12	14	13	11	4	4	4	4	9	9	10	3	0	2	1	1	9	6	5	0	2	4	2	3	1.0513	0.88814	0.93302	0.84998	1.0707	0.87325	0.99334	0.88769	1.6685	1.2375	0.976271	1.2177	2.41756	1.4726	2.53145
P08505	P08505	4	4	4	Interleukin-6	GENE: Il6	>sp|P08505|IL6_MOUSE Interleukin-6 OS=Mus musculus GN=Il6 PE=1 SV=1	1	0.256	9.29e-212					4	3	2	3					0	2	2	1					2	3	2	2									10.87	4.5956	8.72542	2.4629	15.8791	4.1518	7.71546
Q9R1P4	Q9R1P4	16	16	16	Proteasome subunit alpha type-1	GENE: Psma1	>sp|Q9R1P4|PSA1_MOUSE Proteasome subunit alpha type-1 OS=Mus musculus GN=Psma1 PE=1 SV=1	1	0.76	2.34e-115	4	0	2	3	5	9	4	4	9	4	7	5	0	4	5	1					2	4	3	4	0.9595	0.7679	NaN	NaN	0.8067	0.80961	0.92131	0.90869	0.99321	0.9384	0.751243	0.94894	0.537911	0.96375	0.910531
Q07813	Q07813	8	8	8	Apoptosis regulator BAX	GENE: Bax	>sp|Q07813|BAX_MOUSE Apoptosis regulator BAX OS=Mus musculus GN=Bax PE=1 SV=1	1	0.594	3.1e-123	1	6	6	4	5	6	4	4	7	6	4	2	0	4	2	2	7	4	4	0	2	0	4	4	NaN	NaN	0.97804	0.92124	1.0122	0.97035	0.90931	0.95184	0.97721	0.93205	1.43706	1.1005	1.02231	1.1142	0.799275
Q9WTP6-2;Q9WTP6	Q9WTP6-2;Q9WTP6	10;10	10;10	8;8	"Adenylate kinase 2, mitochondrial"	GENE: Ak2	">sp|Q9WTP6-2|KAD2_MOUSE Isoform 2 of Adenylate kinase 2, mitochondrial OS=Mus musculus GN=Ak2;>sp|Q9WTP6|KAD2_MOUSE Adenylate kinase 2, mitochondrial OS=Mus musculus GN=Ak2 PE=1 SV=5"	2	0.612	1.1e-249					7	4	4	6	3	5	6	3	0	4	1	2	5	4	0	0	2	2	1	1									0.97889	0.8835	1.58808	0.74782	0.402618	0.68312	0.790386
P26645	P26645	17	17	17	Myristoylated alanine-rich C-kinase substrate	GENE: Marcks	>sp|P26645|MARCS_MOUSE Myristoylated alanine-rich C-kinase substrate OS=Mus musculus GN=Marcks PE=1 SV=2	1	0.699	0	14	14	13	14	7	4	2	3	2	3	2	4	0	4	1	2	9	4	5	0	2	2	0	1	1.3686	1.5464	1.4698	1.6055	1.3766	1.5319	1.4792	1.6247	0.83739	2.2154	0.862316	1.8003	NaN	NaN	2.00246
Q8BL66	Q8BL66	77	77	77	Early endosome antigen 1	GENE: Eea1	>sp|Q8BL66|EEA1_MOUSE Early endosome antigen 1 OS=Mus musculus GN=Eea1 PE=1 SV=2	1	0.578	0	50	38	43	36	9	8	13	11	41	43	23	46	0	4	5	1	46	45	30	34	2	4	3	3	1.0964	1.1267	1.1814	1.2027	1.1269	1.1718	1.1323	1.1893	1.3222	1.0807	1.05712	1.396	1.14196	1.8698	1.39106
G3X9V0;P97372;E0CZ90	G3X9V0;P97372;E0CZ90	12;12;9	12;12;9	12;12;9	Proteasome activator complex subunit 2	GENE: Psme2	">tr|G3X9V0|G3X9V0_MOUSE MCG22048, isoform CRA_a OS=Mus musculus GN=Psme2 PE=4 SV=1;>sp|P97372|PSME2_MOUSE Proteasome activator complex subunit 2 OS=Mus musculus GN=Psme2 PE=2 SV=4;>tr|E0CZ90|E0CZ90_MOUSE Proteasome activator complex subunit 2 (Fragment) OS"	3	0.654	0					11	6	7	8	6	7	7	2	0	3	3	4	6	2	1	0	2	3	3	4									0.96401	1.1255	1.18797	1.6806	0.811733	1.1674	0.673478
P31996;P31996-2	P31996;P31996-2	6;5	6;5	6;5	Macrosialin	GENE: Cd68	>sp|P31996|CD68_MOUSE Macrosialin OS=Mus musculus GN=Cd68 PE=2 SV=1;>sp|P31996-2|CD68_MOUSE Isoform Short of Macrosialin OS=Mus musculus GN=Cd68	2	0.19	4.06e-83	5	5	5	5	1	2	2	3	5	6	4	5	1	0	3	2	5	4	4	4	2	2	2	3	0.82086	0.83698	0.85516	0.87211	0.77406	0.80776	0.82605	0.85704	NaN	NaN	0.69904	1.1689	1.02889	1.0344	1.02097
E9Q7G0	E9Q7G0	90	90	65		GENE: Numa1	>tr|E9Q7G0|E9Q7G0_MOUSE Protein Numa1 OS=Mus musculus GN=Numa1 PE=1 SV=1	1	0.565	0	42	41	39	36	4	8	13	9	42	37	24	5	1	5	6	2	40	29	9	18	2	5	8	3	1.2163	0.59922	1.0118	0.63132	1.1603	0.59543	1.0612	0.54736	0.82195	0.55174	0.981469	1.4709	1.14827	1.2552	1.26971
D3YWR7;Q8BVI4;D3Z1A1;D3Z099	D3YWR7;Q8BVI4	6;6;2;1	6;6;2;1	6;6;2;1	Dihydropteridine reductase	GENE: Qdpr	>tr|D3YWR7|D3YWR7_MOUSE Dihydropteridine reductase OS=Mus musculus GN=Qdpr PE=1 SV=1;>sp|Q8BVI4|DHPR_MOUSE Dihydropteridine reductase OS=Mus musculus GN=Qdpr PE=1 SV=2	4	0.519	7.88e-114					4	4	3	5	3	4	0	1	1	2	1	2	3	2	0	0	2	2	1	1									1.0409	0.89042	1.35627	0.83158	0.752178	0.78462	0.785652
P54227;D3Z1Z8;D3Z5N2;Q05DI3;P63042;D3Z4C2;G3X9Z6	P54227;D3Z1Z8;D3Z5N2	13;9;9;1;1;1;1	13;9;9;1;1;1;1	10;6;6;0;0;0;0	Stathmin	GENE: Stmn1	>sp|P54227|STMN1_MOUSE Stathmin OS=Mus musculus GN=Stmn1 PE=1 SV=2;>tr|D3Z1Z8|D3Z1Z8_MOUSE Stathmin (Fragment) OS=Mus musculus GN=Stmn1 PE=1 SV=1;>tr|D3Z5N2|D3Z5N2_MOUSE Stathmin OS=Mus musculus GN=Stmn1 PE=1 SV=1	7	0.577	5.32e-52					4	3	2	3	4	4	5	2	1	3	4	1					2	5	4	1									1.1159	0.7001	0.879379	0.76965	2.03813	0.96636	1.17256
Q9R0P5	Q9R0P5	14	13	13	Destrin	GENE: Dstn	>sp|Q9R0P5|DEST_MOUSE Destrin OS=Mus musculus GN=Dstn PE=1 SV=3	1	0.709	2.83e-284					4	6	4	7	9	9	8	4	1	3	3	2	6	6	5	0	2	2	1	1									1.1943	1.3428	1.18825	1.1638	2.77227	1.2984	1.36372
D3Z645;Q9QZ88;Q9QZ88-2;D3YYD5;D3YW98	D3Z645;Q9QZ88;Q9QZ88-2;D3YYD5	9;9;8;6;4	9;9;8;6;4	9;9;8;6;4	Vacuolar protein sorting-associated protein 29	GENE: Vps29	>tr|D3Z645|D3Z645_MOUSE Vacuolar protein sorting-associated protein 29 OS=Mus musculus GN=Vps29 PE=4 SV=1;>sp|Q9QZ88|VPS29_MOUSE Vacuolar protein sorting-associated protein 29 OS=Mus musculus GN=Vps29 PE=1 SV=1;>sp|Q9QZ88-2|VPS29_MOUSE Isoform 2 of Vacuola	5	0.722	1.36e-57	1	2	1	2	5	5	4	7	6	5	4	3	1	2	3	3	5	4	2	0	2	2	1	3	NaN	NaN	0.97847	1.1857	0.83348	0.71827	0.85101	0.76339	1.2871	1.0501	0.864407	0.86375	1.18231	0.93934	0.900966
P49710;E9Q4E5	P49710	18;5	18;5	18;5	Hematopoietic lineage cell-specific protein	GENE: Hcls1	>sp|P49710|HCLS1_MOUSE Hematopoietic lineage cell-specific protein OS=Mus musculus GN=Hcls1 PE=1 SV=2	2	0.479	8.12e-219	10	13	13	12	5	2	4	3	9	0	9	9	1	3	3	1	11	9	7	6	2	1	1	2	1.0836	1.003	1.0766	1.0295	1.0594	0.98944	1.0069	0.89954	1.183	0.79926	1.12418	1.0192	2.00671	1.0424	2.63787
Q91VM5;Q9WV02;Q9WV02-2;A2AFI3;S4R1F6;A2AFI4;Q9DAE2	Q91VM5;Q9WV02;Q9WV02-2;A2AFI3	16;12;8;8;7;5;1	16;12;8;8;7;5;1	15;11;7;7;6;5;1	"RNA binding motif protein, X-linked-like-1;RNA-binding motif protein, X chromosome;RNA-binding motif protein, X chromosome, N-terminally processed"	GENE: Rbmxl1;Rbmx	">sp|Q91VM5|RMXL1_MOUSE RNA binding motif protein, X-linked-like-1 OS=Mus musculus GN=Rbmxl1 PE=1 SV=1;>sp|Q9WV02|RBMX_MOUSE RNA-binding motif protein, X chromosome OS=Mus musculus GN=Rbmx PE=1 SV=1;>sp|Q9WV02-2|RBMX_MOUSE Isoform 2 of RNA-binding motif pro"	7	0.405	1.71e-199	10	11	12	12	5	4	4	4	5	3	2	1	1	3	2	2					2	2	1	0	1.3583	0.65647	0.9343	0.58229	1.3766	0.67377	1.1233	0.59796	1.3506	1.2301	2.30475	1.3907	1.12049	1.516	0.941932
P32261	P32261	9	3	3	Antithrombin-III	GENE: Serpinc1	>sp|P32261|ANT3_MOUSE Antithrombin-III OS=Mus musculus GN=Serpinc1 PE=1 SV=1	1	0.206	3.21e-108					2	2	2	3					2	2	2	2					2	1	2	2									0.35192	0.4947	0.23139	0.052449	0.148347	0.10024	0.351353
P26883;F6X9I3	P26883	5;1	5;1	5;1	Peptidyl-prolyl cis-trans isomerase FKBP1A	GENE: Fkbp1a	>sp|P26883|FKB1A_MOUSE Peptidyl-prolyl cis-trans isomerase FKBP1A OS=Mus musculus GN=Fkbp1a PE=1 SV=2	2	0.417	1.06e-82	0	2	3	1	2	2	2	3	1	3	2	0	2	2	2	3					2	2	3	2	NaN	NaN	1.0318	1.1817	1.239	1.3029	NaN	NaN	0.87957	0.8712	0.637062	3.7163	0.481689	4.187	0.569275
Q8VE43;A2AAV6;Q8VE43-2	Q8VE43;A2AAV6;Q8VE43-2	9;7;7	9;7;7	9;7;7	Meteorin-like protein	GENE: Metrnl	>sp|Q8VE43|METRL_MOUSE Meteorin-like protein OS=Mus musculus GN=Metrnl PE=2 SV=1;>tr|A2AAV6|A2AAV6_MOUSE Meteorin-like protein (Fragment) OS=Mus musculus GN=Metrnl PE=4 SV=1;>sp|Q8VE43-2|METRL_MOUSE Isoform 2 of Meteorin-like protein OS=Mus musculus GN=Met	3	0.492	1.96e-168					2	3	4	2					2	6	4	3					2	4	4	2									0.6525	0.58628	0.644859	0.30589	0.861956	0.34235	0.566812
Q62426	Q62426	5	5	5	Cystatin-B	GENE: Cstb	>sp|Q62426|CYTB_MOUSE Cystatin-B OS=Mus musculus GN=Cstb PE=1 SV=1	1	0.755	3.36e-119	2	4	4	2	3	3	2	3	3	4	4	2	2	2	2	3	3	2	0	0	2	4	2	3	0.81955	0.87802	0.99336	1.0208	0.94003	0.99981	1.1854	1.1466	0.8966	0.99654	0.688023	0.85113	0.440516	0.94227	0.570435
Q5RKN9;P47753	Q5RKN9;P47753	12;11	10;9	10;9	F-actin-capping protein subunit alpha-1	GENE: Capza1	">tr|Q5RKN9|Q5RKN9_MOUSE Capping protein (Actin filament) muscle Z-line, alpha 1 OS=Mus musculus GN=Capza1 PE=1 SV=1;>sp|P47753|CAZA1_MOUSE F-actin-capping protein subunit alpha-1 OS=Mus musculus GN=Capza1 PE=1 SV=4"	2	0.664	0					3	3	5	6	10	8	8	4	2	2	3	3	9	7	7	2	2	2	2	1									1.1578	1.2813	1.05232	1.0786	1.70489	1.1114	1.14174
P09671	P09671	9	9	9	"Superoxide dismutase [Mn], mitochondrial"	GENE: Sod2	">sp|P09671|SODM_MOUSE Superoxide dismutase [Mn], mitochondrial OS=Mus musculus GN=Sod2 PE=1 SV=3"	1	0.383	5.14e-135	3	2	1	1	3	2	3	5	3	3	4	2	2	2	1	3	4	5	0	0	2	2	0	1	1.247	2.1853	2.0927	2.5096	NaN	NaN	NaN	NaN	1.3331	1.4679	2.16746	1.2118	3.72364	1.9693	1.78357
Q922R8;Q3TML0	Q922R8;Q3TML0	20;19	20;19	20;19	Protein disulfide-isomerase A6	GENE: Pdia6	>sp|Q922R8|PDIA6_MOUSE Protein disulfide-isomerase A6 OS=Mus musculus GN=Pdia6 PE=1 SV=3;>tr|Q3TML0|Q3TML0_MOUSE Protein disulfide-isomerase A6 OS=Mus musculus GN=Pdia6 PE=2 SV=1	2	0.541	0	11	13	11	11	4	7	5	10	12	11	14	5	2	2	3	2	12	10	4	1	2	1	2	2	1.009	1.0366	1.0515	0.99871	1.0386	0.97434	1.0579	1.0094	0.85093	0.76631	1.40102	1.4746	0.701111	1.4779	0.874783
D3YW23;P17515	D3YW23;P17515	5;5	5;5	5;5	C-X-C motif chemokine 10	GENE: Cxcl10	>tr|D3YW23|D3YW23_MOUSE C-X-C motif chemokine 10 OS=Mus musculus GN=Cxcl10 PE=3 SV=1;>sp|P17515|CXL10_MOUSE C-X-C motif chemokine 10 OS=Mus musculus GN=Cxcl10 PE=1 SV=1	2	0.462	7.55e-28					4	3	4	5					2	2	2	2					2	1	1	2									84.633	44.738	63.5876	24.556	66.2533	26.953	60.0193
Q99K51;B1AX58	Q99K51;B1AX58	37;37	30;30	28;28	Plastin-3	GENE: Pls3	>sp|Q99K51|PLST_MOUSE Plastin-3 OS=Mus musculus GN=Pls3 PE=1 SV=3;>tr|B1AX58|B1AX58_MOUSE Plastin-3 OS=Mus musculus GN=Pls3 PE=4 SV=1	2	0.732	0	17	15	21	19	8	7	8	8	13	13	12	4	2	2	1	1	24	20	21	4	2	4	0	1	0.98015	0.94058	1.0054	0.92649	0.96294	0.88277	1.0146	0.93602	1.035	0.85682	1.35209	0.83574	0.612889	2.4819	0.796908
Q8VCN5	Q8VCN5	17	17	17	Cystathionine gamma-lyase	GENE: Cth	>sp|Q8VCN5|CGL_MOUSE Cystathionine gamma-lyase OS=Mus musculus GN=Cth PE=1 SV=1	1	0.661	0	9	7	7	7	9	10	6	9	11	10	12	3	2	2	2	2	14	9	5	0	2	3	2	1	1.1968	1.0136	1.2231	1.1651	1.1509	1.0786	1.1875	0.99247	1.0347	0.7727	1.26565	0.71993	0.485422	2.4604	0.841449
Q61112;Q61112-2	Q61112	9;3	9;3	9;3	45 kDa calcium-binding protein	GENE: Sdf4	>sp|Q61112|CAB45_MOUSE 45 kDa calcium-binding protein OS=Mus musculus GN=Sdf4 PE=2 SV=1	2	0.393	7.06e-201					3	5	3	6					3	3	5	4					2	5	4	3									0.65097	0.36281	0.727571	0.19801	0.835867	0.7709	0.767536
P10107	P10107	32	32	31	Annexin A1	GENE: Anxa1	>sp|P10107|ANXA1_MOUSE Annexin A1 OS=Mus musculus GN=Anxa1 PE=1 SV=2	1	0.76	0	12	10	12	8	5	5	3	6	21	24	24	20	3	4	3	0	23	18	19	9	2	3	1	4	1.0088	1.0082	1.0865	1.0412	0.97914	1.0304	1.136	1.028	0.96069	0.83282	0.78226	0.93777	1.10249	0.97793	1.06097
P17918	P17918	12	12	12	Proliferating cell nuclear antigen	GENE: Pcna	>sp|P17918|PCNA_MOUSE Proliferating cell nuclear antigen OS=Mus musculus GN=Pcna PE=1 SV=2	1	0.667	0	4	0	3	4	9	8	8	8	10	8	11	7	3	4	4	2	9	2	6	3	2	5	3	3	1.1031	1.0707	NaN	NaN	0.93084	0.97037	1.0514	1.0087	1.0079	1.0164	0.965198	0.95068	0.878489	0.94219	0.708792
O09126	O09126	17	17	17	Semaphorin-4D	GENE: Sema4d	>sp|O09126|SEM4D_MOUSE Semaphorin-4D OS=Mus musculus GN=Sema4d PE=1 SV=2	1	0.281	2.66e-198	2	4	4	3	0	4	5	4	1	3	1	4	0	3	2	1	7	3	3	2	3	8	7	3	1.2342	1.5682	1.2495	1.0746	1.2036	1.0936	1.5933	1.6316	NaN	NaN	1.06514	0.94671	1.42827	0.85514	0.893188
P35762	P35762	4	4	4	CD81 antigen	GENE: Cd81	>sp|P35762|CD81_MOUSE CD81 antigen OS=Mus musculus GN=Cd81 PE=1 SV=2	1	0.309	0	3	3	4	3	1	1	2	2	2	2	0	1	0	3	2	1	2	3	0	0	3	2	3	2	0.69439	0.56645	0.76539	0.62326	0.74478	0.50718	0.71961	0.61343	NaN	NaN	NaN	NaN	0.812578	0.35255	0.651836
P63280;Q8CFZ0;G3UYP0;G3UZL6	P63280;Q8CFZ0;G3UYP0	7;5;5;2	7;5;5;2	7;5;5;2	SUMO-conjugating enzyme UBC9	GENE: Ube2i	>sp|P63280|UBC9_MOUSE SUMO-conjugating enzyme UBC9 OS=Mus musculus GN=Ube2i PE=1 SV=1;>tr|Q8CFZ0|Q8CFZ0_MOUSE SUMO-conjugating enzyme UBC9 OS=Mus musculus GN=Ube2i PE=2 SV=1;>tr|G3UYP0|G3UYP0_MOUSE SUMO-conjugating enzyme UBC9 (Fragment) OS=Mus musculus GN	4	0.595	1.51e-53					4	5	3	5					0	2	3	2					3	2	2	1									0.81401	0.86815	1.2709	1.0014	1.24044	1.6409	0.853478
Q9CQW9	Q9CQW9	6	6	5	Interferon-induced transmembrane protein 3	GENE: Ifitm3	>sp|Q9CQW9|IFM3_MOUSE Interferon-induced transmembrane protein 3 OS=Mus musculus GN=Ifitm3 PE=1 SV=1	1	0.489	0	3	5	5	3	4	2	2	4	5	4	5	3	0	4	4	3	4	3	2	0	3	4	3	3	0.8803	0.92476	0.92234	0.90196	0.97492	0.94309	0.98927	1.0004	1.1107	0.92731	0.768362	0.92095	0.803156	0.96067	1.18594
O35955	O35955	8	8	8	Proteasome subunit beta type-10	GENE: Psmb10	>sp|O35955|PSB10_MOUSE Proteasome subunit beta type-10 OS=Mus musculus GN=Psmb10 PE=1 SV=1	1	0.388	1.97e-213					5	3	3	3	3	5	2	1	0	3	2	1					3	4	4	3									2.556	1.0386	2.00209	1.0598	0.565333	0.93334	1.33686
Q9CZD3	Q9CZD3	29	29	29	Glycine--tRNA ligase	GENE: Gars	>sp|Q9CZD3|SYG_MOUSE Glycine--tRNA ligase OS=Mus musculus GN=Gars PE=1 SV=1	1	0.45	0	12	16	15	12	7	6	6	4	17	3	16	14	0	3	2	1	23	24	14	10	3	4	2	3	0.96464	0.93374	1.0315	0.97633	1.0656	1.0596	1.1716	1.0365	1.2554	1.0854	0.789548	1.0062	0.779556	1.8043	0.914348
Q8BGQ7	Q8BGQ7	48	48	48	"Alanine--tRNA ligase, cytoplasmic"	GENE: Aars	">sp|Q8BGQ7|SYAC_MOUSE Alanine--tRNA ligase, cytoplasmic OS=Mus musculus GN=Aars PE=1 SV=1"	1	0.692	0	19	24	17	19	0	4	7	5	40	34	18	35	1	2	3	1	33	32	23	23	3	5	5	0	0.98614	1.029	1.0486	1.0525	0.9722	1.006	0.98099	1.0915	NaN	NaN	2.23819	1.6629	1.196	0.8554	1.45198
O35598;E9PYF2;D3Z1E6	O35598;E9PYF2	6;5;1	6;5;1	6;5;1	Disintegrin and metalloproteinase domain-containing protein 10	GENE: Adam10	>sp|O35598|ADA10_MOUSE Disintegrin and metalloproteinase domain-containing protein 10 OS=Mus musculus GN=Adam10 PE=1 SV=2;>tr|E9PYF2|E9PYF2_MOUSE Disintegrin and metalloproteinase domain-containing protein 10 OS=Mus musculus GN=Adam10 PE=3 SV=1	3	0.132	3.67e-192					0	1	2	4					1	4	4	1					3	3	2	2									NaN	NaN	NaN	NaN	0.686311	0.24318	1.16899
I7HIQ2;Q8BSU2	I7HIQ2;Q8BSU2	3;3	3;3	3;3	C-X-C motif chemokine 16	GENE: Cxcl16	>tr|I7HIQ2|I7HIQ2_MOUSE C-X-C motif chemokine 16 (Fragment) OS=Mus musculus GN=Cxcl16 PE=4 SV=1;>sp|Q8BSU2|CXL16_MOUSE C-X-C motif chemokine 16 OS=Mus musculus GN=Cxcl16 PE=1 SV=2	2	0.159	1e-29					0	3	2	2					1	3	2	2					3	2	2	3									NaN	NaN	0.889548	0.46271	0.876	0.38033	0.965459
P63254	P63254	4	4	4	Cysteine-rich protein 1	GENE: Crip1	>sp|P63254|CRIP1_MOUSE Cysteine-rich protein 1 OS=Mus musculus GN=Crip1 PE=1 SV=2	1	0.714	2.89e-28	0	3	3	0	1	2	0	2					1	3	2	2					3	2	3	2	NaN	NaN	0.88776	0.95216	0.94974	0.83831	NaN	NaN	1.0313	1.1061	0.652542	0.9137	NaN	NaN	0.645894
P40240	P40240	8	8	8	CD9 antigen	GENE: Cd9	>sp|P40240|CD9_MOUSE CD9 antigen OS=Mus musculus GN=Cd9 PE=1 SV=2	1	0.314	3e-246	7	7	6	6	2	2	2	2	4	3	4	2	1	3	3	2	3	2	1	0	3	3	3	3	0.82643	0.79919	0.96229	0.86491	0.82611	0.79123	0.84017	0.8762	0.8029	0.71759	0.593277	0.38482	0.7288	0.33585	0.601401
Q9CYA0	Q9CYA0	6	6	6	Cysteine-rich with EGF-like domain protein 2	GENE: Creld2	>sp|Q9CYA0|CREL2_MOUSE Cysteine-rich with EGF-like domain protein 2 OS=Mus musculus GN=Creld2 PE=2 SV=1	1	0.231	2.39e-119					2	3	2	2					1	3	3	1					3	2	0	3									0.8206	0.46977	1.16638	0.38108	1.11796	1.3292	1.27768
P14069	P14069	5	5	5	Protein S100-A6	GENE: S100a6	>sp|P14069|S10A6_MOUSE Protein S100-A6 OS=Mus musculus GN=S100a6 PE=1 SV=3	1	0.539	1.4e-60					3	3	1	3					1	3	4	3					3	2	3	2									1.0052	1.0481	0.505124	0.96101	NaN	NaN	0.453531
P70349;B0R1E3	P70349;B0R1E3	8;4	8;4	8;4	Histidine triad nucleotide-binding protein 1	GENE: Hint1	>sp|P70349|HINT1_MOUSE Histidine triad nucleotide-binding protein 1 OS=Mus musculus GN=Hint1 PE=1 SV=3;>tr|B0R1E3|B0R1E3_MOUSE Histidine triad nucleotide-binding protein 1 OS=Mus musculus GN=Hint1 PE=1 SV=1	2	0.786	7.64e-278	1	4	5	1	3	2	1	4	5	4	4	2	1	3	4	2					3	2	3	3	1.036	0.99119	1.051	0.88684	1.1323	1.0791	1.3793	1.5965	0.81688	0.95256	0.635819	0.94051	0.617867	0.99502	0.543816
Q64433	Q64433	5	5	5	"10 kDa heat shock protein, mitochondrial"	GENE: Hspe1	">sp|Q64433|CH10_MOUSE 10 kDa heat shock protein, mitochondrial OS=Mus musculus GN=Hspe1 PE=1 SV=2"	1	0.529	1.5e-53	0	2	2	0	4	4	3	3					1	2	2	2					3	1	2	1	NaN	NaN	1.1578	1.1204	1.1319	1.1504	NaN	NaN	0.73438	0.98761	0.671638	1.4064	0.489244	1.4624	0.873527
B1AT92;Q60631;Q60631-2;B1AT95	B1AT92;Q60631;Q60631-2	10;10;7;2	10;10;7;2	10;10;7;2	Growth factor receptor-bound protein 2	GENE: Grb2	>tr|B1AT92|B1AT92_MOUSE Growth factor receptor-bound protein 2 OS=Mus musculus GN=Grb2 PE=4 SV=1;>sp|Q60631|GRB2_MOUSE Growth factor receptor-bound protein 2 OS=Mus musculus GN=Grb2 PE=1 SV=1;>sp|Q60631-2|GRB2_MOUSE Isoform 2 of Growth factor receptor-boun	4	0.517	4.96e-56					5	3	5	6	7	5	3	4	1	1	2	2	8	5	0	0	3	3	3	1									0.94346	0.7826	0.968927	0.95993	0.833778	1.024	0.673816
Q921M7;Q8BHZ0	Q921M7	16;2	16;2	16;2	Protein FAM49B	GENE: Fam49b	>sp|Q921M7|FA49B_MOUSE Protein FAM49B OS=Mus musculus GN=Fam49b PE=2 SV=1	2	0.651	0					6	8	6	9	11	9	13	6	1	4	4	2	9	1	7	4	3	4	2	4									0.58435	0.83429	0.695424	0.97574	0.964489	0.86516	0.919758
Q5XJF6;P53026;D6RE43	Q5XJF6;P53026	12;11;3	12;11;3	12;11;3	Ribosomal protein;60S ribosomal protein L10a	GENE: Rpl10a	>tr|Q5XJF6|Q5XJF6_MOUSE Ribosomal protein OS=Mus musculus GN=Rpl10a PE=1 SV=1;>sp|P53026|RL10A_MOUSE 60S ribosomal protein L10a OS=Mus musculus GN=Rpl10a PE=1 SV=3	3	0.475	1.32e-179	6	5	3	0	6	5	6	5	8	7	9	8	1	3	2	3	7	6	0	0	3	2	2	3	1.1628	1.0801	0.92367	0.94409	1.117	1.0176	NaN	NaN	1.1881	0.90886	1.99825	1.4785	0.997067	1.3406	1.65193
P06869	P06869	15	15	15	Urokinase-type plasminogen activator;Urokinase-type plasminogen activator long chain A;Urokinase-type plasminogen activator short chain A;Urokinase-type plasminogen activator chain B	GENE: Plau	>sp|P06869|UROK_MOUSE Urokinase-type plasminogen activator OS=Mus musculus GN=Plau PE=1 SV=1	1	0.478	0					6	8	4	8					1	4	6	4					3	7	4	4									1.1035	0.3805	0.834576	0.15319	0.964178	0.28332	0.943816
Q8R016;E9PY26;E9PZH4;E9QA53;E9Q6V3;E9PYU0	Q8R016;E9PY26	20;10;6;5;4;1	20;10;6;5;4;1	20;10;6;5;4;1	Bleomycin hydrolase	GENE: Blmh	>sp|Q8R016|BLMH_MOUSE Bleomycin hydrolase OS=Mus musculus GN=Blmh PE=1 SV=1;>tr|E9PY26|E9PY26_MOUSE Bleomycin hydrolase (Fragment) OS=Mus musculus GN=Blmh PE=4 SV=1	6	0.565	0	6	4	4	3	7	6	3	13	6	8	10	6	1	4	3	2	8	7	1	0	3	4	2	5	0.88125	0.89126	1.0649	1.156	0.70868	1.0104	0.97421	0.91137	1.0081	0.82077	0.924068	0.65979	0.9436	2.1077	1.32464
P10649;A2AE89;F6WHQ7;D3YVP6;E9QAC8;D3YVP5;P19639;Q80W21;D3YX76;P15626;F6Y363;D3YZ29;A2AE91;Q8R5I6;O35660;D3YVP8;D3YVP9;J3QQ61;G5E8M7	P10649;A2AE89;F6WHQ7	15;12;9;4;4;4;4;4;3;3;2;2;2;2;2;1;1;1;1	15;12;9;4;4;4;4;4;3;3;2;2;2;2;2;1;1;1;1	14;11;8;3;3;3;4;3;2;2;1;1;1;1;2;1;1;0;1	Glutathione S-transferase Mu 1	GENE: Gstm1	>sp|P10649|GSTM1_MOUSE Glutathione S-transferase Mu 1 OS=Mus musculus GN=Gstm1 PE=1 SV=2;>tr|A2AE89|A2AE89_MOUSE Glutathione S-transferase Mu 1 (Fragment) OS=Mus musculus GN=Gstm1 PE=3 SV=1;>tr|F6WHQ7|F6WHQ7_MOUSE Glutathione S-transferase Mu 1 (Fragment)	19	0.683	3.03e-184					8	9	9	9	5	7	7	5	1	6	4	4	6	3	0	0	3	5	3	4									1.0952	0.86761	1.03644	0.88421	1.48356	0.84446	1.11411
Q9Z1Q5	Q9Z1Q5	18	18	18	Chloride intracellular channel protein 1	GENE: Clic1	>sp|Q9Z1Q5|CLIC1_MOUSE Chloride intracellular channel protein 1 OS=Mus musculus GN=Clic1 PE=1 SV=3	1	0.834	0	5	3	4	4	10	8	11	11	13	13	17	11	1	5	4	4	14	8	6	3	3	9	4	6	0.90374	1.0935	1.0631	1.0967	0.87117	0.92091	0.90206	0.91247	1.2655	1.0428	0.717288	0.99271	0.873956	1.012	0.958213
Q4KML4;E9QMV2	Q4KML4;E9QMV2	4;4	4;4	4;4	Costars family protein ABRACL	GENE: Abracl	>sp|Q4KML4|ABRAL_MOUSE Costars family protein ABRACL OS=Mus musculus GN=Abracl PE=3 SV=1;>tr|E9QMV2|E9QMV2_MOUSE Costars family protein ABRACL OS=Mus musculus GN=Abracl PE=4 SV=1	2	0.765	2.39e-104					1	3	3	2					2	3	3	2					3	2	2	3									0.77317	1.1743	0.519226	0.81511	0.431191	0.90621	0.427367
Q99NH8;Q99NH8-2	Q99NH8;Q99NH8-2	5;4	5;4	5;4	Triggering receptor expressed on myeloid cells 2	GENE: Trem2	>sp|Q99NH8|TREM2_MOUSE Triggering receptor expressed on myeloid cells 2 OS=Mus musculus GN=Trem2 PE=1 SV=1;>sp|Q99NH8-2|TREM2_MOUSE Isoform 2 of Triggering receptor expressed on myeloid cells 2 OS=Mus musculus GN=Trem2	2	0.308	6.86e-170					2	3	2	4					2	4	4	3					3	4	3	2									0.64958	0.47044	0.960339	0.19034	0.987556	0.77975	0.680435
Q9JMK0	Q9JMK0	4	4	4	"Beta-1,4-galactosyltransferase 5"	GENE: B4galt5	">sp|Q9JMK0|B4GT5_MOUSE Beta-1,4-galactosyltransferase 5 OS=Mus musculus GN=B4galt5 PE=2 SV=2"	1	0.119	1.66e-77					2	3	3	2					2	3	3	2					3	3	2	3									0.53294	0.79135	0.468859	0.66692	0.336884	0.41208	1.01459
P10889	P10889	7	7	7	C-X-C motif chemokine 2	GENE: Cxcl2	>sp|P10889|CXCL2_MOUSE C-X-C motif chemokine 2 OS=Mus musculus GN=Cxcl2 PE=1 SV=2	1	0.53	3.16e-70					2	2	2	1					2	4	4	4					3	4	3	6									70.662	19.397	71.7232	9.3572	103.111	11.763	28.2348
P08228	P08228	6	6	6	Superoxide dismutase [Cu-Zn]	GENE: Sod1	>sp|P08228|SODC_MOUSE Superoxide dismutase [Cu-Zn] OS=Mus musculus GN=Sod1 PE=1 SV=2	1	0.39	7.84e-65					3	2	3	1	5	3	4	2	2	4	3	2	3	1	1	0	3	2	2	2									1.139	0.81582	0.818644	0.82751	0.490356	0.84086	0.483237
P06745	P06745	30	30	9	Glucose-6-phosphate isomerase	GENE: Gpi	>sp|P06745|G6PI_MOUSE Glucose-6-phosphate isomerase OS=Mus musculus GN=Gpi PE=1 SV=4	1	0.613	0	2	4	4	4	3	3	3	3	4	7	6	2	2	4	2	4	4	3	3	1	3	2	3	3	0.99986	1.0297	1.0225	0.97086	1.0756	0.93535	0.95638	0.96431	0.86598	0.84496	0.759718	0.80699	0.462578	0.88122	0.664155
O88668;K4DI63;J3QP41	O88668;K4DI63	6;4;2	6;4;2	6;4;2	Protein CREG1	GENE: Creg1	">sp|O88668|CREG1_MOUSE Protein CREG1 OS=Mus musculus GN=Creg1 PE=2 SV=1;>tr|K4DI63|K4DI63_MOUSE Cellular repressor of E1A-stimulated genes 1, isoform CRA_a OS=Mus musculus GN=Creg1 PE=4 SV=1"	3	0.386	5.08e-162	2	1	3	2	3	3	3	3	2	2	2	2	2	4	4	3	3	2	0	0	3	6	4	4	0.87039	1.2826	NaN	NaN	0.86244	0.93348	0.94631	0.81726	0.73181	0.48789	0.422684	0.32403	0.462	0.33722	0.550483
P50543	P50543	3	3	3	Protein S100-A11	GENE: S100a11	>sp|P50543|S10AB_MOUSE Protein S100-A11 OS=Mus musculus GN=S100a11 PE=1 SV=1	1	0.347	1.14e-174					3	2	2	2					2	2	2	2					3	2	2	2									1.2626	0.99397	0.484915	1.0824	0.706844	1.3316	0.54029
Q9D358;Q9D358-2;Q561M1	Q9D358;Q9D358-2;Q561M1	4;3;3	4;3;3	4;3;3	Low molecular weight phosphotyrosine protein phosphatase	GENE: Acp1	>sp|Q9D358|PPAC_MOUSE Low molecular weight phosphotyrosine protein phosphatase OS=Mus musculus GN=Acp1 PE=1 SV=3;>sp|Q9D358-2|PPAC_MOUSE Isoform 2 of Low molecular weight phosphotyrosine protein phosphatase OS=Mus musculus GN=Acp1;>tr|Q561M1|Q561M1_MOUSE A	3	0.316	2.19e-69					3	2	2	3	3	3	3	2	2	3	4	2	3	2	2	0	3	3	2	3									0.94741	1.1241	1.00571	0.74722	0.7936	0.72987	0.928116
P84089;G3UW85	P84089;G3UW85	4;3	4;3	4;3	Enhancer of rudimentary homolog	GENE: Erh	>sp|P84089|ERH_MOUSE Enhancer of rudimentary homolog OS=Mus musculus GN=Erh PE=1 SV=1;>tr|G3UW85|G3UW85_MOUSE Enhancer of rudimentary homolog OS=Mus musculus GN=Erh PE=4 SV=1	2	0.413	1.24e-214					4	3	2	3	1	2	1	0	2	3	4	2					3	3	3	2									1.0518	1.0151	0.784689	1.1432	1.2408	1.1837	1.46802
Q62048;D3Z375;Q62048-2	Q62048;D3Z375;Q62048-2	8;7;4	8;7;4	8;7;4	Astrocytic phosphoprotein PEA-15	GENE: Pea15;Pea15a	>sp|Q62048|PEA15_MOUSE Astrocytic phosphoprotein PEA-15 OS=Mus musculus GN=Pea15 PE=1 SV=1;>tr|D3Z375|D3Z375_MOUSE Astrocytic phosphoprotein PEA-15 (Fragment) OS=Mus musculus GN=Pea15a PE=4 SV=1;>sp|Q62048-2|PEA15_MOUSE Isoform 2 of Astrocytic phosphoprote	3	0.708	0					4	5	4	7	5	4	5	1	2	4	5	3					3	2	1	2									1.215	0.91396	0.942655	1.0051	0.8936	1.0674	0.980386
Q60854;F8WIV2;K7E6F1;E9Q108;E9Q0P9;E9Q3Y1;E9Q6X2;E9PYY0;E9PZQ9;E9Q4R2;Q3UWK8;Q6P6K7;W4VSP4	Q60854;F8WIV2;K7E6F1	22;21;11;9;9;8;8;6;3;3;1;1;1	22;21;11;9;9;8;8;6;3;3;1;1;1	21;21;10;8;8;7;7;5;2;2;1;1;1	Serpin B6	GENE: Serpinb6;Serpinb6a	>sp|Q60854|SPB6_MOUSE Serpin B6 OS=Mus musculus GN=Serpinb6 PE=1 SV=1;>tr|F8WIV2|F8WIV2_MOUSE Serpin B6 OS=Mus musculus GN=Serpinb6a PE=1 SV=1;>tr|K7E6F1|K7E6F1_MOUSE Serpin B6 (Fragment) OS=Mus musculus GN=Serpinb6a PE=1 SV=1	13	0.783	0	3	5	7	7	7	8	4	9	21	19	16	10	2	2	2	2	18	15	14	1	3	5	3	6	0.92375	1.1018	1.0849	1.0991	0.92649	1.015	1.0251	1.0301	1.0098	1.0565	1.44853	0.92808	1.0196	0.96786	0.835749
P09103;E9Q8G8	P09103	36;9	36;9	36;9	Protein disulfide-isomerase	GENE: P4hb	>sp|P09103|PDIA1_MOUSE Protein disulfide-isomerase OS=Mus musculus GN=P4hb PE=1 SV=2	2	0.664	0	20	22	23	21	16	5	6	10	26	26	27	20	2	5	3	1	26	24	19	7	3	5	2	3	1.0228	1.0462	1.0599	1.0973	1.0348	1.0061	0.97563	1.0237	1.0895	0.70921	1.7848	1.0116	1.24671	0.94259	1.56169
O09043	O09043	5	5	5	Napsin-A	GENE: Napsa	>sp|O09043|NAPSA_MOUSE Napsin-A OS=Mus musculus GN=Napsa PE=1 SV=1	1	0.158	7.91e-134					1	5	4	3					3	3	4	3					3	3	4	4									1.1848	0.6822	0.610565	0.25317	0.732622	0.32184	0.684976
Q9Z126	Q9Z126	3	3	3	Platelet factor 4	GENE: Pf4	>sp|Q9Z126|PLF4_MOUSE Platelet factor 4 OS=Mus musculus GN=Pf4 PE=2 SV=1	1	0.286	3.82e-33					3	2	2	3					3	3	3	3					3	3	3	3									0.50841	0.43339	0.957288	0.36145	0.764933	0.51934	0.661932
Q91VW3;I7HPY0	Q91VW3	4;1	4;1	4;1	SH3 domain-binding glutamic acid-rich-like protein 3	GENE: Sh3bgrl3	>sp|Q91VW3|SH3L3_MOUSE SH3 domain-binding glutamic acid-rich-like protein 3 OS=Mus musculus GN=Sh3bgrl3 PE=1 SV=1	2	0.667	2.1e-114					2	2	2	3					0	3	4	2					4	4	3	4									0.85517	0.93508	0.693051	0.73099	0.551244	0.78984	0.57058
Q3TMX0;O08992;H3BLG5;A2AKJ9;A2AKJ6;A2AKJ5	Q3TMX0;O08992;H3BLG5;A2AKJ9;A2AKJ6	6;6;5;4;4;1	6;6;5;4;4;1	6;6;5;4;4;1	Syntenin-1	GENE: Sdcbp	">tr|Q3TMX0|Q3TMX0_MOUSE MCG4375, isoform CRA_b OS=Mus musculus GN=Sdcbp PE=2 SV=1;>sp|O08992|SDCB1_MOUSE Syntenin-1 OS=Mus musculus GN=Sdcbp PE=1 SV=1;>tr|H3BLG5|H3BLG5_MOUSE Syntenin-1 (Fragment) OS=Mus musculus GN=Sdcbp PE=4 SV=1;>tr|A2AKJ9|A2AKJ9_MOUSE "	6	0.359	0					2	2	2	2	5	3	5	3	0	5	2	4	5	1	3	0	4	3	3	3									0.79166	0.66483	0.437429	0.37567	1.12311	0.38957	0.771014
P61087;D3Z4U3;F8WIC2	P61087;D3Z4U3	10;6;1	10;6;1	10;6;1	Ubiquitin-conjugating enzyme E2 K	GENE: Ube2k	>sp|P61087|UBE2K_MOUSE Ubiquitin-conjugating enzyme E2 K OS=Mus musculus GN=Ube2k PE=1 SV=3;>tr|D3Z4U3|D3Z4U3_MOUSE Ubiquitin-conjugating enzyme E2 K OS=Mus musculus GN=Ube2k PE=3 SV=1	3	0.675	7.25e-103					2	5	6	5	3	4	1	2	0	3	2	3	3	2	0	0	4	3	2	5									0.63053	0.77834	0.868079	0.78824	2.30049	0.75736	0.843478
P11031	P11031	4	4	4	Activated RNA polymerase II transcriptional coactivator p15	GENE: Sub1	>sp|P11031|TCP4_MOUSE Activated RNA polymerase II transcriptional coactivator p15 OS=Mus musculus GN=Sub1 PE=1 SV=3	1	0.339	1.47e-90	0	2	2	1	3	3	2	4					0	3	4	0					4	2	2	2	NaN	NaN	0.99304	0.9498	0.89695	0.9019	NaN	NaN	1.5608	1.0788	1.45254	1.0769	0.862444	0.97033	1.88589
Q3U4W8;P56399;D3YYA5;D3Z4K7	Q3U4W8;P56399	39;38;10;9	39;38;10;9	39;38;10;9	Ubiquitin carboxyl-terminal hydrolase;Ubiquitin carboxyl-terminal hydrolase 5	GENE: Usp5	>tr|Q3U4W8|Q3U4W8_MOUSE Ubiquitin carboxyl-terminal hydrolase OS=Mus musculus GN=Usp5 PE=1 SV=1;>sp|P56399|UBP5_MOUSE Ubiquitin carboxyl-terminal hydrolase 5 OS=Mus musculus GN=Usp5 PE=1 SV=1	4	0.616	0	20	23	20	3	3	4	6	5	21	23	10	20	0	3	2	1	29	24	18	19	4	3	2	4	0.88967	0.88905	1.0197	0.9663	0.9129	0.90385	1.0071	1.0906	0.75652	0.98484	0.555791	0.85368	0.727733	0.66182	1.86473
P50247;A2ALT5	P50247	27;5	27;5	27;5	Adenosylhomocysteinase	GENE: Ahcy	>sp|P50247|SAHH_MOUSE Adenosylhomocysteinase OS=Mus musculus GN=Ahcy PE=1 SV=3	2	0.711	6.89e-300	11	14	12	13	7	9	7	9	19	19	22	14	0	3	4	1	16	18	6	0	4	2	1	5	1.0539	0.96129	1.0456	0.9022	1.0727	0.97739	1.0368	0.98764	1.1188	1.447	1.38181	1.1271	0.705022	4.0957	0.784251
Q91XV3	Q91XV3	24	24	24	Brain acid soluble protein 1	GENE: Basp1	>sp|Q91XV3|BASP1_MOUSE Brain acid soluble protein 1 OS=Mus musculus GN=Basp1 PE=1 SV=3	1	0.916	0	17	17	18	16	13	11	10	12	13	16	16	11	0	5	5	5	11	11	6	2	4	6	4	4	0.85598	0.88331	0.94833	0.93921	0.85728	0.8604	0.84247	0.85729	0.89503	0.7154	1.05921	1.0974	0.6416	1.0808	1.14976
Q60648	Q60648	6	6	6	Ganglioside GM2 activator	GENE: Gm2a	>sp|Q60648|SAP3_MOUSE Ganglioside GM2 activator OS=Mus musculus GN=Gm2a PE=1 SV=2	1	0.409	2.17e-74					2	3	3	3					1	2	4	4					4	2	1	1									0.62905	0.69402	0.434898	0.3513	1.53564	0.16256	0.369324
P62774	P62774	5	5	5	Myotrophin	GENE: Mtpn	>sp|P62774|MTPN_MOUSE Myotrophin OS=Mus musculus GN=Mtpn PE=1 SV=2	1	0.669	0					2	4	1	3					1	4	3	3					4	3	2	3									1.3561	1.0705	1.94582	2.3016	0.657822	0.97959	1.16952
P11672	P11672	5	5	5	Neutrophil gelatinase-associated lipocalin	GENE: Lcn2	>sp|P11672|NGAL_MOUSE Neutrophil gelatinase-associated lipocalin OS=Mus musculus GN=Lcn2 PE=1 SV=1	1	0.35	3.01e-119					2	2	3	3					1	2	2	2					4	4	1	2									2.6955	6.5142	2.85469	3.4967	3.02111	2.5986	6.46522
P28076;G3UYK5	P28076	7;1	7;1	7;1	Proteasome subunit beta type-9	GENE: Psmb9	>sp|P28076|PSB9_MOUSE Proteasome subunit beta type-9 OS=Mus musculus GN=Psmb9 PE=1 SV=1	2	0.416	1.21e-67					3	3	4	6	4	6	5	2	1	4	2	1	5	3	1	0	4	3	4	3									0.97792	1.037	0.479288	1.0233	1.60453	1.011	1.45894
Q9ESY9	Q9ESY9	9	9	9	Gamma-interferon-inducible lysosomal thiol reductase	GENE: Ifi30	>sp|Q9ESY9|GILT_MOUSE Gamma-interferon-inducible lysosomal thiol reductase OS=Mus musculus GN=Ifi30 PE=1 SV=3	1	0.56	2.26e-170					3	4	3	4	1	2	1	1	1	5	5	4					4	6	6	4									2.3338	0.56652	0.871751	0.32605	0.585289	0.35711	0.798454
O70435;E0CX62;E0CZ34;F8WH02;E0CYL6	O70435	8;3;1;1;1	8;3;1;1;1	8;3;1;1;1	Proteasome subunit alpha type-3	GENE: Psma3	>sp|O70435|PSA3_MOUSE Proteasome subunit alpha type-3 OS=Mus musculus GN=Psma3 PE=1 SV=3	5	0.349	1.38e-109					4	3	3	4	5	5	5	3	1	5	4	4	4	4	0	0	4	4	4	4									0.95137	1.0157	0.547672	0.92781	0.396689	1.0512	0.519662
P28352;F6QA74;D3Z124;D3Z6R9	P28352;F6QA74;D3Z124	17;16;12;3	17;16;12;3	17;16;12;3	"DNA-(apurinic or apyrimidinic site) lyase;DNA-(apurinic or apyrimidinic site) lyase, mitochondrial"	GENE: Apex1	>sp|P28352|APEX1_MOUSE DNA-(apurinic or apyrimidinic site) lyase OS=Mus musculus GN=Apex1 PE=1 SV=2;>tr|F6QA74|F6QA74_MOUSE DNA-(apurinic or apyrimidinic site) lyase (Fragment) OS=Mus musculus GN=Apex1 PE=4 SV=1;>tr|D3Z124|D3Z124_MOUSE DNA-(apurinic or apy	4	0.612	0	6	2	8	4	4	6	4	7	15	12	13	5	1	3	4	1	9	9	8	0	4	2	0	1	0.84118	0.88419	0.88618	1.0429	1.0094	1.2219	1.0426	1.2856	1.5129	1.0198	1.18181	0.84773	1.40564	0.84295	1.42005
P97315	P97315	9	9	9	Cysteine and glycine-rich protein 1	GENE: Csrp1	>sp|P97315|CSRP1_MOUSE Cysteine and glycine-rich protein 1 OS=Mus musculus GN=Csrp1 PE=1 SV=3	1	0.642	0	5	7	7	6	5	6	5	5	6	5	5	3	1	5	3	3	6	5	0	0	4	3	4	3	1.0335	0.99833	1.1847	1.1436	1.0108	0.95086	1.0192	1.0888	1.5531	1.1436	2.70107	1.3079	2.39382	1.1729	1.47671
Q80ZP8;Q3TMX5;Q9CXI5;F6USD5;F6T4L3;E0CXA8;F7C1S6	Q80ZP8;Q3TMX5;Q9CXI5;F6USD5;F6T4L3;E0CXA8	8;8;6;5;5;5;2	8;8;6;5;5;5;2	8;8;6;5;5;5;2	Mesencephalic astrocyte-derived neurotrophic factor	GENE: Manf	">tr|Q80ZP8|Q80ZP8_MOUSE Armet protein OS=Mus musculus GN=Manf PE=1 SV=1;>tr|Q3TMX5|Q3TMX5_MOUSE Arginine-rich, mutated in early stage tumors, isoform CRA_b OS=Mus musculus GN=Manf PE=1 SV=1;>sp|Q9CXI5|MANF_MOUSE Mesencephalic astrocyte-derived neurotrophic"	7	0.467	2.82e-170					6	4	1	5	3	2	2	1	1	6	6	4	3	0	3	0	4	2	5	4									1.1381	0.56148	0.680282	0.43727	NaN	NaN	1.17657
D3Z125;Q62393-2;E9PUA7;Q62393-3;D3Z7X7;Q62393;F8WHQ1;D3Z637;D3Z2U2	D3Z125;Q62393-2;E9PUA7;Q62393-3;D3Z7X7;Q62393;F8WHQ1;D3Z637;D3Z2U2	10;10;10;10;10;10;10;9;6	10;10;10;10;10;10;10;9;6	10;10;10;10;10;10;10;9;6	Tumor protein D52	GENE: Tpd52	>tr|D3Z125|D3Z125_MOUSE Tumor protein D52 (Fragment) OS=Mus musculus GN=Tpd52 PE=4 SV=1;>sp|Q62393-2|TPD52_MOUSE Isoform 2 of Tumor protein D52 OS=Mus musculus GN=Tpd52;>tr|E9PUA7|E9PUA7_MOUSE Tumor protein D52 OS=Mus musculus GN=Tpd52 PE=4 SV=1;>sp|Q62393	9	0.648	0	8	6	6	4	7	6	6	9	6	8	8	4	1	4	3	2	5	5	1	0	4	3	3	2	0.87749	0.98733	0.96293	1.0314	0.85689	0.89161	0.85462	0.79386	0.79638	1.0106	1.12056	1.2478	0.9168	1.1821	0.990435
Q9Z0P5;Q9Z0P5-2	Q9Z0P5;Q9Z0P5-2	14;12	14;12	13;11	Twinfilin-2	GENE: Twf2	>sp|Q9Z0P5|TWF2_MOUSE Twinfilin-2 OS=Mus musculus GN=Twf2 PE=1 SV=1;>sp|Q9Z0P5-2|TWF2_MOUSE Isoform 2 of Twinfilin-2 OS=Mus musculus GN=Twf2	2	0.527	0	2	4	3	1	7	5	2	5	8	10	9	10	1	3	2	2	11	7	6	1	4	2	1	3	1.1039	0.87535	1.113	1.0381	1.2457	0.85067	0.96888	0.85783	0.82583	0.71743	0.74791	0.94789	0.790844	0.93269	0.682174
P49722	P49722	10	10	10	Proteasome subunit alpha type-2	GENE: Psma2	>sp|P49722|PSA2_MOUSE Proteasome subunit alpha type-2 OS=Mus musculus GN=Psma2 PE=1 SV=3	1	0.547	0					7	8	6	4	6	7	7	3	1	5	7	5	4	2	0	0	4	5	3	6									1.1444	0.97908	0.665932	0.90684	0.67	0.90736	0.945121
P99026	P99026	8	8	8	Proteasome subunit beta type-4	GENE: Psmb4	>sp|P99026|PSB4_MOUSE Proteasome subunit beta type-4 OS=Mus musculus GN=Psmb4 PE=1 SV=1	1	0.485	3.35e-251					7	6	4	7	7	6	6	4	1	3	3	2	4	3	0	0	4	5	5	2									1.1178	0.94941	1.35107	0.91029	0.766089	0.99478	1.01768
O35657	O35657	7	7	7	Sialidase-1	GENE: Neu1	>sp|O35657|NEUR1_MOUSE Sialidase-1 OS=Mus musculus GN=Neu1 PE=1 SV=1	1	0.257	4.47e-78					1	2	2	3					2	2	3	1					4	3	2	3									NaN	NaN	1.73542	0.29089	1.11742	1.3778	0.781691
P31786;F6WUQ1;Q4VWZ5;D3Z563;M0QWU8	P31786;F6WUQ1;Q4VWZ5;D3Z563	7;5;5;4;3	7;5;5;4;3	7;5;5;4;3	Acyl-CoA-binding protein	GENE: Dbi	>sp|P31786|ACBP_MOUSE Acyl-CoA-binding protein OS=Mus musculus GN=Dbi PE=1 SV=2;>tr|F6WUQ1|F6WUQ1_MOUSE Acyl-CoA-binding protein (Fragment) OS=Mus musculus GN=Dbi PE=1 SV=1;>tr|Q4VWZ5|Q4VWZ5_MOUSE Acyl-CoA-binding protein OS=Mus musculus GN=Dbi PE=1 SV=1;>	5	0.77	1.84e-94					2	3	3	4					2	2	4	3					4	3	4	3									0.6928	0.89253	0.849492	0.74388	0.764133	0.81458	0.649903
O70251;G3UX43;G3UZ47;M0QWK5;M0QWH8	O70251	7;2;2;1;1	6;2;2;1;1	6;2;2;1;1	Elongation factor 1-beta	GENE: Eef1b	>sp|O70251|EF1B_MOUSE Elongation factor 1-beta OS=Mus musculus GN=Eef1b PE=1 SV=5	5	0.516	0	2	1	2	2	3	4	3	5	4	3	4	2	2	3	2	3	4	2	1	1	4	2	3	3	0.99593	0.92986	NaN	NaN	0.87686	1.0479	0.84657	1.1045	0.87987	0.61937	0.704746	0.76833	0.737556	0.79119	0.774879
P62827;Q61820	P62827	14;5	14;5	5;1	GTP-binding nuclear protein Ran	GENE: Ran	>sp|P62827|RAN_MOUSE GTP-binding nuclear protein Ran OS=Mus musculus GN=Ran PE=1 SV=3	2	0.509	0	4	3	4	4	3	2	2	3	4	4	5	4	2	4	3	3	3	4	1	0	4	4	0	2	0.94864	0.94182	0.94208	1.0001	0.87277	1.0049	0.9462	1.0029	1.165	1.2495	0.558593	1.1054	0.620311	1.1563	0.748261
Q9R1P1;D3YVS3;D3YUM8	Q9R1P1;D3YVS3	8;5;2	8;5;2	8;5;2	Proteasome subunit beta type-3	GENE: Psmb3;Gm5356	>sp|Q9R1P1|PSB3_MOUSE Proteasome subunit beta type-3 OS=Mus musculus GN=Psmb3 PE=1 SV=1;>tr|D3YVS3|D3YVS3_MOUSE Uncharacterized protein OS=Mus musculus GN=Gm5356 PE=4 SV=1	3	0.478	2.9e-187	3	1	1	2	5	6	4	4	4	5	6	5	2	3	3	2	4	5	0	0	4	5	3	4	0.59195	0.91294	NaN	NaN	NaN	NaN	1.0082	1.0686	1.1987	0.92562	0.836723	0.73168	1.30489	0.80225	0.684348
Q9DCC5;P23198;D3Z313;D3Z1A9	Q9DCC5;P23198;D3Z313	10;9;5;2	10;9;5;2	8;7;5;2	Chromobox protein homolog 3	GENE: Cbx3	>tr|Q9DCC5|Q9DCC5_MOUSE Cbx3 protein OS=Mus musculus GN=Cbx3 PE=1 SV=1;>sp|P23198|CBX3_MOUSE Chromobox protein homolog 3 OS=Mus musculus GN=Cbx3 PE=1 SV=2;>tr|D3Z313|D3Z313_MOUSE Chromobox protein homolog 3 (Fragment) OS=Mus musculus GN=Cbx3 PE=1 SV=1	4	0.59	6.55e-133	2	4	3	2	6	5	5	5	3	3	5	0	2	2	4	2	3	3	0	0	4	5	6	3	0.8032	0.8777	0.64502	0.86615	0.74839	0.77658	0.9367	0.93796	0.84514	1.0199	1.52712	2.4459	1.48929	1.4125	1.04894
P57759;F8WJI4;F8WIM7;D6RG87	P57759	12;1;1;1	12;1;1;1	12;1;1;1	Endoplasmic reticulum resident protein 29	GENE: Erp29	>sp|P57759|ERP29_MOUSE Endoplasmic reticulum resident protein 29 OS=Mus musculus GN=Erp29 PE=1 SV=2	4	0.515	2.15e-151					6	5	4	7	7	8	11	6	2	3	3	3	7	3	0	0	4	5	4	3									0.99197	0.61662	0.983785	1.0105	0.771111	0.944	1.0156
Q9R1P0;E9PW69;E9Q0X0	Q9R1P0;E9PW69	11;8;4	11;8;4	11;8;4	Proteasome subunit alpha type-4;Proteasome subunit alpha type	GENE: Psma4	>sp|Q9R1P0|PSA4_MOUSE Proteasome subunit alpha type-4 OS=Mus musculus GN=Psma4 PE=1 SV=1;>tr|E9PW69|E9PW69_MOUSE Proteasome subunit alpha type (Fragment) OS=Mus musculus GN=Psma4 PE=3 SV=1	3	0.559	1.08e-189					8	7	5	5	8	7	8	6	2	3	4	3	4	4	1	0	4	6	3	4									1.0455	1.0632	0.941243	0.87797	1.17511	0.97546	0.758019
Q9QUM9;E0CXB1;E0CYT2	Q9QUM9;E0CXB1	14;12;1	14;12;1	14;12;1	Proteasome subunit alpha type-6	GENE: Psma6	>sp|Q9QUM9|PSA6_MOUSE Proteasome subunit alpha type-6 OS=Mus musculus GN=Psma6 PE=1 SV=1;>tr|E0CXB1|E0CXB1_MOUSE Proteasome subunit alpha type-6 OS=Mus musculus GN=Psma6 PE=1 SV=1	3	0.581	3.78e-215	3	0	1	0	9	7	8	9	8	11	10	9	2	7	3	4	10	6	0	0	4	6	3	3	0.8576	1.1901	NaN	NaN	1.0202	1.0366	NaN	NaN	1.0556	1.024	0.793559	0.98074	0.68	0.97633	0.971159
P08905	P08905	10	10	6	Lysozyme C-2	GENE: Lyz2	>sp|P08905|LYZ2_MOUSE Lysozyme C-2 OS=Mus musculus GN=Lyz2 PE=1 SV=2	1	0.696	0	1	3	3	1	3	3	3	3	2	2	1	1	3	4	4	4					4	4	3	5	NaN	NaN	0.971	0.93043	0.94945	0.94779	0.84894	0.97343	0.80301	0.36312	0.812712	0.22819	0.885289	0.21944	0.836522
P10639	P10639	7	7	7	Thioredoxin	GENE: Txn	>sp|P10639|THIO_MOUSE Thioredoxin OS=Mus musculus GN=Txn PE=1 SV=3	1	0.657	1.58e-123					3	4	2	5	2	3	3	0	3	7	6	5	2	2	0	0	4	4	5	5									0.95542	0.98658	0.885932	0.95242	1.05164	0.98271	1.66527
P62962;Q5SX49;J3QMC2	P62962;Q5SX49	12;7;2	12;7;2	6;4;1	Profilin-1	GENE: Pfn1	>sp|P62962|PROF1_MOUSE Profilin-1 OS=Mus musculus GN=Pfn1 PE=1 SV=2;>tr|Q5SX49|Q5SX49_MOUSE Profilin OS=Mus musculus GN=Pfn1 PE=3 SV=1	3	0.914	0	4	5	5	3	4	5	3	5	5	5	4	4	3	5	4	4	4	4	1	0	4	5	5	5	0.75052	0.96487	0.96465	0.94677	0.93922	0.94129	0.91488	0.94501	0.82329	0.92008	0.69904	0.93707	0.346809	0.92972	0.837488
Q91UZ6	Q91UZ6	7	7	7		GENE: D17H6S56E-5	">tr|Q91UZ6|Q91UZ6_MOUSE DNA segment, Chr 17, human D6S56E 5, isoform CRA_c OS=Mus musculus GN=D17H6S56E-5 PE=2 SV=1"	1	0.154	1.1e-159					4	5	5	6					3	4	5	4					4	5	5	5									0.56327	0.3433	0.541497	0.15814	0.539867	0.25453	0.677295
Q02105	Q02105	6	6	6	Complement C1q subcomponent subunit C	GENE: C1qc	>sp|Q02105|C1QC_MOUSE Complement C1q subcomponent subunit C OS=Mus musculus GN=C1qc PE=2 SV=2	1	0.305	0					4	4	3	3					3	5	4	5					4	5	6	5									0.6107	0.48199	0.475339	0.35667	0.615822	0.38563	0.49628
P34884	P34884	5	5	5	Macrophage migration inhibitory factor	GENE: Mif	>sp|P34884|MIF_MOUSE Macrophage migration inhibitory factor OS=Mus musculus GN=Mif PE=1 SV=2	1	0.713	0	2	3	5	3	4	3	4	5	4	4	2	1	3	5	4	5					4	5	4	3	0.92021	1.1435	1.0654	1.0772	0.8993	1.0223	0.84306	1.0157	1.2483	1.0721	0.692599	0.85979	0.685511	0.99944	0.870628
Q9JM76;H7BWZ3;D3Z2F7;D3Z2F8	Q9JM76;H7BWZ3;D3Z2F7;D3Z2F8	8;7;6;6	8;7;6;6	8;7;6;6	Actin-related protein 2/3 complex subunit 3	GENE: Arpc3	>sp|Q9JM76|ARPC3_MOUSE Actin-related protein 2/3 complex subunit 3 OS=Mus musculus GN=Arpc3 PE=1 SV=3;>tr|H7BWZ3|H7BWZ3_MOUSE Actin-related protein 2/3 complex subunit 3 OS=Mus musculus GN=Arpc3 PE=1 SV=1;>tr|D3Z2F7|D3Z2F7_MOUSE Actin-related protein 2/3 c	4	0.551	1.31e-115	4	3	5	4	5	5	4	5	5	4	4	4	3	3	4	3	7	1	2	0	4	4	4	4	0.84812	0.80171	0.80218	0.7417	0.87324	0.82396	0.83842	0.80978	1.1522	0.98145	0.884463	1.0409	0.744889	0.95451	0.560483
P68037;D3YZS3	P68037;D3YZS3	9;5	9;5	9;5	Ubiquitin-conjugating enzyme E2 L3	GENE: Ube2l3	>sp|P68037|UB2L3_MOUSE Ubiquitin-conjugating enzyme E2 L3 OS=Mus musculus GN=Ube2l3 PE=2 SV=1;>tr|D3YZS3|D3YZS3_MOUSE Ubiquitin-conjugating enzyme E2 L3 OS=Mus musculus GN=Ube2l3 PE=3 SV=1	2	0.695	1.09e-159					5	7	5	6	3	3	3	2	3	5	4	5	3	3	1	0	4	4	4	4									0.6619	0.82652	0.738249	0.83635	0.951022	0.77752	0.83058
Q9CPT4	Q9CPT4	6	6	6	UPF0556 protein C19orf10 homolog	GENE: D17Wsu104e	>sp|Q9CPT4|CS010_MOUSE UPF0556 protein C19orf10 homolog OS=Mus musculus GN=D17Wsu104e PE=2 SV=1	1	0.386	6.57e-129	0	3	2	0	5	3	3	4					3	5	5	4					4	5	5	4	NaN	NaN	1.212	0.93244	1.2033	1.2693	NaN	NaN	1.1808	0.55517	0.981073	0.45043	1.22671	0.40369	1.25348
Q62348	Q62348	11	11	11	Translin	GENE: Tsn	>sp|Q62348|TSN_MOUSE Translin OS=Mus musculus GN=Tsn PE=1 SV=1	1	0.43	5.05e-179					7	6	7	9	5	5	6	4	3	7	4	6	5	6	0	0	4	6	1	3									0.97843	0.80982	0.655819	0.92039	0.754178	0.99246	0.602222
P26638;Q8C483;A2AFS0;A2AFS1	P26638;Q8C483;A2AFS0	32;32;20;11	32;32;20;11	32;32;20;11	"Serine--tRNA ligase, cytoplasmic"	GENE: Sars	">sp|P26638|SYSC_MOUSE Serine--tRNA ligase, cytoplasmic OS=Mus musculus GN=Sars PE=2 SV=3;>tr|Q8C483|Q8C483_MOUSE Serine--tRNA ligase, cytoplasmic OS=Mus musculus GN=Sars PE=2 SV=1;>tr|A2AFS0|A2AFS0_MOUSE Serine--tRNA ligase, cytoplasmic (Fragment) OS=Mus m"	4	0.627	0	19	19	22	20	9	9	8	7	20	18	23	16	3	5	3	2	22	19	20	6	4	4	3	6	0.9807	1.0082	1.0153	0.94237	1.0213	0.96892	1.0015	0.93595	1.1638	1.1532	0.673842	0.92522	0.832356	3.8163	1.03614
P61161	P61161	20	20	20	Actin-related protein 2	GENE: Actr2	>sp|P61161|ARP2_MOUSE Actin-related protein 2 OS=Mus musculus GN=Actr2 PE=1 SV=1	1	0.569	0	7	6	7	5	10	10	11	9	15	15	17	9	3	6	11	5	15	13	12	3	4	8	9	6	1.1373	0.9417	0.97745	1.0323	0.98409	1.0744	1.0387	1.1194	0.87067	0.97798	1.19452	1.1673	1.29378	1.1433	1.0814
E9PZF0;Q01768;Q5NC79	E9PZF0;Q01768	17;13;6	17;13;6	7;7;0	Nucleoside diphosphate kinase;Nucleoside diphosphate kinase B	GENE: Gm20390;Nme2	>tr|E9PZF0|E9PZF0_MOUSE Nucleoside diphosphate kinase OS=Mus musculus GN=Gm20390 PE=3 SV=1;>sp|Q01768|NDKB_MOUSE Nucleoside diphosphate kinase B OS=Mus musculus GN=Nme2 PE=1 SV=1	3	0.828	0	1	2	4	1	4	4	4	5	5	6	6	3	4	5	5	5	5	4	3	0	4	4	4	4	NaN	NaN	1.0037	1.3838	0.98793	1.2735	NaN	NaN	0.9369	0.9563	0.798192	0.99464	0.731956	0.98249	0.610773
P52480;E9Q509;P53657;G3X925	P52480	54;1;1;1	54;1;1;1	5;0;0;0	Pyruvate kinase isozymes M1/M2	GENE: Pkm	>sp|P52480|KPYM_MOUSE Pyruvate kinase PKM OS=Mus musculus GN=Pkm PE=1 SV=4	4	0.827	0	4	4	4	4	4	4	4	4	4	4	5	5	4	4	4	3	4	4	4	4	4	4	4	3	0.93639	0.99861	0.96546	1.0449	0.93026	0.99484	0.93092	1.0408	1.0252	1.0021	0.706893	0.8804	0.704311	1.0706	0.672126
P62897;G3UWG1	P62897;G3UWG1	10;10	10;10	7;7	"Cytochrome c, somatic"	GENE: Cycs;Gm10108	">sp|P62897|CYC_MOUSE Cytochrome c, somatic OS=Mus musculus GN=Cycs PE=1 SV=2;>tr|G3UWG1|G3UWG1_MOUSE MCG115977 OS=Mus musculus GN=Gm10108 PE=3 SV=1"	2	0.59	7.66e-295	1	3	4	1	4	5	4	4	3	3	3	0	4	4	4	5					4	4	5	5	NaN	NaN	0.96474	1.1002	0.89524	0.92989	NaN	NaN	0.85775	1.0146	0.506672	1.0089	0.626711	0.80821	0.748261
P24369	P24369	15	15	15	Peptidyl-prolyl cis-trans isomerase B	GENE: Ppib	>sp|P24369|PPIB_MOUSE Peptidyl-prolyl cis-trans isomerase B OS=Mus musculus GN=Ppib PE=1 SV=2	1	0.616	9.52e-235	8	8	7	6	10	8	6	8	10	12	7	8	4	4	5	6	7	4	2	0	4	2	3	3	0.89999	0.96788	1.0165	1.0325	0.86744	0.91884	0.89557	1.0913	1.2832	0.77429	1.3491	1.1906	1.36249	1.1528	1.15517
P07356;B0V2N5;B0V2N7;B0V2N8	P07356;B0V2N5;B0V2N7;B0V2N8	33;22;19;17	33;22;19;17	33;22;19;17	Annexin A2	GENE: Anxa2	>sp|P07356|ANXA2_MOUSE Annexin A2 OS=Mus musculus GN=Anxa2 PE=1 SV=2;>tr|B0V2N5|B0V2N5_MOUSE Annexin (Fragment) OS=Mus musculus GN=Anxa2 PE=1 SV=1;>tr|B0V2N7|B0V2N7_MOUSE Annexin (Fragment) OS=Mus musculus GN=Anxa2 PE=1 SV=1;>tr|B0V2N8|B0V2N8_MOUSE Annexin	4	0.791	0	17	17	15	17	6	7	8	8	29	25	29	24	5	4	7	1	26	24	22	11	4	3	4	4	0.937	0.9487	0.98365	1.0769	0.95325	0.93461	0.92054	0.96457	0.9894	0.87433	0.927232	0.95639	0.811111	0.7076	1.11043
Q6IRU2	Q6IRU2	25	23	22	Tropomyosin alpha-4 chain	GENE: Tpm4	>sp|Q6IRU2|TPM4_MOUSE Tropomyosin alpha-4 chain OS=Mus musculus GN=Tpm4 PE=2 SV=3	1	0.706	0	17	16	14	17	9	7	7	7	10	13	11	3	7	8	9	6	12	3	4	6	4	7	9	7	1.0842	1.1854	1.1067	1.212	1.0261	1.232	1.0737	1.2113	1.0922	0.963	0.74678	1.0593	0.787956	1.1221	0.682705
P35951	P35951	18	18	18	Low-density lipoprotein receptor	GENE: Ldlr	>sp|P35951|LDLR_MOUSE Low-density lipoprotein receptor OS=Mus musculus GN=Ldlr PE=1 SV=2	1	0.294	0	3	3	4	4	0	2	3	2	3	7	2	5	0	4	3	2	1	8	1	2	5	7	2	6	1.3149	0.61066	1.0471	0.73926	0.87074	0.67216	1.3675	0.79909	NaN	NaN	NaN	NaN	0.903378	1.2952	3.92604
P60766;P60766-1;G3UZM2;D3Z3L1;F2Z463;D3YX61;Q9ER71-2;Q8R527;Q9ER71	P60766;P60766-1	11;9;1;1;1;1;1;1;1	10;8;0;0;0;0;0;0;0	10;8;0;0;0;0;0;0;0	Cell division control protein 42 homolog	GENE: Cdc42	>sp|P60766|CDC42_MOUSE Cell division control protein 42 homolog OS=Mus musculus GN=Cdc42 PE=1 SV=2;>sp|P60766-1|CDC42_MOUSE Isoform 1 of Cell division control protein 42 homolog OS=Mus musculus GN=Cdc42	9	0.639	2.21e-154	2	5	5	3	4	3	3	4	7	9	7	6	0	2	2	2	8	5	1	0	5	3	2	3	0.87953	0.86858	0.86795	1.0332	0.86556	0.97479	0.76621	0.7315	1.0389	1.0769	1.01802	0.96268	0.909378	1.1456	0.557923
Q6WVG3;Q50H33-2;Q5DTY9;Q50H33	Q6WVG3	16;1;1;1	16;1;1;1	14;0;1;0	BTB/POZ domain-containing protein KCTD12	GENE: Kctd12	>sp|Q6WVG3|KCD12_MOUSE BTB/POZ domain-containing protein KCTD12 OS=Mus musculus GN=Kctd12 PE=1 SV=1	4	0.648	1.21e-304	7	2	8	4	7	4	5	8	9	9	8	5	0	4	4	3	10	8	7	0	5	4	2	3	1.0069	1.1162	1.3341	1.4127	1.0772	1.1743	0.9998	1.1801	0.84599	0.98187	0.895085	1.2149	0.851022	1.4016	0.676763
Q9WUM4;E9PX03;E9PZJ0;E9PVJ1	Q9WUM4	17;4;3;3	16;4;3;3	16;4;3;3	Coronin-1C	GENE: Coro1c	>sp|Q9WUM4|COR1C_MOUSE Coronin-1C OS=Mus musculus GN=Coro1c PE=1 SV=2	4	0.46	4.34e-243	3	1	2	2	8	7	6	10	6	5	6	5	0	6	4	3	5	2	0	0	5	5	3	4	1.1358	1.04	0.92349	0.91367	1.1646	0.79378	1.0749	0.83621	1.3005	1.4062	2.13153	2.2415	1.16431	2.296	1.68787
Q9QYB1;E0CY42;Q8BXK9;Q8BHB9	Q9QYB1	18;1;1;1	18;1;1;1	18;1;1;1	Chloride intracellular channel protein 4	GENE: Clic4	>sp|Q9QYB1|CLIC4_MOUSE Chloride intracellular channel protein 4 OS=Mus musculus GN=Clic4 PE=1 SV=3	4	0.775	0	7	6	7	3	9	10	5	11	14	12	11	7	0	6	5	4	16	6	1	1	5	7	2	4	1.0004	1.2091	1.0075	1.174	0.98265	1.085	0.87565	1.061	1.0992	1.1922	0.843277	1.0874	0.937378	1.0353	0.923527
Q9ER72;Q9ER72-2	Q9ER72;Q9ER72-2	37;34	37;34	37;34	"Cysteine--tRNA ligase, cytoplasmic"	GENE: Cars	">sp|Q9ER72|SYCC_MOUSE Cysteine--tRNA ligase, cytoplasmic OS=Mus musculus GN=Cars PE=2 SV=2;>sp|Q9ER72-2|SYCC_MOUSE Isoform 2 of Cysteine--tRNA ligase, cytoplasmic OS=Mus musculus GN=Cars"	2	0.539	0	4	14	13	12	3	13	12	14	17	23	22	21	1	3	4	1	23	24	15	12	5	3	3	0	0.79654	0.52447	1.0067	1.0532	1.0346	1.0039	1.024	1.0516	2.3981	1.2193	1.80746	1.105	1.43622	1.1163	1.00671
O35298	O35298	10	10	10	Acyloxyacyl hydrolase;Acyloxyacyl hydrolase small subunit;Acyloxyacyl hydrolase large subunit	GENE: Aoah	>sp|O35298|AOAH_MOUSE Acyloxyacyl hydrolase OS=Mus musculus GN=Aoah PE=2 SV=1	1	0.272	1.19e-220					3	2	1	2					1	6	6	3					5	4	5	4									0.57559	0.77727	0.763955	0.53878	NaN	NaN	0.8457
P62806	P62806	6	6	6	Histone H4	GENE: Hist1h4a	>sp|P62806|H4_MOUSE Histone H4 OS=Mus musculus GN=Hist1h4a PE=1 SV=2	1	0.573	1.32e-47	4	4	5	1	4	4	1	3	2	1	2	3	1	1	5	2	2	2	0	0	5	4	4	3	0.22615	0.32417	1.2062	2.9327	1.0037	2.4053	NaN	NaN	1.3935	1.933	0.157045	0.3415	0.793822	0.94799	1.28068
O08795-2;O08795	O08795-2;O08795	21;19	21;19	21;19	Glucosidase 2 subunit beta	GENE: Prkcsh	>sp|O08795-2|GLU2B_MOUSE Isoform 2 of Glucosidase 2 subunit beta OS=Mus musculus GN=Prkcsh;>sp|O08795|GLU2B_MOUSE Glucosidase 2 subunit beta OS=Mus musculus GN=Prkcsh PE=1 SV=1	2	0.625	0	15	13	18	15	7	6	4	4	6	4	6	4	1	4	4	3	14	10	9	3	5	6	5	3	0.99094	0.99312	0.98862	0.91564	0.94335	0.88225	1.0106	0.87821	1.0593	0.73193	1.63554	0.79401	1.05409	1.5565	1.67295
Q9EPB4	Q9EPB4	10	10	10	Apoptosis-associated speck-like protein containing a CARD	GENE: Pycard	>sp|Q9EPB4|ASC_MOUSE Apoptosis-associated speck-like protein containing a CARD OS=Mus musculus GN=Pycard PE=1 SV=1	1	0.632	3.68e-302					7	6	3	9	4	6	5	1	1	5	2	4	5	4	1	0	5	3	3	2									0.96828	0.89686	1.08887	1.0649	0.761733	0.92219	1.06396
P14097	P14097	5	5	5	C-C motif chemokine 4	GENE: Ccl4	>sp|P14097|CCL4_MOUSE C-C motif chemokine 4 OS=Mus musculus GN=Ccl4 PE=2 SV=3	1	0.489	1.39e-164					3	3	3	2					2	5	5	4					5	4	4	3									11.413	4.6132	14.6328	5.5278	20.5444	2.8927	17.872
Q9WVJ3-2;Q9WVJ3	Q9WVJ3-2;Q9WVJ3	7;7	7;7	7;7	Carboxypeptidase Q	GENE: Cpq	>sp|Q9WVJ3-2|CBPQ_MOUSE Isoform 2 of Carboxypeptidase Q OS=Mus musculus GN=Cpq;>sp|Q9WVJ3|CBPQ_MOUSE Carboxypeptidase Q OS=Mus musculus GN=Cpq PE=2 SV=1	2	0.258	1.9e-177					4	3	4	3					2	6	4	3					5	7	4	3									0.82431	0.5437	0.548011	0.29724	0.661778	0.44443	0.450618
P04918;P05366	P04918	9;1	9;1	9;1	Serum amyloid A-3 protein	GENE: Saa3	>sp|P04918|SAA3_MOUSE Serum amyloid A-3 protein OS=Mus musculus GN=Saa3 PE=2 SV=1	2	0.475	2.9e-77					4	4	2	5					2	6	7	5					5	7	6	4									5.3018	17.475	3.18729	8.0309	4.68356	20.501	3.43802
P63028;D3YU75	P63028;D3YU75	8;5	8;5	8;5	Translationally-controlled tumor protein	GENE: Tpt1	>sp|P63028|TCTP_MOUSE Translationally-controlled tumor protein OS=Mus musculus GN=Tpt1 PE=1 SV=1;>tr|D3YU75|D3YU75_MOUSE Translationally-controlled tumor protein OS=Mus musculus GN=Tpt1 PE=4 SV=1	2	0.541	4.94e-123					7	5	1	6	5	4	5	1	2	4	3	5	2	1	0	0	5	4	4	2									0.84347	1.154	0.759774	1.0895	0.411253	1.0829	0.489903
Q6ZWQ9;Q3THE2;D3YV37;Q9CQ19;D3Z249	Q6ZWQ9;Q3THE2;D3YV37;Q9CQ19	8;6;4;4;2	8;6;4;4;2	8;6;4;4;2	Myosin regulatory light chain 12B;Myosin regulatory light polypeptide 9	GENE: Myl12a;Myl12b;Myl9	>tr|Q6ZWQ9|Q6ZWQ9_MOUSE MCG5400 OS=Mus musculus GN=Myl12a PE=1 SV=1;>sp|Q3THE2|ML12B_MOUSE Myosin regulatory light chain 12B OS=Mus musculus GN=Myl12b PE=1 SV=2;>tr|D3YV37|D3YV37_MOUSE Protein Myl12a (Fragment) OS=Mus musculus GN=Myl12a PE=4 SV=1;>sp|Q9CQ1	5	0.622	2.26e-302					7	6	3	7	5	6	5	1	2	3	3	3	6	5	2	0	5	3	4	2									0.9631	0.9057	1.25	1.0267	1.85173	1.044	1.32251
Q9DBP5	Q9DBP5	12	12	12	UMP-CMP kinase	GENE: Cmpk1	>sp|Q9DBP5|KCY_MOUSE UMP-CMP kinase OS=Mus musculus GN=Cmpk1 PE=1 SV=1	1	0.643	2.72e-144					7	6	7	8	8	9	9	6	2	7	4	4	5	5	0	0	5	4	2	4									0.93418	0.95182	1.4404	0.82317	1.69511	0.82514	0.800338
Q923D2;E9PZC3;E9PZC4	Q923D2;E9PZC3;E9PZC4	10;8;6	10;8;6	10;8;6	Flavin reductase (NADPH)	GENE: Blvrb	>sp|Q923D2|BLVRB_MOUSE Flavin reductase (NADPH) OS=Mus musculus GN=Blvrb PE=2 SV=3;>tr|E9PZC3|E9PZC3_MOUSE Flavin reductase (NADPH) OS=Mus musculus GN=Blvrb PE=4 SV=1;>tr|E9PZC4|E9PZC4_MOUSE Flavin reductase (NADPH) OS=Mus musculus GN=Blvrb PE=4 SV=1	3	0.786	0	1	2	2	1	9	7	6	8	6	7	5	2	2	4	7	4	6	3	0	0	5	4	3	3	NaN	NaN	0.76232	0.71295	0.69651	0.85611	NaN	NaN	1.0809	0.99632	1.04983	0.67179	0.835911	0.79422	0.610048
Q99KQ4	Q99KQ4	26	26	26	Nicotinamide phosphoribosyltransferase	GENE: Nampt	>sp|Q99KQ4|NAMPT_MOUSE Nicotinamide phosphoribosyltransferase OS=Mus musculus GN=Nampt PE=1 SV=1	1	0.633	0	12	10	14	14	10	8	9	10	12	8	12	5	2	4	5	3	16	16	12	4	5	2	1	2	1.0928	1.2608	1.103	1.2857	1.15	1.327	1.1615	1.2056	0.85722	1.1796	1.03729	1.2975	1.03578	1.208	1.12928
Q9CQ01	Q9CQ01	9	9	9	Ribonuclease T2	GENE: Rnaset2	>sp|Q9CQ01|RNT2_MOUSE Ribonuclease T2 OS=Mus musculus GN=Rnaset2 PE=2 SV=1	1	0.402	9.08e-141					0	3	3	3					3	6	7	4					5	4	5	7									NaN	NaN	0.889887	0.302	1.09164	0.34711	0.898116
P01887	P01887	6	6	6	Beta-2-microglobulin	GENE: B2m	>sp|P01887|B2MG_MOUSE Beta-2-microglobulin OS=Mus musculus GN=B2m PE=1 SV=2	1	0.664	9.51e-122					2	4	3	3	2	2	0	1	3	6	6	4					5	4	5	6									0.62604	0.91941	0.627401	1.0006	0.477867	2.4839	0.567101
P47879;H3BLB7;H3BJT2	P47879;H3BLB7	9;6;4	9;6;4	9;6;4	Insulin-like growth factor-binding protein 4	GENE: Igfbp4	>sp|P47879|IBP4_MOUSE Insulin-like growth factor-binding protein 4 OS=Mus musculus GN=Igfbp4 PE=2 SV=2;>tr|H3BLB7|H3BLB7_MOUSE Insulin-like growth factor-binding protein 4 OS=Mus musculus GN=Igfbp4 PE=4 SV=1	3	0.575	1.23e-111					4	3	4	7					3	6	6	4					5	6	5	5									0.28207	0.12029	0.368107	0.13494	0.393502	0.084807	0.502705
Q9R1P3	Q9R1P3	10	10	10	Proteasome subunit beta type-2	GENE: Psmb2	>sp|Q9R1P3|PSB2_MOUSE Proteasome subunit beta type-2 OS=Mus musculus GN=Psmb2 PE=1 SV=1	1	0.682	7.78e-228					6	4	2	6	5	7	4	4	3	6	5	4	6	5	0	0	5	5	3	5									1.0225	0.92656	1.13718	4.3233	1.09996	4.8272	0.824106
P35979;F8VQK7	P35979	7;2	7;2	7;2	60S ribosomal protein L12	GENE: Rpl12	>sp|P35979|RL12_MOUSE 60S ribosomal protein L12 OS=Mus musculus GN=Rpl12 PE=1 SV=2	2	0.594	0	5	6	7	6	6	5	5	6	6	6	6	6	3	5	5	4	6	6	5	0	5	4	5	5	1.0924	1.1483	0.97007	0.93233	1.1465	0.93783	1.0313	0.97018	1.1731	1.0012	0.597627	1.0845	0.680444	1.0405	0.876135
G3UXZ5;P97371;G3UXY0;G3X9K9;G3UWN9;G3UXR1	G3UXZ5;P97371;G3UXY0;G3X9K9;G3UWN9	16;16;14;13;12;1	16;16;14;13;12;1	16;16;14;13;12;1	Proteasome activator complex subunit 1	GENE: Psme1	>tr|G3UXZ5|G3UXZ5_MOUSE Proteasome activator complex subunit 1 (Fragment) OS=Mus musculus GN=Psme1 PE=4 SV=1;>sp|P97371|PSME1_MOUSE Proteasome activator complex subunit 1 OS=Mus musculus GN=Psme1 PE=2 SV=2;>tr|G3UXY0|G3UXY0_MOUSE Proteasome activator compl	6	0.685	0					8	8	6	9	10	7	12	5	3	5	5	3	11	1	3	2	5	5	4	4									1.0949	0.98687	1.67373	1.4197	1.07884	1.046	0.812029
Q99020;Q20BD0;Q80XR6	Q99020;Q20BD0;Q80XR6	16;15;14	16;15;14	16;15;14	Heterogeneous nuclear ribonucleoprotein A/B	GENE: Hnrnpab	>sp|Q99020|ROAA_MOUSE Heterogeneous nuclear ribonucleoprotein A/B OS=Mus musculus GN=Hnrnpab PE=1 SV=1;>tr|Q20BD0|Q20BD0_MOUSE Heterogeneous nuclear ribonucleoprotein A/B OS=Mus musculus GN=Hnrnpab PE=1 SV=1;>tr|Q80XR6|Q80XR6_MOUSE Heterogeneous nuclear ri	3	0.439	0	10	9	11	12	8	7	6	9	12	12	13	6	3	4	4	4	6	7	5	2	5	5	5	4	1.1026	0.98066	1.0603	0.9931	1.1647	1.0045	1.0754	1.0287	1.0414	1.0646	0.690113	1.1611	0.6744	1.465	0.80942
Q9CQ60;Q8CBG6;D3Z4X1;F6X8L5	Q9CQ60;Q8CBG6;D3Z4X1	13;9;8;5	13;9;8;5	13;9;8;5	6-phosphogluconolactonase	GENE: Pgls	>sp|Q9CQ60|6PGL_MOUSE 6-phosphogluconolactonase OS=Mus musculus GN=Pgls PE=2 SV=1;>tr|Q8CBG6|Q8CBG6_MOUSE 6-phosphogluconolactonase OS=Mus musculus GN=Pgls PE=2 SV=1;>tr|D3Z4X1|D3Z4X1_MOUSE 6-phosphogluconolactonase OS=Mus musculus GN=Pgls PE=4 SV=1	4	0.872	0					9	6	6	10	7	10	10	4	3	5	5	3	8	5	0	0	5	5	3	3									0.83029	0.83445	0.483203	0.72837	0.700978	0.74339	0.543913
Q9Z2U0;Q9CWH6	Q9Z2U0	16;5	16;5	16;5	Proteasome subunit alpha type-7	GENE: Psma7	>sp|Q9Z2U0|PSA7_MOUSE Proteasome subunit alpha type-7 OS=Mus musculus GN=Psma7 PE=1 SV=1	2	0.645	0					10	9	8	11	8	14	8	7	3	6	5	6	10	8	0	0	5	5	5	6									0.96578	1.0224	0.999831	0.93671	0.597778	0.91569	0.767536
P45376;D3YVJ7	P45376	23;11	23;11	23;11	Aldose reductase	GENE: Akr1b1	>sp|P45376|ALDR_MOUSE Aldose reductase OS=Mus musculus GN=Akr1b1 PE=1 SV=3	2	0.646	0	9	2	8	9	6	8	7	10	18	19	14	11	4	6	4	3	17	14	12	3	5	5	3	4	0.9647	1.1265	1.0212	0.94712	0.95012	0.93987	0.96336	0.89576	1.3342	1.2279	0.87678	0.89514	0.8284	0.94823	0.928647
Q9JJU8	Q9JJU8	10	10	10	SH3 domain-binding glutamic acid-rich-like protein	GENE: Sh3bgrl	>sp|Q9JJU8|SH3L1_MOUSE SH3 domain-binding glutamic acid-rich-like protein OS=Mus musculus GN=Sh3bgrl PE=3 SV=1	1	0.886	0	0	3	3	0	7	7	4	7	7	5	3	1	4	7	5	6					5	7	9	4	NaN	NaN	0.86048	0.80509	0.77698	0.87837	NaN	NaN	1.0797	0.83619	1.2213	3.7817	0.837778	1.3912	0.860386
P68510	P68510	19	15	14	14-3-3 protein eta	GENE: Ywhah	>sp|P68510|1433F_MOUSE 14-3-3 protein eta OS=Mus musculus GN=Ywhah PE=1 SV=2	1	0.61	0					8	8	8	6	9	10	9	7	4	5	5	3	7	3	0	1	5	8	4	5									1.1615	0.98744	0.799887	0.99835	0.776489	1.0012	0.6543
P07091;D3YUT9	P07091;D3YUT9	8;6	8;6	8;6	Protein S100-A4	GENE: S100a4	>sp|P07091|S10A4_MOUSE Protein S100-A4 OS=Mus musculus GN=S100a4 PE=1 SV=1;>tr|D3YUT9|D3YUT9_MOUSE Protein S100-A4 OS=Mus musculus GN=S100a4 PE=4 SV=1	2	0.554	0	3	4	2	2	5	5	6	5	4	5	4	1	5	7	5	5	3	2	1	2	5	6	6	4	0.77469	1.0092	0.86931	0.95579	0.87584	1.0021	0.9399	0.97349	0.88868	0.88932	0.553684	1.1285	0.6936	1.15	0.580531
F8VQJ3;P02468;F6SFQ3;F6TLW1	F8VQJ3;P02468	23;21;3;2	23;21;3;2	23;21;3;2	Laminin subunit gamma-1	GENE: Lamc1	>tr|F8VQJ3|F8VQJ3_MOUSE Laminin subunit gamma-1 OS=Mus musculus GN=Lamc1 PE=4 SV=1;>sp|P02468|LAMC1_MOUSE Laminin subunit gamma-1 OS=Mus musculus GN=Lamc1 PE=1 SV=2	4	0.206	4.1e-247					1	4	3	11					0	4	5	2					6	12	10	11									NaN	NaN	0.540831	0.71772	0.747867	3.9108	0.462657
Q9ERK4;E9Q1T9;F6ZEW4;E9QAX7;F7D1H9	Q9ERK4;E9Q1T9;F6ZEW4	47;42;29;22;1	47;42;29;22;1	47;42;29;22;1	Exportin-2	GENE: Cse1l	>sp|Q9ERK4|XPO2_MOUSE Exportin-2 OS=Mus musculus GN=Cse1l PE=2 SV=1;>tr|E9Q1T9|E9Q1T9_MOUSE Exportin-2 OS=Mus musculus GN=Cse1l PE=4 SV=1;>tr|F6ZEW4|F6ZEW4_MOUSE Exportin-2 (Fragment) OS=Mus musculus GN=Cse1l PE=4 SV=1	5	0.627	0	17	31	22	2	5	7	18	17	36	32	13	35	0	2	5	3	37	28	24	24	6	14	3	8	0.97291	0.96637	1.0366	0.99768	1.0319	1.0006	1.0546	0.8358	1.4364	1.1238	0.956667	0.92035	0.739867	0.95885	0.75715
P70168	P70168	42	42	42	Importin subunit beta-1	GENE: Kpnb1	>sp|P70168|IMB1_MOUSE Importin subunit beta-1 OS=Mus musculus GN=Kpnb1 PE=1 SV=2	1	0.668	0	21	27	21	9	6	4	11	6	24	30	17	25	0	3	5	5	33	18	20	19	6	10	13	5	1.0654	0.95431	1.059	0.9309	1.0544	0.96072	1.0323	0.90479	1.4842	1.1239	1.56938	1.0138	0.704978	1.031	0.748744
Q3V117;Q91V92;Q3TS02	Q3V117;Q91V92	62;61;27	62;61;27	62;61;27	ATP-citrate synthase	GENE: Acly	>tr|Q3V117|Q3V117_MOUSE ATP-citrate synthase OS=Mus musculus GN=Acly PE=1 SV=1;>sp|Q91V92|ACLY_MOUSE ATP-citrate synthase OS=Mus musculus GN=Acly PE=1 SV=1	3	0.646	0	26	39	31	46	6	13	11	7	47	52	33	48	0	2	2	2	8	49	39	35	6	8	6	3	0.95021	0.96445	0.96078	0.97467	0.9863	1.0275	0.97707	1.0064	1.3024	0.96436	1.23531	1.1393	1.23524	1.0103	1.00454
Q8JZQ9	Q8JZQ9	41	41	41	Eukaryotic translation initiation factor 3 subunit B	GENE: Eif3b	>sp|Q8JZQ9|EIF3B_MOUSE Eukaryotic translation initiation factor 3 subunit B OS=Mus musculus GN=Eif3b PE=1 SV=1	1	0.643	0	21	28	25	1	7	5	11	5	35	32	21	31	0	3	6	1	33	30	21	21	6	5	5	4	0.99704	0.9526	0.9977	0.94286	0.94694	0.89576	NaN	NaN	1.2824	1.1812	1.60096	1.1531	2.23276	1.2568	0.628841
Q99LX0;A2A813;A2A815;A2A817;A2A816	Q99LX0;A2A813;A2A815	12;10;9;5;5	12;10;9;5;5	12;10;9;5;5	Protein DJ-1	GENE: Park7	>sp|Q99LX0|PARK7_MOUSE Protein DJ-1 OS=Mus musculus GN=Park7 PE=1 SV=1;>tr|A2A813|A2A813_MOUSE Protein DJ-1 OS=Mus musculus GN=Park7 PE=1 SV=1;>tr|A2A815|A2A815_MOUSE Protein DJ-1 (Fragment) OS=Mus musculus GN=Park7 PE=4 SV=2	5	0.772	6.07e-87					8	9	5	5	6	9	5	2	0	4	3	3	6	5	0	0	6	3	4	3									0.78141	0.85153	0.618701	0.75963	0.593911	0.78278	0.924879
Q6PI17;P25785;B1AQJ3	Q6PI17;P25785;B1AQJ3	8;8;6	8;8;6	8;8;6	Metalloproteinase inhibitor 2	GENE: Timp2	>tr|Q6PI17|Q6PI17_MOUSE Metalloproteinase inhibitor 2 OS=Mus musculus GN=Timp2 PE=2 SV=1;>sp|P25785|TIMP2_MOUSE Metalloproteinase inhibitor 2 OS=Mus musculus GN=Timp2 PE=1 SV=2;>tr|B1AQJ3|B1AQJ3_MOUSE Metalloproteinase inhibitor 2 (Fragment) OS=Mus musculu	3	0.432	4.43e-164					5	6	5	6					1	5	5	5					6	5	7	6									0.34471	0.34866	0.55987	0.23314	0.717156	0.23597	0.41843
Q9CPX4;P29391;P49945;H3BKD3	Q9CPX4;P29391;P49945	8;8;5;3	8;8;5;3	8;8;5;3	Ferritin;Ferritin light chain 1;Ferritin light chain 2	GENE: Ftl1;Ftl2	>tr|Q9CPX4|Q9CPX4_MOUSE Ferritin OS=Mus musculus GN=Ftl1 PE=2 SV=1;>sp|P29391|FRIL1_MOUSE Ferritin light chain 1 OS=Mus musculus GN=Ftl1 PE=1 SV=2;>sp|P49945|FRIL2_MOUSE Ferritin light chain 2 OS=Mus musculus GN=Ftl2 PE=2 SV=2	4	0.607	0	7	7	7	6	6	7	5	5	4	5	5	5	1	5	3	5	7	5	6	4	6	5	6	6	0.92807	0.75674	0.91413	0.77808	0.89673	0.71618	0.93558	0.95078	1.1519	0.81544	0.778136	0.8269	0.739467	0.89348	1.02449
P62204;Q3UKW2;Q9D6P8;G3UX57	P62204;Q3UKW2;Q9D6P8	10;8;5;1	10;8;5;1	10;8;5;1	Calmodulin;Calmodulin-like protein 3	GENE: Calm1;Calml3	>sp|P62204|CALM_MOUSE Calmodulin OS=Mus musculus GN=Calm1 PE=1 SV=2;>tr|Q3UKW2|Q3UKW2_MOUSE Calmodulin OS=Mus musculus GN=Calm1 PE=1 SV=1;>sp|Q9D6P8|CALL3_MOUSE Calmodulin-like protein 3 OS=Mus musculus GN=Calml3 PE=2 SV=1	4	0.557	0					6	6	6	7	7	5	3	2	1	5	4	3	4	3	4	0	6	7	5	5									1.0377	0.89846	1.03294	1.0101	1.08076	0.92561	1.21353
Q9CPW4;Q3UA72	Q9CPW4;Q3UA72	8;7	8;7	8;7	Actin-related protein 2/3 complex subunit 5	GENE: Arpc5	>sp|Q9CPW4|ARPC5_MOUSE Actin-related protein 2/3 complex subunit 5 OS=Mus musculus GN=Arpc5 PE=2 SV=3;>tr|Q3UA72|Q3UA72_MOUSE Actin-related protein 2/3 complex subunit 5 OS=Mus musculus GN=Arpc5 PE=2 SV=1	2	0.523	0	0	2	2	0	8	7	5	6	4	4	4	4	1	5	4	6	7	6	2	0	6	5	6	6	NaN	NaN	0.91949	0.96826	0.90515	0.86292	NaN	NaN	0.95438	0.97576	0.850621	1.3774	0.687067	1.4015	0.688116
Q9Z2U1;D3YX79	Q9Z2U1;D3YX79	11;8	11;8	11;8	Proteasome subunit alpha type-5;Proteasome subunit alpha type	GENE: Psma5;Gm8394	>sp|Q9Z2U1|PSA5_MOUSE Proteasome subunit alpha type-5 OS=Mus musculus GN=Psma5 PE=1 SV=1;>tr|D3YX79|D3YX79_MOUSE Proteasome subunit alpha type OS=Mus musculus GN=Gm8394 PE=3 SV=1	2	0.606	0					9	6	5	7	6	7	4	4	1	7	8	6	7	5	0	0	6	6	4	5									1.074	0.882	0.828362	0.99954	0.811067	0.91541	0.733816
Q9WV32;F6VVE6;F6THG2;D3Z6S0;D3YVI5	Q9WV32	21;6;5;2;1	21;6;5;2;1	19;5;5;2;0	Actin-related protein 2/3 complex subunit 1B	GENE: Arpc1b	>sp|Q9WV32|ARC1B_MOUSE Actin-related protein 2/3 complex subunit 1B OS=Mus musculus GN=Arpc1b PE=2 SV=4	5	0.626	0	8	8	11	7	10	11	10	10	12	16	17	12	1	6	5	2	14	12	10	5	6	7	6	7	1.0921	0.97644	0.93287	0.90455	0.98302	0.95096	1.0288	0.9539	0.93089	0.97587	0.951977	1.2042	1.28471	1.4016	1.08459
O88531;B1B0P8;B1B0P9	O88531;B1B0P8;B1B0P9	10;5;5	10;5;5	10;5;5	Palmitoyl-protein thioesterase 1	GENE: Ppt1	>sp|O88531|PPT1_MOUSE Palmitoyl-protein thioesterase 1 OS=Mus musculus GN=Ppt1 PE=2 SV=2;>tr|B1B0P8|B1B0P8_MOUSE Palmitoyl-protein thioesterase 1 OS=Mus musculus GN=Ppt1 PE=4 SV=1;>tr|B1B0P9|B1B0P9_MOUSE Palmitoyl-protein thioesterase 1 OS=Mus musculus GN=	3	0.428	3.23e-277					2	6	2	5	4	7	8	3	2	5	6	4	4	3	4	1	6	7	6	6									1.4656	0.73896	0.701356	0.39972	0.732444	0.51654	0.915217
O88839-4;O88839-3;O88839-2;O88839	O88839-4;O88839-3;O88839-2;O88839	10;10;10;10	10;10;10;10	10;10;10;10	Disintegrin and metalloproteinase domain-containing protein 15	GENE: Adam15	>sp|O88839-4|ADA15_MOUSE Isoform 4 of Disintegrin and metalloproteinase domain-containing protein 15 OS=Mus musculus GN=Adam15;>sp|O88839-3|ADA15_MOUSE Isoform 3 of Disintegrin and metalloproteinase domain-containing protein 15 OS=Mus musculus GN=Adam15;>s	4	0.344	1.45e-110					2	4	2	2					2	6	2	5					6	7	3	4									0.61228	0.48249	1.21407	1.3141	1.20071	0.42497	0.985797
Q9CYN9	Q9CYN9	9	9	9	Renin receptor	GENE: Atp6ap2	>sp|Q9CYN9|RENR_MOUSE Renin receptor OS=Mus musculus GN=Atp6ap2 PE=2 SV=2	1	0.317	0					3	2	5	2					2	5	6	4					6	8	4	5									0.51111	0.36611	0.493446	0.27914	0.7156	0.34188	0.333498
P50429;P50429-2	P50429;P50429-2	13;9	13;9	13;9	Arylsulfatase B	GENE: Arsb	>sp|P50429|ARSB_MOUSE Arylsulfatase B OS=Mus musculus GN=Arsb PE=2 SV=3;>sp|P50429-2|ARSB_MOUSE Isoform 2 of Arylsulfatase B OS=Mus musculus GN=Arsb	2	0.279	0	5	4	6	6	4	6	9	7	8	10	9	6	2	7	7	2	10	9	5	1	6	5	6	5	0.94915	1.1736	1.1068	1.2651	0.85336	0.91494	0.8825	0.98446	0.91446	0.72262	1.4935	0.51409	0.777378	1.2442	1.1258
Q9Z0M5	Q9Z0M5	13	13	13	Lysosomal acid lipase/cholesteryl ester hydrolase	GENE: Lipa	>sp|Q9Z0M5|LICH_MOUSE Lysosomal acid lipase/cholesteryl ester hydrolase OS=Mus musculus GN=Lipa PE=2 SV=2	1	0.474	0	2	2	5	1	7	5	5	6	9	9	8	4	2	5	5	3	11	6	3	1	6	8	4	7	0.8794	0.81669	0.78094	0.8186	0.95966	1.0052	0.87483	0.78307	0.79057	0.6788	0.917175	0.50721	0.636311	0.76279	0.521787
Q6P5E4;G3UYG7;G3UZC1;G3UZU8;G3UY73;E9Q4X2;G3UY35;G3UXP5	Q6P5E4	70;10;9;9;4;3;2;1	70;10;9;9;4;3;2;1	70;10;9;9;4;3;2;1	UDP-glucose:glycoprotein glucosyltransferase 1	GENE: Uggt1	>sp|Q6P5E4|UGGG1_MOUSE UDP-glucose:glycoprotein glucosyltransferase 1 OS=Mus musculus GN=Uggt1 PE=1 SV=4	8	0.602	0	47	42	46	49	7	12	14	15	50	44	21	53	2	8	11	4	41	45	28	23	6	15	13	8	1.0457	1.0059	1.0238	0.9497	1.0289	1.0141	0.9947	0.96717	0.78822	0.73999	0.730395	0.74994	0.630844	0.94521	0.511111
P49312;Q5EBP8;J3QK72;P49312-2;V9GXF8	P49312;Q5EBP8;J3QK72;P49312-2	20;20;18;17;1	19;19;17;16;1	19;19;17;16;1	Heterogeneous nuclear ribonucleoprotein A1	GENE: Hnrnpa1;Gm7729	>sp|P49312|ROA1_MOUSE Heterogeneous nuclear ribonucleoprotein A1 OS=Mus musculus GN=Hnrnpa1 PE=1 SV=2;>tr|Q5EBP8|Q5EBP8_MOUSE Heterogeneous nuclear ribonucleoprotein A1 OS=Mus musculus GN=Hnrnpa1 PE=2 SV=1;>tr|J3QK72|J3QK72_MOUSE Uncharacterized protein OS	5	0.547	0	8	8	9	10	10	9	9	12	13	15	16	9	2	9	9	7	10	9	9	2	6	5	4	5	1.2324	0.96796	0.9922	0.92122	1.2209	0.99961	1.084	0.9067	1.2753	0.64776	0.886158	1.0096	1.45404	0.99866	0.962947
O08807;B1AZS9	O08807;B1AZS9	15;10	13;9	13;9	Peroxiredoxin-4	GENE: Prdx4	>sp|O08807|PRDX4_MOUSE Peroxiredoxin-4 OS=Mus musculus GN=Prdx4 PE=1 SV=1;>tr|B1AZS9|B1AZS9_MOUSE Peroxiredoxin-4 (Fragment) OS=Mus musculus GN=Prdx4 PE=4 SV=1	2	0.628	0					6	8	8	5	7	12	9	7	3	5	6	4	6	6	1	0	6	8	10	8									1.0567	0.7966	0.977853	1.3613	0.722844	1.162	0.637053
Q9CQV8;Q9CQV8-2;A2A5N1	Q9CQV8;Q9CQV8-2;A2A5N1	18;17;11	11;10;7	11;10;7	"14-3-3 protein beta/alpha;14-3-3 protein beta/alpha, N-terminally processed"	GENE: Ywhab	>sp|Q9CQV8|1433B_MOUSE 14-3-3 protein beta/alpha OS=Mus musculus GN=Ywhab PE=1 SV=3;>sp|Q9CQV8-2|1433B_MOUSE Isoform Short of 14-3-3 protein beta/alpha OS=Mus musculus GN=Ywhab;>tr|A2A5N1|A2A5N1_MOUSE 14-3-3 protein beta/alpha (Fragment) OS=Mus musculus GN	3	0.72	0	3	2	2	2	6	7	7	8	6	7	6	4	3	7	6	4	7	5	3	1	6	6	5	4	0.93151	1.0442	1.0736	1.4658	0.92954	1.0197	1.0987	0.92028	0.9069	0.94833	0.80678	0.88766	0.766356	0.90278	0.873913
P63242;J3QPS8;Q8BGY2	P63242	11;5;5	11;5;5	11;5;5	Eukaryotic translation initiation factor 5A-1	GENE: Eif5a	>sp|P63242|IF5A1_MOUSE Eukaryotic translation initiation factor 5A-1 OS=Mus musculus GN=Eif5a PE=1 SV=2	3	0.792	0	1	8	9	4	9	7	5	6	8	9	4	5	3	6	4	5	8	3	2	1	6	6	5	5	NaN	NaN	0.94047	1.0852	0.8826	1	1.0523	1.1766	1.0057	1.0043	0.902825	1.1086	0.643733	1.0753	0.929903
P06804	P06804	9	9	9	"Tumor necrosis factor;Tumor necrosis factor, membrane form;Intracellular domain 1;Intracellular domain 2;C-domain 1;C-domain 2;Tumor necrosis factor, soluble form"	GENE: Tnf	>sp|P06804|TNFA_MOUSE Tumor necrosis factor OS=Mus musculus GN=Tnf PE=1 SV=2	1	0.613	4.34e-198					0	5	6	5					4	8	6	3					6	7	6	6									NaN	NaN	10.9588	0.36082	11.8773	0.51133	18.9633
P61089;Q9CQ37	P61089	9;1	9;1	9;1	Ubiquitin-conjugating enzyme E2 N	GENE: Ube2n	>sp|P61089|UBE2N_MOUSE Ubiquitin-conjugating enzyme E2 N OS=Mus musculus GN=Ube2n PE=1 SV=1	2	0.717	1.68e-95	0	3	2	0	5	5	6	5	4	5	6	3	4	5	6	4	5	3	2	0	6	4	3	2	NaN	NaN	1.0066	1.264	0.94559	1.1874	NaN	NaN	0.816	0.85959	1.38751	1.1079	0.655733	1.0505	0.626232
Q9JII6;B1AXW3	Q9JII6;B1AXW3	21;13	21;13	21;13	Alcohol dehydrogenase [NADP(+)]	GENE: Akr1a1	>sp|Q9JII6|AK1A1_MOUSE Alcohol dehydrogenase [NADP(+)] OS=Mus musculus GN=Akr1a1 PE=1 SV=3;>tr|B1AXW3|B1AXW3_MOUSE Alcohol dehydrogenase [NADP(+)] (Fragment) OS=Mus musculus GN=Akr1a1 PE=1 SV=2	2	0.751	0	4	0	1	3	6	10	7	10	15	13	14	10	4	7	7	4	13	11	12	3	6	7	4	7	0.826	0.95475	NaN	NaN	1.1836	1.2091	1.1461	1.1618	0.9858	0.88305	0.767062	0.71823	0.722044	0.71277	0.923285
P61982	P61982	19	14	13	"14-3-3 protein gamma;14-3-3 protein gamma, N-terminally processed"	GENE: Ywhag	>sp|P61982|1433G_MOUSE 14-3-3 protein gamma OS=Mus musculus GN=Ywhag PE=1 SV=2	1	0.717	0	5	4	5	2	7	6	5	6	9	11	9	5	4	7	5	6	6	4	3	1	6	6	6	6	0.98127	1.064	1.1374	1.0739	0.90799	0.84578	1.0197	0.99557	1.0286	0.84518	0.89209	0.9705	1.14351	0.93779	0.729179
P70296;D3Z1V4;D6RHS6;Q8VIN1-2;Q8VIN1;E9QLE5	P70296;D3Z1V4;D6RHS6	12;11;7;1;1;1	12;11;7;1;1;1	12;11;7;1;1;1	Phosphatidylethanolamine-binding protein 1;Hippocampal cholinergic neurostimulating peptide	GENE: Pebp1	>sp|P70296|PEBP1_MOUSE Phosphatidylethanolamine-binding protein 1 OS=Mus musculus GN=Pebp1 PE=1 SV=3;>tr|D3Z1V4|D3Z1V4_MOUSE Phosphatidylethanolamine-binding protein 1 OS=Mus musculus GN=Pebp1 PE=4 SV=1;>tr|D6RHS6|D6RHS6_MOUSE Phosphatidylethanolamine-bind	6	0.893	0					8	8	6	10	6	6	3	6	4	6	7	4	6	6	2	0	6	5	5	4									0.98853	0.8459	0.855424	0.70801	0.826444	0.65157	1.24319
P68254-2;P68254;F6YY69;F6VW30	P68254-2;P68254;F6YY69;F6VW30	18;18;18;18	13;13;13;13	13;13;13;13	14-3-3 protein theta	GENE: Ywhaq	>sp|P68254-2|1433T_MOUSE Isoform 2 of 14-3-3 protein theta OS=Mus musculus GN=Ywhaq;>sp|P68254|1433T_MOUSE 14-3-3 protein theta OS=Mus musculus GN=Ywhaq PE=1 SV=1;>tr|F6YY69|F6YY69_MOUSE 14-3-3 protein theta (Fragment) OS=Mus musculus GN=Ywhaq PE=4 SV=1;>t	4	0.572	0	2	3	2	2	9	8	8	9	10	11	8	5	4	8	7	5	8	4	1	0	6	7	6	5	0.97396	1.596	NaN	NaN	0.8462	1.0457	1.1374	1.0163	0.96217	0.94031	1.06525	1.0008	1.14267	0.93949	0.811691
Q99KC8;Q8BGF0;D3Z671;D3Z518	Q99KC8	42;2;1;1	42;2;1;1	37;2;1;1	von Willebrand factor A domain-containing protein 5A	GENE: Vwa5a	>sp|Q99KC8|VMA5A_MOUSE von Willebrand factor A domain-containing protein 5A OS=Mus musculus GN=Vwa5a PE=1 SV=2	4	0.646	0	21	27	20	21	16	13	13	17	29	28	28	31	4	9	8	5	25	25	18	17	6	7	2	6	0.94147	1.009	0.98622	1.0339	0.95922	1.0552	0.94836	0.96742	0.98321	0.90615	0.667797	0.90941	0.741422	0.96871	0.80372
P14106	P14106	7	7	7	Complement C1q subcomponent subunit B	GENE: C1qb	>sp|P14106|C1QB_MOUSE Complement C1q subcomponent subunit B OS=Mus musculus GN=C1qb PE=1 SV=2	1	0.36	4.49e-300					4	5	5	3					5	7	6	5					6	6	6	7									0.66207	0.50897	0.514316	0.41477	0.647556	0.38726	0.508647
P98086	P98086	8	8	8	Complement C1q subcomponent subunit A	GENE: C1qa	>sp|P98086|C1QA_MOUSE Complement C1q subcomponent subunit A OS=Mus musculus GN=C1qa PE=1 SV=2	1	0.363	8.95e-175					4	6	6	5					6	7	7	6					6	6	6	6									0.5175	0.49622	0.564458	0.40509	0.482844	0.36947	0.433275
Q9JJH1;Q8C7E4	Q9JJH1;Q8C7E4	7;6	7;6	7;6	Ribonuclease 4	GENE: Rnase4	>sp|Q9JJH1|RNAS4_MOUSE Ribonuclease 4 OS=Mus musculus GN=Rnase4 PE=2 SV=1;>tr|Q8C7E4|Q8C7E4_MOUSE Ribonuclease 4 OS=Mus musculus GN=Rnase4 PE=2 SV=1	2	0.514	2.5e-217					6	6	6	7					6	7	7	6					6	7	6	6									0.658	0.19578	0.523503	0.14087	0.471733	0.57373	0.520773
Q9WV54;D3Z015;D3Z505	Q9WV54	13;4;3	13;4;3	13;4;3	Acid ceramidase;Acid ceramidase subunit alpha;Acid ceramidase subunit beta	GENE: Asah1	>sp|Q9WV54|ASAH1_MOUSE Acid ceramidase OS=Mus musculus GN=Asah1 PE=1 SV=1	3	0.404	3.03e-184					1	5	2	5	8	6	4	1	0	4	8	3	4	3	2	0	7	7	4	7									NaN	NaN	0.388492	0.44571	0.736533	1.093	0.544589
P99029-2;P99029;G3UZJ4;H3BJQ7	P99029-2;P99029;G3UZJ4;H3BJQ7	11;11;10;9	11;11;10;9	11;11;10;9	"Peroxiredoxin-5, mitochondrial"	GENE: Prdx5	">sp|P99029-2|PRDX5_MOUSE Isoform Cytoplasmic+peroxisomal of Peroxiredoxin-5, mitochondrial OS=Mus musculus GN=Prdx5;>sp|P99029|PRDX5_MOUSE Peroxiredoxin-5, mitochondrial OS=Mus musculus GN=Prdx5 PE=1 SV=2;>tr|G3UZJ4|G3UZJ4_MOUSE Peroxiredoxin-5, mitochondr"	4	0.735	1.63e-122					10	5	6	6	7	9	1	3	0	8	8	6	8	5	1	0	7	5	6	5									0.9587	0.92173	0.567232	0.84425	0.6376	0.78387	0.376512
P08249	P08249	16	16	16	"Malate dehydrogenase, mitochondrial"	GENE: Mdh2	">sp|P08249|MDHM_MOUSE Malate dehydrogenase, mitochondrial OS=Mus musculus GN=Mdh2 PE=1 SV=3"	1	0.615	0	11	5	10	9	12	12	8	12	16	16	16	14	1	6	7	5	15	4	12	7	7	8	8	8	0.94874	0.97491	0.98272	1.026	0.99815	1.0464	1.0006	0.95817	0.93861	0.91162	0.51722	0.78288	0.523822	0.73783	0.592754
P11152	P11152	8	8	8	Lipoprotein lipase	GENE: Lpl	>sp|P11152|LIPL_MOUSE Lipoprotein lipase OS=Mus musculus GN=Lpl PE=1 SV=3	1	0.276	1.89e-223					3	1	2	3					2	4	8	3					7	7	3	4									0.58743	0.2263	1.20209	0.11738	0.745378	0.31746	1.42618
Q8CG16;Q8CFG9	Q8CG16;Q8CFG9	10;8	10;8	10;8	Complement C1r-A subcomponent;Complement C1r-A subcomponent heavy chain;Complement C1r-A subcomponent light chain;Complement C1r-B subcomponent;Complement C1r-B subcomponent heavy chain;Complement C1r-B subcomponent light chain	GENE: C1ra;C1rb	>sp|Q8CG16|C1RA_MOUSE Complement C1r-A subcomponent OS=Mus musculus GN=C1ra PE=1 SV=1;>sp|Q8CFG9|C1RB_MOUSE Complement C1r-B subcomponent OS=Mus musculus GN=C1rb PE=2 SV=1	2	0.269	5.61e-113					3	5	3	5					2	3	3	2					7	7	4	3									0.88666	0.98807	0.648418	0.59958	0.881644	0.5508	0.93314
P28063;G3UZW8	P28063;G3UZW8	12;10	12;10	12;10	Proteasome subunit beta type-8;Proteasome subunit beta type	GENE: Psmb8	>sp|P28063|PSB8_MOUSE Proteasome subunit beta type-8 OS=Mus musculus GN=Psmb8 PE=1 SV=2;>tr|G3UZW8|G3UZW8_MOUSE Proteasome subunit beta type (Fragment) OS=Mus musculus GN=Psmb8 PE=3 SV=2	2	0.569	3.79e-137					8	6	9	10	6	8	8	4	2	6	4	4	6	5	1	0	7	8	8	7									1.2118	1.0326	0.818927	0.95904	0.716356	1.0056	0.911256
P08030	P08030	11	11	11	Adenine phosphoribosyltransferase	GENE: Aprt	>sp|P08030|APT_MOUSE Adenine phosphoribosyltransferase OS=Mus musculus GN=Aprt PE=1 SV=2	1	0.822	2.26e-292	4	2	3	2	9	9	5	9	7	10	9	6	2	5	3	5	9	8	3	0	7	5	6	6	0.8654	1.1269	0.95105	1.2601	NaN	NaN	NaN	NaN	1.1175	1.0156	0.645763	0.85606	0.549422	0.83849	0.666473
Q61599;D3YWL7	Q61599	19;6	19;6	19;6	Rho GDP-dissociation inhibitor 2	GENE: Arhgdib	>sp|Q61599|GDIR2_MOUSE Rho GDP-dissociation inhibitor 2 OS=Mus musculus GN=Arhgdib PE=1 SV=3	2	0.8	0	10	10	9	4	9	10	7	8	10	12	16	6	2	7	7	5	11	8	2	1	7	6	6	6	0.85372	0.90616	0.92424	0.91392	0.84372	0.95572	0.86354	0.83643	0.8475	0.80648	1.27023	1.12	0.716444	1.1685	0.867343
Q9D8N0	Q9D8N0	27	27	27	Elongation factor 1-gamma	GENE: Eef1g	>sp|Q9D8N0|EF1G_MOUSE Elongation factor 1-gamma OS=Mus musculus GN=Eef1g PE=1 SV=3	1	0.67	0	14	11	10	12	12	11	12	13	24	19	21	11	2	5	6	3	17	15	7	0	7	7	3	6	1.1071	1.1061	1.12	1.0664	1.0958	1.059	1.0264	1.1074	1.4654	1.1973	1.29616	1.057	1.46569	1.1045	1.08174
Q9CVB6;D3YXG6	Q9CVB6;D3YXG6	21;18	21;18	21;18	Actin-related protein 2/3 complex subunit 2	GENE: Arpc2	>sp|Q9CVB6|ARPC2_MOUSE Actin-related protein 2/3 complex subunit 2 OS=Mus musculus GN=Arpc2 PE=1 SV=3;>tr|D3YXG6|D3YXG6_MOUSE Actin-related protein 2/3 complex subunit 2 OS=Mus musculus GN=Arpc2 PE=4 SV=1	2	0.703	0	6	3	6	3	10	8	6	10	20	16	21	13	3	7	7	4	18	2	7	6	7	7	5	7	1.1468	0.81819	1.0485	0.99572	1.1541	1.0057	0.87644	0.72681	0.82107	0.99635	1.0361	0.94576	0.759822	1.0727	1.00531
Q8BG07-2;Q8BG07	Q8BG07-2;Q8BG07	13;13	13;13	13;13	Phospholipase D4	GENE: Pld4	>sp|Q8BG07-2|PLD4_MOUSE Isoform 2 of Phospholipase D4 OS=Mus musculus GN=Pld4;>sp|Q8BG07|PLD4_MOUSE Phospholipase D4 OS=Mus musculus GN=Pld4 PE=2 SV=1	2	0.374	1.44e-290	11	11	12	10	12	11	11	11	8	4	9	8	3	6	7	4	12	10	11	5	7	8	4	6	0.82182	0.86138	0.82231	0.86415	0.73252	0.82586	0.75066	0.82725	0.94044	0.8147	0.734915	0.8014	0.637867	2.9501	0.600676
P13020-2;P13020;A6PWS5	P13020-2;P13020	45;44;16	45;44;16	23;22;8	Gelsolin	GENE: Gsn	>sp|P13020-2|GELS_MOUSE Isoform 2 of Gelsolin OS=Mus musculus GN=Gsn;>sp|P13020|GELS_MOUSE Gelsolin OS=Mus musculus GN=Gsn PE=1 SV=3	3	0.699	0	13	17	19	19	14	11	15	13	20	22	21	20	3	10	10	8	18	19	14	12	7	7	7	8	0.92854	0.92812	0.98428	0.97304	0.89886	0.916	0.88764	0.84725	0.95885	0.74904	0.880791	0.76258	0.924222	0.82378	1.03082
O09061	O09061	10	10	10	Proteasome subunit beta type-1	GENE: Psmb1	>sp|O09061|PSB1_MOUSE Proteasome subunit beta type-1 OS=Mus musculus GN=Psmb1 PE=1 SV=1	1	0.542	0	5	1	2	2	10	7	7	7	8	10	6	6	4	5	7	5	8	5	0	0	7	6	3	5	0.73613	1.0598	NaN	NaN	0.83136	0.907	1.0586	0.83552	1.1417	0.98703	0.77887	0.88886	0.921156	0.94078	0.917923
Q8C253;P16110	Q8C253;P16110	13;13	13;13	13;13	Galectin-3	GENE: Lgals3	>tr|Q8C253|Q8C253_MOUSE Galectin OS=Mus musculus GN=Lgals3 PE=2 SV=1;>sp|P16110|LEG3_MOUSE Galectin-3 OS=Mus musculus GN=Lgals3 PE=1 SV=3	2	0.417	0	8	8	9	7	9	8	6	7	10	9	11	6	5	9	9	8	9	3	7	3	7	7	9	7	0.87479	0.92051	0.93517	0.91437	0.87334	0.91805	0.86091	0.92968	0.88424	0.99286	0.586441	1.1547	0.5584	1.1386	0.711256
Q9CQI6	Q9CQI6	14	14	14	Coactosin-like protein	GENE: Cotl1	>sp|Q9CQI6|COTL1_MOUSE Coactosin-like protein OS=Mus musculus GN=Cotl1 PE=1 SV=3	1	0.803	1.61e-270	2	8	6	3	10	9	6	9	11	11	8	8	5	9	9	9	7	5	1	0	7	5	7	9	0.92248	1.1552	1.003	0.98359	0.97974	0.99128	1.0021	1.199	0.88262	0.89559	0.68774	1.0993	0.515778	4.0367	0.665072
P14152;B1ATQ3	P14152	13;3	13;3	13;3	"Malate dehydrogenase, cytoplasmic"	GENE: Mdh1	">sp|P14152|MDHC_MOUSE Malate dehydrogenase, cytoplasmic OS=Mus musculus GN=Mdh1 PE=1 SV=3"	2	0.458	0	5	5	5	4	8	9	9	9	9	10	8	5	6	7	8	7	12	5	5	3	7	6	7	7	0.97936	0.99416	1.0597	0.9572	1.1476	1.0081	1.0045	1.0574	1.0867	0.9077	0.834859	0.85535	0.771733	0.81206	0.756039
P61979-2;B2M1R6;P61979;P61979-3;H3BLL4;H3BKD0;D3YWG1;H3BK96;D3Z5X4;H3BKI8;H3BLP7;Q8BT23;H3BJ43;H3BJS9	P61979-2;B2M1R6;P61979;P61979-3;H3BLL4;H3BKD0;D3YWG1;H3BK96;D3Z5X4	27;26;26;25;20;18;18;17;17;12;7;6;5;5	27;26;26;25;20;18;18;17;17;12;7;6;5;5	27;26;26;25;20;18;18;17;17;12;7;6;5;5	Heterogeneous nuclear ribonucleoprotein K	GENE: Hnrnpk;Gm7964	>sp|P61979-2|HNRPK_MOUSE Isoform 2 of Heterogeneous nuclear ribonucleoprotein K OS=Mus musculus GN=Hnrnpk;>tr|B2M1R6|B2M1R6_MOUSE Heterogeneous nuclear ribonucleoprotein K OS=Mus musculus GN=Hnrnpk PE=1 SV=1;>sp|P61979|HNRPK_MOUSE Heterogeneous nuclear rib	14	0.69	0	14	21	20	18	8	11	8	10	14	16	18	13	1	3	7	5	19	17	14	5	8	5	5	6	0.98656	0.92941	0.98688	0.92571	1.0118	0.87575	0.95279	0.84696	0.95328	0.87565	1.03119	1.4834	1.00347	1.22	0.794155
P20060	P20060	17	17	17	Beta-hexosaminidase subunit beta	GENE: Hexb	>sp|P20060|HEXB_MOUSE Beta-hexosaminidase subunit beta OS=Mus musculus GN=Hexb PE=2 SV=2	1	0.371	4.86e-244	1	1	4	1	5	6	6	8	2	2	3	1	2	9	8	7	1	2	2	0	8	8	6	6	NaN	NaN	NaN	NaN	0.9807	1.0538	1.1097	1.2402	1.1361	0.65522	0.841638	0.43328	0.610044	0.4089	0.848116
P09528	P09528	13	13	13	Ferritin heavy chain	GENE: Fth1	>sp|P09528|FRIH_MOUSE Ferritin heavy chain OS=Mus musculus GN=Fth1 PE=1 SV=2	1	0.747	5.94e-124	8	9	9	8	4	4	4	6	7	10	4	3	3	5	5	6	8	6	4	4	8	7	6	7	1.04	1.1941	0.96817	0.89409	1.0766	1.6876	1.0486	1.8091	0.90518	0.8611	0.564972	1.0831	0.374618	0.83403	0.492029
Q61937;Q9DAY9;Q5SQB0;Q5SQB5;E9Q5T3	Q61937;Q9DAY9;Q5SQB0;Q5SQB5;E9Q5T3	16;15;15;15;9	16;15;15;15;9	16;15;15;15;9	Nucleophosmin	GENE: Npm1;Gm5611	>sp|Q61937|NPM_MOUSE Nucleophosmin OS=Mus musculus GN=Npm1 PE=1 SV=1;>tr|Q9DAY9|Q9DAY9_MOUSE Nucleophosmin OS=Mus musculus GN=Npm1 PE=1 SV=1;>tr|Q5SQB0|Q5SQB0_MOUSE Nucleophosmin OS=Mus musculus GN=Npm1 PE=1 SV=1;>tr|Q5SQB5|Q5SQB5_MOUSE Nucleophosmin OS=Mu	5	0.74	0	5	7	6	5	7	5	4	5	8	6	10	4	3	3	3	2	7	6	4	1	8	5	5	5	1.0926	1.037	0.96143	0.909	1.0729	1.0952	1.0108	0.97968	1.124	1.0136	1.08446	1.2852	0.772311	1.5088	0.985652
P01902;Q05A75	P01902	22;3	22;3	13;0	"H-2 class I histocompatibility antigen, K-D alpha chain"	GENE: H2-K1	">sp|P01902|HA1D_MOUSE H-2 class I histocompatibility antigen, K-D alpha chain OS=Mus musculus GN=H2-K1 PE=1 SV=1"	2	0.582	0	10	8	9	7	7	10	6	9	6	3	6	6	3	7	7	5	6	7	2	0	8	8	6	7	0.89065	0.95947	0.9417	0.9608	0.92147	1.0124	0.91438	1.0468	1.0035	1.3971	2.42282	1.2535	1.85387	4.2038	1.36855
Q7TPR4;A1BN54;D3YY95	Q7TPR4;A1BN54	57;55;7	36;34;2	33;31;0	Alpha-actinin-1	GENE: Actn1	>sp|Q7TPR4|ACTN1_MOUSE Alpha-actinin-1 OS=Mus musculus GN=Actn1 PE=1 SV=1;>tr|A1BN54|A1BN54_MOUSE Alpha actinin 1a OS=Mus musculus GN=Actn1 PE=2 SV=1	3	0.748	0	13	22	20	0	9	10	18	14	23	22	9	25	3	9	11	8	26	22	14	18	8	11	9	4	1.0479	0.99891	1.0521	0.97528	0.99152	0.9389	NaN	NaN	1.0045	0.88528	0.719322	1.0544	0.919556	1.2614	0.854203
Q99K85;Q3U6K9;E9Q6P1	Q99K85;Q3U6K9	19;17;9	19;17;9	19;17;9	Phosphoserine aminotransferase	GENE: Psat1	>sp|Q99K85|SERC_MOUSE Phosphoserine aminotransferase OS=Mus musculus GN=Psat1 PE=1 SV=1;>tr|Q3U6K9|Q3U6K9_MOUSE Phosphoserine aminotransferase OS=Mus musculus GN=Psat1 PE=1 SV=1	3	0.657	0	2	1	2	0	11	10	9	11	13	15	14	11	3	9	9	4	16	12	7	4	8	11	5	5	0.97441	0.97047	NaN	NaN	0.98078	1.0087	NaN	NaN	1.0884	1.0579	0.708136	0.88294	0.848178	0.90361	0.795652
Q8K2I4	Q8K2I4	24	24	20	Beta-mannosidase	GENE: Manba	>sp|Q8K2I4|MANBA_MOUSE Beta-mannosidase OS=Mus musculus GN=Manba PE=2 SV=1	1	0.352	0	1	2	2	2	2	12	11	6	4	5	1	7	4	5	6	5	0	10	3	8	8	14	11	9	NaN	NaN	0.9876	0.85337	0.91879	0.82657	1.2093	1.1477	0.84425	0.50945	0.435424	0.366	0.404449	0.26632	0.466159
Q9Z0J0	Q9Z0J0	9	9	9	Epididymal secretory protein E1	GENE: Npc2	>sp|Q9Z0J0|NPC2_MOUSE Epididymal secretory protein E1 OS=Mus musculus GN=Npc2 PE=1 SV=1	1	0.517	5.02e-233					6	6	7	6	6	5	3	3	4	7	6	6	4	4	2	0	8	8	8	7									0.62947	0.80367	0.550475	0.64738	0.694489	0.61899	0.618792
Q60605-2;Q60605;Q8CI43	Q60605-2;Q60605	9;8;1	9;8;1	9;8;1	Myosin light polypeptide 6	GENE: Myl6	>sp|Q60605-2|MYL6_MOUSE Isoform Smooth muscle of Myosin light polypeptide 6 OS=Mus musculus GN=Myl6;>sp|Q60605|MYL6_MOUSE Myosin light polypeptide 6 OS=Mus musculus GN=Myl6 PE=1 SV=3	3	0.735	2.67e-276					9	9	6	8	7	8	9	7	4	9	9	5	9	7	2	0	8	6	4	6									0.98971	0.88037	0.864859	1.1626	0.966044	1.0794	1.04599
Q3TKX1;Q9R1Q9;B7FAU3;F6X9J0;B7FAU7;F6ZE56	Q3TKX1;Q9R1Q9;B7FAU3	8;8;7;3;3;2	8;8;7;3;3;2	8;8;7;3;3;2	V-type proton ATPase subunit S1	GENE: Atp6ap1	">tr|Q3TKX1|Q3TKX1_MOUSE ATPase, H+ transporting, lysosomal accessory protein OS=Mus musculus GN=Atp6ap1 PE=2 SV=1;>sp|Q9R1Q9|VAS1_MOUSE V-type proton ATPase subunit S1 OS=Mus musculus GN=Atp6ap1 PE=1 SV=1;>tr|B7FAU3|B7FAU3_MOUSE ATPase, H+ transporting, ly"	6	0.289	0					7	5	3	5					5	8	8	6					8	6	7	6									0.51931	0.28809	0.674802	0.20018	0.475956	0.19723	0.645797
P51670	P51670	9	9	9	C-C motif chemokine 9;CCL9(29-101);CCL9(30-101);CCL9(31-101)	GENE: Ccl9	>sp|P51670|CCL9_MOUSE C-C motif chemokine 9 OS=Mus musculus GN=Ccl9 PE=1 SV=1	1	0.566	1.08e-169					7	9	6	8					6	9	8	8					8	8	8	7									1.3458	1.075	1.96181	1.2151	1.93093	5.2773	1.81459
P59999;E9PWA7	P59999;E9PWA7	10;5	10;5	10;5	Actin-related protein 2/3 complex subunit 4	GENE: Arpc4	>sp|P59999|ARPC4_MOUSE Actin-related protein 2/3 complex subunit 4 OS=Mus musculus GN=Arpc4 PE=1 SV=3;>tr|E9PWA7|E9PWA7_MOUSE Actin-related protein 2/3 complex subunit 4 OS=Mus musculus GN=Arpc4 PE=4 SV=1	2	0.72	0	3	8	9	8	9	8	6	10	10	10	10	7	6	8	6	5	10	8	6	1	8	7	6	6	0.9565	1.0646	0.91194	0.84735	0.90057	0.92116	0.99688	0.92825	1.1074	1.0274	0.697345	1.2666	0.474622	1.2591	0.975121
Q8BFR4	Q8BFR4	17	17	17	N-acetylglucosamine-6-sulfatase	GENE: Gns	>sp|Q8BFR4|GNS_MOUSE N-acetylglucosamine-6-sulfatase OS=Mus musculus GN=Gns PE=2 SV=1	1	0.454	1.05e-209	5	10	12	11	2	1	2	1	5	7	9	6	2	3	3	1	12	10	4	3	9	8	5	5	0.81754	0.6488	0.80013	0.73823	0.74557	0.84728	0.88343	0.84	1.3084	1.111	NaN	NaN	2.34569	0.46102	NaN
Q9EQH3	Q9EQH3	47	47	47	Vacuolar protein sorting-associated protein 35	GENE: Vps35	>sp|Q9EQH3|VPS35_MOUSE Vacuolar protein sorting-associated protein 35 OS=Mus musculus GN=Vps35 PE=1 SV=1	1	0.651	0	23	29	25	27	4	18	15	11	29	31	30	29	2	8	16	4	29	26	19	20	9	10	7	8	0.92858	0.91656	0.94902	0.88958	0.85791	0.8808	0.9296	0.94427	1.2416	0.92065	0.727401	1.0058	0.607556	0.9028	0.722609
O89023	O89023	12	12	12	Tripeptidyl-peptidase 1	GENE: Tpp1	>sp|O89023|TPP1_MOUSE Tripeptidyl-peptidase 1 OS=Mus musculus GN=Tpp1 PE=1 SV=2	1	0.425	0					4	4	2	5	2	2	1	1	3	6	6	3	6	2	0	0	9	8	7	8									0.58612	0.41875	0.515356	0.20048	1.0952	0.37457	0.662126
P14211	P14211	42	42	42	Calreticulin	GENE: Calr	>sp|P14211|CALR_MOUSE Calreticulin OS=Mus musculus GN=Calr PE=1 SV=1	1	0.748	0	29	31	29	32	20	9	11	13	22	23	21	17	3	7	10	6	23	20	21	3	9	7	4	7	0.94457	0.99483	1.0106	1.0278	0.98019	0.95784	0.98456	0.99392	1.039	0.68915	1.0935	1.0893	0.927378	1.9428	0.868164
Q5MJS3;E0CY01;Q8CID3	Q5MJS3	14;4;1	14;4;1	14;4;1	Extracellular serine/threonine protein kinase FAM20C	GENE: Fam20c	>sp|Q5MJS3|DMP4_MOUSE Extracellular serine/threonine protein kinase FAM20C OS=Mus musculus GN=Fam20c PE=2 SV=1	3	0.361	0					0	5	5	5					5	8	9	7					9	8	8	8									NaN	NaN	0.999492	0.2103	0.974267	0.24507	0.702802
O88342	O88342	29	29	29	WD repeat-containing protein 1	GENE: Wdr1	>sp|O88342|WDR1_MOUSE WD repeat-containing protein 1 OS=Mus musculus GN=Wdr1 PE=1 SV=3	1	0.675	0	13	11	17	13	17	19	17	17	25	22	23	20	5	10	11	6	24	21	22	9	9	8	3	10	0.94098	0.97851	0.99991	0.94545	1.0503	0.97666	0.99256	0.94492	1.5936	1.0512	1.15881	0.80356	1.22164	0.98683	1.07411
P16045	P16045	14	14	14	Galectin-1	GENE: Lgals1	>sp|P16045|LEG1_MOUSE Galectin-1 OS=Mus musculus GN=Lgals1 PE=1 SV=3	1	0.956	0	5	6	5	4	8	9	6	10	7	7	9	5	6	8	9	7	7	6	2	0	9	8	8	8	0.95637	1.083	1.0792	0.93433	1.0158	0.87139	1.1117	1.0653	0.99295	0.98356	1.01684	1.1705	0.974222	1.1177	1.01783
Q61171;D3Z4A4	Q61171;D3Z4A4	11;8	11;8	11;8	Peroxiredoxin-2	GENE: Prdx2	>sp|Q61171|PRDX2_MOUSE Peroxiredoxin-2 OS=Mus musculus GN=Prdx2 PE=1 SV=3;>tr|D3Z4A4|D3Z4A4_MOUSE Peroxiredoxin-2 (Fragment) OS=Mus musculus GN=Prdx2 PE=4 SV=2	2	0.732	0	2	2	1	1	9	10	6	9	9	10	9	8	6	9	9	9	8	6	0	0	9	9	8	9	0.50018	0.58284	0.9232	0.79715	NaN	NaN	0.62107	1.0008	0.77698	0.7779	0.618701	1.0166	0.42472	0.9385	0.456749
P05202	P05202	28	28	28	"Aspartate aminotransferase, mitochondrial"	GENE: Got2	">sp|P05202|AATM_MOUSE Aspartate aminotransferase, mitochondrial OS=Mus musculus GN=Got2 PE=1 SV=1"	1	0.709	0	18	21	22	19	14	16	9	13	25	20	22	14	6	11	13	9	26	21	17	2	9	9	7	10	0.93731	0.95276	1.0335	1.0241	0.96429	0.95688	0.98841	1.0508	0.90544	0.83986	0.893955	0.87119	0.561378	0.90327	0.854879
P11680	P11680	10	10	10	Properdin	GENE: Cfp	>sp|P11680|PROP_MOUSE Properdin OS=Mus musculus GN=Cfp PE=2 SV=2	1	0.293	0					8	9	6	8					7	9	9	8					9	9	9	8									0.53895	0.3112	0.691525	0.21511	0.626267	0.67334	0.573768
P21460;A2APX3	P21460;A2APX3	13;8	13;8	13;8	Cystatin-C	GENE: Cst3	>sp|P21460|CYTC_MOUSE Cystatin-C OS=Mus musculus GN=Cst3 PE=2 SV=2;>tr|A2APX3|A2APX3_MOUSE Cystatin-C (Fragment) OS=Mus musculus GN=Cst3 PE=4 SV=1	2	0.664	0	0	3	3	0	10	9	8	10	2	3	1	1	7	9	9	9					9	9	9	10	NaN	NaN	0.55283	0.494	0.67187	0.68601	NaN	NaN	0.59014	0.36224	0.466051	0.23914	0.415658	0.21725	0.471396
P63101;D3YXN6;D3YXF4;D3YW45	P63101	21;8;4;2	18;6;3;1	15;5;3;1	14-3-3 protein zeta/delta	GENE: Ywhaz	>sp|P63101|1433Z_MOUSE 14-3-3 protein zeta/delta OS=Mus musculus GN=Ywhaz PE=1 SV=1	4	0.686	0	7	4	7	7	12	10	9	12	12	11	13	9	8	8	11	10	9	6	4	0	9	11	9	10	0.92147	0.99401	0.9643	1.0389	0.91136	0.95384	0.99636	0.96801	1.0298	0.8891	0.684915	0.9268	0.661378	0.89658	0.618454
Q8BKC5;Q8BKC5-2;Q8BIV3	Q8BKC5;Q8BKC5-2	55;49;1	55;49;1	55;49;1	Importin-5	GENE: Ipo5	>sp|Q8BKC5|IPO5_MOUSE Importin-5 OS=Mus musculus GN=Ipo5 PE=1 SV=3;>sp|Q8BKC5-2|IPO5_MOUSE Isoform 2 of Importin-5 OS=Mus musculus GN=Ipo5	3	0.756	0	29	43	35	46	11	11	14	9	36	39	21	39	1	3	12	4	2	41	31	27	10	14	12	11	1.0502	1.0602	1.0756	1.0886	1.0423	1.0685	1.0625	1.0728	1.2517	1.008	0.825028	1.3624	0.761644	1.0256	0.918986
P12023;P12023-3;P12023-2	P12023;P12023-3;P12023-2	17;16;15	17;16;15	16;15;14	Amyloid beta A4 protein;N-APP;Soluble APP-alpha;Soluble APP-beta;C99;Beta-amyloid protein 42;Beta-amyloid protein 40;C83;P3(42);P3(40);C80;Gamma-secretase C-terminal fragment 59;Gamma-secretase C-terminal fragment 57;Gamma-secretase C-terminal fragment 50	GENE: App	>sp|P12023|A4_MOUSE Amyloid beta A4 protein OS=Mus musculus GN=App PE=1 SV=3;>sp|P12023-3|A4_MOUSE Isoform APP751 of Amyloid beta A4 protein OS=Mus musculus GN=App;>sp|P12023-2|A4_MOUSE Isoform APP695 of Amyloid beta A4 protein OS=Mus musculus GN=App	3	0.292	9.87e-247	0	2	3	0	2	3	5	6	2	3	1	0	2	6	7	3					10	12	10	7	NaN	NaN	0.78171	1.1324	0.99686	0.91514	NaN	NaN	1.2035	0.68531	0.703616	0.47194	0.691822	0.45276	0.837391
P00493	P00493	13	13	13	Hypoxanthine-guanine phosphoribosyltransferase	GENE: Hprt1	>sp|P00493|HPRT_MOUSE Hypoxanthine-guanine phosphoribosyltransferase OS=Mus musculus GN=Hprt1 PE=1 SV=3	1	0.812	3.42e-263					11	11	10	8	10	8	10	7	3	8	8	7	7	6	0	0	10	8	6	8									0.93645	0.86756	0.693503	0.82706	0.422293	0.81695	0.417923
O89053;G3UYK8;D3YW57;G3UX53;D3YXM2	O89053;G3UYK8	26;21;11;5;5	26;21;11;5;5	25;20;11;5;5	Coronin-1A;Coronin	GENE: Coro1a	>sp|O89053|COR1A_MOUSE Coronin-1A OS=Mus musculus GN=Coro1a PE=1 SV=5;>tr|G3UYK8|G3UYK8_MOUSE Coronin OS=Mus musculus GN=Coro1a PE=3 SV=1	5	0.579	0	16	14	16	16	13	12	14	12	20	18	21	15	3	11	8	7	18	19	5	2	10	11	7	9	0.90108	0.95396	0.88053	0.88576	0.91195	0.94614	0.88739	0.89192	1.3058	1.0359	1.09582	0.98972	0.983778	1.3987	0.941643
O08709;Q6GT24;D3Z0Y2	O08709;Q6GT24;D3Z0Y2	18;16;14	18;16;14	15;13;11	Peroxiredoxin-6	GENE: Prdx6	>sp|O08709|PRDX6_MOUSE Peroxiredoxin-6 OS=Mus musculus GN=Prdx6 PE=1 SV=3;>tr|Q6GT24|Q6GT24_MOUSE Peroxiredoxin 6 OS=Mus musculus GN=Prdx6 PE=1 SV=1;>tr|D3Z0Y2|D3Z0Y2_MOUSE Peroxiredoxin-6 OS=Mus musculus GN=Prdx6 PE=1 SV=1	3	0.804	0					11	12	11	14	9	9	10	6	4	10	11	10	10	9	0	0	10	9	4	7									1.0198	0.81038	0.913164	0.87309	0.747333	0.83643	0.82942
P05201;F7ALS6	P05201	26;8	26;8	26;8	"Aspartate aminotransferase, cytoplasmic"	GENE: Got1	">sp|P05201|AATC_MOUSE Aspartate aminotransferase, cytoplasmic OS=Mus musculus GN=Got1 PE=1 SV=3"	2	0.722	0	10	7	8	12	19	15	15	12	14	14	16	9	5	7	9	9	17	11	9	0	10	7	6	8	0.8805	0.90204	0.92949	0.93374	0.9415	0.98777	0.91263	0.85673	0.80024	0.71547	1.01446	0.73022	0.7516	2.7765	0.645749
P97821;D3Z220	P97821;D3Z220	13;9	13;9	13;9	Dipeptidyl peptidase 1;Dipeptidyl peptidase 1 exclusion domain chain;Dipeptidyl peptidase 1 heavy chain;Dipeptidyl peptidase 1 light chain	GENE: Ctsc	>sp|P97821|CATC_MOUSE Dipeptidyl peptidase 1 OS=Mus musculus GN=Ctsc PE=2 SV=1;>tr|D3Z220|D3Z220_MOUSE Dipeptidyl peptidase 1 (Fragment) OS=Mus musculus GN=Ctsc PE=4 SV=1	2	0.374	1.71e-279					8	9	8	11	2	2	2	2	6	10	9	12					10	8	8	11									0.86626	0.84416	0.645763	0.61863	1.13044	0.67436	0.729275
P18760;F8WGL3	P18760;F8WGL3	23;22	23;22	21;20	Cofilin-1	GENE: Cfl1	>sp|P18760|COF1_MOUSE Cofilin-1 OS=Mus musculus GN=Cfl1 PE=1 SV=3;>tr|F8WGL3|F8WGL3_MOUSE Cofilin-1 OS=Mus musculus GN=Cfl1 PE=1 SV=1	2	0.849	0	8	9	10	10	13	13	9	16	16	19	14	11	7	11	12	10	14	9	9	1	10	9	11	8	0.90415	0.98576	1.0157	1.0576	0.93858	1.0394	0.96467	1.0505	1.3156	1.4016	0.907458	1.3392	0.868978	1.2661	1.13198
Q04447;P07310	Q04447	21;1	21;1	21;1	Creatine kinase B-type	GENE: Ckb	>sp|Q04447|KCRB_MOUSE Creatine kinase B-type OS=Mus musculus GN=Ckb PE=1 SV=1	2	0.714	0	16	17	16	18	13	13	11	15	18	18	21	13	7	11	9	8	14	14	12	2	10	8	11	9	0.9288	0.89465	0.98717	0.92272	0.88551	0.88542	0.92328	0.87665	0.93849	0.82022	1.10921	0.84158	0.978756	0.90439	1.06493
O89017	O89017	11	11	11	Legumain	GENE: Lgmn	>sp|O89017|LGMN_MOUSE Legumain OS=Mus musculus GN=Lgmn PE=1 SV=1	1	0.423	0					9	9	10	10	2	3	3	1	8	10	11	10	2	2	1	0	10	9	9	10									0.37009	0.51332	0.531294	0.3671	0.493156	1.0563	0.467367
P17742;F8VPN3;V9GXC1;V9GX31	P17742	14;5;2;2	14;5;2;2	14;5;2;2	Peptidyl-prolyl cis-trans isomerase A	GENE: Ppia	>sp|P17742|PPIA_MOUSE Peptidyl-prolyl cis-trans isomerase A OS=Mus musculus GN=Ppia PE=1 SV=2	4	0.75	0	7	8	8	7	12	13	10	13	13	12	10	9	8	11	12	10	12	9	8	1	10	10	10	11	0.83054	1.1	1.0162	1.1025	0.95912	1.1028	0.99892	1.157	1.0796	0.87146	0.635763	0.78015	0.5612	0.8292	0.654493
Q9DBJ1	Q9DBJ1	22	22	18	Phosphoglycerate mutase 1	GENE: Pgam1	>sp|Q9DBJ1|PGAM1_MOUSE Phosphoglycerate mutase 1 OS=Mus musculus GN=Pgam1 PE=1 SV=3	1	0.846	0	8	6	6	6	13	11	10	13	12	12	15	7	8	11	11	13	13	10	4	1	10	11	9	9	0.95495	1.0452	1.0158	1.0785	1.0254	0.98032	1.031	1.0226	0.86591	0.85043	0.682938	0.80504	0.868222	0.79623	0.659903
Q8C255-3;Q8C255;Q8C255-2	Q8C255-3;Q8C255;Q8C255-2	16;16;15	16;16;15	16;16;15	Dipeptidase 2	GENE: Dpep2	>sp|Q8C255-3|DPEP2_MOUSE Isoform 3 of Dipeptidase 2 OS=Mus musculus GN=Dpep2;>sp|Q8C255|DPEP2_MOUSE Dipeptidase 2 OS=Mus musculus GN=Dpep2 PE=1 SV=1;>sp|Q8C255-2|DPEP2_MOUSE Isoform 2 of Dipeptidase 2 OS=Mus musculus GN=Dpep2	3	0.605	0					8	11	10	10					9	10	11	11					10	11	10	11									0.96698	0.63225	0.771469	0.25561	0.746267	1.1548	0.759469
Q99JY9;Q641P0;Q641P0-2	Q99JY9	24;4;3	24;4;3	24;4;3	Actin-related protein 3	GENE: Actr3	>sp|Q99JY9|ARP3_MOUSE Actin-related protein 3 OS=Mus musculus GN=Actr3 PE=1 SV=3	3	0.754	0	13	13	13	13	17	13	11	15	23	20	20	14	1	10	9	7	18	17	10	0	11	10	8	10	1.1461	1.0508	0.9181	0.87618	1.0596	0.9117	0.99485	0.96523	0.95123	1.0282	1.31266	1.0675	1.15956	1.1839	1.16314
Q00519;Q3TYQ9	Q00519	48;1	48;1	47;0	Xanthine dehydrogenase/oxidase;Xanthine dehydrogenase;Xanthine oxidase	GENE: Xdh	>sp|Q00519|XDH_MOUSE Xanthine dehydrogenase/oxidase OS=Mus musculus GN=Xdh PE=1 SV=5	2	0.569	0	28	22	25	26	17	21	20	21	32	33	10	33	3	11	11	8	30	32	26	20	11	12	9	11	0.90388	0.97262	0.87764	0.93105	0.96484	1.0393	0.87184	0.98396	0.91029	0.72072	0.767684	0.87933	0.563378	1.1599	0.604734
Q920E5	Q920E5	20	20	20	Farnesyl pyrophosphate synthase	GENE: Fdps	>sp|Q920E5|FPPS_MOUSE Farnesyl pyrophosphate synthase OS=Mus musculus GN=Fdps PE=1 SV=1	1	0.657	0	6	3	9	3	11	10	12	16	17	16	18	12	6	11	11	9	18	13	17	1	11	13	9	10	0.97765	0.94914	0.95564	0.93861	0.95009	0.93777	0.86668	0.89198	0.69448	0.8364	0.83548	0.95489	1.0836	1.0142	0.926184
P05063	P05063	31	22	22	Fructose-bisphosphate aldolase C	GENE: Aldoc	>sp|P05063|ALDOC_MOUSE Fructose-bisphosphate aldolase C OS=Mus musculus GN=Aldoc PE=1 SV=4	1	0.876	0	8	7	8	10	13	11	12	14	16	19	16	15	6	12	13	9	16	14	11	1	11	7	8	9	0.86602	0.99487	1.1067	0.86465	0.90572	0.87566	0.866	0.81719	0.97342	0.96212	1.12949	0.85766	0.573778	0.8862	0.669517
P06797;Q9JI81	P06797	15;1	15;1	15;1	Cathepsin L1;Cathepsin L1 heavy chain;Cathepsin L1 light chain	GENE: Ctsl1	>sp|P06797|CATL1_MOUSE Cathepsin L1 OS=Mus musculus GN=Ctsl PE=1 SV=2	2	0.65	0					11	10	11	11	1	2	1	1	7	13	12	10	3	2	1	0	11	11	12	11									0.78744	1.389	0.794972	0.97378	0.8496	0.99625	0.785459
Q99PT1	Q99PT1	14	14	14	Rho GDP-dissociation inhibitor 1	GENE: Arhgdia	>sp|Q99PT1|GDIR1_MOUSE Rho GDP-dissociation inhibitor 1 OS=Mus musculus GN=Arhgdia PE=1 SV=3	1	0.755	0	11	10	12	10	12	11	11	12	12	12	11	11	7	11	10	10	8	8	2	0	11	11	9	9	0.96452	0.96126	0.94583	0.93337	0.87568	0.94182	0.96278	0.97608	0.95576	1.0111	0.841921	0.89704	0.638267	0.91993	0.690097
O88569;O88569-2;O88569-3	O88569;O88569-2;O88569-3	24;23;22	24;23;22	23;22;21	Heterogeneous nuclear ribonucleoproteins A2/B1	GENE: Hnrnpa2b1	>sp|O88569|ROA2_MOUSE Heterogeneous nuclear ribonucleoproteins A2/B1 OS=Mus musculus GN=Hnrnpa2b1 PE=1 SV=2;>sp|O88569-2|ROA2_MOUSE Isoform 2 of Heterogeneous nuclear ribonucleoproteins A2/B1 OS=Mus musculus GN=Hnrnpa2b1;>sp|O88569-3|ROA2_MOUSE Isoform 3 o	3	0.64	0	13	9	13	12	17	17	15	18	18	18	21	16	7	9	12	8	16	11	12	3	11	9	9	10	1.0706	0.85192	0.91051	0.82467	1.04	0.82853	1.0198	0.85574	1.0699	0.94273	1.07938	1.2233	0.925467	1.2158	1.02749
P62259;D6REF3;F6WA09	P62259;D6REF3	26;14;12	26;14;12	23;12;11	14-3-3 protein epsilon	GENE: Ywhae	>sp|P62259|1433E_MOUSE 14-3-3 protein epsilon OS=Mus musculus GN=Ywhae PE=1 SV=1;>tr|D6REF3|D6REF3_MOUSE 14-3-3 protein epsilon OS=Mus musculus GN=Ywhae PE=4 SV=1	3	0.784	0	6	0	3	3	16	16	12	14	18	16	17	10	8	13	16	10	14	2	5	1	11	13	12	15	0.87116	0.96097	NaN	NaN	0.91787	1.0462	0.98768	0.96189	1.1454	0.89456	0.822034	0.96997	0.906533	0.91745	0.820531
Q91VI7	Q91VI7	28	28	28	Ribonuclease inhibitor	GENE: Rnh1	>sp|Q91VI7|RINI_MOUSE Ribonuclease inhibitor OS=Mus musculus GN=Rnh1 PE=1 SV=1	1	0.853	0	20	18	18	17	9	16	12	11	22	21	27	17	1	8	6	3	22	19	13	0	12	13	12	9	0.91409	0.90404	0.93121	0.95178	0.88099	0.83735	0.90083	0.92312	1.5748	1.3299	0.982599	0.71983	1.20933	1.0243	0.720048
P11276	P11276	18	18	18	Fibronectin;Anastellin	GENE: Fn1	>sp|P11276|FINC_MOUSE Fibronectin OS=Mus musculus GN=Fn1 PE=1 SV=4	1	0.099	3.26e-206					3	6	7	7					2	6	13	4					12	12	10	9									1.6507	0.74802	0.580395	0.091406	0.569422	0.20292	0.42758
O08553;Q3TT92;Q62188;E9PWE8;P97427;Q6P1J1;D3YUS0	O08553	35;4;4;4;3;3;2	35;4;4;4;3;3;2	35;4;4;4;3;3;2	Dihydropyrimidinase-related protein 2	GENE: Dpysl2	>sp|O08553|DPYL2_MOUSE Dihydropyrimidinase-related protein 2 OS=Mus musculus GN=Dpysl2 PE=1 SV=2	7	0.738	0	31	28	30	28	16	16	17	15	23	26	25	23	4	11	9	8	26	24	25	11	12	12	10	8	0.87639	1.0112	0.90839	1.0335	0.8885	1.0127	0.84585	1.0155	1.0588	0.82593	0.858644	0.87295	1.08462	1.0823	0.83314
Q9JKR6;F6TRP3;E0CYZ2	Q9JKR6	56;12;10	56;12;10	56;12;10	Hypoxia up-regulated protein 1	GENE: Hyou1	>sp|Q9JKR6|HYOU1_MOUSE Hypoxia up-regulated protein 1 OS=Mus musculus GN=Hyou1 PE=1 SV=1	3	0.664	0	36	37	37	41	6	9	18	13	40	40	28	45	5	12	10	5	44	40	30	27	12	16	16	10	0.97416	1.0088	0.99425	1.0683	1.025	1.0122	1.0273	1.0346	1.2807	0.87997	0.79678	2.6788	1.29951	4.3413	0.892077
Q05816	Q05816	19	19	19	"Fatty acid-binding protein, epidermal"	GENE: Fabp5	">sp|Q05816|FABP5_MOUSE Fatty acid-binding protein, epidermal OS=Mus musculus GN=Fabp5 PE=1 SV=3"	1	0.859	0	3	7	10	3	11	14	10	13	13	14	12	7	6	11	11	12	11	8	1	0	12	11	11	15	0.90821	1.2393	1.0051	1.1008	0.97264	1.0097	0.93913	1.0087	1.046	0.98917	0.68661	0.84456	0.544178	0.87017	0.737005
Q99LB4;D3YTL5;P24452;D3YZN3;D3YU77;D3Z4K5;D3Z014	Q99LB4;D3YTL5;P24452;D3YZN3;D3YU77	18;14;13;11;11;6;4	18;14;13;11;11;6;4	18;14;13;11;11;6;4	Macrophage-capping protein	GENE: Capg	">tr|Q99LB4|Q99LB4_MOUSE Capping protein (Actin filament), gelsolin-like OS=Mus musculus GN=Capg PE=1 SV=1;>tr|D3YTL5|D3YTL5_MOUSE Macrophage-capping protein (Fragment) OS=Mus musculus GN=Capg PE=4 SV=1;>sp|P24452|CAPG_MOUSE Macrophage-capping protein OS=Mu"	7	0.708	0	11	12	13	13	12	12	11	11	13	14	13	12	6	12	11	11	12	9	13	4	12	11	10	12	0.94072	1.026	0.97516	0.93976	0.9869	0.98268	0.96441	0.96357	0.76592	0.7935	0.755593	1.0041	0.7072	0.9617	0.651159
P10126;D3YZ68;D3Z3I8;P62631	P10126;D3YZ68	29;17;13;10	29;17;13;10	29;17;13;10	Elongation factor 1-alpha 1	GENE: Eef1a1	>sp|P10126|EF1A1_MOUSE Elongation factor 1-alpha 1 OS=Mus musculus GN=Eef1a1 PE=1 SV=3;>tr|D3YZ68|D3YZ68_MOUSE Elongation factor 1-alpha 1 (Fragment) OS=Mus musculus GN=Eef1a1 PE=1 SV=1	4	0.684	0	16	17	15	14	14	15	12	15	17	18	19	14	8	11	13	10	16	16	13	6	12	11	11	12	0.99461	0.99209	1.0657	1.0876	1.0244	1.0153	1.0361	0.99539	1.1248	1.1457	1.19379	1.7421	0.898578	1.8498	1.32319
Q9WVA4;Q9R1Q8	Q9WVA4	17;2	17;2	17;2	Transgelin-2	GENE: Tagln2	>sp|Q9WVA4|TAGL2_MOUSE Transgelin-2 OS=Mus musculus GN=Tagln2 PE=1 SV=4	2	0.874	0	5	3	5	4	14	14	13	14	13	14	11	10	9	12	13	12	12	11	5	0	12	12	11	11	0.94429	1.0809	0.98754	1.175	1.2793	1.0775	0.92331	1.0551	0.93369	1.1853	0.691412	1.1023	0.818444	1.1075	0.59599
P17751;H7BXC3	P17751;H7BXC3	21;15	21;15	21;15	Triosephosphate isomerase	GENE: Tpi1	>sp|P17751|TPIS_MOUSE Triosephosphate isomerase OS=Mus musculus GN=Tpi1 PE=1 SV=4;>tr|H7BXC3|H7BXC3_MOUSE Triosephosphate isomerase OS=Mus musculus GN=Tpi1 PE=1 SV=1	2	0.759	0	12	11	11	8	14	12	12	13	14	16	18	12	9	12	12	13	13	12	1	2	12	13	12	12	0.9088	0.88332	1.0262	0.9594	1.0046	0.94916	1.0372	0.89587	1.4961	1.295	0.943559	1.0085	0.724533	0.95237	0.788261
Q93092	Q93092	21	21	21	Transaldolase	GENE: Taldo1	>sp|Q93092|TALDO_MOUSE Transaldolase OS=Mus musculus GN=Taldo1 PE=1 SV=2	1	0.51	8.93e-145	7	8	8	4	14	15	10	14	16	18	17	10	9	10	9	8	17	13	12	4	12	11	7	8	0.92474	0.9267	0.97358	0.92184	0.89363	0.97874	1.0734	0.95089	1.2184	1.1111	0.920734	1.1289	0.841333	1.12	0.95971
P35700;B1AXW5;B1AXW6;B1AXW4	P35700;B1AXW5;B1AXW6;B1AXW4	20;16;16;11	20;16;16;11	18;15;15;11	Peroxiredoxin-1	GENE: Prdx1	>sp|P35700|PRDX1_MOUSE Peroxiredoxin-1 OS=Mus musculus GN=Prdx1 PE=1 SV=1;>tr|B1AXW5|B1AXW5_MOUSE Peroxiredoxin-1 (Fragment) OS=Mus musculus GN=Prdx1 PE=1 SV=2;>tr|B1AXW6|B1AXW6_MOUSE Peroxiredoxin-1 (Fragment) OS=Mus musculus GN=Prdx1 PE=1 SV=1;>tr|B1AXW4	4	0.739	0	7	7	7	8	16	14	12	16	15	18	14	13	9	14	12	12	13	10	6	0	12	13	12	12	0.78634	0.99297	0.96764	1.3397	1.0329	1.2147	0.82423	0.97358	0.90004	0.83964	0.54378	1.0041	0.461644	0.98034	0.827633
Q61598;Q61598-2	Q61598;Q61598-2	36;33	36;33	30;27	Rab GDP dissociation inhibitor beta	GENE: Gdi2	>sp|Q61598|GDIB_MOUSE Rab GDP dissociation inhibitor beta OS=Mus musculus GN=Gdi2 PE=1 SV=1;>sp|Q61598-2|GDIB_MOUSE Isoform 2 of Rab GDP dissociation inhibitor beta OS=Mus musculus GN=Gdi2	2	0.87	0	12	10	13	15	17	16	15	23	22	22	22	13	9	14	15	15	23	18	10	0	12	16	8	15	0.92306	0.96422	1.0009	1.008	1.0292	0.94526	0.94808	1.0269	0.97675	0.85515	1.10898	0.87887	1.17702	1.85	0.787778
O70370;F6WR04	O70370;F6WR04	18;18	18;18	18;18	Cathepsin S	GENE: Ctss	>sp|O70370|CATS_MOUSE Cathepsin S OS=Mus musculus GN=Ctss PE=1 SV=2;>tr|F6WR04|F6WR04_MOUSE Cathepsin S OS=Mus musculus GN=Ctss PE=3 SV=1	2	0.635	0	8	7	7	7	12	12	11	12	11	13	13	8	10	12	14	12	8	9	6	3	12	14	15	12	0.81738	0.98511	0.88628	0.98377	0.90492	0.96598	0.84748	0.86763	0.73591	0.68515	0.590395	0.4111	0.590844	0.45134	0.545652
P23780;Q8VC60	P23780	17;1	17;1	17;1	Beta-galactosidase	GENE: Glb1	>sp|P23780|BGAL_MOUSE Beta-galactosidase OS=Mus musculus GN=Glb1 PE=2 SV=1	2	0.348	7.54e-281	5	3	5	4	5	6	5	5	5	6	5	3	2	3	6	4	10	8	7	4	13	10	11	8	1.0634	1.0911	0.92968	0.96538	1.0151	0.95587	1.1555	1.0696	1.2092	0.74834	0.682034	0.83456	0.554133	0.61766	0.510918
P40124;B1ARS0;D3YTR7;Q9CYT6	P40124	35;10;1;1	35;10;1;1	35;10;1;1	Adenylyl cyclase-associated protein 1	GENE: Cap1	>sp|P40124|CAP1_MOUSE Adenylyl cyclase-associated protein 1 OS=Mus musculus GN=Cap1 PE=1 SV=4	4	0.835	0	26	28	29	27	19	17	18	18	25	26	26	16	6	14	15	12	24	23	18	6	13	15	11	13	0.92634	0.97044	0.95361	0.97206	0.94907	0.94136	0.93499	0.94535	1.2189	1.0932	0.789774	1.2142	0.684	1.1357	0.700435
Q07797;E9Q5X5	Q07797	20;5	20;5	17;5	Galectin-3-binding protein	GENE: Lgals3bp	>sp|Q07797|LG3BP_MOUSE Galectin-3-binding protein OS=Mus musculus GN=Lgals3bp PE=1 SV=1	2	0.492	0	6	4	7	6	10	13	15	13	8	9	6	6	7	11	10	10	9	10	6	0	13	14	12	13	1.0212	1.3537	0.97737	1.164	1.135	1.41	1.1327	1.426	1.4438	1.6457	1.40881	1.0225	1.45071	1.1752	1.5485
P29416	P29416	18	18	18	Beta-hexosaminidase subunit alpha	GENE: Hexa	>sp|P29416|HEXA_MOUSE Beta-hexosaminidase subunit alpha OS=Mus musculus GN=Hexa PE=2 SV=2	1	0.42	0					10	10	10	9	1	2	6	0	8	13	13	13	8	8	4	0	13	15	15	14									0.8753	0.5366	0.600339	0.27259	0.7052	0.43352	0.637246
P17182;Q6PHC1;B0QZL1;B1ARR7;B1ARR6;D3Z2S4;D3YVD3;J3QPZ9	P17182;Q6PHC1	29;22;11;10;3;3;2;2	29;22;11;10;3;3;2;2	24;19;8;8;1;0;0;0	Alpha-enolase;Enolase	GENE: Eno1	>sp|P17182|ENOA_MOUSE Alpha-enolase OS=Mus musculus GN=Eno1 PE=1 SV=3;>tr|Q6PHC1|Q6PHC1_MOUSE Alpha-enolase OS=Mus musculus GN=Eno1 PE=1 SV=1	8	0.774	0	15	17	16	15	17	13	13	16	20	20	23	20	8	12	13	14	20	15	9	0	14	13	13	12	0.9659	1.0185	1.0321	1.1114	1.0155	1.009	0.94287	1.0668	1.0773	1.118	0.972768	0.86826	0.829822	0.97588	0.741063
Q9WUU7	Q9WUU7	16	16	16	Cathepsin Z	GENE: Ctsz	>sp|Q9WUU7|CATZ_MOUSE Cathepsin Z OS=Mus musculus GN=Ctsz PE=2 SV=1	1	0.614	0	5	2	5	4	11	12	13	13	10	10	8	4	11	15	15	14	7	4	1	1	14	13	14	14	0.90508	1.2618	1.0637	1.2723	0.88769	1.2224	0.95366	1.2847	0.64206	0.77426	0.559045	0.48863	0.555956	0.56489	0.513382
P10810	P10810	17	17	17	Monocyte differentiation antigen CD14	GENE: Cd14	>sp|P10810|CD14_MOUSE Monocyte differentiation antigen CD14 OS=Mus musculus GN=Cd14 PE=1 SV=1	1	0.541	0	6	6	5	5	14	13	11	15	9	6	7	4	12	14	14	14	10	9	7	2	14	14	14	13	0.9286	0.75733	0.92593	0.7609	0.95504	0.77062	0.79184	0.81911	0.46004	0.75762	0.462554	0.55265	0.464267	0.54184	0.429633
P09405	P09405	46	46	46	Nucleolin	GENE: Ncl	>sp|P09405|NUCL_MOUSE Nucleolin OS=Mus musculus GN=Ncl PE=1 SV=2	1	0.47	0	21	30	30	15	15	13	15	18	35	37	29	31	6	17	16	8	34	24	22	29	15	16	15	12	1.143	1.0079	0.99344	0.94074	1.1315	0.97246	1.0699	1.0212	1.0923	1.0847	0.920056	1.2439	1.07431	1.6027	1.09512
O88968	O88968	19	19	19	Transcobalamin-2	GENE: Tcn2	>sp|O88968|TCO2_MOUSE Transcobalamin-2 OS=Mus musculus GN=Tcn2 PE=2 SV=1	1	0.691	0					7	14	9	12					8	15	15	8					15	14	14	12									0.52228	0.51086	0.80887	0.35623	0.608489	0.32779	0.606667
Q9DCD0	Q9DCD0	26	26	26	"6-phosphogluconate dehydrogenase, decarboxylating"	GENE: Pgd	">sp|Q9DCD0|6PGD_MOUSE 6-phosphogluconate dehydrogenase, decarboxylating OS=Mus musculus GN=Pgd PE=1 SV=3"	1	0.764	0	14	15	14	17	14	13	11	15	20	19	18	12	11	14	13	13	19	14	5	0	15	10	8	12	0.9699	1.0245	1.0341	1.0447	0.98789	1.0059	1.031	1.0409	1.0911	1.0257	0.798927	0.72438	0.621511	2.333	0.696618
P48678;P48678-2;P48678-3;D3YUF7	P48678;P48678-2;P48678-3	56;52;42;10	56;52;42;10	55;51;41;10	Prelamin-A/C;Lamin-A/C	GENE: Lmna	>sp|P48678|LMNA_MOUSE Prelamin-A/C OS=Mus musculus GN=Lmna PE=1 SV=2;>sp|P48678-2|LMNA_MOUSE Isoform C of Prelamin-A/C OS=Mus musculus GN=Lmna;>sp|P48678-3|LMNA_MOUSE Isoform C2 of Prelamin-A/C OS=Mus musculus GN=Lmna	4	0.752	0	37	34	40	40	32	28	26	32	32	32	35	36	11	18	20	14	41	37	29	17	15	20	17	18	0.93391	0.57915	0.86773	0.63079	0.89508	0.59528	0.83343	0.59446	0.77314	0.93237	1.00441	1.1073	0.838978	1.1528	0.91
P40142;E0CY51	P40142	40;2	40;2	40;2	Transketolase	GENE: Tkt	>sp|P40142|TKT_MOUSE Transketolase OS=Mus musculus GN=Tkt PE=1 SV=1	2	0.7	0	23	25	22	19	26	25	22	26	28	30	27	26	5	21	17	12	33	29	33	11	17	15	11	17	0.9502	0.93419	0.99759	0.96926	0.91348	0.91514	0.96049	0.92249	1.2044	0.96677	1.07842	1.0843	0.914356	1.083	1.01014
Q3U2G2;Q61316	Q3U2G2;Q61316	64;62	64;62	60;58	Heat shock 70 kDa protein 4	GENE: Hspa4	>tr|Q3U2G2|Q3U2G2_MOUSE Heat shock 70 kDa protein 4 OS=Mus musculus GN=Hspa4 PE=1 SV=1;>sp|Q61316|HSP74_MOUSE Heat shock 70 kDa protein 4 OS=Mus musculus GN=Hspa4 PE=1 SV=1	2	0.823	0	31	38	40	16	17	23	26	22	48	49	38	45	7	18	19	12	41	39	29	29	17	16	17	14	1.0345	1.0816	1.0607	1.0625	1.0277	1.0054	1.1138	1.1137	1.426	1.0241	1.19328	1.0427	1.23813	1.1474	1.05217
P09581;H3BKY7;P05532-2;P05532;F7DD14;Q00342;Q3UEW6	P09581	33;1;1;1;1;1;1	33;1;1;1;1;1;1	33;1;1;1;1;1;1	Macrophage colony-stimulating factor 1 receptor	GENE: Csf1r	>sp|P09581|CSF1R_MOUSE Macrophage colony-stimulating factor 1 receptor OS=Mus musculus GN=Csf1r PE=1 SV=3	7	0.39	0	16	15	15	16	10	10	11	16	16	14	9	17	9	15	15	14	16	14	5	11	17	17	15	17	0.4161	0.51569	0.43542	0.32891	0.4096	0.42899	0.56053	0.41771	1.0583	0.57094	0.841808	0.30252	0.869556	0.29451	0.895169
P18242;F6Y6L6;F8WIR1	P18242;F6Y6L6;F8WIR1	21;14;12	21;14;12	21;14;12	Cathepsin D	GENE: Ctsd	>sp|P18242|CATD_MOUSE Cathepsin D OS=Mus musculus GN=Ctsd PE=1 SV=1;>tr|F6Y6L6|F6Y6L6_MOUSE Cathepsin D (Fragment) OS=Mus musculus GN=Ctsd PE=3 SV=1;>tr|F8WIR1|F8WIR1_MOUSE Cathepsin D OS=Mus musculus GN=Ctsd PE=3 SV=1	3	0.585	0	7	7	8	9	17	15	15	19	15	14	15	10	13	17	17	18	13	12	8	1	17	17	18	17	0.90017	0.87352	0.94335	0.8817	0.94518	0.86193	0.86406	0.86197	0.57571	0.4855	0.482537	0.33063	0.457467	0.3677	0.519469
P16675;G3X8T3;A2A5J9;A2A5J8;A2A5J6	P16675;G3X8T3	21;21;4;3;1	21;21;4;3;1	21;21;4;3;1	Lysosomal protective protein;Lysosomal protective protein 32 kDa chain;Lysosomal protective protein 20 kDa chain	GENE: Ctsa	>sp|P16675|PPGB_MOUSE Lysosomal protective protein OS=Mus musculus GN=Ctsa PE=1 SV=1;>tr|G3X8T3|G3X8T3_MOUSE Lysosomal protective protein OS=Mus musculus GN=Ctsa PE=4 SV=1	5	0.418	0	4	4	5	5	15	16	18	19	7	10	4	5	15	19	18	16	9	8	4	0	17	18	18	16	0.75567	0.86209	0.85236	1.017	0.74561	0.86608	0.84553	0.89986	0.54956	0.50501	0.548062	0.2863	0.5172	0.70413	0.516957
P09411;S4R2M7	P09411;S4R2M7	36;24	36;24	29;18	Phosphoglycerate kinase 1	GENE: Pgk1	>sp|P09411|PGK1_MOUSE Phosphoglycerate kinase 1 OS=Mus musculus GN=Pgk1 PE=1 SV=4;>tr|S4R2M7|S4R2M7_MOUSE Phosphoglycerate kinase OS=Mus musculus GN=Pgk1 PE=1 SV=1	2	0.835	0	20	22	23	21	16	19	15	19	25	24	27	14	8	15	14	12	22	18	13	0	18	15	14	13	0.96257	1.0928	1.0295	1.1051	0.96894	1.094	0.97814	1.0368	1.0928	1.2722	0.799492	0.89515	0.933511	0.93979	0.78087
P06151;G5E8N5;D3Z736;D3YZQ9;D3YVR7;D3YZE4;P00342	P06151;G5E8N5;D3Z736;D3YZQ9	31;29;22;20;2;2;2	31;29;22;20;2;2;2	30;28;21;19;1;1;1	L-lactate dehydrogenase A chain;L-lactate dehydrogenase	GENE: Ldha	>sp|P06151|LDHA_MOUSE L-lactate dehydrogenase A chain OS=Mus musculus GN=Ldha PE=1 SV=3;>tr|G5E8N5|G5E8N5_MOUSE L-lactate dehydrogenase OS=Mus musculus GN=Ldha PE=1 SV=1;>tr|D3Z736|D3Z736_MOUSE L-lactate dehydrogenase OS=Mus musculus GN=Ldha PE=1 SV=1;>tr|	7	0.858	0	16	19	19	20	20	16	15	20	23	20	26	19	9	18	17	14	22	13	16	8	18	17	17	18	0.98818	1.1163	1.0831	1.146	0.98803	1.125	1.0055	1.1282	0.83446	0.87031	0.746328	0.95199	0.721289	0.92868	0.685942
P27773;F6Q404	P27773	37;6	37;6	37;6	Protein disulfide-isomerase A3	GENE: Pdia3	>sp|P27773|PDIA3_MOUSE Protein disulfide-isomerase A3 OS=Mus musculus GN=Pdia3 PE=1 SV=2	2	0.665	0	21	26	26	25	23	22	19	23	24	28	29	26	11	21	19	16	28	28	26	8	18	16	15	16	0.95207	0.98444	0.96362	0.98348	0.95973	0.96755	0.95506	0.94989	0.87093	0.59386	0.743559	0.647	0.807511	1.3525	0.811208
P26041	P26041	65	65	50	Moesin	GENE: Msn	>sp|P26041|MOES_MOUSE Moesin OS=Mus musculus GN=Msn PE=1 SV=3	1	0.806	0	27	30	30	31	23	20	21	22	44	13	39	33	13	17	20	15	30	29	25	17	18	19	20	19	0.97474	1.012	1.012	1.0522	0.97688	1.0321	0.97971	1.0373	0.8622	0.81897	0.758023	0.83005	0.686889	0.94309	0.712319
O88325	O88325	25	25	25		GENE: Naglu	>tr|O88325|O88325_MOUSE Alpha-N-acetylglucosaminidase OS=Mus musculus GN=Naglu PE=2 SV=1	1	0.429	0	4	8	7	9	5	12	15	14	15	19	14	14	11	15	19	12	20	17	11	11	19	19	19	16	0.75359	0.85402	0.86818	1.0431	0.95927	1.0893	0.85427	0.97331	1.1766	0.54201	0.615989	0.34697	0.468533	0.32698	0.56942
P10605	P10605	24	24	24	Cathepsin B;Cathepsin B light chain;Cathepsin B heavy chain	GENE: Ctsb	>sp|P10605|CATB_MOUSE Cathepsin B OS=Mus musculus GN=Ctsb PE=1 SV=2	1	0.681	0	7	5	7	6	20	20	18	22	13	10	13	9	17	19	18	19	11	12	7	4	20	19	16	22	0.94959	0.95767	0.89152	0.90771	1.0431	0.92175	1.085	0.86157	0.45113	0.44653	0.454107	0.26882	0.418613	0.31471	0.443053
P58252	P58252	62	62	61	Elongation factor 2	GENE: Eef2	>sp|P58252|EF2_MOUSE Elongation factor 2 OS=Mus musculus GN=Eef2 PE=1 SV=2	1	0.71	0	37	45	41	28	26	27	26	31	48	51	41	49	8	20	20	15	55	46	38	44	21	23	26	17	1.0139	1.099	1.0644	1.1261	1.0524	1.1051	1.0149	1.0635	1.0438	1.1113	1.16814	1.0794	1.26071	1.1177	1.12855
P07901;B7ZC50;A2A6A2;B7ZC49	P07901	67;14;8;8	45;5;4;4	45;5;4;4	Heat shock protein HSP 90-alpha	GENE: Hsp90aa1	>sp|P07901|HS90A_MOUSE Heat shock protein HSP 90-alpha OS=Mus musculus GN=Hsp90aa1 PE=1 SV=4	4	0.723	0	27	29	31	24	14	19	21	19	28	33	31	29	10	18	22	14	40	30	26	23	21	19	23	19	1.01	1.0926	1.0716	1.1523	1.0456	1.1391	1.0278	1.1046	1.0018	1.0894	0.75774	1.1394	0.683467	1.3337	0.668937
P20152;A2AKJ2;P15331-3;P15331;P15331-2;P03995-2;P03995;P46660;P08551	P20152	37;3;3;3;3;2;2;1;1	36;3;3;3;3;1;1;1;1	30;3;0;0;0;1;1;0;0	Vimentin	GENE: Vim	>sp|P20152|VIME_MOUSE Vimentin OS=Mus musculus GN=Vim PE=1 SV=3	9	0.742	0	9	11	19	13	24	22	16	22	4	2	4	4	10	18	19	15	7	9	5	0	21	19	19	19	0.65159	1.3525	0.49864	1.2487	0.55426	1.0557	0.51433	0.87378	0.93018	0.95526	0.850847	1.1909	0.846667	1.0536	0.773575
P63017;Q504P4;P17156;D3Z5E2;D3YW43	P63017;Q504P4	55;53;13;10;9	55;53;13;10;9	49;47;8;8;7	Heat shock cognate 71 kDa protein	GENE: Hspa8	>sp|P63017|HSP7C_MOUSE Heat shock cognate 71 kDa protein OS=Mus musculus GN=Hspa8 PE=1 SV=1;>tr|Q504P4|Q504P4_MOUSE Heat shock cognate 71 kDa protein OS=Mus musculus GN=Hspa8 PE=1 SV=1	5	0.802	0	29	31	32	33	31	27	24	26	34	20	37	34	13	23	19	20	30	27	29	20	21	22	21	20	1.0339	1.131	1.0541	1.1388	1.0603	1.1233	1.068	1.1265	1.3071	1.2332	0.929944	1.2104	0.752533	1.3509	0.84
P20029	P20029	45	43	43	78 kDa glucose-regulated protein	GENE: Hspa5	>sp|P20029|GRP78_MOUSE 78 kDa glucose-regulated protein OS=Mus musculus GN=Hspa5 PE=1 SV=3	1	0.582	0	28	27	28	29	25	22	23	26	34	16	32	32	13	20	20	19	31	29	29	18	22	19	19	15	1.0079	1.0994	1.0493	1.0641	1.0077	1.0785	1.028	1.0508	1.0608	0.82372	1.20554	1.1224	1.03689	1.1301	1.18357
Q9R0E2;F6WNR1;A8Y5E6	Q9R0E2	27;8;6	27;8;6	25;8;6	"Procollagen-lysine,2-oxoglutarate 5-dioxygenase 1"	GENE: Plod1	">sp|Q9R0E2|PLOD1_MOUSE Procollagen-lysine,2-oxoglutarate 5-dioxygenase 1 OS=Mus musculus GN=Plod1 PE=1 SV=1"	3	0.519	0					3	14	13	15	2	0	4	8	14	17	15	14	9	12	2	3	22	22	20	15									0.79409	0.68322	0.494469	0.42747	0.705378	0.26089	0.63087
Q02819;H3BK79;D3Z7D7;D3Z1N1	Q02819;H3BK79	27;18;11;4	27;18;11;4	27;18;11;4	Nucleobindin-1	GENE: Nucb1	>sp|Q02819|NUCB1_MOUSE Nucleobindin-1 OS=Mus musculus GN=Nucb1 PE=1 SV=2;>tr|H3BK79|H3BK79_MOUSE Nucleobindin-1 (Fragment) OS=Mus musculus GN=Nucb1 PE=1 SV=1	4	0.614	0	8	7	9	7	13	11	12	10					14	23	21	15	2	2	1	0	22	18	16	18	0.98926	0.82599	0.87307	0.85354	0.86896	0.75841	0.87407	0.7271	0.43519	0.34791	0.553763	0.26841	0.516667	0.92881	0.58686
P34960;Q3TCW6;Q8BJC0;D3Z705	P34960;Q3TCW6	28;27;13;6	28;27;13;6	28;27;13;6	Macrophage metalloelastase	GENE: Mmp12	>sp|P34960|MMP12_MOUSE Macrophage metalloelastase OS=Mus musculus GN=Mmp12 PE=1 SV=3;>tr|Q3TCW6|Q3TCW6_MOUSE Macrophage metalloelastase OS=Mus musculus GN=Mmp12 PE=2 SV=1	4	0.503	0	1	1	2	2	24	23	22	22	2	3	4	4	19	23	24	24	5	8	2	0	22	24	23	24	1.0197	1.2824	0.79891	1.0495	0.91901	1.215	0.82195	0.89131	0.9154	0.7542	0.719153	0.36086	0.750089	0.81	0.750628
Q8BND5-2;Q8BND5;Q8BND5-3;Q8BND5-4	Q8BND5-2;Q8BND5;Q8BND5-3	31;31;28;2	31;31;28;2	31;31;28;2	Sulfhydryl oxidase 1	GENE: Qsox1	>sp|Q8BND5-2|QSOX1_MOUSE Isoform 2 of Sulfhydryl oxidase 1 OS=Mus musculus GN=Qsox1;>sp|Q8BND5|QSOX1_MOUSE Sulfhydryl oxidase 1 OS=Mus musculus GN=Qsox1 PE=1 SV=1;>sp|Q8BND5-3|QSOX1_MOUSE Isoform 3 of Sulfhydryl oxidase 1 OS=Mus musculus GN=Qsox1	4	0.585	0					17	21	21	17					15	27	28	20					23	25	24	24									0.54162	0.54922	0.546136	0.32531	0.597156	1.1499	0.699227
Q9JKF1;REV__Q64697	Q9JKF1	118;1	118;1	110;1	Ras GTPase-activating-like protein IQGAP1	GENE: Iqgap1	>sp|Q9JKF1|IQGA1_MOUSE Ras GTPase-activating-like protein IQGAP1 OS=Mus musculus GN=Iqgap1 PE=1 SV=2	2	0.754	0	97	89	91	95	35	45	51	47	98	93	75	95	7	18	22	9	85	85	72	65	24	24	20	17	0.97856	1.0306	0.98915	1.0308	0.98579	1.029	0.98833	1.021	1.231	1.2412	1.15006	1.5891	1.14493	1.7516	1.02314
P12265;Q99KJ6;D3YY48	P12265	30;10;6	30;10;6	30;10;6	Beta-glucuronidase	GENE: Gusb	>sp|P12265|BGLR_MOUSE Beta-glucuronidase OS=Mus musculus GN=Gusb PE=2 SV=2	3	0.537	0	13	15	11	12	12	17	21	17	17	2	14	17	20	22	24	20	20	20	17	8	25	21	24	25	0.84341	0.87287	0.94512	0.88302	0.88463	0.8813	0.88892	0.92386	0.65989	0.35701	0.425237	0.27324	0.420124	0.34408	0.45343
P28798;Q3U9N4;H3BJE0;H3BJ90;H3BLC9	P28798;Q3U9N4;H3BJE0	29;29;17;10;5	29;29;17;10;5	29;29;17;10;5	Granulins;Acrogranin;Granulin-1;Granulin-2;Granulin-3;Granulin-4;Granulin-5;Granulin-6;Granulin-7	GENE: Grn	>sp|P28798|GRN_MOUSE Granulins OS=Mus musculus GN=Grn PE=1 SV=2;>tr|Q3U9N4|Q3U9N4_MOUSE Granulins OS=Mus musculus GN=Grn PE=2 SV=1;>tr|H3BJE0|H3BJE0_MOUSE Granulins (Fragment) OS=Mus musculus GN=Grn PE=4 SV=1	5	0.728	0	7	4	7	7	28	24	25	25	9	7	8	6	21	26	25	23	9	3	4	1	25	25	25	23	0.77215	0.95024	0.75195	0.8375	0.8625	0.88981	0.87123	0.85249	0.65772	0.45664	0.590734	0.25315	0.6044	0.42126	0.611836
P26039;A2AIM2;F6SX70;F6S1V7	P26039	163;24;9;5	163;24;9;5	141;20;9;5	Talin-1	GENE: Tln1	>sp|P26039|TLN1_MOUSE Talin-1 OS=Mus musculus GN=Tln1 PE=1 SV=2	4	0.771	0	118	119	117	120	38	46	48	57	109	109	95	77	3	20	24	16	109	105	76	81	26	28	20	25	0.99349	1.0566	1.0233	1.0422	1.01	1.0304	1.0216	1.0427	0.9995	1.0272	1.02887	1.1242	1.04311	1.5719	0.872899
B7FAU9;Q8BTM8;B7FAV1;F6XC15;J3JS91;F6Z2C0;Q8BTM8-2;F7AVL7	B7FAU9;Q8BTM8;B7FAV1	145;145;142;30;16;13;10;3	145;145;142;30;16;13;10;3	133;133;130;22;14;13;5;3	Filamin-A	GENE: Flna	">tr|B7FAU9|B7FAU9_MOUSE Filamin, alpha OS=Mus musculus GN=Flna PE=1 SV=1;>sp|Q8BTM8|FLNA_MOUSE Filamin-A OS=Mus musculus GN=Flna PE=1 SV=5;>tr|B7FAV1|B7FAV1_MOUSE Filamin, alpha (Fragment) OS=Mus musculus GN=Flna PE=1 SV=1"	8	0.739	0	112	107	113	120	55	51	51	55	116	111	98	104	6	24	23	16	108	108	88	96	26	25	19	17	0.89686	0.95824	0.89003	0.93938	0.89751	0.93099	0.89995	0.93779	0.97333	0.86521	0.98226	1.1103	1.09502	1.1213	0.909662
Q68FD5;Q5SXR6	Q68FD5;Q5SXR6	111;111	111;111	97;97	Clathrin heavy chain 1	GENE: Cltc	>sp|Q68FD5|CLH1_MOUSE Clathrin heavy chain 1 OS=Mus musculus GN=Cltc PE=1 SV=3;>tr|Q5SXR6|Q5SXR6_MOUSE Clathrin heavy chain OS=Mus musculus GN=Cltc PE=1 SV=1	2	0.781	0	82	82	74	83	32	37	37	34	80	81	60	80	7	15	19	15	71	75	64	59	26	29	23	23	1.0055	0.99276	0.95104	0.9923	0.98247	1.016	0.96713	1.0388	1.4288	1.0996	1.07299	1.3014	0.986311	1.896	0.81285
Q01853	Q01853	56	56	56	Transitional endoplasmic reticulum ATPase	GENE: Vcp	>sp|Q01853|TERA_MOUSE Transitional endoplasmic reticulum ATPase OS=Mus musculus GN=Vcp PE=1 SV=4	1	0.819	0	39	41	40	23	24	27	36	28	48	47	39	44	10	20	26	21	48	37	34	37	27	35	31	25	0.96777	0.99885	0.99538	0.99183	0.98529	0.99801	1.0081	0.98181	1.0865	1.0504	0.786158	0.99567	0.587867	1.2249	0.718309
E9PZ00;Q8BFQ1;K3W4L3;Q61207;J3QPG5	E9PZ00;Q8BFQ1;K3W4L3;Q61207;J3QPG5	31;31;30;30;30	31;31;30;30;30	31;31;30;30;30	Sulfated glycoprotein 1	GENE: Psap	">tr|E9PZ00|E9PZ00_MOUSE Sulfated glycoprotein 1 OS=Mus musculus GN=Psap PE=4 SV=1;>tr|Q8BFQ1|Q8BFQ1_MOUSE Prosaposin, isoform CRA_a OS=Mus musculus GN=Psap PE=2 SV=1;>tr|K3W4L3|K3W4L3_MOUSE Sulfated glycoprotein 1 OS=Mus musculus GN=Psap PE=4 SV=1;>sp|Q612"	5	0.699	0					22	22	21	21	3	3	3	1	15	26	21	22					27	26	23	24									0.49499	0.39276	0.500486	0.24097	0.433022	0.82745	0.438903
Q91ZX7;Q3U5J2;D3Z5M3;F6UAC8	Q91ZX7	159;20;5;1	159;20;5;1	158;20;5;1	Prolow-density lipoprotein receptor-related protein 1;Low-density lipoprotein receptor-related protein 1 85 kDa subunit;Low-density lipoprotein receptor-related protein 1 515 kDa subunit;Low-density lipoprotein receptor-related protein 1 intracellular dom	GENE: Lrp1	>sp|Q91ZX7|LRP1_MOUSE Prolow-density lipoprotein receptor-related protein 1 OS=Mus musculus GN=Lrp1 PE=1 SV=1	4	0.472	0	99	94	100	90	3	17	26	27	103	104	65	96	2	18	14	10	106	120	58	72	30	34	46	35	0.80827	0.62701	0.80455	0.62378	0.77983	0.61612	0.7754	0.6329	0.88659	0.67283	0.741243	0.4603	0.6932	0.44021	0.62942
P57780;E9Q2W9;D3Z0L8;D3Z761	P57780;E9Q2W9	66;36;13;9	66;36;13;9	43;18;7;4	Alpha-actinin-4	GENE: Actn4	>sp|P57780|ACTN4_MOUSE Alpha-actinin-4 OS=Mus musculus GN=Actn4 PE=1 SV=1;>tr|E9Q2W9|E9Q2W9_MOUSE Alpha-actinin-4 (Fragment) OS=Mus musculus GN=Actn4 PE=4 SV=1	4	0.769	0	25	28	26	10	23	25	30	32	33	35	29	36	14	26	23	26	32	30	23	26	30	25	26	19	0.9808	0.96951	0.96168	0.92774	0.91088	0.88915	0.95752	0.81402	0.79679	0.91617	0.731412	1.0496	0.461333	1.0441	0.46858
P11499;E9Q3D6;E9Q0C3;E9PX27;D3Z1R1	P11499	81;21;11;8;6	81;21;11;8;6	57;15;11;2;0	Heat shock protein HSP 90-beta	GENE: Hsp90ab1	>sp|P11499|HS90B_MOUSE Heat shock protein HSP 90-beta OS=Mus musculus GN=Hsp90ab1 PE=1 SV=3	5	0.787	0	38	37	38	34	20	24	29	31	38	39	35	38	16	23	26	19	48	45	39	32	30	31	29	24	1.026	1.1808	1.0633	1.2201	1.042	1.1484	1.0736	1.155	1.039	1.0563	0.843729	1.2095	0.685822	1.3983	0.751498
Q8K482	Q8K482	40	40	40	EMILIN-2	GENE: Emilin2	>sp|Q8K482|EMIL2_MOUSE EMILIN-2 OS=Mus musculus GN=Emilin2 PE=1 SV=1	1	0.442	0					12	22	20	25					13	24	27	18					31	28	30	28									0.90153	0.64163	0.695311	0.46137	0.678667	1.0816	0.653961
Q61233;D3YZ25;D3YVW8;D3Z7D9;D3Z311	Q61233	56;6;6;6;6	56;6;6;6;6	48;6;6;6;6	Plastin-2	GENE: Lcp1	>sp|Q61233|PLSL_MOUSE Plastin-2 OS=Mus musculus GN=Lcp1 PE=1 SV=4	5	0.901	0	40	37	39	37	39	35	34	34	36	38	35	35	24	33	34	27	37	36	38	23	34	30	30	30	1.0074	1.0621	1.0537	1.0659	1.0251	1.0488	1.0397	1.0442	0.70348	0.89045	0.849492	1.0033	0.753156	1.2076	0.731401
Q8VDD5;F2Z494;A2AQP0	Q8VDD5	188;15;1	188;15;1	158;14;0	Myosin-9	GENE: Myh9	>sp|Q8VDD5|MYH9_MOUSE Myosin-9 OS=Mus musculus GN=Myh9 PE=1 SV=4	3	0.718	0	122	110	112	130	26	37	49	48	130	129	105	79	6	31	30	20	112	109	75	85	36	37	40	41	1.0459	1.0574	1.057	1.0491	1.0623	1.0525	1.0647	1.0688	1.1591	1.0444	0.852542	1.3931	0.938667	1.728	0.862609
P08113;F7C312	P08113;F7C312	60;33	58;33	58;33	Endoplasmin	GENE: Hsp90b1	>sp|P08113|ENPL_MOUSE Endoplasmin OS=Mus musculus GN=Hsp90b1 PE=1 SV=2;>tr|F7C312|F7C312_MOUSE Endoplasmin (Fragment) OS=Mus musculus GN=Hsp90b1 PE=1 SV=1	2	0.65	0	35	46	44	15	14	21	33	23	45	48	36	48	17	36	34	33	40	41	32	36	38	35	37	32	1.021	1.0481	1.0401	1.0174	1.0202	1.0177	1.0631	1.0298	1.1954	0.80038	0.86209	0.7636	0.810222	0.81388	0.909565
P19096	P19096	138	138	138	Fatty acid synthase;[Acyl-carrier-protein] S-acetyltransferase;[Acyl-carrier-protein] S-malonyltransferase;3-oxoacyl-[acyl-carrier-protein] synthase;3-oxoacyl-[acyl-carrier-protein] reductase;3-hydroxyacyl-[acyl-carrier-protein] dehydratase;Enoyl-[acyl-ca	GENE: Fasn	>sp|P19096|FAS_MOUSE Fatty acid synthase OS=Mus musculus GN=Fasn PE=1 SV=2	1	0.736	0	107	107	109	111	28	35	42	45	120	117	87	82	3	24	27	18	108	110	79	82	40	32	28	26	0.9564	0.95389	0.98872	0.9336	0.98652	0.96237	0.98791	0.95096	1.1045	0.89842	0.899887	0.80025	0.925556	1.006	0.654444
O09159	O09159	47	47	47	Lysosomal alpha-mannosidase	GENE: Man2b1	>sp|O09159|MA2B1_MOUSE Lysosomal alpha-mannosidase OS=Mus musculus GN=Man2b1 PE=2 SV=4	1	0.516	0	3	7	6	6	23	28	33	31	5	2	5	7	26	36	38	31	12	13	7	5	42	38	38	38	0.93847	0.85223	0.93388	1.0072	0.77305	0.78326	0.82737	1.0647	0.54318	0.3633	0.444469	0.43596	0.438778	0.84829	0.412222
P01027;P01027-2;H3BKW9;H3BL60	P01027	114;31;7;6	114;31;7;6	101;29;7;2	Complement C3;Complement C3 beta chain;Complement C3 alpha chain;C3a anaphylatoxin;Acylation stimulating protein;Complement C3b alpha chain;Complement C3c alpha chain fragment 1;Complement C3dg fragment;Complement C3g fragment;Complement C3d fragment;Comp	GENE: C3	>sp|P01027|CO3_MOUSE Complement C3 OS=Mus musculus GN=C3 PE=1 SV=3	4	0.799	0	11	15	16	13	69	75	73	75	2	7	1	4	65	79	80	77	10	11	1	8	89	80	85	81	2.6787	6.017	2.2611	4.9134	2.517	5.7501	2.7564	4.7924	2.1422	5.642	2.04593	4.541	2.05169	4.8424	1.89121
[truncated: 33 more columns]
