# Supplementary material for: Proteome and Secretome Analysis Reveals Differential Post-transcriptional Regulation of Toll-like Receptor Responses
Source: Mol Cell Proteomics. 2017 Feb 24;16(4 Suppl 1):S172–86. doi: 10.1074/mcp.M116.064261 (PMC5393387; doi:10.1074/mcp.M116.064261)
Supplement: Supplemental Data [file 10.1074_M116.064261_mcp.M116.064261-3.xlsx]

## Sheet: All_Protein_Groups
Table S3. All of the proteins identified in all of the analyses (including decoy proteins and possible contaminant proteins).
Protein IDs	Majority protein IDs	Protein names	Fasta headers	Gene(s)	Number of proteins	Reverse (decoy protein)	Possible Contaminant	PEP	Peptide counts (all)	Peptide counts (razor + unique)	Peptide counts (unique)	Peptides	Razor + unique peptides	Unique peptides	Peptides Prot_LA	Peptides Prot_LB	Peptides Prot_LC	Peptides Prot_LD	Peptides Prot_PA	Peptides Prot_PB	Peptides Prot_PC	Peptides Prot_PD	Peptides Prot_RA	Peptides Prot_RB	Peptides Prot_RC	Peptides Prot_RD	Peptides Sec_LA	Peptides Sec_LB	Peptides Sec_LC	Peptides Sec_LD	Peptides Sec_PA	Peptides Sec_PB	Peptides Sec_PC	Peptides Sec_PD	Peptides Sec_RA	Peptides Sec_RB	Peptides Sec_RC	Peptides Sec_RD	Razor + unique peptides Prot_LA	Razor + unique peptides Prot_LB	Razor + unique peptides Prot_LC	Razor + unique peptides Prot_LD	Razor + unique peptides Prot_PA	Razor + unique peptides Prot_PB	Razor + unique peptides Prot_PC	Razor + unique peptides Prot_PD	Razor + unique peptides Prot_RA	Razor + unique peptides Prot_RB	Razor + unique peptides Prot_RC
A1L314;E9QN37	A1L314;E9QN37	Macrophage-expressed gene 1 protein	>sp|A1L314|MPEG1_MOUSE Macrophage-expressed gene 1 protein OS=Mus musculus GN=Mpeg1 PE=2 SV=1;>tr|E9QN37|E9QN37_MOUSE Macrophage-expressed gene 1 protein OS=Mus musculus GN=Mpeg1 PE=4 SV=1	GENES: Mpeg1	2			0	28;26	28;26	28;26	28	28	28	18	17	16	18	16	16	14	16	17	17	11	11	3	2	5	2	1	2	3	2	1	3	1	4	18	17	16	18	16	16	14	16	17	17	11
Q9WVP6;A1L349	Q9WVP6;A1L349	Poly(A) polymerase beta	>sp|Q9WVP6|PAPOB_MOUSE Poly(A) polymerase beta OS=Mus musculus GN=Papolb PE=1 SV=2;>tr|A1L349|A1L349_MOUSE Poly (A) polymerase beta (Testis specific) OS=Mus musculus GN=Papolb PE=2 SV=1	GENES: Papolb	2			1.7303e-18	6;6	1;1	1;1	6	1	1	0	0	0	0	0	0	0	0	2	2	2	0	0	0	0	0	0	0	0	1	0	0	1	0	0	0	0	0	0	0	0	0	0	0	0
A1L3P4;D3Z0Q9;B0QZV3	A1L3P4;D3Z0Q9;B0QZV3	Sodium/hydrogen exchanger	>tr|A1L3P4|A1L3P4_MOUSE Sodium/hydrogen exchanger OS=Mus musculus GN=Slc9a6 PE=1 SV=1;>tr|D3Z0Q9|D3Z0Q9_MOUSE Sodium/hydrogen exchanger (Fragment) OS=Mus musculus GN=Slc9a6 PE=3 SV=1;>tr|B0QZV3|B0QZV3_MOUSE Sodium/hydrogen exchanger OS=Mus musculus GN=Slc9	GENES: Slc9a6	3			3.2164e-11	2;1;1	2;1;1	2;1;1	2	2	2	0	0	0	0	0	0	0	1	0	0	1	0	0	0	0	0	0	0	0	0	0	0	0	0	0	0	0	0	0	0	0	1	0	0	1
E9PXY1;A2A432;A2A432-2;J3QJX0	E9PXY1;A2A432;A2A432-2;J3QJX0	Cullin-4B	>tr|E9PXY1|E9PXY1_MOUSE Cullin-4B OS=Mus musculus GN=Cul4b PE=1 SV=2;>sp|A2A432|CUL4B_MOUSE Cullin-4B OS=Mus musculus GN=Cul4b PE=1 SV=1;>sp|A2A432-2|CUL4B_MOUSE Isoform 2 of Cullin-4B OS=Mus musculus GN=Cul4b;>tr|J3QJX0|J3QJX0_MOUSE Cullin-4B OS=Mus muscu	GENES: Cul4b	4			1.5585e-206	18;18;17;13	18;18;17;13	13;13;13;10	18	18	13	0	0	1	0	4	6	3	5	13	11	0	1	0	0	0	0	0	0	0	0	0	0	0	0	0	0	1	0	4	6	3	5	13	11	0
A2A485;Q3UH28;Q3U1M7;A2A483;E9Q8D1;A2A482;E9Q8D3;A2A484	A2A485;Q3UH28;Q3U1M7;A2A483;E9Q8D1;A2A482;E9Q8D3;A2A484		>tr|A2A485|A2A485_MOUSE Protein Zmynd8 OS=Mus musculus GN=Zmynd8 PE=1 SV=1;>tr|Q3UH28|Q3UH28_MOUSE Protein Zmynd8 OS=Mus musculus GN=Zmynd8 PE=1 SV=1;>tr|Q3U1M7|Q3U1M7_MOUSE Protein Zmynd8 OS=Mus musculus GN=Zmynd8 PE=1 SV=1;>tr|A2A483|A2A483_MOUSE Protein	GENES: Zmynd8	8			2.5871e-78	1;1;1;1;1;1;1;1	1;1;1;1;1;1;1;1	1;1;1;1;1;1;1;1	1	1	1	1	0	0	0	0	0	0	0	0	1	0	0	0	0	0	0	0	0	0	0	0	0	0	0	1	0	0	0	0	0	0	0	0	1	0
A2A4A6;Q62077;F6SLL0	A2A4A6;Q62077;F6SLL0	1-phosphatidylinositol 4,5-bisphosphate phosphodiesterase gamma-1	>tr|A2A4A6|A2A4A6_MOUSE Phosphoinositide phospholipase C OS=Mus musculus GN=Plcg1 PE=1 SV=1;>sp|Q62077|PLCG1_MOUSE 1-phosphatidylinositol 4,5-bisphosphate phosphodiesterase gamma-1 OS=Mus musculus GN=Plcg1 PE=1 SV=2;>tr|F6SLL0|F6SLL0_MOUSE 1-phosphatidylin	GENES: Plcg1	3			6.4172e-10	4;4;2	4;4;2	4;4;2	4	4	4	0	0	0	2	0	0	0	1	0	1	0	0	0	0	0	0	0	0	0	0	0	0	0	0	0	0	0	2	0	0	0	1	0	1	0
A2A4N9;A2A4P0	A2A4N9;A2A4P0	ATP-dependent RNA helicase DHX8	>tr|A2A4N9|A2A4N9_MOUSE ATP-dependent RNA helicase DHX8 (Fragment) OS=Mus musculus GN=Dhx8 PE=4 SV=2;>sp|A2A4P0|DHX8_MOUSE ATP-dependent RNA helicase DHX8 OS=Mus musculus GN=Dhx8 PE=2 SV=1	GENES: Dhx8	2			7.2591e-11	5;5	5;5	5;5	5	5	5	0	1	0	0	0	0	0	0	1	2	1	0	0	0	0	0	0	0	0	0	0	0	0	0	0	1	0	0	0	0	0	0	1	2	1
Q3THG9;A2A4P3;A2A4P4	Q3THG9;A2A4P3;A2A4P4	Alanyl-tRNA editing protein Aarsd1	>sp|Q3THG9|AASD1_MOUSE Alanyl-tRNA editing protein Aarsd1 OS=Mus musculus GN=Aarsd1 PE=1 SV=2;>tr|A2A4P3|A2A4P3_MOUSE Protein Gm27029 OS=Mus musculus GN=Gm27029 PE=4 SV=1;>tr|A2A4P4|A2A4P4_MOUSE Protein Gm27029 OS=Mus musculus GN=Gm27029 PE=4 SV=1	GENES: Aarsd1	3			3.2907e-25	3;3;3	3;3;3	3;3;3	3	3	3	0	0	0	0	2	3	3	0	3	2	0	0	0	0	0	0	0	0	0	0	0	0	0	0	0	0	0	0	2	3	3	0	3	2	0
P02535-3;P02535-2;A2A513;P02535;CON__P02535-1	P02535-3;P02535-2;A2A513;P02535;CON__P02535-1	Keratin, type I cytoskeletal 10	>sp|P02535-3|K1C10_MOUSE Isoform 3 of Keratin, type I cytoskeletal 10 OS=Mus musculus GN=Krt10;>sp|P02535-2|K1C10_MOUSE Isoform 2 of Keratin, type I cytoskeletal 10 OS=Mus musculus GN=Krt10;>tr|A2A513|A2A513_MOUSE Keratin, type I cytoskeletal 10 OS=Mus mus	GENES: Krt10	5		+	0	18;18;18;18;18	4;4;4;4;4	4;4;4;4;4	18	4	4	15	15	12	13	11	11	9	10	12	12	10	9	10	9	12	12	9	12	11	12	11	12	12	11	1	4	2	3	2	2	0	1	2	2	1
A2A547;P84099	A2A547;P84099	60S ribosomal protein L19	>tr|A2A547|A2A547_MOUSE Ribosomal protein L19 OS=Mus musculus GN=Rpl19 PE=3 SV=1;>sp|P84099|RL19_MOUSE 60S ribosomal protein L19 OS=Mus musculus GN=Rpl19 PE=1 SV=1	GENES: Rpl19	2			4.56e-290	10;10	10;10	10;10	10	10	10	7	6	4	5	7	7	7	5	4	3	1	0	2	1	1	1	0	0	0	0	0	0	0	0	7	6	4	5	7	7	7	5	4	3	1
A2A590;Q3V2C1;A2A588;Q3V2D6	A2A590;Q3V2C1;A2A588;Q3V2D6	Keratin-associated protein 9-3	>tr|A2A590|A2A590_MOUSE Keratin associated protein 1-5 OS=Mus musculus GN=Krtap1-5 PE=2 SV=1;>sp|Q3V2C1|KRA93_MOUSE Keratin-associated protein 9-3 OS=Mus musculus GN=Krtap9-3 PE=2 SV=1;>tr|A2A588|A2A588_MOUSE Protein Krtap1-3 OS=Mus musculus GN=Krtap1-3 PE	GENES: Krtap1-5;Krtap9-3;Krtap1-3;Krtap1-4	4			2.9065e-05	1;1;1;1	1;1;1;1	1;1;1;1	1	1	1	0	0	0	1	0	0	1	0	0	0	0	0	0	0	0	0	0	0	0	0	0	0	0	0	0	0	0	1	0	0	1	0	0	0	0
A2A5R0;Q99PW4;Q5U452;Q543M9	A2A5R0;Q99PW4;Q5U452;Q543M9	TP53-regulating kinase	>tr|A2A5R0|A2A5R0_MOUSE TP53-regulating kinase OS=Mus musculus GN=Trp53rk PE=4 SV=1;>sp|Q99PW4|PRPK_MOUSE TP53-regulating kinase OS=Mus musculus GN=Tp53rk PE=2 SV=1;>tr|Q5U452|Q5U452_MOUSE MCG14616 OS=Mus musculus GN=2810408M09Rik PE=2 SV=1;>tr|Q543M9|Q543	GENES: Trp53rk;Tp53rk;2810408M09Rik	4			4.7703e-05	1;1;1;1	1;1;1;1	1;1;1;1	1	1	1	0	0	0	0	0	0	0	0	0	1	0	0	0	0	0	0	0	0	0	0	0	0	0	0	0	0	0	0	0	0	0	0	0	1	0
A2A5R2;F6YCJ0	A2A5R2	Brefeldin A-inhibited guanine nucleotide-exchange protein 2	>sp|A2A5R2|BIG2_MOUSE Brefeldin A-inhibited guanine nucleotide-exchange protein 2 OS=Mus musculus GN=Arfgef2 PE=1 SV=1	GENES: Arfgef2	2			0	32;5	32;5	23;4	32	32	23	10	10	9	10	16	10	0	10	10	7	3	2	0	0	0	0	0	0	0	0	0	0	0	0	10	10	9	10	16	10	0	10	10	7	3
V9GX87;A2A5R8;Q9DBE7;A2A5S3;Q9Z108	V9GX87;A2A5R8;Q9DBE7;A2A5S3;Q9Z108	Double-stranded RNA-binding protein Staufen homolog 1	>tr|V9GX87|V9GX87_MOUSE Double-stranded RNA-binding protein Staufen homolog 1 OS=Mus musculus GN=Stau1 PE=4 SV=1;>tr|A2A5R8|A2A5R8_MOUSE Double-stranded RNA-binding protein Staufen homolog 1 OS=Mus musculus GN=Stau1 PE=4 SV=1;>tr|Q9DBE7|Q9DBE7_MOUSE Double	GENES: Stau1	5			5.2283e-09	3;3;3;3;2	3;3;3;3;2	3;3;3;3;2	3	3	3	2	0	1	1	0	0	0	0	0	0	0	0	0	0	0	0	0	0	0	0	0	0	0	0	2	0	1	1	0	0	0	0	0	0	0
A2A5V4;A2A5V3;A2A5V2;P55194;S4R2D3;S4R2T6;A2A5V1	A2A5V4;A2A5V3;A2A5V2;P55194;S4R2D3	SH3 domain-binding protein 1	>tr|A2A5V4|A2A5V4_MOUSE SH3 domain-binding protein 1 OS=Mus musculus GN=Sh3bp1 PE=1 SV=1;>tr|A2A5V3|A2A5V3_MOUSE SH3 domain-binding protein 1 OS=Mus musculus GN=Sh3bp1 PE=4 SV=1;>tr|A2A5V2|A2A5V2_MOUSE SH3 domain-binding protein 1 OS=Mus musculus GN=Sh3bp1	GENES: Sh3bp1	7			1.3452e-214	8;7;7;7;6;2;1	8;7;7;7;6;2;1	8;7;7;7;6;2;1	8	8	8	0	0	1	2	0	0	0	0	5	4	4	1	0	0	0	0	0	0	0	0	0	0	0	0	0	0	1	2	0	0	0	0	5	4	4
E9Q6A7;A2A655;A2A654	E9Q6A7;A2A655;A2A654		>tr|E9Q6A7|E9Q6A7_MOUSE Protein Bptf OS=Mus musculus GN=Bptf PE=4 SV=1;>tr|A2A655|A2A655_MOUSE Protein Bptf OS=Mus musculus GN=Bptf PE=4 SV=1;>tr|A2A654|A2A654_MOUSE Protein Bptf OS=Mus musculus GN=Bptf PE=4 SV=1	GENES: Bptf	3			0.0012074	2;2;2	2;2;2	2;2;2	2	2	2	0	0	0	0	0	1	0	0	0	1	0	0	0	0	0	0	0	0	0	0	0	0	0	0	0	0	0	0	0	1	0	0	0	1	0
A2A6J7;A2A6J4	A2A6J7;A2A6J4		>tr|A2A6J7|A2A6J7_MOUSE Lymphocyte-specific protein 1 OS=Mus musculus GN=Lsp1 PE=4 SV=1;>tr|A2A6J4|A2A6J4_MOUSE Lymphocyte-specific protein 1 OS=Mus musculus GN=Lsp1 PE=4 SV=1	GENES: Lsp1	2			0	17;16	1;1	1;1	17	1	1	11	13	14	13	4	5	3	4	6	5	0	0	8	8	9	9	2	5	3	4	4	4	4	3	1	1	1	1	0	0	0	0	0	0	0
Q8R568;A2A6Q5;A2A6Q5-2;A2A6Q5-3	Q8R568;A2A6Q5;A2A6Q5-2;A2A6Q5-3	Cell division cycle protein 27 homolog	>tr|Q8R568|Q8R568_MOUSE Cell division cycle 27 homolog (S. cerevisiae) OS=Mus musculus GN=Cdc27 PE=2 SV=1;>sp|A2A6Q5|CDC27_MOUSE Cell division cycle protein 27 homolog OS=Mus musculus GN=Cdc27 PE=1 SV=1;>sp|A2A6Q5-2|CDC27_MOUSE Isoform 2 of Cell division c	GENES: Cdc27	4			0.0007469	1;1;1;1	1;1;1;1	1;1;1;1	1	1	1	0	0	0	0	0	0	0	0	1	0	0	0	0	0	0	0	0	0	0	0	0	0	0	0	0	0	0	0	0	0	0	0	1	0	0
Q80UG5-2;A2A6U3;Q80UG5-3;Q80UG5;A2A6U5;A8Y5D3	Q80UG5-2;A2A6U3;Q80UG5-3;Q80UG5;A2A6U5	Septin-9	>sp|Q80UG5-2|SEPT9_MOUSE Isoform 2 of Septin-9 OS=Mus musculus GN=Sept9;>tr|A2A6U3|A2A6U3_MOUSE Septin-9 OS=Mus musculus GN=Sept9 PE=1 SV=1;>sp|Q80UG5-3|SEPT9_MOUSE Isoform 3 of Septin-9 OS=Mus musculus GN=Sept9;>sp|Q80UG5|SEPT9_MOUSE Septin-9 OS=Mus muscu	GENES: Sept9	6			1.7371e-72	10;10;10;10;6;2	10;10;10;10;6;2	10;10;10;10;6;2	10	10	10	2	0	2	0	6	5	6	1	6	4	1	0	1	1	1	2	0	0	0	0	0	0	0	0	2	0	2	0	6	5	6	1	6	4	1
Q9EQS3;A2A7K5	Q9EQS3;A2A7K5	C-Myc-binding protein	>sp|Q9EQS3|MYCBP_MOUSE C-Myc-binding protein OS=Mus musculus GN=Mycbp PE=2 SV=5;>tr|A2A7K5|A2A7K5_MOUSE C-Myc-binding protein OS=Mus musculus GN=Mycbp PE=4 SV=1	GENES: Mycbp	2			3.4806e-12	2;2	2;2	2;2	2	2	2	0	0	0	0	0	1	0	0	0	0	0	0	0	0	0	1	0	0	0	0	0	0	0	0	0	0	0	0	0	1	0	0	0	0	0
Q91WQ3;A2A7S7;F6VXZ2	Q91WQ3;A2A7S7	Tyrosine--tRNA ligase, cytoplasmic	>sp|Q91WQ3|SYYC_MOUSE Tyrosine--tRNA ligase, cytoplasmic OS=Mus musculus GN=Yars PE=2 SV=3;>tr|A2A7S7|A2A7S7_MOUSE Tyrosine--tRNA ligase, cytoplasmic OS=Mus musculus GN=Yars PE=4 SV=1	GENES: Yars	3			8.3902e-202	26;26;3	26;26;3	26;26;3	26	26	26	3	3	4	3	10	10	14	12	19	19	8	3	4	4	3	5	1	0	0	0	1	0	0	0	3	3	4	3	10	10	14	12	19	19	8
Q6SJQ5;A2A7W1	Q6SJQ5;A2A7W1	CMRF35-like molecule 3	>sp|Q6SJQ5|CLM3_MOUSE CMRF35-like molecule 3 OS=Mus musculus GN=Cd300lh PE=1 SV=1;>tr|A2A7W1|A2A7W1_MOUSE Protein Gm11710 OS=Mus musculus GN=Gm11709 PE=4 SV=1	GENES: Cd300lh;Gm11709	2			5.5525e-08	1;1	1;1	1;1	1	1	1	1	1	1	1	0	0	1	0	0	0	0	0	0	0	0	0	0	0	0	0	0	0	0	0	1	1	1	1	0	0	1	0	0	0	0
A2A7Y8;A8Y5E5;Q80U63-2;Q80U63	A2A7Y8;A8Y5E5;Q80U63-2;Q80U63	Mitofusin-2	>tr|A2A7Y8|A2A7Y8_MOUSE Mitofusin-2 (Fragment) OS=Mus musculus GN=Mfn2 PE=4 SV=1;>tr|A8Y5E5|A8Y5E5_MOUSE Mitofusin-2 (Fragment) OS=Mus musculus GN=Mfn2 PE=4 SV=1;>sp|Q80U63-2|MFN2_MOUSE Isoform 2 of Mitofusin-2 OS=Mus musculus GN=Mfn2;>sp|Q80U63|MFN2_MOUSE	GENES: Mfn2	4			8.1954e-29	1;1;1;1	1;1;1;1	1;1;1;1	1	1	1	0	0	0	0	0	0	0	0	0	1	0	0	0	0	0	0	0	0	0	0	0	0	0	0	0	0	0	0	0	0	0	0	0	1	0
A2A842;P48193-2;P48193;A2A841;A2A839;A2A838;A2AD32;F7BUB8;F6S4K9;F7CR30	A2A842;P48193-2;P48193;A2A841;A2A839;A2A838;A2AD32	Protein 4.1	>tr|A2A842|A2A842_MOUSE Protein 4.1 OS=Mus musculus GN=Epb4.1 PE=1 SV=1;>sp|P48193-2|41_MOUSE Isoform 2 of Protein 4.1 OS=Mus musculus GN=Epb41;>sp|P48193|41_MOUSE Protein 4.1 OS=Mus musculus GN=Epb41 PE=1 SV=2;>tr|A2A841|A2A841_MOUSE Protein 4.1 OS=Mus mu	GENES: Epb4.1;Epb41	10			1.9193e-108	14;14;14;14;12;12;11;5;4;2	14;14;14;14;12;12;11;5;4;2	13;13;13;13;11;11;10;5;4;2	14	14	13	4	5	3	4	2	1	2	3	5	6	1	1	0	0	0	0	0	0	0	0	0	0	0	0	4	5	3	4	2	1	2	3	5	6	1
E9PYU4;A2A8L1;E9PYL1	E9PYU4;A2A8L1;E9PYL1		>tr|E9PYU4|E9PYU4_MOUSE Chromodomain-helicase-DNA-binding protein 5 OS=Mus musculus GN=Chd5 PE=4 SV=1;>sp|A2A8L1|CHD5_MOUSE Chromodomain-helicase-DNA-binding protein 5 OS=Mus musculus GN=Chd5 PE=1 SV=1;>tr|E9PYL1|E9PYL1_MOUSE Chromodomain-helicase-DNA-bind	GENES: Chd5	3			0	19;19;19	1;1;1	1;1;1	19	1	1	14	13	13	13	11	9	7	0	13	11	6	10	0	0	0	0	0	0	0	0	0	1	0	1	0	0	0	0	0	0	0	0	0	0	0
A2A8V8;A2A8V9;E9PUK6;Q52KI8;Q52KI8-2;E9QKA4;A2A983;F6T4M4;F7BWM1;F6UK16	A2A8V8;A2A8V9;E9PUK6;Q52KI8;Q52KI8-2;E9QKA4	Serine/arginine repetitive matrix protein 1	>tr|A2A8V8|A2A8V8_MOUSE Serine/arginine repetitive matrix protein 1 OS=Mus musculus GN=Srrm1 PE=1 SV=1;>tr|A2A8V9|A2A8V9_MOUSE Serine/arginine repetitive matrix protein 1 OS=Mus musculus GN=Srrm1 PE=1 SV=1;>tr|E9PUK6|E9PUK6_MOUSE Serine/arginine repetitive	GENES: Srrm1	10			1.937e-152	8;8;8;8;7;7;2;1;1;1	8;8;8;8;7;7;2;1;1;1	8;8;8;8;7;7;2;1;1;1	8	8	8	6	5	5	3	4	2	0	3	4	4	1	3	0	0	0	0	0	0	0	0	0	0	0	0	6	5	5	3	4	2	0	3	4	4	1
A8Y5H7;A2A9B9;Q99J07	A8Y5H7;A2A9B9;Q99J07		>tr|A8Y5H7|A8Y5H7_MOUSE Protein Sec14l1 OS=Mus musculus GN=Sec14l1 PE=4 SV=1;>tr|A2A9B9|A2A9B9_MOUSE Protein Sec14l1 OS=Mus musculus GN=Sec14l1 PE=4 SV=1;>tr|Q99J07|Q99J07_MOUSE Protein Sec14l1 OS=Mus musculus GN=Sec14l1 PE=2 SV=1	GENES: Sec14l1	3			2.7689e-67	5;5;4	5;5;4	5;5;4	5	5	5	0	0	0	0	1	0	0	0	3	1	1	0	0	0	0	0	0	0	0	0	0	0	0	0	0	0	0	0	1	0	0	0	3	1	1
A2A9I0;O35166	A2A9I0;O35166	Golgi SNAP receptor complex member 2	>tr|A2A9I0|A2A9I0_MOUSE Golgi SNAP receptor complex member 2 OS=Mus musculus GN=Gosr2 PE=4 SV=1;>sp|O35166|GOSR2_MOUSE Golgi SNAP receptor complex member 2 OS=Mus musculus GN=Gosr2 PE=2 SV=2	GENES: Gosr2	2			0.00081879	1;1	1;1	1;1	1	1	1	0	0	0	0	0	1	0	0	0	0	0	0	0	0	0	0	0	0	0	0	0	0	0	0	0	0	0	0	0	1	0	0	0	0	0
E9PX48;Q8R1A4-2;A2A9M5;Q8R1A4;A2A9M4;A2AW79;F6ZJ55	E9PX48;Q8R1A4-2;A2A9M5;Q8R1A4	Dedicator of cytokinesis protein 7	>tr|E9PX48|E9PX48_MOUSE Dedicator of cytokinesis protein 7 OS=Mus musculus GN=Dock7 PE=1 SV=1;>sp|Q8R1A4-2|DOCK7_MOUSE Isoform 2 of Dedicator of cytokinesis protein 7 OS=Mus musculus GN=Dock7;>tr|A2A9M5|A2A9M5_MOUSE Dedicator of cytokinesis protein 7 OS=Mu	GENES: Dock7	7			2.2698e-108	8;8;8;8;3;1;1	6;6;6;6;1;1;1	6;6;6;6;1;1;1	8	6	6	3	2	1	1	1	3	1	0	2	1	1	1	0	0	0	0	0	0	0	0	0	0	0	0	2	1	0	0	0	1	1	0	2	1	0
P24788-2;A2A9P6;P24788;Q64434	P24788-2;A2A9P6;P24788	Cyclin-dependent kinase 11B	>sp|P24788-2|CD11B_MOUSE Isoform 2 of Cyclin-dependent kinase 11B OS=Mus musculus GN=Cdk11b;>tr|A2A9P6|A2A9P6_MOUSE Cyclin-dependent kinase 11B OS=Mus musculus GN=Cdk11b PE=1 SV=1;>sp|P24788|CD11B_MOUSE Cyclin-dependent kinase 11B OS=Mus musculus GN=Cdk11b	GENES: Cdk11b	4			5.0267e-34	10;10;10;1	10;10;10;1	10;10;10;1	10	10	10	2	5	3	0	1	1	0	2	3	6	0	4	0	0	0	0	0	0	0	0	0	0	0	0	2	5	3	0	1	1	0	2	3	6	0
Q8BHG1;A2A9Q2;A6PWC3;Q3V3G9	Q8BHG1;A2A9Q2;A6PWC3	Nardilysin	>sp|Q8BHG1|NRDC_MOUSE Nardilysin OS=Mus musculus GN=Nrd1 PE=1 SV=1;>tr|A2A9Q2|A2A9Q2_MOUSE Nardilysin OS=Mus musculus GN=Nrd1 PE=1 SV=1;>tr|A6PWC3|A6PWC3_MOUSE Nardilysin OS=Mus musculus GN=Nrd1 PE=1 SV=1	GENES: Nrd1	4			0	44;44;41;16	44;44;41;16	44;44;41;16	44	44	44	5	14	13	14	27	22	7	24	28	28	13	16	1	1	3	3	0	0	0	1	1	1	1	1	5	14	13	14	27	22	7	24	28	28	13
A2A9W7;Q8BMI3;S4R2D2	A2A9W7;Q8BMI3;S4R2D2	ADP-ribosylation factor-binding protein GGA3	>tr|A2A9W7|A2A9W7_MOUSE ADP-ribosylation factor-binding protein GGA3 OS=Mus musculus GN=Gga3 PE=4 SV=1;>sp|Q8BMI3|GGA3_MOUSE ADP-ribosylation factor-binding protein GGA3 OS=Mus musculus GN=Gga3 PE=2 SV=2;>tr|S4R2D2|S4R2D2_MOUSE ADP-ribosylation factor-bind	GENES: Gga3	3			1.9276e-39	4;4;3	3;3;2	3;3;2	4	3	3	1	2	1	2	0	0	0	0	1	2	1	0	0	0	0	0	0	0	0	0	0	0	0	0	0	1	1	1	0	0	0	0	1	2	1
A2A9X5;Q9JM14	A2A9X5;Q9JM14	5(3)-deoxyribonucleotidase, cytosolic type	>tr|A2A9X5|A2A9X5_MOUSE 5(3)-deoxyribonucleotidase, cytosolic type OS=Mus musculus GN=Nt5c PE=4 SV=1;>sp|Q9JM14|NT5C_MOUSE 5(3)-deoxyribonucleotidase, cytosolic type OS=Mus musculus GN=Nt5c PE=1 SV=1	GENES: Nt5c	2			1.5398e-159	5;5	5;5	5;5	5	5	5	0	0	0	0	3	3	1	2	4	3	0	0	0	0	0	0	0	0	0	0	0	0	0	0	0	0	0	0	3	3	1	2	4	3	0
A2AA71;Q3U2P1	A2AA71;Q3U2P1	Protein transport protein Sec24A	>tr|A2AA71|A2AA71_MOUSE Protein transport protein Sec24A OS=Mus musculus GN=Sec24a PE=1 SV=1;>sp|Q3U2P1|SC24A_MOUSE Protein transport protein Sec24A OS=Mus musculus GN=Sec24a PE=1 SV=1	GENES: Sec24a	2			2.1718e-08	1;1	1;1	1;1	1	1	1	0	0	0	0	0	0	0	0	1	0	0	0	0	0	0	0	0	0	0	0	0	0	0	0	0	0	0	0	0	0	0	0	1	0	0
O35250-2;A2AAN0;O35250;A2AAN3;A2AAN4	O35250-2;A2AAN0;O35250	Exocyst complex component 7	>sp|O35250-2|EXOC7_MOUSE Isoform 2 of Exocyst complex component 7 OS=Mus musculus GN=Exoc7;>tr|A2AAN0|A2AAN0_MOUSE Exocyst complex component 7 OS=Mus musculus GN=Exoc7 PE=4 SV=1;>sp|O35250|EXOC7_MOUSE Exocyst complex component 7 OS=Mus musculus GN=Exoc7 PE	GENES: Exoc7	5			3.4127e-67	8;8;8;3;1	8;8;8;3;1	8;8;8;3;1	8	8	8	1	0	0	0	0	0	0	3	4	3	0	0	0	0	0	0	0	0	0	0	0	0	0	0	1	0	0	0	0	0	0	3	4	3	0
A2AAN2;Q8BMA6	A2AAN2;Q8BMA6	Signal recognition particle subunit SRP68	>tr|A2AAN2|A2AAN2_MOUSE Signal recognition particle subunit SRP68 OS=Mus musculus GN=Srp68 PE=3 SV=1;>sp|Q8BMA6|SRP68_MOUSE Signal recognition particle subunit SRP68 OS=Mus musculus GN=Srp68 PE=2 SV=2	GENES: Srp68	2			0	15;15	15;15	15;15	15	15	15	3	0	1	3	3	0	5	5	8	5	8	2	0	0	0	0	0	0	0	0	0	0	0	0	3	0	1	3	3	0	5	5	8	5	8
A2AAY5	A2AAY5	SH3 and PX domain-containing protein 2B	>sp|A2AAY5|SPD2B_MOUSE SH3 and PX domain-containing protein 2B OS=Mus musculus GN=Sh3pxd2b PE=1 SV=1	GENES: Sh3pxd2b	1			4.4145e-142	21	21	20	21	21	20	5	7	4	3	8	8	3	11	1	16	5	6	0	0	0	0	0	0	0	0	0	0	0	0	5	7	4	3	8	8	3	11	1	16	5
A2ABY3;Q922E4	A2ABY3;Q922E4	Ethanolamine-phosphate cytidylyltransferase	>tr|A2ABY3|A2ABY3_MOUSE Ethanolamine-phosphate cytidylyltransferase OS=Mus musculus GN=Pcyt2 PE=4 SV=1;>sp|Q922E4|PCY2_MOUSE Ethanolamine-phosphate cytidylyltransferase OS=Mus musculus GN=Pcyt2 PE=1 SV=1	GENES: Pcyt2	2			2.4757e-61	7;7	7;7	7;7	7	7	7	3	1	3	2	2	2	5	2	3	1	0	0	0	0	0	0	0	0	0	0	0	0	0	0	3	1	3	2	2	2	5	2	3	1	0
A2AC81;E9PZ58;P97355	A2AC81;E9PZ58;P97355	Spermine synthase	>tr|A2AC81|A2AC81_MOUSE Spermine synthase (Fragment) OS=Mus musculus GN=Sms PE=4 SV=1;>tr|E9PZ58|E9PZ58_MOUSE Spermine synthase OS=Mus musculus GN=Sms PE=3 SV=1;>sp|P97355|SPSY_MOUSE Spermine synthase OS=Mus musculus GN=Sms PE=1 SV=1	GENES: Sms	3			2.5393e-24	1;1;1	1;1;1	1;1;1	1	1	1	0	0	0	0	0	1	0	0	0	0	0	0	0	0	0	0	0	0	0	0	0	0	0	0	0	0	0	0	0	1	0	0	0	0	0
A2ACC7;Q8BQZ4;F8WHN4;A2ACC6;E9Q0J2;Q8BQZ4-2	A2ACC7;Q8BQZ4;F8WHN4;A2ACC6;E9Q0J2	Ral GTPase-activating protein subunit beta	>tr|A2ACC7|A2ACC7_MOUSE Ral GTPase-activating protein subunit beta (Fragment) OS=Mus musculus GN=Ralgapb PE=4 SV=2;>sp|Q8BQZ4|RLGPB_MOUSE Ral GTPase-activating protein subunit beta OS=Mus musculus GN=Ralgapb PE=1 SV=2;>tr|F8WHN4|F8WHN4_MOUSE Ral GTPase-act	GENES: Ralgapb	6			4.2414e-47	8;8;8;8;8;1	8;8;8;8;8;1	8;8;8;8;8;1	8	8	8	3	1	1	1	1	3	0	1	2	1	2	1	0	0	0	0	0	0	0	0	0	0	0	0	3	1	1	1	1	3	0	1	2	1	2
A2ACG7;Q9DBG6	A2ACG7;Q9DBG6	Dolichyl-diphosphooligosaccharide--protein glycosyltransferase subunit 2	>tr|A2ACG7|A2ACG7_MOUSE Dolichyl-diphosphooligosaccharide--protein glycosyltransferase subunit 2 OS=Mus musculus GN=Rpn2 PE=4 SV=1;>sp|Q9DBG6|RPN2_MOUSE Dolichyl-diphosphooligosaccharide--protein glycosyltransferase subunit 2 OS=Mus musculus GN=Rpn2 PE=2 S	GENES: Rpn2	2			0	22;22	22;22	22;22	22	22	22	10	10	9	11	14	16	11	14	17	10	13	2	0	0	0	0	0	0	0	0	0	0	0	0	10	10	9	11	14	16	11	14	17	10	13
Q8K4Q0;A2ACM0;Q8K4Q0-2;Q8K4Q0-4;F6U5L3;Q8K4Q0-3;E9PXZ5	Q8K4Q0;A2ACM0;Q8K4Q0-2	Regulatory-associated protein of mTOR	>sp|Q8K4Q0|RPTOR_MOUSE Regulatory-associated protein of mTOR OS=Mus musculus GN=Rptor PE=1 SV=1;>tr|A2ACM0|A2ACM0_MOUSE Regulatory-associated protein of mTOR OS=Mus musculus GN=Rptor PE=1 SV=1;>sp|Q8K4Q0-2|RPTOR_MOUSE Isoform 2 of Regulatory-associated pro	GENES: Rptor	7			8.7266e-59	6;6;3;2;1;1;1	6;6;3;2;1;1;1	6;6;3;2;1;1;1	6	6	6	1	1	1	1	2	2	0	1	2	5	1	0	0	0	0	0	0	0	0	0	0	0	0	0	1	1	1	1	2	2	0	1	2	5	1
Q80TQ5-3;A2ADE0;Q80TQ5;Q80TQ5-2;Z4YJW6	Q80TQ5-3;A2ADE0;Q80TQ5;Q80TQ5-2;Z4YJW6	Pleckstrin homology domain-containing family M member 2	>sp|Q80TQ5-3|PKHM2_MOUSE Isoform 3 of Pleckstrin homology domain-containing family M member 2 OS=Mus musculus GN=Plekhm2;>tr|A2ADE0|A2ADE0_MOUSE Pleckstrin homology domain-containing family M member 2 OS=Mus musculus GN=Plekhm2 PE=4 SV=1;>sp|Q80TQ5|PKHM2_M	GENES: Plekhm2	5			1.0089e-47	1;1;1;1;1	1;1;1;1;1	1;1;1;1;1	1	1	1	0	0	0	0	0	0	0	0	1	1	0	0	0	0	0	0	0	0	0	0	0	0	0	0	0	0	0	0	0	0	0	0	1	1	0
Q9CQY5-2;Q9CQY5-3;F6TBV1;Q9CQY5;F6WHL0;A2ADH1	Q9CQY5-2;Q9CQY5-3;F6TBV1;Q9CQY5;F6WHL0;A2ADH1	Magnesium transporter protein 1	>sp|Q9CQY5-2|MAGT1_MOUSE Isoform 2 of Magnesium transporter protein 1 OS=Mus musculus GN=Magt1;>sp|Q9CQY5-3|MAGT1_MOUSE Isoform 3 of Magnesium transporter protein 1 OS=Mus musculus GN=Magt1;>tr|F6TBV1|F6TBV1_MOUSE Magnesium transporter protein 1 (Fragment)	GENES: Magt1	6			6.136e-08	3;3;3;3;3;3	3;3;3;3;3;3	3;3;3;3;3;3	3	3	3	2	0	2	0	0	0	0	0	0	0	0	0	0	0	0	0	0	0	0	0	0	0	0	0	2	0	2	0	0	0	0	0	0	0	0
A2ADR8;Q8R3G1	A2ADR8;Q8R3G1	Nuclear inhibitor of protein phosphatase 1	>tr|A2ADR8|A2ADR8_MOUSE Nuclear inhibitor of protein phosphatase 1 OS=Mus musculus GN=Ppp1r8 PE=4 SV=1;>sp|Q8R3G1|PP1R8_MOUSE Nuclear inhibitor of protein phosphatase 1 OS=Mus musculus GN=Ppp1r8 PE=1 SV=1	GENES: Ppp1r8	2			2.216e-35	2;2	2;2	2;2	2	2	2	1	0	1	0	1	0	0	0	2	1	1	0	0	0	0	0	0	0	0	0	0	0	0	0	1	0	1	0	1	0	0	0	2	1	1
A2ADY9;Q9DAF3	A2ADY9	Protein DDI1 homolog 2	>sp|A2ADY9|DDI2_MOUSE Protein DDI1 homolog 2 OS=Mus musculus GN=Ddi2 PE=1 SV=1	GENES: Ddi2	2			8.9382e-46	6;1	6;1	6;1	6	6	6	1	2	1	0	3	3	3	0	3	1	0	0	0	0	0	0	0	0	0	0	0	0	0	0	1	2	1	0	3	3	3	0	3	1	0
Q9DBT5;A2AE27;A2AE22;A2AE25;F7ATG4;F7D159;F6WIB6	Q9DBT5;A2AE27	AMP deaminase 2	>sp|Q9DBT5|AMPD2_MOUSE AMP deaminase 2 OS=Mus musculus GN=Ampd2 PE=1 SV=1;>tr|A2AE27|A2AE27_MOUSE AMP deaminase 2 OS=Mus musculus GN=Ampd2 PE=1 SV=1	GENES: Ampd2	7			2.9576e-109	19;19;4;4;4;2;1	18;18;3;4;4;2;1	18;18;3;4;4;2;1	19	18	18	1	4	1	0	5	6	4	9	12	5	5	7	0	0	0	0	0	0	0	0	0	0	0	0	1	3	1	0	5	6	4	9	12	5	5
Q99LI2;A2AEM2	Q99LI2;A2AEM2	Chloride channel CLIC-like protein 1	>sp|Q99LI2|CLCC1_MOUSE Chloride channel CLIC-like protein 1 OS=Mus musculus GN=Clcc1 PE=1 SV=1;>tr|A2AEM2|A2AEM2_MOUSE Chloride channel CLIC-like 1, isoform CRA_a OS=Mus musculus GN=Clcc1 PE=1 SV=1	GENES: Clcc1	2			2.5246e-56	8;8	8;8	8;8	8	8	8	5	4	2	4	0	0	0	0	0	0	1	0	0	0	0	0	0	0	0	0	0	0	0	0	5	4	2	4	0	0	0	0	0	0	1
A2AER9;A2AER8;Q91VJ5	A2AER9;A2AER8;Q91VJ5	Polyglutamine-binding protein 1	>tr|A2AER9|A2AER9_MOUSE Polyglutamine-binding protein 1 (Fragment) OS=Mus musculus GN=Pqbp1 PE=4 SV=1;>tr|A2AER8|A2AER8_MOUSE Polyglutamine-binding protein 1 (Fragment) OS=Mus musculus GN=Pqbp1 PE=4 SV=1;>sp|Q91VJ5|PQBP1_MOUSE Polyglutamine-binding protein	GENES: Pqbp1	3			1.0403e-09	1;1;1	1;1;1	1;1;1	1	1	1	0	0	1	0	0	0	0	0	0	0	0	0	0	0	0	0	0	0	0	0	0	0	0	0	0	0	1	0	0	0	0	0	0	0	0
A2AEW9;Q8VD04;A2AEW8;A2AEW6;A2AEW5	A2AEW9;Q8VD04;A2AEW8;A2AEW6;A2AEW5	GRIP1-associated protein 1	>tr|A2AEW9|A2AEW9_MOUSE GRIP1-associated protein 1 OS=Mus musculus GN=Gripap1 PE=1 SV=1;>sp|Q8VD04|GRAP1_MOUSE GRIP1-associated protein 1 OS=Mus musculus GN=Gripap1 PE=1 SV=1;>tr|A2AEW8|A2AEW8_MOUSE GRIP1-associated protein 1 OS=Mus musculus GN=Gripap1 PE=	GENES: Gripap1	5			0	7;7;7;6;6	7;7;7;6;6	7;7;7;6;6	7	7	7	1	0	0	0	1	1	0	1	4	3	2	4	0	0	0	0	0	0	0	0	0	0	0	0	1	0	0	0	1	1	0	1	4	3	2
A2AF47;A2AF67;A2AF65	A2AF47;A2AF67	Dedicator of cytokinesis protein 11	>sp|A2AF47|DOC11_MOUSE Dedicator of cytokinesis protein 11 OS=Mus musculus GN=Dock11 PE=1 SV=1;>tr|A2AF67|A2AF67_MOUSE Dedicator of cytokinesis protein 11 OS=Mus musculus GN=Dock11 PE=1 SV=1	GENES: Dock11	3			1.6675e-104	15;12;5	14;11;4	14;11;4	15	14	14	2	2	4	1	4	4	0	0	5	2	1	1	0	0	0	0	0	0	0	0	0	0	0	0	1	2	4	1	3	4	0	0	4	1	1
O35638;A2AFF6;F8WHU7;Q9D3E6;F6TNY1;D6RHQ7;D6REF2;F6XQW1	O35638;A2AFF6	Cohesin subunit SA-2	>sp|O35638|STAG2_MOUSE Cohesin subunit SA-2 OS=Mus musculus GN=Stag2 PE=1 SV=3;>tr|A2AFF6|A2AFF6_MOUSE Cohesin subunit SA-2 OS=Mus musculus GN=Stag2 PE=1 SV=1	GENES: Stag2	8			2.991e-48	10;10;2;2;1;1;1;1	10;10;2;2;1;1;1;1	10;10;2;2;1;1;1;1	10	10	10	1	2	2	3	1	4	0	0	3	4	3	2	0	0	0	0	0	0	0	0	0	0	0	0	1	2	2	3	1	4	0	0	3	4	3
A2AFG7;A2AFG8;Q6PGJ3;P11627;F6UIL7;F7A5H7	A2AFG7;A2AFG8;Q6PGJ3;P11627	Neural cell adhesion molecule L1	>tr|A2AFG7|A2AFG7_MOUSE Neural cell adhesion molecule L1 OS=Mus musculus GN=L1cam PE=4 SV=1;>tr|A2AFG8|A2AFG8_MOUSE Neural cell adhesion molecule L1 OS=Mus musculus GN=L1cam PE=4 SV=1;>tr|Q6PGJ3|Q6PGJ3_MOUSE L1 cell adhesion molecule OS=Mus musculus GN=L1c	GENES: L1cam	6			4.1545e-216	10;10;10;6;2;2	10;10;10;6;2;2	10;10;10;6;2;2	10	10	10	2	1	0	0	0	0	0	0	1	0	0	1	2	2	2	3	0	2	1	1	5	4	4	5	2	1	0	0	0	0	0	0	1	0	0
Q7TMY8;A2AFQ0;Q7TMY8-3;Q7TMY8-4;Q7TMY8-2;F6XP90;F6UYC1	Q7TMY8;A2AFQ0;Q7TMY8-3;Q7TMY8-4;Q7TMY8-2	E3 ubiquitin-protein ligase HUWE1	>sp|Q7TMY8|HUWE1_MOUSE E3 ubiquitin-protein ligase HUWE1 OS=Mus musculus GN=Huwe1 PE=1 SV=5;>tr|A2AFQ0|A2AFQ0_MOUSE E3 ubiquitin-protein ligase HUWE1 OS=Mus musculus GN=Huwe1 PE=1 SV=1;>sp|Q7TMY8-3|HUWE1_MOUSE Isoform 3 of E3 ubiquitin-protein ligase HUWE1	GENES: Huwe1	7			0	62;62;61;58;56;27;4	62;62;61;58;56;27;4	62;62;61;58;56;27;4	62	62	62	15	16	16	15	24	13	3	15	29	37	9	11	0	0	0	0	0	0	0	0	0	0	0	0	15	16	16	15	24	13	3	15	29	37	9
A2AFQ9;Q8BX17;E9PUU4	A2AFQ9;Q8BX17;E9PUU4	Gem-associated protein 5	>tr|A2AFQ9|A2AFQ9_MOUSE Gem-associated protein 5 OS=Mus musculus GN=Gemin5 PE=4 SV=1;>sp|Q8BX17|GEMI5_MOUSE Gem-associated protein 5 OS=Mus musculus GN=Gemin5 PE=2 SV=2;>tr|E9PUU4|E9PUU4_MOUSE Gem-associated protein 5 OS=Mus musculus GN=Gemin5 PE=4 SV=1	GENES: Gemin5	3			2.0219e-119	7;7;7	7;7;7	7;7;7	7	7	7	1	1	1	1	1	1	0	4	3	1	1	2	0	0	0	0	0	0	0	0	0	1	0	0	1	1	1	1	1	1	0	4	3	1	1
Q64430;A2AG68;B1AQ57;Q64446	Q64430;A2AG68	Copper-transporting ATPase 1	>sp|Q64430|ATP7A_MOUSE Copper-transporting ATPase 1 OS=Mus musculus GN=Atp7a PE=1 SV=3;>tr|A2AG68|A2AG68_MOUSE Copper-transporting ATPase 1 OS=Mus musculus GN=Atp7a PE=1 SV=1	GENES: Atp7a	4			0	21;21;1;1	21;21;1;1	21;21;1;1	21	21	21	9	5	3	3	8	7	0	8	7	10	5	7	0	0	0	0	0	0	0	0	0	0	0	0	9	5	3	3	8	7	0	8	7	10	5
P34902;A2AGH5;B0QZX1	P34902;A2AGH5;B0QZX1	Cytokine receptor common subunit gamma	>sp|P34902|IL2RG_MOUSE Cytokine receptor common subunit gamma OS=Mus musculus GN=Il2rg PE=2 SV=1;>tr|A2AGH5|A2AGH5_MOUSE Protein Gm20489 OS=Mus musculus GN=Gm20489 PE=4 SV=1;>tr|B0QZX1|B0QZX1_MOUSE Cytokine receptor common subunit gamma (Fragment) OS=Mus m	GENES: Il2rg;Gm20489	3			8.284e-08	2;2;1	2;2;1	2;2;1	2	2	2	0	0	0	0	0	0	0	0	0	0	0	0	0	0	0	0	1	1	1	0	0	0	1	0	0	0	0	0	0	0	0	0	0	0	0
A2AH22-4;A2AH22-3;A2AH22-5;A2AH22-7;A2AH22-2;A2AH22-6;A2AH22	A2AH22-4;A2AH22-3;A2AH22-5;A2AH22-7;A2AH22-2;A2AH22-6;A2AH22	Activating molecule in BECN1-regulated autophagy protein 1	>sp|A2AH22-4|AMRA1_MOUSE Isoform 4 of Activating molecule in BECN1-regulated autophagy protein 1 OS=Mus musculus GN=Ambra1;>sp|A2AH22-3|AMRA1_MOUSE Isoform 3 of Activating molecule in BECN1-regulated autophagy protein 1 OS=Mus musculus GN=Ambra1;>sp|A2AH22	GENES: Ambra1	7			0.016565	1;1;1;1;1;1;1	1;1;1;1;1;1;1	1;1;1;1;1;1;1	1	1	1	0	0	0	1	0	0	0	0	0	0	0	0	0	0	0	0	0	0	0	0	0	0	0	0	0	0	0	1	0	0	0	0	0	0	0
Q5FWK3;A2AH25	Q5FWK3;A2AH25	Rho GTPase-activating protein 1	>sp|Q5FWK3|RHG01_MOUSE Rho GTPase-activating protein 1 OS=Mus musculus GN=Arhgap1 PE=1 SV=1;>tr|A2AH25|A2AH25_MOUSE Rho GTPase-activating protein 1 OS=Mus musculus GN=Arhgap1 PE=1 SV=1	GENES: Arhgap1	2			1.3994e-70	8;8	8;8	8;8	8	8	8	1	2	6	4	1	2	1	1	2	2	0	0	0	0	0	0	0	0	0	0	0	0	0	0	1	2	6	4	1	2	1	1	2	2	0
A2AH27;Q8BVU5	A2AH27;Q8BVU5	ADP-ribose pyrophosphatase, mitochondrial	>tr|A2AH27|A2AH27_MOUSE ADP-ribose pyrophosphatase, mitochondrial (Fragment) OS=Mus musculus GN=Nudt9 PE=4 SV=1;>sp|Q8BVU5|NUDT9_MOUSE ADP-ribose pyrophosphatase, mitochondrial OS=Mus musculus GN=Nudt9 PE=2 SV=1	GENES: Nudt9	2			0.00089439	1;1	1;1	1;1	1	1	1	0	0	0	0	0	0	0	0	1	0	0	0	0	0	0	0	0	0	0	0	0	0	0	0	0	0	0	0	0	0	0	0	1	0	0
Q80UP3;A2AHJ7;A2AHK0;S4R215;S4R2G0;D3Z519;D3Z2W1;D3YWQ0	Q80UP3;A2AHJ7;A2AHK0	Diacylglycerol kinase zeta	>sp|Q80UP3|DGKZ_MOUSE Diacylglycerol kinase zeta OS=Mus musculus GN=Dgkz PE=1 SV=2;>tr|A2AHJ7|A2AHJ7_MOUSE Diacylglycerol kinase OS=Mus musculus GN=Dgkz PE=3 SV=1;>tr|A2AHK0|A2AHK0_MOUSE Diacylglycerol kinase OS=Mus musculus GN=Dgkz PE=3 SV=1	GENES: Dgkz	8			7.3849e-43	8;8;8;1;1;1;1;1	8;8;8;1;1;1;1;1	8;8;8;1;1;1;1;1	8	8	8	0	1	0	0	4	2	0	2	4	2	2	0	0	0	0	0	0	0	0	0	0	0	0	0	0	1	0	0	4	2	0	2	4	2	2
A2AHQ7;Q8BWJ3;Q6PE66	A2AHQ7;Q8BWJ3;Q6PE66	Phosphorylase b kinase regulatory subunit alpha, liver isoform	>tr|A2AHQ7|A2AHQ7_MOUSE Phosphorylase b kinase regulatory subunit alpha, liver isoform OS=Mus musculus GN=Phka2 PE=1 SV=1;>sp|Q8BWJ3|KPB2_MOUSE Phosphorylase b kinase regulatory subunit alpha, liver isoform OS=Mus musculus GN=Phka2 PE=1 SV=1;>tr|Q6PE66|Q6P	GENES: Phka2	3			4.5533e-12	2;2;1	2;2;1	2;2;1	2	2	2	0	0	0	0	0	0	0	0	2	0	0	0	0	0	0	0	0	0	0	0	0	0	0	0	0	0	0	0	0	0	0	0	2	0	0
A2AHX7;A2AHX8;A2AHX9;Q64373-2;Q9QWX2;Q64373-3;Q64373-4;Q64373	A2AHX7;A2AHX8;A2AHX9;Q64373-2;Q9QWX2;Q64373-3;Q64373-4;Q64373	Bcl-2-like protein 1	>tr|A2AHX7|A2AHX7_MOUSE Bcl-2-like protein 1 (Fragment) OS=Mus musculus GN=Bcl2l1 PE=4 SV=1;>tr|A2AHX8|A2AHX8_MOUSE Bcl-2-like protein 1 (Fragment) OS=Mus musculus GN=Bcl2l1 PE=4 SV=1;>tr|A2AHX9|A2AHX9_MOUSE Bcl-2-like protein 1 (Fragment) OS=Mus musculus	GENES: Bcl2l1	8			7.8722e-17	2;2;2;2;2;2;2;2	2;2;2;2;2;2;2;2	2;2;2;2;2;2;2;2	2	2	2	0	0	0	0	1	1	0	0	1	1	0	0	1	1	1	0	0	0	0	0	0	0	0	0	0	0	0	0	1	1	0	0	1	1	0
Q80U87;A2AI52	Q80U87;A2AI52	Ubiquitin carboxyl-terminal hydrolase 8	>sp|Q80U87|UBP8_MOUSE Ubiquitin carboxyl-terminal hydrolase 8 OS=Mus musculus GN=Usp8 PE=1 SV=2;>tr|A2AI52|A2AI52_MOUSE Ubiquitin carboxyl-terminal hydrolase OS=Mus musculus GN=Usp8 PE=1 SV=1	GENES: Usp8	2			4.2964e-241	21;21	21;21	21;21	21	21	21	1	1	2	1	7	9	0	7	12	5	3	2	0	0	0	0	0	0	0	0	0	0	0	0	1	1	2	1	7	9	0	7	12	5	3
Q3UB58;A2AIN5;P21855;Q3UNJ0;Q3UZ35	Q3UB58;A2AIN5;P21855;Q3UNJ0;Q3UZ35	B-cell differentiation antigen CD72	>tr|Q3UB58|Q3UB58_MOUSE B-cell differentiation antigen CD72 OS=Mus musculus GN=Cd72 PE=2 SV=1;>tr|A2AIN5|A2AIN5_MOUSE B-cell differentiation antigen CD72 OS=Mus musculus GN=Cd72 PE=4 SV=1;>sp|P21855|CD72_MOUSE B-cell differentiation antigen CD72 OS=Mus mus	GENES: Cd72	5			1.5986e-91	6;6;6;5;5	6;6;6;5;5	6;6;6;5;5	6	6	6	1	4	4	3	2	2	3	2	2	2	1	0	1	1	1	1	0	1	1	1	0	0	1	0	1	4	4	3	2	2	3	2	2	2	1
P25085-2;A2AIU1;Q3TBV5;P25085	P25085-2;A2AIU1;Q3TBV5;P25085	Interleukin-1 receptor antagonist protein	>sp|P25085-2|IL1RA_MOUSE Isoform 2 of Interleukin-1 receptor antagonist protein OS=Mus musculus GN=Il1rn;>tr|A2AIU1|A2AIU1_MOUSE Interleukin-1 receptor antagonist protein OS=Mus musculus GN=Il1rn PE=3 SV=1;>tr|Q3TBV5|Q3TBV5_MOUSE Interleukin-1 receptor ant	GENES: Il1rn	4			3.4249e-101	3;3;3;3	3;3;3;3	3;3;3;3	3	3	3	0	0	0	0	0	0	0	0	0	0	0	0	2	1	2	2	0	1	1	0	2	1	1	0	0	0	0	0	0	0	0	0	0	0	0
A2AIV2;E9PZY8;A2AIV2-2	A2AIV2;E9PZY8	Protein virilizer homolog	>sp|A2AIV2|VIR_MOUSE Protein virilizer homolog OS=Mus musculus GN=Kiaa1429 PE=1 SV=1;>tr|E9PZY8|E9PZY8_MOUSE Protein 1110037F02Rik OS=Mus musculus GN=1110037F02Rik PE=1 SV=1	GENES: Kiaa1429;1110037F02Rik	3			2.2064e-92	5;5;2	5;5;2	5;5;2	5	5	5	1	1	0	0	0	0	0	0	2	1	0	0	0	0	0	0	0	0	0	0	0	0	0	1	1	1	0	0	0	0	0	0	2	1	0
A2AIV8	A2AIV8		>sp|A2AIV8|CARD9_MOUSE Caspase recruitment domain-containing protein 9 OS=Mus musculus GN=Card9 PE=1 SV=1	GENES: Card9	1			7.9278e-07	3	3	3	3	3	3	1	0	0	0	0	0	0	0	0	1	1	0	0	0	0	0	0	0	0	0	0	0	0	0	1	0	0	0	0	0	0	0	0	1	1
E9QAT4;A2AIX1;F7BPW6	E9QAT4;A2AIX1;F7BPW6		>tr|E9QAT4|E9QAT4_MOUSE Protein Sec16a OS=Mus musculus GN=Sec16a PE=1 SV=1;>tr|A2AIX1|A2AIX1_MOUSE Protein Sec16a OS=Mus musculus GN=Sec16a PE=1 SV=1;>tr|F7BPW6|F7BPW6_MOUSE Protein Sec16a (Fragment) OS=Mus musculus GN=Sec16a PE=1 SV=1	GENES: Sec16a	3			9.4814e-07	2;2;1	2;2;1	2;2;1	2	2	2	1	1	1	0	0	0	0	0	1	0	0	0	0	0	0	0	0	0	0	0	0	0	0	0	1	1	1	0	0	0	0	0	1	0	0
A2AJ72;Q3TIX6;F7AM43;A2AJ71	A2AJ72;Q3TIX6		>tr|A2AJ72|A2AJ72_MOUSE MCG130458 OS=Mus musculus GN=Fubp3 PE=4 SV=1;>tr|Q3TIX6|Q3TIX6_MOUSE Protein Fubp3 OS=Mus musculus GN=Fubp3 PE=2 SV=1	GENES: Fubp3	4			1.8303e-27	8;8;2;1	7;7;2;1	7;7;2;1	8	7	7	1	2	2	2	0	1	1	1	5	2	1	0	0	0	0	0	0	0	0	0	0	0	0	0	0	2	2	2	0	0	1	1	5	1	1
A2AJ88-2;A2AJ88;A2AJ88-3;B0R011	A2AJ88-2;A2AJ88;A2AJ88-3	Patatin-like phospholipase domain-containing protein 7	>sp|A2AJ88-2|PLPL7_MOUSE Isoform 2 of Patatin-like phospholipase domain-containing protein 7 OS=Mus musculus GN=Pnpla7;>sp|A2AJ88|PLPL7_MOUSE Patatin-like phospholipase domain-containing protein 7 OS=Mus musculus GN=Pnpla7 PE=1 SV=1;>sp|A2AJ88-3|PLPL7_MOUS	GENES: Pnpla7	4			4.8088e-14	4;4;3;1	4;4;3;1	4;4;3;1	4	4	4	0	0	0	0	0	1	0	1	4	0	0	0	0	0	0	0	0	0	0	0	0	0	0	0	0	0	0	0	0	1	0	1	4	0	0
Q8CFK1;A2AJH3;O70311	Q8CFK1;A2AJH3;O70311	Glycylpeptide N-tetradecanoyltransferase;Glycylpeptide N-tetradecanoyltransferase 2	>tr|Q8CFK1|Q8CFK1_MOUSE Glycylpeptide N-tetradecanoyltransferase OS=Mus musculus GN=Nmt2 PE=2 SV=1;>tr|A2AJH3|A2AJH3_MOUSE Glycylpeptide N-tetradecanoyltransferase OS=Mus musculus GN=Nmt2 PE=3 SV=1;>sp|O70311|NMT2_MOUSE Glycylpeptide N-tetradecanoyltransfe	GENES: Nmt2	3			2.3216e-161	4;4;4	1;1;1	1;1;1	4	1	1	1	2	2	1	0	0	1	0	3	3	2	0	0	0	0	0	0	0	0	0	0	0	0	0	0	0	0	0	0	0	0	0	0	1	0
A2AJI1;A2AJI0-2;A8Y5P4;A2AJI0;F6WF36	A2AJI1;A2AJI0-2;A8Y5P4;A2AJI0;F6WF36	MAP7 domain-containing protein 1	>tr|A2AJI1|A2AJI1_MOUSE MAP7 domain-containing protein 1 OS=Mus musculus GN=Map7d1 PE=1 SV=1;>sp|A2AJI0-2|MA7D1_MOUSE Isoform 2 of MAP7 domain-containing protein 1 OS=Mus musculus GN=Map7d1;>tr|A8Y5P4|A8Y5P4_MOUSE MAP7 domain-containing protein 1 OS=Mus mu	GENES: Map7d1	5			8.6197e-88	12;12;12;12;11	12;12;12;12;11	12;12;12;12;11	12	12	12	1	2	2	3	5	3	1	5	2	6	1	1	0	0	0	0	0	0	0	0	0	0	0	0	1	2	2	3	5	3	1	5	2	6	1
A2AJP9;A8Y5Q0;A2AJQ0	A2AJP9;A8Y5Q0;A2AJQ0		>tr|A2AJP9|A2AJP9_MOUSE MCG54027, isoform CRA_a OS=Mus musculus GN=Pdp1 PE=3 SV=2;>tr|A8Y5Q0|A8Y5Q0_MOUSE [Pyruvate dehydrogenase [acetyl-transferring]]-phosphatase 1, mitochondrial OS=Mus musculus GN=Pdp1 PE=3 SV=1;>tr|A2AJQ0|A2AJQ0_MOUSE [Pyruvate dehydr	GENES: Pdp1	3			0.0020533	1;1;1	1;1;1	1;1;1	1	1	1	0	0	0	0	0	0	0	0	0	0	0	0	0	0	0	0	0	0	0	0	1	0	1	0	0	0	0	0	0	0	0	0	0	0	0
B1AYU4;A2AK44;A2AK42;Q8C5N3-2;B1AYU7;Q8C5N3	B1AYU4;A2AK44;A2AK42;Q8C5N3-2;B1AYU7;Q8C5N3	Pre-mRNA-splicing factor CWC22 homolog	>tr|B1AYU4|B1AYU4_MOUSE Pre-mRNA-splicing factor CWC22 homolog OS=Mus musculus GN=Cwc22 PE=1 SV=1;>tr|A2AK44|A2AK44_MOUSE Protein Gm13695 OS=Mus musculus GN=Gm13695 PE=4 SV=1;>tr|A2AK42|A2AK42_MOUSE Protein Gm13691 OS=Mus musculus GN=Gm13697 PE=4 SV=1;>sp|	GENES: Cwc22;Gm13695;Gm13697	6			2.5418e-10	4;4;4;4;4;4	4;4;4;4;4;4	4;4;4;4;4;4	4	4	4	0	0	0	0	0	0	0	2	0	1	1	0	0	0	0	0	0	0	0	0	0	0	0	0	0	0	0	0	0	0	0	2	0	1	1
A2AKA9;Q8K2F0;Q8K2F0-2	A2AKA9;Q8K2F0;Q8K2F0-2	Bromodomain-containing protein 3	>tr|A2AKA9|A2AKA9_MOUSE Bromodomain-containing protein 3 (Fragment) OS=Mus musculus GN=Brd3 PE=1 SV=1;>sp|Q8K2F0|BRD3_MOUSE Bromodomain-containing protein 3 OS=Mus musculus GN=Brd3 PE=1 SV=2;>sp|Q8K2F0-2|BRD3_MOUSE Isoform 2 of Bromodomain-containing prote	GENES: Brd3	3			3.9977e-05	2;2;2	2;2;2	2;2;2	2	2	2	0	0	0	0	0	0	0	0	1	0	1	1	0	0	0	0	0	0	0	0	0	0	0	0	0	0	0	0	0	0	0	0	1	0	1
E9PYJ6;A2AKG8;A2AKG8-3;A2AKG8-2	E9PYJ6;A2AKG8	Focadhesin	>tr|E9PYJ6|E9PYJ6_MOUSE Focadhesin OS=Mus musculus GN=Focad PE=4 SV=1;>sp|A2AKG8|FOCAD_MOUSE Focadhesin OS=Mus musculus GN=Focad PE=2 SV=1	GENES: Focad	4			8.7054e-08	3;3;1;1	3;3;1;1	3;3;1;1	3	3	3	0	0	0	0	0	0	0	1	1	1	0	0	0	0	0	0	0	0	0	0	0	0	0	0	0	0	0	0	0	0	0	1	1	1	0
A2AL12;Q8BG05	A2AL12;Q8BG05	Heterogeneous nuclear ribonucleoprotein A3	>tr|A2AL12|A2AL12_MOUSE Heterogeneous nuclear ribonucleoprotein A3 OS=Mus musculus GN=Hnrnpa3 PE=4 SV=1;>sp|Q8BG05|ROA3_MOUSE Heterogeneous nuclear ribonucleoprotein A3 OS=Mus musculus GN=Hnrnpa3 PE=1 SV=1	GENES: Hnrnpa3	2			0	20;20	20;20	3;3	20	20	3	11	9	9	10	15	17	16	9	10	10	10	2	7	6	7	9	1	6	3	2	4	3	3	3	11	9	9	10	15	17	16	9	10	10	10
Q8C0I1;A2AL50;H3BKN2;A2AL49;H3BIY5	Q8C0I1;A2AL50;H3BKN2;A2AL49	Alkyldihydroxyacetonephosphate synthase, peroxisomal	>sp|Q8C0I1|ADAS_MOUSE Alkyldihydroxyacetonephosphate synthase, peroxisomal OS=Mus musculus GN=Agps PE=1 SV=1;>tr|A2AL50|A2AL50_MOUSE Alkyldihydroxyacetonephosphate synthase, peroxisomal OS=Mus musculus GN=Agps PE=1 SV=1;>tr|H3BKN2|H3BKN2_MOUSE Alkyldihydro	GENES: Agps	5			1.2913e-177	13;13;11;9;1	13;13;11;9;1	13;13;11;9;1	13	13	13	1	2	1	2	1	4	3	3	10	6	4	2	0	0	0	0	0	0	0	0	0	0	0	0	1	2	1	2	1	4	3	3	10	6	4
A2AL85;Q8BSY0;Q8CBM2;A2AL83;A2AL79;Q6P8S1;A2AL78;Q3TU40;A2AL81;A2AL71;A2AL77;Q9CR06;A2AL74;A2AL76;A2AL75	A2AL85;Q8BSY0;Q8CBM2	Aspartyl/asparaginyl beta-hydroxylase	>tr|A2AL85|A2AL85_MOUSE Aspartyl/asparaginyl beta-hydroxylase OS=Mus musculus GN=Asph PE=4 SV=1;>sp|Q8BSY0|ASPH_MOUSE Aspartyl/asparaginyl beta-hydroxylase OS=Mus musculus GN=Asph PE=2 SV=1;>tr|Q8CBM2|Q8CBM2_MOUSE Aspartyl/asparaginyl beta-hydroxylase OS=M	GENES: Asph	15			0	27;27;26;2;2;2;2;2;2;1;1;1;1;1;1	27;27;26;2;2;2;2;2;2;1;1;1;1;1;1	27;27;26;2;2;2;2;2;2;1;1;1;1;1;1	27	27	27	15	16	19	3	18	19	6	14	16	17	9	12	0	0	0	0	0	0	0	0	0	0	0	0	15	16	19	3	18	19	6	14	16	17	9
A2ALL3	A2ALL3		>tr|A2ALL3|A2ALL3_MOUSE RING finger protein 186 OS=Mus musculus GN=Rnf186 PE=4 SV=1	GENES: Rnf186	1			0.0056089	1	1	1	1	1	1	0	0	0	0	0	0	0	0	0	0	0	0	0	0	0	0	0	0	1	0	0	0	0	0	0	0	0	0	0	0	0	0	0	0	0
A2ALR9;Q3V0C5;Q3V0C5-5;Q3V0C5-2;A2ALR8;Q3V0C5-4;Q3V0C5-3;F6VSQ9;A2ALS8;A2ALS9;F7ALR2;F6TH61;F6VSP0;A2BDP2;F6TGT8;A2ALR5	A2ALR9;Q3V0C5;Q3V0C5-5;Q3V0C5-2;A2ALR8;Q3V0C5-4;Q3V0C5-3	Ubiquitin carboxyl-terminal hydrolase 48	>tr|A2ALR9|A2ALR9_MOUSE Ubiquitin carboxyl-terminal hydrolase 48 OS=Mus musculus GN=Usp48 PE=4 SV=1;>sp|Q3V0C5|UBP48_MOUSE Ubiquitin carboxyl-terminal hydrolase 48 OS=Mus musculus GN=Usp48 PE=2 SV=2;>sp|Q3V0C5-5|UBP48_MOUSE Isoform 5 of Ubiquitin carboxyl-	GENES: Usp48	16			4.2617e-96	7;7;7;7;6;4;4;1;1;1;1;1;1;1;1;1	7;7;7;7;6;4;4;1;1;1;1;1;1;1;1;1	7;7;7;7;6;4;4;1;1;1;1;1;1;1;1;1	7	7	7	0	0	0	0	2	1	0	1	0	2	2	1	1	0	0	0	0	0	0	0	0	0	0	0	0	0	0	0	2	1	0	1	0	2	2
Q80XI3-2;Z4YKC4;Q80XI3-4;Q80XI3;A2AMI2;Q80XI3-3;A2AMI7;A2AMI6	Q80XI3-2;Z4YKC4;Q80XI3-4;Q80XI3;A2AMI2;Q80XI3-3;A2AMI7	Eukaryotic translation initiation factor 4 gamma 3	>sp|Q80XI3-2|IF4G3_MOUSE Isoform 2 of Eukaryotic translation initiation factor 4 gamma 3 OS=Mus musculus GN=Eif4g3;>tr|Z4YKC4|Z4YKC4_MOUSE Eukaryotic translation initiation factor 4 gamma 3 OS=Mus musculus GN=Eif4g3 PE=4 SV=1;>sp|Q80XI3-4|IF4G3_MOUSE Isofo	GENES: Eif4g3	8			2.2704e-112	19;19;19;19;19;19;11;5	14;14;14;14;14;14;7;4	14;14;14;14;14;14;7;4	19	14	14	11	9	6	5	7	4	4	2	7	4	2	5	0	0	0	0	0	0	0	0	0	0	0	0	8	6	4	3	4	2	0	0	4	1	0
Q6PBC0;A2AMQ5;Q99L43	Q6PBC0;A2AMQ5;Q99L43	Phosphatidate cytidylyltransferase 2	>tr|Q6PBC0|Q6PBC0_MOUSE Cds2 protein OS=Mus musculus GN=Cds2 PE=1 SV=1;>tr|A2AMQ5|A2AMQ5_MOUSE Phosphatidate cytidylyltransferase OS=Mus musculus GN=Cds2 PE=1 SV=1;>sp|Q99L43|CDS2_MOUSE Phosphatidate cytidylyltransferase 2 OS=Mus musculus GN=Cds2 PE=1 SV=1	GENES: Cds2	3			1.451e-106	2;2;2	2;2;2	2;2;2	2	2	2	2	2	2	2	0	0	0	0	1	1	1	1	0	0	0	0	0	0	0	0	0	0	0	0	2	2	2	2	0	0	0	0	1	1	1
A2AMS2;A2AMS3;Q03249	A2AMS2;A2AMS3;Q03249	Galactose-1-phosphate uridylyltransferase	>tr|A2AMS2|A2AMS2_MOUSE Galactose-1-phosphate uridylyltransferase OS=Mus musculus GN=Galt PE=3 SV=1;>tr|A2AMS3|A2AMS3_MOUSE Galactose-1-phosphate uridylyltransferase OS=Mus musculus GN=Galt PE=3 SV=1;>sp|Q03249|GALT_MOUSE Galactose-1-phosphate uridylyltran	GENES: Galt	3			0.011444	1;1;1	1;1;1	1;1;1	1	1	1	0	0	0	0	1	0	0	0	0	0	0	0	0	0	0	0	0	0	0	0	0	0	0	0	0	0	0	0	1	0	0	0	0	0	0
A2AMV1;Q9D0I8;D6RCI7	A2AMV1;Q9D0I8;D6RCI7	mRNA turnover protein 4 homolog	>tr|A2AMV1|A2AMV1_MOUSE RIKEN cDNA 2610012O22, isoform CRA_a OS=Mus musculus GN=Mrto4 PE=3 SV=1;>sp|Q9D0I8|MRT4_MOUSE mRNA turnover protein 4 homolog OS=Mus musculus GN=Mrto4 PE=2 SV=1;>tr|D6RCI7|D6RCI7_MOUSE mRNA turnover protein 4 homolog (Fragment) OS=M	GENES: Mrto4	3			5.6808e-24	2;2;1	2;2;1	2;2;1	2	2	2	0	0	0	0	0	0	0	0	1	0	0	0	0	0	1	1	0	0	0	0	0	0	0	0	0	0	0	0	0	0	0	0	1	0	0
A2AMY5;Q91VX2;A2AMY7;F6WTC8	A2AMY5;Q91VX2	Ubiquitin-associated protein 2	>tr|A2AMY5|A2AMY5_MOUSE Ubiquitin-associated protein 2 OS=Mus musculus GN=Ubap2 PE=1 SV=1;>sp|Q91VX2|UBAP2_MOUSE Ubiquitin-associated protein 2 OS=Mus musculus GN=Ubap2 PE=1 SV=1	GENES: Ubap2	4			9.206e-30	7;7;2;1	7;7;2;1	7;7;2;1	7	7	7	1	1	1	1	2	2	1	1	3	2	0	0	0	0	0	0	0	0	0	0	0	0	0	0	1	1	1	1	2	2	1	1	3	2	0
A2AN08-3;A2AN08;A2AN08-5;A2AN08-2;F6SSP6;Z4YMA7;Z4YLP1;A2AN08-4	A2AN08-3;A2AN08;A2AN08-5;A2AN08-2	E3 ubiquitin-protein ligase UBR4	>sp|A2AN08-3|UBR4_MOUSE Isoform 3 of E3 ubiquitin-protein ligase UBR4 OS=Mus musculus GN=Ubr4;>sp|A2AN08|UBR4_MOUSE E3 ubiquitin-protein ligase UBR4 OS=Mus musculus GN=Ubr4 PE=1 SV=1;>sp|A2AN08-5|UBR4_MOUSE Isoform 5 of E3 ubiquitin-protein ligase UBR4 OS=	GENES: Ubr4	8			0	72;72;70;36;31;27;2;1	72;72;70;36;31;27;2;1	72;72;70;36;31;27;2;1	72	72	72	28	20	17	20	17	14	1	5	41	24	8	7	0	0	0	0	0	1	0	0	0	0	0	0	28	20	17	20	17	14	1	5	41	24	8
J3QMC5;A2ANY6	J3QMC5;A2ANY6	Midasin	>tr|J3QMC5|J3QMC5_MOUSE Midasin OS=Mus musculus GN=Mdn1 PE=1 SV=1;>tr|A2ANY6|A2ANY6_MOUSE Midasin OS=Mus musculus GN=Mdn1 PE=1 SV=1	GENES: Mdn1	2			1.8628e-150	20;20	20;20	20;20	20	20	20	3	1	1	1	2	2	0	3	5	5	0	2	0	0	0	0	0	0	0	0	0	0	0	0	3	1	1	1	2	2	0	3	5	5	0
A2AP78;O54879;G5E920	A2AP78;O54879;G5E920	High mobility group protein B3	>tr|A2AP78|A2AP78_MOUSE High mobility group protein B3 (Fragment) OS=Mus musculus GN=Hmgb3 PE=4 SV=1;>sp|O54879|HMGB3_MOUSE High mobility group protein B3 OS=Mus musculus GN=Hmgb3 PE=2 SV=3;>tr|G5E920|G5E920_MOUSE MCG114640 OS=Mus musculus GN=Gm6104 PE=4 S	GENES: Hmgb3;Gm6104	3			5.2579e-05	1;1;1	1;1;1	1;1;1	1	1	1	0	0	0	0	0	0	0	0	0	0	0	0	1	0	0	0	0	0	0	0	0	0	0	0	0	0	0	0	0	0	0	0	0	0	0
A2APB8	A2APB8	Targeting protein for Xklp2	>sp|A2APB8|TPX2_MOUSE Targeting protein for Xklp2 OS=Mus musculus GN=Tpx2 PE=1 SV=1	GENES: Tpx2	1			4.716e-21	5	5	5	5	5	5	0	1	1	0	2	1	0	0	1	3	0	1	0	0	0	0	0	0	0	0	0	0	0	0	0	1	1	0	2	1	0	0	1	3	0
A2API3;Q80V86	A2API3;Q80V86	Integrator complex subunit 8	>tr|A2API3|A2API3_MOUSE Integrator complex subunit 8 OS=Mus musculus GN=Ints8 PE=4 SV=1;>sp|Q80V86|INT8_MOUSE Integrator complex subunit 8 OS=Mus musculus GN=Ints8 PE=2 SV=1	GENES: Ints8	2			1.314e-123	1;1	1;1	1;1	1	1	1	0	0	0	0	0	0	0	0	1	0	0	0	0	0	0	0	0	0	0	0	0	0	0	0	0	0	0	0	0	0	0	0	1	0	0
Q9JI18;A2API5;E9Q202;F6YDG9	Q9JI18;A2API5;E9Q202	Low-density lipoprotein receptor-related protein 1B	>sp|Q9JI18|LRP1B_MOUSE Low-density lipoprotein receptor-related protein 1B OS=Mus musculus GN=Lrp1b PE=1 SV=1;>tr|A2API5|A2API5_MOUSE Low-density lipoprotein receptor-related protein 1B OS=Mus musculus GN=Lrp1b PE=4 SV=1;>tr|E9Q202|E9Q202_MOUSE Low-density	GENES: Lrp1b	4			6.4115e-18	7;7;5;2	6;6;4;2	6;6;4;2	7	6	6	2	2	3	1	1	2	0	0	3	3	0	2	0	0	1	0	0	1	0	1	1	1	1	1	1	1	2	0	0	1	0	0	2	2	0
P15379-2;Q3U8S1;A2APM5;P15379-3;A2APM3;P15379-6;A2APM4;P15379-11;P15379-5;E9QKM8;Q80X37;P15379-10;P15379-9;P15379-4;A2APM1;P15379-8;P15379-7;P15379;A2APM2;P15379-12;P15379-13	P15379-2;Q3U8S1;A2APM5;P15379-3;A2APM3;P15379-6;A2APM4;P15379-11;P15379-5;E9QKM8;Q80X37;P15379-10;P15379-9;P15379-4;A2APM1;P15379-8;P15379-7;P15379;A2APM2	CD44 antigen	>sp|P15379-2|CD44_MOUSE Isoform 13 of CD44 antigen OS=Mus musculus GN=Cd44;>tr|Q3U8S1|Q3U8S1_MOUSE CD44 antigen OS=Mus musculus GN=Cd44 PE=1 SV=1;>tr|A2APM5|A2APM5_MOUSE CD44 antigen OS=Mus musculus GN=Cd44 PE=1 SV=1;>sp|P15379-3|CD44_MOUSE Isoform 12 of C	GENES: Cd44	21			1.043e-119	10;10;10;10;10;10;10;10;10;10;10;10;10;10;10;10;10;10;10;2;2	10;10;10;10;10;10;10;10;10;10;10;10;10;10;10;10;10;10;10;2;2	10;10;10;10;10;10;10;10;10;10;10;10;10;10;10;10;10;10;10;2;2	10	10	10	7	8	7	9	2	2	1	3	5	5	4	4	0	1	1	1	1	2	1	0	1	0	1	1	7	8	7	9	2	2	1	3	5	5	4
A2AQ19	A2AQ19	RNA polymerase-associated protein RTF1 homolog	>sp|A2AQ19|RTF1_MOUSE RNA polymerase-associated protein RTF1 homolog OS=Mus musculus GN=Rtf1 PE=1 SV=1	GENES: Rtf1	1			1.1019e-30	4	4	4	4	4	4	0	0	0	0	1	1	0	1	0	1	0	2	0	1	0	0	0	0	0	0	0	0	0	0	0	0	0	0	1	1	0	1	0	1	0
A2AQ41;A2AQ42;Q80TY0;Q80TY0-2;Q80TY0-3;A2AQ43;A2AQ44;A2AQ45;Q80TY0-4;Q80TY0-5;F6VVN1;A2AQ47;A2AQ39	A2AQ41;A2AQ42;Q80TY0;Q80TY0-2;Q80TY0-3;A2AQ43;A2AQ44;A2AQ45;Q80TY0-4;Q80TY0-5;F6VVN1	Formin-binding protein 1	>tr|A2AQ41|A2AQ41_MOUSE Formin-binding protein 1 OS=Mus musculus GN=Fnbp1 PE=1 SV=1;>tr|A2AQ42|A2AQ42_MOUSE Formin-binding protein 1 OS=Mus musculus GN=Fnbp1 PE=1 SV=1;>sp|Q80TY0|FNBP1_MOUSE Formin-binding protein 1 OS=Mus musculus GN=Fnbp1 PE=1 SV=2;>sp|Q	GENES: Fnbp1	13			3.437e-199	16;15;15;14;14;14;14;14;12;8;8;5;2	16;15;15;14;14;14;14;14;12;8;8;5;2	16;15;15;14;14;14;14;14;12;8;8;5;2	16	16	16	3	5	6	7	2	0	3	1	12	9	4	3	2	2	0	2	0	0	0	0	0	0	0	0	3	5	6	7	2	0	3	1	12	9	4
A2AQA7;Q8CFQ3	A2AQA7;Q8CFQ3	Intron-binding protein aquarius	>tr|A2AQA7|A2AQA7_MOUSE Intron-binding protein aquarius OS=Mus musculus GN=Aqr PE=4 SV=1;>sp|Q8CFQ3|AQR_MOUSE Intron-binding protein aquarius OS=Mus musculus GN=Aqr PE=2 SV=2	GENES: Aqr	2			9.2264e-71	8;8	8;8	8;8	8	8	8	2	1	2	1	3	1	0	2	2	5	0	0	0	0	0	0	0	0	0	0	0	0	0	0	2	1	2	1	3	1	0	2	2	5	0
Q9QXG4;A2AQN4;A2AQN5;D6RHA7;F7CU63	Q9QXG4;A2AQN4;A2AQN5	Acetyl-coenzyme A synthetase, cytoplasmic	>sp|Q9QXG4|ACSA_MOUSE Acetyl-coenzyme A synthetase, cytoplasmic OS=Mus musculus GN=Acss2 PE=1 SV=2;>tr|A2AQN4|A2AQN4_MOUSE Acetyl-coenzyme A synthetase, cytoplasmic OS=Mus musculus GN=Acss2 PE=1 SV=1;>tr|A2AQN5|A2AQN5_MOUSE Acetyl-coenzyme A synthetase, cy	GENES: Acss2	5			4.325e-119	10;10;9;3;3	10;10;9;3;3	10;10;9;3;3	10	10	10	0	0	0	0	4	0	3	5	7	9	2	1	0	0	0	0	0	0	0	0	0	0	0	0	0	0	0	0	4	0	3	5	7	9	2
Q64521;A2AQR0	Q64521;A2AQR0	Glycerol-3-phosphate dehydrogenase, mitochondrial	>sp|Q64521|GPDM_MOUSE Glycerol-3-phosphate dehydrogenase, mitochondrial OS=Mus musculus GN=Gpd2 PE=1 SV=2;>tr|A2AQR0|A2AQR0_MOUSE Glycerol-3-phosphate dehydrogenase, mitochondrial OS=Mus musculus GN=Gpd2 PE=1 SV=1	GENES: Gpd2	2			0	19;19	19;19	19;19	19	19	19	0	1	2	0	9	0	7	7	13	11	7	5	0	0	0	0	0	0	0	0	0	0	0	0	0	1	2	0	9	0	7	7	13	11	7
A2AR02	A2AR02	Peptidyl-prolyl cis-trans isomerase G	>sp|A2AR02|PPIG_MOUSE Peptidyl-prolyl cis-trans isomerase G OS=Mus musculus GN=Ppig PE=2 SV=1	GENES: Ppig	1			1.93e-06	2	2	2	2	2	2	0	0	0	0	0	1	0	0	1	1	0	0	0	0	0	0	0	0	0	0	0	0	0	0	0	0	0	0	0	1	0	0	1	1	0
A2AR26;Q3UDF0;A2AR27	A2AR26;Q3UDF0		>tr|A2AR26|A2AR26_MOUSE Protein Slc2a6 OS=Mus musculus GN=Slc2a6 PE=1 SV=1;>tr|Q3UDF0|Q3UDF0_MOUSE Protein Slc2a6 OS=Mus musculus GN=Slc2a6 PE=1 SV=1	GENES: Slc2a6	3			3.4342e-71	5;5;1	5;5;1	5;5;1	5	5	5	2	4	2	3	2	2	1	0	2	1	0	0	0	0	0	0	0	0	0	0	0	0	0	0	2	4	2	3	2	2	1	0	2	1	0
A2AS05;E9QAM5;A2AS03	A2AS05;E9QAM5;A2AS03		>tr|A2AS05|A2AS05_MOUSE Helicase with zinc finger domain 2 OS=Mus musculus GN=Helz2 PE=4 SV=2;>sp|E9QAM5|HELZ2_MOUSE Helicase with zinc finger domain 2 OS=Mus musculus GN=Helz2 PE=1 SV=1;>tr|A2AS03|A2AS03_MOUSE Helicase with zinc finger domain 2 OS=Mus mus	GENES: Helz2	3			0	30;30;30	30;30;30	30;30;30	30	30	30	8	7	8	5	21	6	1	1	9	8	2	3	0	0	0	0	0	1	0	1	0	0	0	0	8	7	8	5	21	6	1	1	9	8	2
P28660-2;P28660;A2AS98	P28660-2;P28660;A2AS98	Nck-associated protein 1	>sp|P28660-2|NCKP1_MOUSE Isoform 2 of Nck-associated protein 1 OS=Mus musculus GN=Nckap1;>sp|P28660|NCKP1_MOUSE Nck-associated protein 1 OS=Mus musculus GN=Nckap1 PE=1 SV=2;>tr|A2AS98|A2AS98_MOUSE Nck-associated protein 1 OS=Mus musculus GN=Nckap1 PE=4 SV=	GENES: Nckap1	3			7.635e-08	2;2;2	1;1;1	1;1;1	2	1	1	0	0	0	0	1	1	1	1	1	1	0	0	0	0	0	0	0	0	0	0	0	0	0	0	0	0	0	0	0	0	0	0	1	0	0
A2AT37;F6Q3G7	A2AT37		>tr|A2AT37|A2AT37_MOUSE Protein Upf2 OS=Mus musculus GN=Upf2 PE=2 SV=1	GENES: Upf2	2			3.1637e-15	5;2	5;2	5;2	5	5	5	2	1	0	0	1	1	0	0	1	0	0	0	0	0	0	0	0	0	0	0	0	0	0	0	2	1	0	0	1	1	0	0	1	0	0
Q8C854-1;A2ATP5;A2ATP6;Q8C854-2;Q8C854-3;Q8C854;F6XJA1;G8JL68	Q8C854-1;A2ATP5;A2ATP6;Q8C854-2;Q8C854-3;Q8C854;F6XJA1;G8JL68	Myelin expression factor 2	>sp|Q8C854-1|MYEF2_MOUSE Isoform 3 of Myelin expression factor 2 OS=Mus musculus GN=Myef2;>tr|A2ATP5|A2ATP5_MOUSE Myelin expression factor 2 OS=Mus musculus GN=Myef2 PE=4 SV=1;>tr|A2ATP6|A2ATP6_MOUSE Myelin expression factor 2 OS=Mus musculus GN=Myef2 PE=4	GENES: Myef2	8			6.6958e-117	8;8;8;7;7;7;5;5	8;8;8;7;7;7;5;5	8;8;8;7;7;7;5;5	8	8	8	1	1	2	1	2	1	1	1	5	2	1	0	1	0	0	0	0	0	0	0	0	0	0	0	1	1	2	1	2	1	1	1	5	2	1
A2ATT5;Q9JKX6	A2ATT5;Q9JKX6	ADP-sugar pyrophosphatase	>tr|A2ATT5|A2ATT5_MOUSE ADP-sugar pyrophosphatase (Fragment) OS=Mus musculus GN=Nudt5 PE=1 SV=1;>sp|Q9JKX6|NUDT5_MOUSE ADP-sugar pyrophosphatase OS=Mus musculus GN=Nudt5 PE=1 SV=1	GENES: Nudt5	2			3.9915e-05	2;2	2;2	2;2	2	2	2	0	0	0	0	1	0	1	0	0	1	0	0	1	0	0	0	0	0	0	0	0	0	0	0	0	0	0	0	1	0	1	0	0	1	0
Q64012-2;A2AU62;Q64012;A2AU61;A2AU60	Q64012-2;A2AU62;Q64012;A2AU61;A2AU60	RNA-binding protein Raly	>sp|Q64012-2|RALY_MOUSE Isoform 1 of RNA-binding protein Raly OS=Mus musculus GN=Raly;>tr|A2AU62|A2AU62_MOUSE RNA-binding protein Raly (Fragment) OS=Mus musculus GN=Raly PE=1 SV=1;>sp|Q64012|RALY_MOUSE RNA-binding protein Raly OS=Mus musculus GN=Raly PE=1	GENES: Raly	5			5.4212e-207	11;11;11;10;7	11;11;11;10;7	11;11;11;10;7	11	11	11	9	2	7	4	2	2	1	0	3	3	1	0	3	1	1	2	0	0	0	0	0	0	0	0	9	2	7	4	2	2	1	0	3	3	1
Q3TAI4;Q9CYZ2;A2AUD5;Q3TUJ9;Q8BKP1;F6VQ81;V9GWU5	Q3TAI4;Q9CYZ2;A2AUD5;Q3TUJ9;Q8BKP1;F6VQ81;V9GWU5	Tumor protein D54	>tr|Q3TAI4|Q3TAI4_MOUSE Tumor protein D52-like 2, isoform CRA_c OS=Mus musculus GN=Tpd52l2 PE=1 SV=1;>sp|Q9CYZ2|TPD54_MOUSE Tumor protein D54 OS=Mus musculus GN=Tpd52l2 PE=1 SV=1;>tr|A2AUD5|A2AUD5_MOUSE Tumor protein D54 OS=Mus musculus GN=Tpd52l2 PE=1 SV=	GENES: Tpd52l2	7			8.7864e-90	9;9;9;8;8;7;7	9;9;9;8;8;7;7	9;9;9;8;8;7;7	9	9	9	2	5	5	0	4	2	1	0	4	1	0	0	2	1	1	5	0	0	0	0	0	0	0	0	2	5	5	0	4	2	1	0	4	1	0
A2AUM6;P16254	A2AUM6;P16254	Signal recognition particle 14 kDa protein;Signal recognition particle 14 kDa protein, N-terminally processed	>tr|A2AUM6|A2AUM6_MOUSE Signal recognition particle 14 kDa protein OS=Mus musculus GN=Srp14 PE=1 SV=1;>sp|P16254|SRP14_MOUSE Signal recognition particle 14 kDa protein OS=Mus musculus GN=Srp14 PE=1 SV=1	GENES: Srp14	2			1.3398e-147	2;2	2;2	2;2	2	2	2	0	1	0	0	1	1	1	0	1	0	0	0	0	0	0	0	0	0	0	0	0	0	0	0	0	1	0	0	1	1	1	0	1	0	0
A2AUR3;Q60866-2;Q60866	A2AUR3;Q60866-2;Q60866	Phosphotriesterase-related protein	>tr|A2AUR3|A2AUR3_MOUSE Phosphotriesterase-related protein (Fragment) OS=Mus musculus GN=Pter PE=4 SV=1;>sp|Q60866-2|PTER_MOUSE Isoform 2 of Phosphotriesterase-related protein OS=Mus musculus GN=Pter;>sp|Q60866|PTER_MOUSE Phosphotriesterase-related protein	GENES: Pter	3			3.8889e-20	1;1;1	1;1;1	1;1;1	1	1	1	0	0	0	0	1	0	0	0	1	0	0	0	0	0	0	0	0	0	0	0	0	0	0	0	0	0	0	0	1	0	0	0	1	0	0
A2AV19;Q8VBV3	A2AV19;Q8VBV3	Exosome complex component RRP4	>tr|A2AV19|A2AV19_MOUSE Exosome complex component RRP4 (Fragment) OS=Mus musculus GN=Exosc2 PE=4 SV=1;>sp|Q8VBV3|EXOS2_MOUSE Exosome complex component RRP4 OS=Mus musculus GN=Exosc2 PE=2 SV=1	GENES: Exosc2	2			9.0635e-08	3;3	3;3	3;3	3	3	3	0	0	0	0	1	0	0	0	2	0	0	0	0	0	0	0	0	0	0	0	0	0	0	0	0	0	0	0	1	0	0	0	2	0	0
A2AVJ7;Q99PL5;Q99PL5-3;Q99PL5-2;Q99PL5-4;Q99PL5-5;Q99PL5-7;Q99PL5-6;Q99PL5-8;Q99PL5-10;Q99PL5-11;Q99PL5-12	A2AVJ7;Q99PL5	Ribosome-binding protein 1	>tr|A2AVJ7|A2AVJ7_MOUSE Ribosome-binding protein 1 OS=Mus musculus GN=Rrbp1 PE=1 SV=1;>sp|Q99PL5|RRBP1_MOUSE Ribosome-binding protein 1 OS=Mus musculus GN=Rrbp1 PE=1 SV=2	GENES: Rrbp1	12			0	82;82;31;31;29;20;18;18;14;10;9;7	82;82;31;31;29;20;18;18;14;10;9;7	70;70;19;19;17;8;6;6;2;0;0;0	82	82	70	44	57	60	61	52	59	46	55	42	39	26	32	4	9	8	8	0	0	0	0	0	0	0	0	44	57	60	61	52	59	46	55	42	39	26
A2AW05;Q08943;Q08943-2	A2AW05;Q08943;Q08943-2	FACT complex subunit SSRP1	>tr|A2AW05|A2AW05_MOUSE FACT complex subunit SSRP1 (Fragment) OS=Mus musculus GN=Ssrp1 PE=1 SV=1;>sp|Q08943|SSRP1_MOUSE FACT complex subunit SSRP1 OS=Mus musculus GN=Ssrp1 PE=1 SV=2;>sp|Q08943-2|SSRP1_MOUSE Isoform 2 of FACT complex subunit SSRP1 OS=Mus mu	GENES: Ssrp1	3			1.1633e-209	21;21;21	21;21;21	21;21;21	21	21	21	2	7	7	7	6	0	8	11	15	13	7	4	0	0	0	0	0	0	0	0	0	0	0	0	2	7	7	7	6	0	8	11	15	13	7
A2AWA9;A2AWA9-2;A2AWA7;A2AWA9-3;A2AWB0;A6H6A9-3	A2AWA9;A2AWA9-2;A2AWA7	Rab GTPase-activating protein 1	>sp|A2AWA9|RBGP1_MOUSE Rab GTPase-activating protein 1 OS=Mus musculus GN=Rabgap1 PE=1 SV=1;>sp|A2AWA9-2|RBGP1_MOUSE Isoform 2 of Rab GTPase-activating protein 1 OS=Mus musculus GN=Rabgap1;>tr|A2AWA7|A2AWA7_MOUSE Rab GTPase-activating protein 1 (Fragment)	GENES: Rabgap1	6			1.0283e-106	11;7;6;4;1;1	11;7;6;4;1;1	11;7;6;4;1;1	11	11	11	2	2	3	2	1	2	0	4	3	4	1	2	0	0	0	0	0	0	0	0	1	0	0	0	2	2	3	2	1	2	0	4	3	4	1
A2AWF8;Q64455;A2AWF9;E9Q4S7	A2AWF8;Q64455;A2AWF9;E9Q4S7	Receptor-type tyrosine-protein phosphatase eta	>tr|A2AWF8|A2AWF8_MOUSE Receptor-type tyrosine-protein phosphatase eta OS=Mus musculus GN=Ptprj PE=4 SV=1;>sp|Q64455|PTPRJ_MOUSE Receptor-type tyrosine-protein phosphatase eta OS=Mus musculus GN=Ptprj PE=1 SV=2;>tr|A2AWF9|A2AWF9_MOUSE Receptor-type tyrosin	GENES: Ptprj	4			2.4566e-89	12;12;12;12	12;12;12;12	12;12;12;12	12	12	12	3	4	5	3	3	5	0	0	5	5	0	2	0	0	0	0	0	0	0	0	0	0	0	0	3	4	5	3	3	5	0	0	5	5	0
P59326;A2AWN8	P59326;A2AWN8	YTH domain family protein 1	>sp|P59326|YTHD1_MOUSE YTH domain-containing family protein 1 OS=Mus musculus GN=Ythdf1 PE=2 SV=1;>tr|A2AWN8|A2AWN8_MOUSE YTH domain family 1, isoform CRA_a OS=Mus musculus GN=Ythdf1 PE=4 SV=1	GENES: Ythdf1	2			2.2805e-75	4;4	1;1	1;1	4	1	1	4	1	3	2	1	1	1	0	2	2	1	0	0	0	0	0	0	0	0	0	0	1	0	0	1	0	1	1	0	0	1	0	1	1	1
A2AWP8-5;A2AWP6;A2AWP8-3;A2AWP8-2;A2AWP8-4;A2AWP8;F6S3V7	A2AWP8-5;A2AWP6;A2AWP8-3;A2AWP8-2;A2AWP8-4;A2AWP8;F6S3V7	Rho guanine nucleotide exchange factor 10-like protein	>sp|A2AWP8-5|ARGAL_MOUSE Isoform 5 of Rho guanine nucleotide exchange factor 10-like protein OS=Mus musculus GN=Arhgef10l;>tr|A2AWP6|A2AWP6_MOUSE Rho guanine nucleotide exchange factor 10-like protein OS=Mus musculus GN=Arhgef10l PE=4 SV=1;>sp|A2AWP8-3|ARG	GENES: Arhgef10l	7			4.0144e-65	3;3;3;3;3;3;2	3;3;3;3;3;3;2	3;3;3;3;3;3;2	3	3	3	0	1	0	0	0	0	0	0	0	3	0	0	0	0	0	0	0	0	0	0	0	0	0	0	0	1	0	0	0	0	0	0	0	3	0
A2AWT6;P25976-2;A2AWT7;A2AWT5;P25976;E9Q4A8;G3UZW9	A2AWT6;P25976-2;A2AWT7;A2AWT5;P25976	Nucleolar transcription factor 1	>tr|A2AWT6|A2AWT6_MOUSE Nucleolar transcription factor 1 OS=Mus musculus GN=Ubtf PE=4 SV=1;>sp|P25976-2|UBF1_MOUSE Isoform UBF2 of Nucleolar transcription factor 1 OS=Mus musculus GN=Ubtf;>tr|A2AWT7|A2AWT7_MOUSE Nucleolar transcription factor 1 OS=Mus musc	GENES: Ubtf	7			2.0038e-204	10;10;10;10;10;2;1	10;10;10;10;10;2;1	10;10;10;10;10;2;1	10	10	10	4	5	5	0	6	4	0	4	8	4	3	5	0	0	0	0	0	0	0	0	0	0	0	0	4	5	5	0	6	4	0	4	8	4	3
A2BDX0;Q9Z103	A2BDX0;Q9Z103	Activity-dependent neuroprotector homeobox protein	>tr|A2BDX0|A2BDX0_MOUSE Activity-dependent neuroprotector homeobox protein OS=Mus musculus GN=Adnp PE=1 SV=1;>sp|Q9Z103|ADNP_MOUSE Activity-dependent neuroprotector homeobox protein OS=Mus musculus GN=Adnp PE=1 SV=1	GENES: Adnp	2			1.0863e-28	5;4	5;4	5;4	5	5	5	2	0	0	1	1	0	0	1	3	1	1	1	0	0	0	0	0	0	0	0	0	0	0	0	2	0	0	1	1	0	0	1	3	1	1
D6RGN8;A2BE19;L7N468;A2BE20	D6RGN8;A2BE19;L7N468;A2BE20		>tr|D6RGN8|D6RGN8_MOUSE Protein Gm14306 OS=Mus musculus GN=Gm14306 PE=4 SV=1;>tr|A2BE19|A2BE19_MOUSE Novel KRAB box and zinc finger, C2H2 type domain containing protein OS=Mus musculus GN=Gm8923 PE=4 SV=1;>tr|L7N468|L7N468_MOUSE Protein Gm8923 OS=Mus muscu	GENES: Gm14306;668009;Gm8923	4			0.019297	1;1;1;1	1;1;1;1	1;1;1;1	1	1	1	0	0	0	0	0	0	0	0	0	0	0	0	0	0	0	1	0	0	0	0	0	0	0	0	0	0	0	0	0	0	0	0	0	0	0
A2BE28-2;A2BE28	A2BE28-2;A2BE28	Ribosomal biogenesis protein LAS1L	>sp|A2BE28-2|LAS1L_MOUSE Isoform 2 of Ribosomal biogenesis protein LAS1L OS=Mus musculus GN=Las1l;>sp|A2BE28|LAS1L_MOUSE Ribosomal biogenesis protein LAS1L OS=Mus musculus GN=Las1l PE=1 SV=1	GENES: Las1l	2			0	10;10	10;10	10;10	10	10	10	0	0	1	0	2	3	0	1	7	1	0	2	0	0	0	0	0	0	0	0	0	0	0	0	0	0	1	0	2	3	0	1	7	1	0
A2BGI8;Q9D868-2;A2BGI9;Q9D868	A2BGI8;Q9D868-2;A2BGI9;Q9D868	Peptidyl-prolyl cis-trans isomerase H	>tr|A2BGI8|A2BGI8_MOUSE Peptidyl-prolyl cis-trans isomerase (Fragment) OS=Mus musculus GN=Ppih PE=3 SV=1;>sp|Q9D868-2|PPIH_MOUSE Isoform 2 of Peptidyl-prolyl cis-trans isomerase H OS=Mus musculus GN=Ppih;>tr|A2BGI9|A2BGI9_MOUSE Peptidyl-prolyl cis-trans is	GENES: Ppih	4			9.0103e-10	3;3;2;2	3;3;2;2	3;3;2;2	3	3	3	0	0	0	0	0	1	1	0	1	0	0	0	2	0	1	2	0	1	0	1	1	1	1	0	0	0	0	0	0	1	1	0	1	0	0
A2BIE1	A2BIE1		>tr|A2BIE1|A2BIE1_MOUSE Protein Qser1 OS=Mus musculus GN=Qser1 PE=4 SV=2	GENES: Qser1	1			3.9727e-06	2	2	2	2	2	2	0	0	0	1	1	0	0	0	0	0	0	0	0	0	0	0	0	0	0	0	0	0	1	0	0	0	0	1	1	0	0	0	0	0	0
A2CES4;Q9CQI7	A2CES4;Q9CQI7	U2 small nuclear ribonucleoprotein B	>tr|A2CES4|A2CES4_MOUSE U2 small nuclear ribonucleoprotein B (Fragment) OS=Mus musculus GN=Snrpb2 PE=1 SV=1;>sp|Q9CQI7|RU2B_MOUSE U2 small nuclear ribonucleoprotein B OS=Mus musculus GN=Snrpb2 PE=1 SV=1	GENES: Snrpb2	2			1.4999e-71	4;4	3;3	3;3	4	3	3	0	0	0	0	0	2	0	0	1	1	0	0	1	1	1	2	0	0	0	0	0	0	0	0	0	0	0	0	0	1	0	0	0	1	0
A2CG24;Q3V0M8	A2CG24;Q3V0M8		>tr|A2CG24|A2CG24_MOUSE Protein BC051142 OS=Mus musculus GN=BC051142 PE=4 SV=1;>tr|Q3V0M8|Q3V0M8_MOUSE Protein BC051142 OS=Mus musculus GN=BC051142 PE=2 SV=1	GENES: BC051142	2			0.00042398	1;1	1;1	1;1	1	1	1	0	0	1	0	1	0	1	1	1	1	1	0	0	1	0	0	0	0	0	0	0	0	0	0	0	0	1	0	1	0	1	1	1	1	1
A2RSY6;A2RSY6-2;A2RSY6-3	A2RSY6;A2RSY6-2	TRMT1-like protein	>sp|A2RSY6|TRM1L_MOUSE TRMT1-like protein OS=Mus musculus GN=Trmt1l PE=2 SV=1;>sp|A2RSY6-2|TRM1L_MOUSE Isoform 2 of TRMT1-like protein OS=Mus musculus GN=Trmt1l	GENES: Trmt1l	3			0	16;14;3	16;14;3	16;14;3	16	16	16	1	2	2	4	7	3	8	4	12	8	6	4	0	0	0	0	0	0	0	0	0	0	0	0	1	2	2	4	7	3	8	4	12	8	6
A2RTH5	A2RTH5		>tr|A2RTH5|A2RTH5_MOUSE Leucine carboxyl methyltransferase 1 OS=Mus musculus GN=Lcmt1 PE=2 SV=1	GENES: Lcmt1	1			1.7593e-66	3	3	3	3	3	3	0	0	0	0	1	0	0	0	2	1	0	0	0	0	0	0	0	0	0	0	0	0	0	0	0	0	0	0	1	0	0	0	2	1	0
S4R1M5;A2RTL5;S4R265;S4R2L4	S4R1M5;A2RTL5;S4R265;S4R2L4	Arginine/serine-rich coiled-coil protein 2	>tr|S4R1M5|S4R1M5_MOUSE Arginine/serine-rich coiled-coil protein 2 OS=Mus musculus GN=Rsrc2 PE=4 SV=1;>sp|A2RTL5|RSRC2_MOUSE Arginine/serine-rich coiled-coil protein 2 OS=Mus musculus GN=Rsrc2 PE=2 SV=1;>tr|S4R265|S4R265_MOUSE Arginine/serine-rich coiled-c	GENES: Rsrc2	4			4.2312e-19	1;1;1;1	1;1;1;1	1;1;1;1	1	1	1	1	0	0	0	0	0	0	0	0	0	0	0	0	0	0	0	0	0	0	0	0	0	0	0	1	0	0	0	0	0	0	0	0	0	0
G8JL40;Q6ZQ88;A3KG93;F6ZC60;F6Z4I3	G8JL40;Q6ZQ88;A3KG93	Lysine-specific histone demethylase 1A	>tr|G8JL40|G8JL40_MOUSE Lysine-specific histone demethylase 1A (Fragment) OS=Mus musculus GN=Kdm1a PE=1 SV=1;>sp|Q6ZQ88|KDM1A_MOUSE Lysine-specific histone demethylase 1A OS=Mus musculus GN=Kdm1a PE=1 SV=2;>tr|A3KG93|A3KG93_MOUSE Lysine-specific histone de	GENES: Kdm1a	5			1.7026e-89	8;8;8;2;2	8;8;8;2;2	8;8;8;2;2	8	8	8	0	0	0	0	2	1	0	5	4	5	1	2	0	0	0	0	0	0	0	0	0	0	0	0	0	0	0	0	2	1	0	5	4	5	1
A3KGB4	A3KGB4	TBC1 domain family member 8B	>sp|A3KGB4|TBC8B_MOUSE TBC1 domain family member 8B OS=Mus musculus GN=Tbc1d8b PE=2 SV=1	GENES: Tbc1d8b	1			4.8164e-06	3	3	3	3	3	3	0	0	0	0	0	0	0	1	0	3	0	0	0	0	0	0	0	0	0	0	0	0	0	0	0	0	0	0	0	0	0	1	0	3	0
E9PYI3;A3KGF7;A3KGF7-4;A3KGF7-2;A3KGF7-3	E9PYI3;A3KGF7;A3KGF7-4;A3KGF7-2;A3KGF7-3	1-phosphatidylinositol 4,5-bisphosphate phosphodiesterase beta-2	>tr|E9PYI3|E9PYI3_MOUSE Phosphoinositide phospholipase C OS=Mus musculus GN=Plcb2 PE=4 SV=1;>sp|A3KGF7|PLCB2_MOUSE 1-phosphatidylinositol 4,5-bisphosphate phosphodiesterase beta-2 OS=Mus musculus GN=Plcb2 PE=2 SV=1;>sp|A3KGF7-4|PLCB2_MOUSE Isoform 4 of 1-p	GENES: Plcb2	5			4.8637e-23	4;4;2;2;2	4;4;2;2;2	4;4;2;2;2	4	4	4	0	0	0	1	2	0	0	0	2	2	0	0	0	0	0	0	0	0	0	0	0	0	0	0	0	0	0	1	2	0	0	0	2	2	0
F7CGP0;A3KGS3;A3KGS3-2	F7CGP0;A3KGS3;A3KGS3-2	Ral GTPase-activating protein subunit alpha-2	>tr|F7CGP0|F7CGP0_MOUSE Ral GTPase-activating protein subunit alpha-2 (Fragment) OS=Mus musculus GN=Ralgapa2 PE=1 SV=1;>sp|A3KGS3|RGPA2_MOUSE Ral GTPase-activating protein subunit alpha-2 OS=Mus musculus GN=Ralgapa2 PE=1 SV=2;>sp|A3KGS3-2|RGPA2_MOUSE Isofo	GENES: Ralgapa2	3			1.1417e-36	5;5;4	5;5;4	5;5;4	5	5	5	2	2	0	1	1	3	0	0	1	1	0	0	0	0	0	0	0	0	0	0	0	0	0	0	2	2	0	1	1	3	0	0	1	1	0
S4R2J2;S4R2L5;A3KGT0;A3KGT2;V9GX43;S4R2U7;Q9Z0H4-11;S4R1S7;E9QA47;Q9Z0H4-7;Q9Z0H4-5;Q9Z0H4-4;Q9Z0H4;Q9Z0H4-8;Q9Z0H4-2;Q9Z0H4-6;Q9Z0H4-9	S4R2J2;S4R2L5;A3KGT0;A3KGT2;V9GX43;S4R2U7;Q9Z0H4-11;S4R1S7;E9QA47;Q9Z0H4-7;Q9Z0H4-5;Q9Z0H4-4;Q9Z0H4;Q9Z0H4-8;Q9Z0H4-2;Q9Z0H4-6;Q9Z0H4-9	CUGBP Elav-like family member 2	>tr|S4R2J2|S4R2J2_MOUSE CUGBP Elav-like family member 2 (Fragment) OS=Mus musculus GN=Celf2 PE=4 SV=1;>tr|S4R2L5|S4R2L5_MOUSE CUGBP Elav-like family member 2 (Fragment) OS=Mus musculus GN=Celf2 PE=4 SV=1;>tr|A3KGT0|A3KGT0_MOUSE CUGBP Elav-like family membe	GENES: Celf2	17			7.8678e-11	3;3;3;3;3;3;3;3;3;3;3;3;3;3;3;3;3	3;3;3;3;3;3;3;3;3;3;3;3;3;3;3;3;3	3;3;3;3;3;3;3;3;3;3;3;3;3;3;3;3;3	3	3	3	0	0	0	0	0	0	2	0	0	1	0	0	0	0	0	0	0	0	0	0	0	0	0	0	0	0	0	0	0	0	2	0	0	1	0
A3KGU7	A3KGU7		>tr|A3KGU7|A3KGU7_MOUSE Spectrin alpha chain, non-erythrocytic 1 OS=Mus musculus GN=Sptan1 PE=1 SV=1	GENES: Sptan1	1			0	97	1	0	97	1	0	40	34	39	42	65	47	31	1	30	24	7	23	0	0	0	1	0	0	0	0	0	0	0	0	0	0	1	1	1	0	0	0	0	0	0
Q7M6W1;A3QM89;Q8K0T0	Q7M6W1;A3QM89;Q8K0T0	Reticulon-1	>tr|Q7M6W1|Q7M6W1_MOUSE Reticulon OS=Mus musculus GN=Rtn1 PE=2 SV=1;>tr|A3QM89|A3QM89_MOUSE Reticulon (Fragment) OS=Mus musculus GN=Rtn1 PE=4 SV=1;>sp|Q8K0T0|RTN1_MOUSE Reticulon-1 OS=Mus musculus GN=Rtn1 PE=1 SV=1	GENES: Rtn1	3			5.7845e-06	2;2;2	2;2;2	2;2;2	2	2	2	2	2	1	0	1	1	1	2	1	1	0	0	1	0	1	0	0	0	0	0	0	0	0	0	2	2	1	0	1	1	1	2	1	1	0
A6H5Z3;A6H5Z3-2;E0CXR2;E0CY34	A6H5Z3;A6H5Z3-2	Exocyst complex component 6B	>sp|A6H5Z3|EXC6B_MOUSE Exocyst complex component 6B OS=Mus musculus GN=Exoc6b PE=2 SV=1;>sp|A6H5Z3-2|EXC6B_MOUSE Isoform 2 of Exocyst complex component 6B OS=Mus musculus GN=Exoc6b	GENES: Exoc6b	4			4.4582e-75	11;10;3;1	11;10;3;1	11;10;3;1	11	11	11	1	0	0	0	0	1	1	3	8	3	2	3	0	0	0	0	0	0	0	0	0	0	0	0	1	0	0	0	0	1	1	3	8	3	2
A6H8H2;A6H8H2-2;E9Q449	A6H8H2;A6H8H2-2;E9Q449	DENN domain-containing protein 4C	>sp|A6H8H2|DEN4C_MOUSE DENN domain-containing protein 4C OS=Mus musculus GN=Dennd4c PE=1 SV=1;>sp|A6H8H2-2|DEN4C_MOUSE Isoform 2 of DENN domain-containing protein 4C OS=Mus musculus GN=Dennd4c;>tr|E9Q449|E9Q449_MOUSE DENN domain-containing protein 4C OS=Mu	GENES: Dennd4c	3			2.0988e-193	26;26;22	26;26;22	26;26;22	26	26	26	18	13	6	8	2	7	1	0	5	6	4	3	0	0	0	0	0	0	0	0	0	0	0	0	18	13	6	8	2	7	1	0	5	6	4
A6X8Z5	A6X8Z5	Rho GTPase-activating protein 31	>sp|A6X8Z5|RHG31_MOUSE Rho GTPase-activating protein 31 OS=Mus musculus GN=Arhgap31 PE=1 SV=1	GENES: Arhgap31	1			1.0966e-10	1	1	1	1	1	1	1	0	0	1	1	1	0	0	1	1	0	0	0	0	0	0	0	0	0	0	0	0	0	0	1	0	0	1	1	1	0	0	1	1	0
A6X919;A6X919-2	A6X919;A6X919-2	Probable C-mannosyltransferase DPY19L1	>sp|A6X919|D19L1_MOUSE Probable C-mannosyltransferase DPY19L1 OS=Mus musculus GN=Dpy19l1 PE=2 SV=1;>sp|A6X919-2|D19L1_MOUSE Isoform 2 of Probable C-mannosyltransferase DPY19L1 OS=Mus musculus GN=Dpy19l1	GENES: Dpy19l1	2			1.3114e-38	2;1	2;1	2;1	2	2	2	0	1	0	0	0	0	0	0	0	0	0	1	0	0	0	0	0	0	0	0	0	0	0	0	0	1	0	0	0	0	0	0	0	0	0
A6ZI44;Q9CPQ9;A6ZI46;D3YV98;A6ZI47;Q91Y97	A6ZI44;Q9CPQ9;A6ZI46	Fructose-bisphosphate aldolase	>tr|A6ZI44|A6ZI44_MOUSE Fructose-bisphosphate aldolase OS=Mus musculus GN=Aldoa PE=2 SV=1;>tr|Q9CPQ9|Q9CPQ9_MOUSE Fructose-bisphosphate aldolase OS=Mus musculus GN=Aldoart1 PE=2 SV=1;>tr|A6ZI46|A6ZI46_MOUSE Fructose-bisphosphate aldolase OS=Mus musculus GN	GENES: Aldoa;Aldoart1	6			0	37;23;23;15;13;1	1;0;0;1;0;0	1;0;0;1;0;0	37	1	1	25	24	24	23	30	31	32	26	27	29	25	9	28	25	25	28	18	26	27	24	23	22	23	23	0	0	0	0	0	0	0	0	0	1	0
M9MMJ5;B2ZEZ5;A7XUX6-3;A7XUX6-2;A7XUX6	M9MMJ5;B2ZEZ5;A7XUX6-3;A7XUX6-2;A7XUX6	Selection and upkeep of intraepithelial T-cells protein 2	>tr|M9MMJ5|M9MMJ5_MOUSE Selection and upkeep of intraepithelial T-cells protein 2 OS=Mus musculus GN=Skint2 PE=4 SV=1;>tr|B2ZEZ5|B2ZEZ5_MOUSE Selection and upkeep of intraepithelial T-cells protein 2 OS=Mus musculus GN=Skint2 PE=2 SV=1;>sp|A7XUX6-3|SKIT2_M	GENES: Skint2	5			0.0012575	1;1;1;1;1	1;1;1;1;1	1;1;1;1;1	1	1	1	0	1	1	1	1	1	1	1	0	1	0	0	0	0	0	0	0	0	0	0	0	0	0	1	0	1	1	1	1	1	1	1	0	1	0
A8C756;A8C756-2;A8C756-3	A8C756;A8C756-2	Thyroid adenoma-associated protein homolog	>sp|A8C756|THADA_MOUSE Thyroid adenoma-associated protein homolog OS=Mus musculus GN=Thada PE=2 SV=1;>sp|A8C756-2|THADA_MOUSE Isoform 2 of Thyroid adenoma-associated protein homolog OS=Mus musculus GN=Thada	GENES: Thada	3			3.8047e-09	4;2;1	4;2;1	4;2;1	4	4	4	0	1	0	0	1	0	1	0	1	0	0	0	0	0	0	0	0	0	0	0	0	0	0	0	0	1	0	0	1	0	1	0	1	0	0
A8Y5E9;Q505B7-2;B2KGA7;Q505B7	A8Y5E9;Q505B7-2;B2KGA7;Q505B7	Protein archease	>tr|A8Y5E9|A8Y5E9_MOUSE Protein archease OS=Mus musculus GN=Zbtb8os PE=4 SV=1;>sp|Q505B7-2|ARCH_MOUSE Isoform 2 of Protein archease OS=Mus musculus GN=Zbtb8os;>tr|B2KGA7|B2KGA7_MOUSE Protein archease OS=Mus musculus GN=Zbtb8os PE=4 SV=1;>sp|Q505B7|ARCH_MOU	GENES: Zbtb8os	4			6.563e-67	2;2;2;2	2;2;2;2	2;2;2;2	2	2	2	0	0	0	0	2	2	1	0	1	1	0	0	0	0	0	0	0	0	0	0	0	0	0	0	0	0	0	0	2	2	1	0	1	1	0
O70562;G5E8D1;O70558;O70555;O70554;A9JTY7;O70559	O70562;G5E8D1;O70558;O70555;O70554;A9JTY7;O70559	Small proline-rich protein 2K;Small proline-rich protein 2G;Small proline-rich protein 2D;Small proline-rich protein 2B;Small proline-rich protein 2H	>sp|O70562|SPR2K_MOUSE Small proline-rich protein 2K OS=Mus musculus GN=Sprr2k PE=2 SV=1;>tr|G5E8D1|G5E8D1_MOUSE Small proline-rich protein 2K OS=Mus musculus GN=Sprr2k PE=4 SV=1;>sp|O70558|SPR2G_MOUSE Small proline-rich protein 2G OS=Mus musculus GN=Sprr2	GENES: Sprr2k;Sprr2g;Sprr2d;Sprr2b;Sprr2h	7			0.00086412	1;1;1;1;1;1;1	1;1;1;1;1;1;1	1;1;1;1;1;1;1	1	1	1	0	1	1	0	0	0	0	0	0	0	0	0	0	0	0	0	1	1	1	1	1	1	1	1	0	1	1	0	0	0	0	0	0	0	0
A9Z1V5;F7D0T1	A9Z1V5;F7D0T1	von Willebrand factor A domain-containing protein 5B1	>sp|A9Z1V5|VW5B1_MOUSE von Willebrand factor A domain-containing protein 5B1 OS=Mus musculus GN=Vwa5b1 PE=2 SV=1;>tr|F7D0T1|F7D0T1_MOUSE von Willebrand factor A domain-containing protein 5B1 (Fragment) OS=Mus musculus GN=Vwa5b1 PE=4 SV=1	GENES: Vwa5b1	2			5.3729e-06	2;1	2;1	2;1	2	2	2	1	0	0	0	0	0	1	0	0	0	0	0	0	0	0	0	0	0	0	0	0	0	0	0	1	0	0	0	0	0	1	0	0	0	0
H3BJY1;H3BJ78;H3BKF4;H3BIZ8;B0QZP8;O55101	H3BJY1;H3BJ78;H3BKF4;H3BIZ8;B0QZP8;O55101	Synaptogyrin-2	>tr|H3BJY1|H3BJY1_MOUSE Synaptogyrin-2 OS=Mus musculus GN=Syngr2 PE=4 SV=1;>tr|H3BJ78|H3BJ78_MOUSE Synaptogyrin-2 (Fragment) OS=Mus musculus GN=Syngr2 PE=4 SV=1;>tr|H3BKF4|H3BKF4_MOUSE Protein Gm20708 OS=Mus musculus GN=Gm20708 PE=4 SV=1;>tr|H3BIZ8|H3BIZ8_	GENES: Syngr2;Gm20708	6			2.9073e-06	1;1;1;1;1;1	1;1;1;1;1;1	1;1;1;1;1;1	1	1	1	1	1	1	1	1	1	1	1	0	0	0	0	0	0	0	0	0	0	0	0	0	0	0	0	1	1	1	1	1	1	1	1	0	0	0
B0R030;O09044;Q9D3L3;B0R029;E9Q8A1	B0R030;O09044;Q9D3L3;B0R029;E9Q8A1	Synaptosomal-associated protein 23;Synaptosomal-associated protein	>tr|B0R030|B0R030_MOUSE Synaptosomal-associated protein (Fragment) OS=Mus musculus GN=Snap23 PE=1 SV=2;>sp|O09044|SNP23_MOUSE Synaptosomal-associated protein 23 OS=Mus musculus GN=Snap23 PE=1 SV=1;>tr|Q9D3L3|Q9D3L3_MOUSE Synaptosomal-associated protein OS=	GENES: Snap23	5			1.032e-40	3;3;3;2;2	3;3;3;2;2	3;3;3;2;2	3	3	3	1	2	1	0	0	0	0	0	2	0	0	0	0	0	0	0	0	0	0	0	0	0	0	0	1	2	1	0	0	0	0	0	2	0	0
B0R091;P61022	B0R091;P61022	Calcineurin B homologous protein 1	>tr|B0R091|B0R091_MOUSE Calcineurin B homologous protein 1 OS=Mus musculus GN=Chp1 PE=4 SV=1;>sp|P61022|CHP1_MOUSE Calcineurin B homologous protein 1 OS=Mus musculus GN=Chp1 PE=1 SV=2	GENES: Chp1	2			0.00032877	1;1	1;1	1;1	1	1	1	0	0	0	0	0	0	1	0	1	0	0	0	0	0	0	0	0	0	0	0	0	0	0	0	0	0	0	0	0	0	1	0	1	0	0
Q9Z2R6;B1AQD9	Q9Z2R6;B1AQD9	Protein unc-119 homolog A	>sp|Q9Z2R6|U119A_MOUSE Protein unc-119 homolog A OS=Mus musculus GN=Unc119 PE=1 SV=1;>tr|B1AQD9|B1AQD9_MOUSE Protein unc-119 homolog A OS=Mus musculus GN=Unc119 PE=1 SV=1	GENES: Unc119	2			2.2698e-10	2;2	2;2	2;2	2	2	2	0	0	0	0	0	1	1	1	0	0	0	0	0	0	0	0	0	0	0	0	0	0	0	0	0	0	0	0	0	1	1	1	0	0	0
Q9D7X3;B1AQF4;H3BKL8;Q3V2Y9;H3BKD1	Q9D7X3;B1AQF4;H3BKL8;Q3V2Y9	Dual specificity protein phosphatase 3	>sp|Q9D7X3|DUS3_MOUSE Dual specificity protein phosphatase 3 OS=Mus musculus GN=Dusp3 PE=1 SV=1;>tr|B1AQF4|B1AQF4_MOUSE Dual-specificity protein phosphatase 3 OS=Mus musculus GN=Dusp3 PE=4 SV=1;>tr|H3BKL8|H3BKL8_MOUSE Dual-specificity protein phosphatase 3	GENES: Dusp3	5			6.5655e-179	7;7;5;4;3	7;7;5;4;3	7;7;5;4;3	7	7	7	1	4	3	2	3	6	4	3	6	4	5	0	5	4	2	6	0	3	2	0	1	0	0	0	1	4	3	2	3	6	4	3	6	4	5
O08573-2;B1AQR8;O08573;G3X9T7	O08573-2;B1AQR8;O08573;G3X9T7	Galectin-9	>sp|O08573-2|LEG9_MOUSE Isoform Short of Galectin-9 OS=Mus musculus GN=Lgals9;>tr|B1AQR8|B1AQR8_MOUSE Galectin OS=Mus musculus GN=Lgals9 PE=4 SV=1;>sp|O08573|LEG9_MOUSE Galectin-9 OS=Mus musculus GN=Lgals9 PE=1 SV=1;>tr|G3X9T7|G3X9T7_MOUSE Galectin OS=Mus	GENES: Lgals9	4			1.2243e-67	5;5;5;5	5;5;5;5	5;5;5;5	5	5	5	1	0	2	0	0	0	0	0	0	1	0	0	1	2	3	2	0	0	2	0	1	1	0	1	1	0	2	0	0	0	0	0	0	1	0
Q8CHH9;Q8CHH9-2;B1AQY9;B1AQZ0;B7ZC46;E0CYM4	Q8CHH9;Q8CHH9-2;B1AQY9;B1AQZ0;B7ZC46	Septin-8	>sp|Q8CHH9|SEPT8_MOUSE Septin-8 OS=Mus musculus GN=Sept8 PE=1 SV=4;>sp|Q8CHH9-2|SEPT8_MOUSE Isoform 2 of Septin-8 OS=Mus musculus GN=Sept8;>tr|B1AQY9|B1AQY9_MOUSE Septin-8 OS=Mus musculus GN=Sept8 PE=1 SV=1;>tr|B1AQZ0|B1AQZ0_MOUSE Septin-8 OS=Mus musculus	GENES: Sept8	6			3.5756e-137	11;11;11;11;10;1	9;9;9;9;8;1	9;9;9;9;8;1	11	9	9	2	2	2	0	4	3	6	3	3	4	1	0	1	0	0	2	0	0	0	0	0	0	0	0	2	2	2	0	4	3	5	3	3	3	1
Q3TET1;Q3UI47;P28741;B1AQZ2;B1AQZ5;F6V6Z9	Q3TET1;Q3UI47;P28741;B1AQZ2;B1AQZ5	Kinesin-like protein KIF3A	>tr|Q3TET1|Q3TET1_MOUSE Kinesin-like protein KIF3A OS=Mus musculus GN=Kif3a PE=1 SV=1;>tr|Q3UI47|Q3UI47_MOUSE Kinesin family member 3A, isoform CRA_b OS=Mus musculus GN=Kif3a PE=1 SV=1;>sp|P28741|KIF3A_MOUSE Kinesin-like protein KIF3A OS=Mus musculus GN=Ki	GENES: Kif3a	6			3.5055e-71	4;4;4;4;2;1	4;4;4;4;2;1	4;4;4;4;2;1	4	4	4	0	1	0	0	1	0	0	0	2	3	1	1	0	0	0	0	0	0	0	0	0	0	0	0	0	1	0	0	1	0	0	0	2	3	1
F7C528;E9Q614;B1AR17;F6V4V3	F7C528;E9Q614;B1AR17		>tr|F7C528|F7C528_MOUSE Protein Chd3 (Fragment) OS=Mus musculus GN=Chd3 PE=4 SV=1;>tr|E9Q614|E9Q614_MOUSE Protein Chd3 OS=Mus musculus GN=Chd3 PE=4 SV=1;>tr|B1AR17|B1AR17_MOUSE Protein Chd3 OS=Mus musculus GN=Chd3 PE=4 SV=1	GENES: Chd3	4			1.8394e-276	17;17;17;4	2;2;2;1	1;1;1;0	17	2	1	10	10	10	9	7	6	2	1	11	7	2	6	0	0	0	0	0	0	0	0	0	0	0	0	0	0	0	0	0	0	0	0	1	0	0
B1AR50;Q9DCD6	B1AR50;Q9DCD6	Gamma-aminobutyric acid receptor-associated protein	>tr|B1AR50|B1AR50_MOUSE Gamma-aminobutyric acid receptor-associated protein OS=Mus musculus GN=Gabarap PE=3 SV=1;>sp|Q9DCD6|GBRAP_MOUSE Gamma-aminobutyric acid receptor-associated protein OS=Mus musculus GN=Gabarap PE=1 SV=2	GENES: Gabarap	2			1.4991e-11	2;2	2;2	1;1	2	2	1	0	0	0	0	2	2	2	1	0	0	0	0	2	0	0	1	1	1	1	0	0	1	0	0	0	0	0	0	2	2	2	1	0	0	0
B1AR51;F7DC70	B1AR51		>tr|B1AR51|B1AR51_MOUSE Dynein, axonemal, heavy chain 9 OS=Mus musculus GN=Dnah9 PE=4 SV=1	GENES: Dnahc9	2			4.1889e-07	3;1	3;1	3;1	3	3	3	0	0	0	0	1	0	0	0	0	0	1	0	0	0	0	0	0	0	1	1	0	0	0	1	0	0	0	0	1	0	0	0	0	0	1
Q0VF62;Q8CCN5;B1AR74;B1AR76;F7CPM1;F7C0F2;B1B0B3;Q8CCN5-2	Q0VF62;Q8CCN5;B1AR74;B1AR76;F7CPM1;F7C0F2	Breast carcinoma-amplified sequence 3 homolog	>tr|Q0VF62|Q0VF62_MOUSE Bcas3 protein OS=Mus musculus GN=Bcas3 PE=1 SV=1;>sp|Q8CCN5|BCAS3_MOUSE Breast carcinoma-amplified sequence 3 homolog OS=Mus musculus GN=Bcas3 PE=1 SV=2;>tr|B1AR74|B1AR74_MOUSE Breast carcinoma-amplified sequence 3 homolog OS=Mus mu	GENES: Bcas3	8			2.9797e-13	4;4;4;3;3;3;1;1	4;4;4;3;3;3;1;1	4;4;4;3;3;3;1;1	4	4	4	0	1	0	0	0	0	0	0	0	2	0	0	0	1	1	0	1	1	1	1	1	1	1	1	0	1	0	0	0	0	0	0	0	2	0
B1ARD6;B1ARD8;F6RTS1	B1ARD6;B1ARD8		>tr|B1ARD6|B1ARD6_MOUSE Protein Slfn9 OS=Mus musculus GN=Slfn9 PE=4 SV=1;>tr|B1ARD8|B1ARD8_MOUSE Protein Slfn8 OS=Mus musculus GN=Slfn8 PE=4 SV=1	GENES: Slfn9;Slfn8	3			2.5096e-17	4;2;1	4;2;1	4;2;1	4	4	4	0	0	1	0	0	1	0	2	2	2	0	0	0	0	0	0	0	0	0	0	0	0	0	0	0	0	1	0	0	1	0	2	2	2	0
B1ARU4;E9PVY8;Q9QXZ0;E9QNP1;Q9QXZ0-3;Q9QXZ0-2;Q9QXZ0-4;F6Q750;F6XCT0;F6SHS0	B1ARU4;E9PVY8;Q9QXZ0;E9QNP1;Q9QXZ0-3;Q9QXZ0-2;Q9QXZ0-4;F6Q750	Microtubule-actin cross-linking factor 1	>tr|B1ARU4|B1ARU4_MOUSE Microtubule-actin cross-linking factor 1 OS=Mus musculus GN=Macf1 PE=1 SV=1;>tr|E9PVY8|E9PVY8_MOUSE Microtubule-actin cross-linking factor 1 OS=Mus musculus GN=Macf1 PE=1 SV=2;>sp|Q9QXZ0|MACF1_MOUSE Microtubule-actin cross-linking f	GENES: Macf1	10			0	214;214;209;174;173;173;171;157;56;54	213;213;208;174;173;173;171;157;56;54	0;0;0;0;0;0;0;0;0;0	214	213	0	75	86	73	73	92	61	24	61	117	130	46	63	1	0	1	1	0	0	0	0	0	0	1	0	75	86	73	73	91	60	23	61	116	129	46
B1ARW4;Q99LY9	B1ARW4;Q99LY9	NADH dehydrogenase [ubiquinone] iron-sulfur protein 5;NADH dehydrogenase [ubiquinone] iron-sulfur protein 5, N-terminally processed	>tr|B1ARW4|B1ARW4_MOUSE NADH dehydrogenase [ubiquinone] iron-sulfur protein 5 (Fragment) OS=Mus musculus GN=Ndufs5 PE=4 SV=1;>sp|Q99LY9|NDUS5_MOUSE NADH dehydrogenase [ubiquinone] iron-sulfur protein 5 OS=Mus musculus GN=Ndufs5 PE=1 SV=3	GENES: Ndufs5	2			9.1183e-55	3;3	3;3	3;3	3	3	3	0	1	1	0	2	3	2	3	1	1	0	0	0	0	0	0	0	0	0	0	0	0	0	0	0	1	1	0	2	3	2	3	1	1	0
B1ASP2;P52332	B1ASP2;P52332	Tyrosine-protein kinase;Tyrosine-protein kinase JAK1	>tr|B1ASP2|B1ASP2_MOUSE Tyrosine-protein kinase OS=Mus musculus GN=Jak1 PE=3 SV=1;>sp|P52332|JAK1_MOUSE Tyrosine-protein kinase JAK1 OS=Mus musculus GN=Jak1 PE=1 SV=1	GENES: Jak1	2			2.2533e-288	25;23	25;23	23;21	25	25	23	0	2	2	3	11	9	4	12	12	9	5	1	0	0	0	0	0	0	0	0	0	0	0	0	0	2	2	3	11	9	4	12	12	9	5
B1ASW5;Q5NCF2	B1ASW5;Q5NCF2	Trafficking protein particle complex subunit 1	>tr|B1ASW5|B1ASW5_MOUSE Trafficking protein particle complex 1, isoform CRA_a OS=Mus musculus GN=Trappc1 PE=4 SV=1;>sp|Q5NCF2|TPPC1_MOUSE Trafficking protein particle complex subunit 1 OS=Mus musculus GN=Trappc1 PE=1 SV=1	GENES: Trappc1	2			5.3476e-20	1;1	1;1	1;1	1	1	1	0	0	1	0	1	1	1	0	0	0	0	0	0	0	0	0	0	0	0	0	0	0	0	0	0	0	1	0	1	1	1	0	0	0	0
Q64516-1;B1ASZ3;Q64516-2;Q64516	Q64516-1;B1ASZ3;Q64516-2;Q64516	Glycerol kinase	>sp|Q64516-1|GLPK_MOUSE Isoform 1 of Glycerol kinase OS=Mus musculus GN=Gk;>tr|B1ASZ3|B1ASZ3_MOUSE Glycerol kinase OS=Mus musculus GN=Gyk PE=3 SV=1;>sp|Q64516-2|GLPK_MOUSE Isoform 2 of Glycerol kinase OS=Mus musculus GN=Gk;>sp|Q64516|GLPK_MOUSE Glycerol ki	GENES: Gyk;Gk	4			2.3261e-10	3;3;3;3	3;3;3;3	2;2;2;2	3	3	2	0	0	0	0	0	0	0	0	1	3	1	0	0	0	0	0	0	0	0	0	0	0	0	0	0	0	0	0	0	0	0	0	1	3	1
Q9D0M1;B1AT82;B1AT84;B1AT83	Q9D0M1;B1AT82;B1AT84;B1AT83	Phosphoribosyl pyrophosphate synthase-associated protein 1	>sp|Q9D0M1|KPRA_MOUSE Phosphoribosyl pyrophosphate synthase-associated protein 1 OS=Mus musculus GN=Prpsap1 PE=1 SV=1;>tr|B1AT82|B1AT82_MOUSE MCG6846, isoform CRA_c OS=Mus musculus GN=Prpsap1 PE=1 SV=1;>tr|B1AT84|B1AT84_MOUSE Phosphoribosyl pyrophosphate s	GENES: Prpsap1	4			1.0218e-141	6;6;4;4	6;6;4;4	6;6;4;4	6	6	6	0	0	1	0	2	2	3	1	4	2	1	0	0	0	1	0	0	0	0	0	0	0	0	0	0	0	1	0	2	2	3	1	4	2	1
B1AT92;Q60631;Q60631-2;B1AT95	B1AT92;Q60631;Q60631-2	Growth factor receptor-bound protein 2	>tr|B1AT92|B1AT92_MOUSE Growth factor receptor-bound protein 2 OS=Mus musculus GN=Grb2 PE=4 SV=1;>sp|Q60631|GRB2_MOUSE Growth factor receptor-bound protein 2 OS=Mus musculus GN=Grb2 PE=1 SV=1;>sp|Q60631-2|GRB2_MOUSE Isoform 2 of Growth factor receptor-boun	GENES: Grb2	4			4.9609e-56	10;10;7;2	10;10;7;2	10;10;7;2	10	10	10	0	0	0	1	7	5	3	4	8	5	0	0	5	3	5	6	1	1	2	2	3	3	3	1	0	0	0	1	7	5	3	4	8	5	0
Q60787;B1ATD2;B1ATD1	Q60787;B1ATD2;B1ATD1	Lymphocyte cytosolic protein 2	>sp|Q60787|LCP2_MOUSE Lymphocyte cytosolic protein 2 OS=Mus musculus GN=Lcp2 PE=1 SV=2;>tr|B1ATD2|B1ATD2_MOUSE Lymphocyte cytosolic protein 2 OS=Mus musculus GN=Lcp2 PE=1 SV=1;>tr|B1ATD1|B1ATD1_MOUSE Lymphocyte cytosolic protein 2 OS=Mus musculus GN=Lcp2 P	GENES: Lcp2	3			6.9852e-112	7;7;6	7;7;6	7;7;6	7	7	7	4	4	3	1	0	0	0	0	3	1	2	0	0	0	0	0	0	0	0	0	0	0	0	0	4	4	3	1	0	0	0	0	3	1	2
B1ATD5;B1ATD4;R4GML8;Q8K296;Q8K296-2;M0QW74	B1ATD5;B1ATD4;R4GML8;Q8K296;Q8K296-2;M0QW74	Myotubularin-related protein 3	>tr|B1ATD5|B1ATD5_MOUSE MCG9626, isoform CRA_b OS=Mus musculus GN=Mtmr3 PE=1 SV=1;>tr|B1ATD4|B1ATD4_MOUSE Myotubularin-related protein 3 (Fragment) OS=Mus musculus GN=Mtmr3 PE=1 SV=1;>tr|R4GML8|R4GML8_MOUSE Myotubularin-related protein 3 (Fragment) OS=Mus	GENES: Mtmr3	6			7.8556e-40	6;6;6;6;4;4	6;6;6;6;4;4	6;6;6;6;4;4	6	6	6	0	0	1	0	0	0	0	0	4	2	0	0	0	0	0	0	0	0	0	0	0	0	0	0	0	0	1	0	0	0	0	0	4	2	0
P47740;B1AV77;B1ATI0;P47739	P47740;B1AV77;B1ATI0	Fatty aldehyde dehydrogenase	>sp|P47740|AL3A2_MOUSE Fatty aldehyde dehydrogenase OS=Mus musculus GN=Aldh3a2 PE=2 SV=2;>tr|B1AV77|B1AV77_MOUSE Aldehyde dehydrogenase OS=Mus musculus GN=Aldh3a2 PE=3 SV=1;>tr|B1ATI0|B1ATI0_MOUSE Aldehyde dehydrogenase OS=Mus musculus GN=Aldh3a2 PE=3 SV=1	GENES: Aldh3a2	4			2.574e-15	3;3;3;1	3;3;3;1	3;3;3;1	3	3	3	0	0	0	0	0	0	1	1	2	3	0	0	0	0	0	0	0	0	0	0	0	0	0	0	0	0	0	0	0	0	1	1	2	3	0
B1ATL6;P47809	B1ATL6;P47809	Dual specificity mitogen-activated protein kinase kinase 4	>tr|B1ATL6|B1ATL6_MOUSE Dual-specificity mitogen-activated protein kinase kinase 4 (Fragment) OS=Mus musculus GN=Map2k4 PE=4 SV=1;>sp|P47809|MP2K4_MOUSE Dual specificity mitogen-activated protein kinase kinase 4 OS=Mus musculus GN=Map2k4 PE=1 SV=2	GENES: Map2k4	2			0.00020586	1;1	1;1	1;1	1	1	1	0	1	1	0	0	0	0	0	0	0	0	0	0	0	0	0	0	0	0	0	0	0	0	0	0	1	1	0	0	0	0	0	0	0	0
B1ATP7;Q80Y81-2;Q80Y81;B1ATP9	B1ATP7;Q80Y81-2;Q80Y81	Zinc phosphodiesterase ELAC protein 2	>tr|B1ATP7|B1ATP7_MOUSE Zinc phosphodiesterase ELAC protein 2 OS=Mus musculus GN=Elac2 PE=1 SV=1;>sp|Q80Y81-2|RNZ2_MOUSE Isoform 2 of Zinc phosphodiesterase ELAC protein 2 OS=Mus musculus GN=Elac2;>sp|Q80Y81|RNZ2_MOUSE Zinc phosphodiesterase ELAC protein 2	GENES: Elac2	4			1.1616e-191	14;14;14;3	14;14;14;3	14;14;14;3	14	14	14	0	0	2	0	2	4	2	4	9	2	1	1	0	0	0	0	0	0	0	0	0	0	0	0	0	0	2	0	2	4	2	4	9	2	1
B1ATS4;Q64518-2;B1ATS5;Q64518-3;E9Q559;Q64518	B1ATS4;Q64518-2;B1ATS5;Q64518-3;E9Q559;Q64518	Sarcoplasmic/endoplasmic reticulum calcium ATPase 3	>tr|B1ATS4|B1ATS4_MOUSE Sarcoplasmic/endoplasmic reticulum calcium ATPase 3 OS=Mus musculus GN=Atp2a3 PE=3 SV=1;>sp|Q64518-2|AT2A3_MOUSE Isoform SERCA3A of Sarcoplasmic/endoplasmic reticulum calcium ATPase 3 OS=Mus musculus GN=Atp2a3;>tr|B1ATS5|B1ATS5_MOUS	GENES: Atp2a3	6			0	11;11;11;11;11;11	7;7;7;7;7;7	7;7;7;7;7;7	11	7	7	3	3	3	1	4	5	3	5	11	8	4	8	0	0	0	0	0	0	0	0	0	0	0	0	0	0	0	0	1	2	0	2	7	4	2
B1ATY9;B1ATZ0;B1ATZ1;Q99LI8;Q3UMA3	B1ATY9;B1ATZ0;B1ATZ1;Q99LI8;Q3UMA3	Hepatocyte growth factor-regulated tyrosine kinase substrate	>tr|B1ATY9|B1ATY9_MOUSE Hepatocyte growth factor-regulated tyrosine kinase substrate (Fragment) OS=Mus musculus GN=Hgs PE=1 SV=1;>tr|B1ATZ0|B1ATZ0_MOUSE Hepatocyte growth factor-regulated tyrosine kinase substrate OS=Mus musculus GN=Hgs PE=1 SV=1;>tr|B1ATZ	GENES: Hgs	5			0.00028544	1;1;1;1;1	1;1;1;1;1	1;1;1;1;1	1	1	1	0	0	0	0	1	1	0	0	0	0	0	0	0	0	0	0	0	0	0	0	0	0	0	0	0	0	0	0	1	1	0	0	0	0	0
B1AU25;Q9Z0X1	B1AU25;Q9Z0X1	Apoptosis-inducing factor 1, mitochondrial	>tr|B1AU25|B1AU25_MOUSE Apoptosis-inducing factor 1, mitochondrial OS=Mus musculus GN=Aifm1 PE=1 SV=1;>sp|Q9Z0X1|AIFM1_MOUSE Apoptosis-inducing factor 1, mitochondrial OS=Mus musculus GN=Aifm1 PE=1 SV=1	GENES: Aifm1	2			8.0996e-258	19;19	19;19	19;19	19	19	19	3	2	4	2	8	8	7	8	12	10	7	2	0	2	0	1	0	0	0	0	0	0	0	0	3	2	4	2	8	8	7	8	12	10	7
B1AU76;Q99MD9;B1AU75;Q99MD9-2	B1AU76;Q99MD9;B1AU75;Q99MD9-2	Nuclear autoantigenic sperm protein	>tr|B1AU76|B1AU76_MOUSE Nuclear autoantigenic sperm protein OS=Mus musculus GN=Nasp PE=4 SV=1;>sp|Q99MD9|NASP_MOUSE Nuclear autoantigenic sperm protein OS=Mus musculus GN=Nasp PE=1 SV=2;>tr|B1AU75|B1AU75_MOUSE Nuclear autoantigenic sperm protein OS=Mus mus	GENES: Nasp	4			5.7309e-196	14;14;14;11	14;14;14;11	14;14;14;11	14	14	14	10	9	8	8	1	0	1	1	8	4	3	0	1	1	0	1	0	0	0	0	0	0	0	0	10	9	8	8	1	0	1	1	8	4	3
G3UYM2;G3UXR9;B1AUR6-2;G8JL47;B1AUR6	G3UYM2;G3UXR9;B1AUR6-2;G8JL47;B1AUR6	Protein MMS22-like	>tr|G3UYM2|G3UYM2_MOUSE Protein MMS22-like (Fragment) OS=Mus musculus GN=Mms22l PE=4 SV=1;>tr|G3UXR9|G3UXR9_MOUSE Protein MMS22-like (Fragment) OS=Mus musculus GN=Mms22l PE=4 SV=1;>sp|B1AUR6-2|MMS22_MOUSE Isoform 2 of Protein MMS22-like OS=Mus musculus GN=	GENES: Mms22l	5			2.0527e-09	1;1;1;1;1	1;1;1;1;1	1;1;1;1;1	1	1	1	0	0	0	0	0	0	0	0	0	1	0	0	0	0	0	0	0	0	0	0	0	0	0	0	0	0	0	0	0	0	0	0	0	1	0
B1AUX5;B1AUY2;Q80Z68;B1AUY3;Q3TE27;E9PYS6	B1AUX5;B1AUY2;Q80Z68;B1AUY3;Q3TE27;E9PYS6		>tr|B1AUX5|B1AUX5_MOUSE Protein Arhgap4 OS=Mus musculus GN=Arhgap4 PE=4 SV=1;>tr|B1AUY2|B1AUY2_MOUSE Protein Arhgap4 OS=Mus musculus GN=Arhgap4 PE=4 SV=1;>tr|Q80Z68|Q80Z68_MOUSE Protein Arhgap4 OS=Mus musculus GN=Arhgap4 PE=2 SV=1;>tr|B1AUY3|B1AUY3_MOUSE P	GENES: Arhgap4	6			3.554e-76	7;7;7;7;6;6	7;7;7;7;6;6	1;1;1;1;1;0	7	7	1	0	1	0	0	1	1	1	4	0	4	0	0	0	0	0	0	0	0	0	0	0	0	0	0	0	1	0	0	1	1	1	4	0	4	0
B1AVH7-2;B1AVH7	B1AVH7-2;B1AVH7	TBC1 domain family member 2A	>sp|B1AVH7-2|TBD2A_MOUSE Isoform 2 of TBC1 domain family member 2A OS=Mus musculus GN=Tbc1d2;>sp|B1AVH7|TBD2A_MOUSE TBC1 domain family member 2A OS=Mus musculus GN=Tbc1d2 PE=2 SV=1	GENES: Tbc1d2	2			7.6406e-05	1;1	1;1	1;1	1	1	1	0	0	0	0	1	0	0	0	0	1	0	0	0	0	0	0	0	0	0	0	0	0	0	0	0	0	0	0	1	0	0	0	0	1	0
B1AVY7	B1AVY7	Kinesin-like protein KIF16B	>sp|B1AVY7|KI16B_MOUSE Kinesin-like protein KIF16B OS=Mus musculus GN=Kif16b PE=1 SV=1	GENES: Kif16b	1			2.1015e-48	4	3	3	4	3	3	0	2	0	0	2	2	0	1	1	0	0	0	0	0	0	0	0	0	0	0	0	0	0	0	0	2	0	0	2	2	0	1	0	0	0
B1AWE0;Q6PFA2;B1AWE1;O08585;B1AWD8;B1AWD9	B1AWE0;Q6PFA2;B1AWE1;O08585;B1AWD8;B1AWD9	Clathrin light chain A	>tr|B1AWE0|B1AWE0_MOUSE Clathrin light chain A OS=Mus musculus GN=Clta PE=1 SV=1;>tr|Q6PFA2|Q6PFA2_MOUSE Clathrin light chain A OS=Mus musculus GN=Clta PE=1 SV=1;>tr|B1AWE1|B1AWE1_MOUSE Clathrin light chain A OS=Mus musculus GN=Clta PE=1 SV=1;>sp|O08585|CL	GENES: Clta	6			9.6269e-174	4;4;3;3;3;3	4;4;3;3;3;3	4;4;3;3;3;3	4	4	4	3	1	2	2	1	1	1	1	2	0	1	1	1	1	1	1	0	1	1	1	0	0	0	0	3	1	2	2	1	1	1	1	2	0	1
Q99K51;B1AX58	Q99K51;B1AX58	Plastin-3	>sp|Q99K51|PLST_MOUSE Plastin-3 OS=Mus musculus GN=Pls3 PE=1 SV=3;>tr|B1AX58|B1AX58_MOUSE Plastin-3 OS=Mus musculus GN=Pls3 PE=4 SV=1	GENES: Pls3	2			0	37;37	30;30	28;28	37	30	28	25	23	29	27	20	20	19	11	31	27	27	8	14	12	15	14	7	8	7	6	8	9	5	7	19	17	23	21	14	14	14	5	26	22	22
B1AXN9;P18654;B1AXP0;Q9WUT3;B1AXN8;B1AXN5;F6UG16;B1AXN7;B2GVN8	B1AXN9;P18654	Ribosomal protein S6 kinase alpha-3	>tr|B1AXN9|B1AXN9_MOUSE Ribosomal protein S6 kinase alpha-3 OS=Mus musculus GN=Rps6ka3 PE=4 SV=1;>sp|P18654|KS6A3_MOUSE Ribosomal protein S6 kinase alpha-3 OS=Mus musculus GN=Rps6ka3 PE=1 SV=2	GENES: Rps6ka3	9			1.3516e-138	21;21;5;5;4;4;2;1;1	21;21;5;5;4;4;2;1;1	14;14;1;0;1;1;1;1;0	21	21	14	0	4	2	0	4	5	5	11	10	14	4	6	0	0	0	2	0	0	0	0	0	0	0	0	0	4	2	0	4	5	5	11	10	14	4
B1AY13;E9PV45;B1AY13-2	B1AY13;E9PV45	Ubiquitin carboxyl-terminal hydrolase 24;Ubiquitin carboxyl-terminal hydrolase	>sp|B1AY13|UBP24_MOUSE Ubiquitin carboxyl-terminal hydrolase 24 OS=Mus musculus GN=Usp24 PE=1 SV=1;>tr|E9PV45|E9PV45_MOUSE Ubiquitin carboxyl-terminal hydrolase OS=Mus musculus GN=Usp24 PE=1 SV=1	GENES: Usp24	3			7.8889e-87	15;15;3	15;15;3	15;15;3	15	15	15	4	2	2	0	9	3	0	0	4	4	0	0	0	0	0	0	0	0	0	0	0	1	0	0	4	2	2	0	9	3	0	0	4	4	0
B1AYG7;B1AYG6;Q9Z0T9	B1AYG7;B1AYG6;Q9Z0T9	Integrin beta-6	>tr|B1AYG7|B1AYG7_MOUSE Integrin beta (Fragment) OS=Mus musculus GN=Itgb6 PE=3 SV=1;>tr|B1AYG6|B1AYG6_MOUSE Integrin beta OS=Mus musculus GN=Itgb6 PE=3 SV=1;>sp|Q9Z0T9|ITB6_MOUSE Integrin beta-6 OS=Mus musculus GN=Itgb6 PE=2 SV=1	GENES: Itgb6	3			0.00022429	1;1;1	1;1;1	1;1;1	1	1	1	1	1	1	0	1	1	1	1	1	1	1	1	0	0	0	0	0	0	0	0	0	1	1	0	1	1	1	0	1	1	1	1	1	1	1
B1AZ42;P0C0A3;B1AZ41	B1AZ42;P0C0A3	Charged multivesicular body protein 6	>tr|B1AZ42|B1AZ42_MOUSE Charged multivesicular body protein 6 (Fragment) OS=Mus musculus GN=Chmp6 PE=4 SV=1;>sp|P0C0A3|CHMP6_MOUSE Charged multivesicular body protein 6 OS=Mus musculus GN=Chmp6 PE=2 SV=2	GENES: Chmp6	3			3.305e-29	3;3;1	3;3;1	3;3;1	3	3	3	3	2	2	1	1	1	0	0	0	0	0	0	0	0	0	0	0	0	0	0	0	0	0	0	3	2	2	1	1	1	0	0	0	0	0
B1AZI6;E9Q5E2;F6RBN0;F6SBF2;F6QCT0;B1AZI7;Q8C690	B1AZI6	THO complex subunit 2	>sp|B1AZI6|THOC2_MOUSE THO complex subunit 2 OS=Mus musculus GN=Thoc2 PE=1 SV=1	GENES: Thoc2	7			7.7447e-290	27;13;2;2;1;1;1	27;13;2;2;1;1;1	27;13;2;2;1;1;1	27	27	27	6	7	6	7	10	9	1	17	11	6	7	8	0	0	0	0	0	0	0	0	0	0	0	0	6	7	6	7	10	9	1	17	11	6	7
B1B0C7;E9PZ16;Q05793	B1B0C7;E9PZ16;Q05793	Basement membrane-specific heparan sulfate proteoglycan core protein;Endorepellin;LG3 peptide	>tr|B1B0C7|B1B0C7_MOUSE Basement membrane-specific heparan sulfate proteoglycan core protein OS=Mus musculus GN=Hspg2 PE=4 SV=1;>tr|E9PZ16|E9PZ16_MOUSE Basement membrane-specific heparan sulfate proteoglycan core protein OS=Mus musculus GN=Hspg2 PE=4 SV=1;	GENES: Hspg2	3			1.705e-05	2;2;1	2;2;1	2;2;1	2	2	2	0	0	0	0	0	0	0	0	0	1	0	0	0	0	0	0	0	0	0	1	0	0	0	0	0	0	0	0	0	0	0	0	0	1	0
B1B1D8;Q9D773;B1B1D7	B1B1D8;Q9D773;B1B1D7	39S ribosomal protein L2, mitochondrial	>tr|B1B1D8|B1B1D8_MOUSE 39S ribosomal protein L2, mitochondrial OS=Mus musculus GN=Mrpl2 PE=4 SV=1;>sp|Q9D773|RM02_MOUSE 39S ribosomal protein L2, mitochondrial OS=Mus musculus GN=Mrpl2 PE=2 SV=1;>tr|B1B1D7|B1B1D7_MOUSE 39S ribosomal protein L2, mitochondr	GENES: Mrpl2	3			9.6571e-86	2;2;1	2;2;1	2;2;1	2	2	2	2	1	1	1	0	0	0	0	0	0	1	0	0	0	0	0	0	0	0	0	0	0	0	0	2	1	1	1	0	0	0	0	0	0	1
B2KGE3;Q80Y55	B2KGE3;Q80Y55	BSD domain-containing protein 1	>tr|B2KGE3|B2KGE3_MOUSE BSD domain-containing protein 1 (Fragment) OS=Mus musculus GN=Bsdc1 PE=4 SV=1;>sp|Q80Y55|BSDC1_MOUSE BSD domain-containing protein 1 OS=Mus musculus GN=Bsdc1 PE=2 SV=1	GENES: Bsdc1	2			1.4318e-06	1;1	1;1	1;1	1	1	1	0	0	0	1	0	0	0	0	0	0	0	0	0	0	0	0	0	0	0	0	0	0	0	0	0	0	0	1	0	0	0	0	0	0	0
B2RQ57;Q4JIM5;F8VQH0	B2RQ57;Q4JIM5;F8VQH0	Abelson tyrosine-protein kinase 2	>tr|B2RQ57|B2RQ57_MOUSE Abelson tyrosine-protein kinase 2 OS=Mus musculus GN=Abl2 PE=1 SV=1;>sp|Q4JIM5|ABL2_MOUSE Abelson tyrosine-protein kinase 2 OS=Mus musculus GN=Abl2 PE=1 SV=1;>tr|F8VQH0|F8VQH0_MOUSE Abelson tyrosine-protein kinase 2 OS=Mus musculus	GENES: Abl2	3			1.7438e-88	2;2;2	2;2;2	2;2;2	2	2	2	0	0	0	0	0	1	0	0	1	0	1	0	0	0	0	0	0	0	0	0	0	0	0	0	0	0	0	0	0	1	0	0	1	0	1
E9QAI5;B2RQC6;B2RQC6-2;G3UWN2;E9QAT6;F6S3Z3	E9QAI5;B2RQC6;B2RQC6-2;G3UWN2;E9QAT6		>tr|E9QAI5|E9QAI5_MOUSE CAD protein OS=Mus musculus GN=Cad PE=3 SV=1;>sp|B2RQC6|PYR1_MOUSE CAD protein OS=Mus musculus GN=Cad PE=2 SV=1;>sp|B2RQC6-2|PYR1_MOUSE Isoform 2 of CAD protein OS=Mus musculus GN=Cad;>tr|G3UWN2|G3UWN2_MOUSE CAD protein OS=Mus muscu	GENES: Cad	6			0	49;49;47;47;25;2	49;49;47;47;25;2	49;49;47;47;25;2	49	49	49	18	13	13	18	16	19	5	2	30	20	11	7	0	0	0	0	0	0	0	0	0	0	0	0	18	13	13	18	16	19	5	2	30	20	11
B2RQC7	B2RQC7		>tr|B2RQC7|B2RQC7_MOUSE DIP2 disco-interacting protein 2 homolog B (Drosophila) OS=Mus musculus GN=Dip2b PE=2 SV=1	GENES: Dip2b	1			5.0205e-237	25	1	1	25	1	1	2	4	2	4	9	9	1	13	13	14	4	3	0	0	0	0	0	0	0	0	0	2	0	0	0	0	0	0	0	0	0	0	1	1	0
B2RQS1;Q9ERG2	B2RQS1;Q9ERG2	Striatin-3	>tr|B2RQS1|B2RQS1_MOUSE Striatin-3 OS=Mus musculus GN=Strn3 PE=1 SV=1;>sp|Q9ERG2|STRN3_MOUSE Striatin-3 OS=Mus musculus GN=Strn3 PE=1 SV=1	GENES: Strn3	2			3.6307e-221	11;11	11;11	10;10	11	11	10	0	2	2	2	1	0	2	1	7	6	1	1	0	0	0	0	0	0	0	0	0	0	0	0	0	2	2	2	1	0	2	1	7	6	1
B2RRD7;E9PXP1;Q80XK2;Q3U109	B2RRD7;E9PXP1;Q80XK2;Q3U109		>tr|B2RRD7|B2RRD7_MOUSE Bromodomain and PHD finger containing, 1 OS=Mus musculus GN=Brpf1 PE=1 SV=1;>tr|E9PXP1|E9PXP1_MOUSE Protein Brpf1 OS=Mus musculus GN=Brpf1 PE=1 SV=1;>tr|Q80XK2|Q80XK2_MOUSE Bromodomain and PHD finger containing, 1 OS=Mus musculus GN	GENES: Brpf1	4			7.0101e-06	2;2;2;2	2;2;2;2	2;2;2;2	2	2	2	0	0	0	0	0	0	0	0	0	1	0	0	0	0	0	0	1	0	0	0	0	0	0	0	0	0	0	0	0	0	0	0	0	1	0
E9Q405;Q9JMH9-5;Q9JMH9-7;Q9JMH9-2;Q9JMH9-1;K3W4L0;B2RRE2;Q9JMH9;Q9JMH9-6;E9QAX2;Q9JMH9-4;E9QA74	E9Q405;Q9JMH9-5;Q9JMH9-7;Q9JMH9-2;Q9JMH9-1;K3W4L0;B2RRE2;Q9JMH9;Q9JMH9-6;E9QAX2;Q9JMH9-4;E9QA74	Unconventional myosin-XVIIIa	>tr|E9Q405|E9Q405_MOUSE Unconventional myosin-XVIIIa OS=Mus musculus GN=Myo18a PE=1 SV=1;>sp|Q9JMH9-5|MY18A_MOUSE Isoform 5 of Unconventional myosin-XVIIIa OS=Mus musculus GN=Myo18a;>sp|Q9JMH9-7|MY18A_MOUSE Isoform 7 of Unconventional myosin-XVIIIa OS=Mus	GENES: Myo18a	12			0	63;63;63;63;63;63;63;63;63;63;61;58	63;63;63;63;63;63;63;63;63;63;61;58	63;63;63;63;63;63;63;63;63;63;61;58	63	63	63	35	29	28	24	29	23	8	24	26	20	6	13	1	0	1	1	0	0	0	0	0	1	0	1	35	29	28	24	29	23	8	24	26	20	6
B2RRE7	B2RRE7	OTU domain-containing protein 4	>sp|B2RRE7|OTUD4_MOUSE OTU domain-containing protein 4 OS=Mus musculus GN=Otud4 PE=1 SV=1	GENES: Otud4	1			2.1151e-08	3	3	3	3	3	3	0	0	0	0	0	0	1	0	0	2	0	0	0	0	0	0	0	0	0	0	0	0	0	0	0	0	0	0	0	0	1	0	0	2	0
Q689Z5;Q689Z5-2;B2RRI2;Q7TNB8-3;Q7TNB8-2;Q7TNB8	Q689Z5;Q689Z5-2;B2RRI2	Protein strawberry notch homolog 1	>sp|Q689Z5|SBNO1_MOUSE Protein strawberry notch homolog 1 OS=Mus musculus GN=Sbno1 PE=1 SV=2;>sp|Q689Z5-2|SBNO1_MOUSE Isoform 2 of Protein strawberry notch homolog 1 OS=Mus musculus GN=Sbno1;>tr|B2RRI2|B2RRI2_MOUSE Protein strawberry notch homolog 1 OS=Mus	GENES: Sbno1	6			9.0253e-102	10;10;10;1;1;1	10;10;10;1;1;1	10;10;10;1;1;1	10	10	10	6	3	2	1	2	3	0	1	6	4	1	1	0	0	0	0	0	0	0	0	0	0	0	0	6	3	2	1	2	3	0	1	6	4	1
E0CYI9;E9PWI6;Q8CHG3;B2RSU7;F6UT01	E0CYI9;E9PWI6;Q8CHG3;B2RSU7	GRIP and coiled-coil domain-containing protein 2	>tr|E0CYI9|E0CYI9_MOUSE GRIP and coiled-coil domain-containing protein 2 OS=Mus musculus GN=Gcc2 PE=4 SV=1;>tr|E9PWI6|E9PWI6_MOUSE GRIP and coiled-coil domain-containing protein 2 OS=Mus musculus GN=Gcc2 PE=4 SV=1;>sp|Q8CHG3|GCC2_MOUSE GRIP and coiled-coil	GENES: Gcc2	5			2.8565e-22	7;7;7;7;1	7;7;7;7;1	7;7;7;7;1	7	7	7	1	1	0	0	1	1	0	1	3	0	0	0	0	0	1	0	0	0	0	0	0	0	0	0	1	1	0	0	1	1	0	1	3	0	0
Q3V3G0;E9PVA5;Q96LX3;B2RT89	Q3V3G0;E9PVA5;Q96LX3;B2RT89		>tr|Q3V3G0|Q3V3G0_MOUSE Protein Slc22a30 OS=Mus musculus GN=Slc22a30 PE=2 SV=1;>tr|E9PVA5|E9PVA5_MOUSE Protein Slc22a30 OS=Mus musculus GN=Slc22a30 PE=4 SV=1;>tr|Q96LX3|Q96LX3_MOUSE Protein Slc22a30 OS=Mus musculus GN=Slc22a30 PE=2 SV=1;>tr|B2RT89|B2RT89_M	GENES: Slc22a30;Slc22a28	4			1.1238e-05	2;2;2;2	2;2;2;2	2;2;2;2	2	2	2	0	0	1	1	0	0	0	0	0	0	1	0	0	0	0	0	0	0	0	0	0	0	0	0	0	0	1	1	0	0	0	0	0	0	1
B2RUR8	B2RUR8	OTU domain-containing protein 7B	>sp|B2RUR8|OTU7B_MOUSE OTU domain-containing protein 7B OS=Mus musculus GN=Otud7b PE=1 SV=1	GENES: Otud7b	1			7.1179e-08	3	3	3	3	3	3	0	0	0	0	0	0	0	0	2	1	0	0	0	0	0	1	0	0	0	0	0	0	0	0	0	0	0	0	0	0	0	0	2	1	0
B2RWS6;P45481;F8VPR5	B2RWS6	Histone acetyltransferase p300	>sp|B2RWS6|EP300_MOUSE Histone acetyltransferase p300 OS=Mus musculus GN=Ep300 PE=1 SV=2	GENES: Ep300	3			1.5076e-07	4;1;1	4;1;1	4;1;1	4	4	4	1	0	1	0	0	0	0	0	1	0	0	1	0	0	0	0	0	0	0	1	0	0	0	0	1	0	1	0	0	0	0	0	1	0	0
B2RX12-3;B2RX12-2;B2RX12;J3QML2	B2RX12-3;B2RX12-2;B2RX12;J3QML2	Canalicular multispecific organic anion transporter 2	>sp|B2RX12-3|MRP3_MOUSE Isoform 3 of Canalicular multispecific organic anion transporter 2 OS=Mus musculus GN=Abcc3;>sp|B2RX12-2|MRP3_MOUSE Isoform 2 of Canalicular multispecific organic anion transporter 2 OS=Mus musculus GN=Abcc3;>sp|B2RX12|MRP3_MOUSE Ca	GENES: Abcc3	4			4.1848e-228	16;16;16;15	16;16;16;15	15;15;15;14	16	16	15	9	5	6	4	4	5	1	7	5	5	1	0	0	0	0	0	0	0	0	0	0	0	0	0	9	5	6	4	4	5	1	7	5	5	1
B2RXC1	B2RXC1	Trafficking protein particle complex subunit 11	>sp|B2RXC1|TPC11_MOUSE Trafficking protein particle complex subunit 11 OS=Mus musculus GN=Trappc11 PE=2 SV=1	GENES: Trappc11	1			5.7597e-137	16	16	16	16	16	16	0	1	0	0	6	6	1	4	5	11	5	0	0	0	0	0	0	0	0	0	0	0	0	0	0	1	0	0	6	6	1	4	5	11	5
B2RXC6	B2RXC6	DNA-directed RNA polymerase	>tr|B2RXC6|B2RXC6_MOUSE DNA-directed RNA polymerase OS=Mus musculus GN=Polr3a PE=2 SV=1	GENES: Polr3a	1			5.2464e-05	1	1	1	1	1	1	0	1	1	0	0	0	0	0	1	1	0	0	0	0	0	0	0	0	0	0	0	0	0	0	0	1	1	0	0	0	0	0	1	1	0
B7ZWM8;B2RXP1;Q8BVU0;E9QAU9	B7ZWM8;B2RXP1;Q8BVU0;E9QAU9	Leucine-rich repeat and calponin homology domain-containing protein 3	>tr|B7ZWM8|B7ZWM8_MOUSE Leucine-rich repeat and calponin homology domain-containing protein 3 OS=Mus musculus GN=Lrch3 PE=2 SV=1;>tr|B2RXP1|B2RXP1_MOUSE Leucine-rich repeat and calponin homology domain-containing protein 3 OS=Mus musculus GN=Lrch3 PE=2 SV=	GENES: Lrch3	4			0.00014218	1;1;1;1	1;1;1;1	1;1;1;1	1	1	1	0	0	0	0	0	0	0	0	0	1	0	0	0	0	0	0	0	0	0	0	0	0	0	0	0	0	0	0	0	0	0	0	0	1	0
B2RXW8;B2RXQ2;S4R1D4;S4R1I7	B2RXW8;B2RXQ2		>tr|B2RXW8|B2RXW8_MOUSE Ppfia1 protein OS=Mus musculus GN=Ppfia1 PE=1 SV=1;>tr|B2RXQ2|B2RXQ2_MOUSE Ppfia1 protein OS=Mus musculus GN=Ppfia1 PE=1 SV=1	GENES: Ppfia1	4			3.9435e-94	7;7;2;1	7;7;2;1	7;7;2;1	7	7	7	1	0	0	0	0	1	0	1	5	2	1	0	0	0	0	0	0	0	0	0	0	0	0	0	1	0	0	0	0	1	0	1	5	2	1
B2RXR6;E9QNQ2;J3QK13;J3QNJ4;J3QK37	B2RXR6;E9QNQ2;J3QK13	Serine/threonine-protein phosphatase 6 regulatory ankyrin repeat subunit B	>sp|B2RXR6|ANR44_MOUSE Serine/threonine-protein phosphatase 6 regulatory ankyrin repeat subunit B OS=Mus musculus GN=Ankrd44 PE=2 SV=1;>tr|E9QNQ2|E9QNQ2_MOUSE Serine/threonine-protein phosphatase 6 regulatory ankyrin repeat subunit B OS=Mus musculus GN=Ank	GENES: Ankrd44	5			1.8803e-91	14;14;12;4;1	14;14;12;4;1	14;14;12;4;1	14	14	14	0	0	0	0	7	4	2	4	4	4	1	0	0	0	0	1	0	0	0	0	0	1	1	1	0	0	0	0	7	4	2	4	4	4	1
B2RXS4	B2RXS4	Plexin-B2	>sp|B2RXS4|PLXB2_MOUSE Plexin-B2 OS=Mus musculus GN=Plxnb2 PE=1 SV=1	GENES: Plxnb2	1			0	58	58	57	58	58	57	32	29	29	25	35	23	27	29	38	37	29	16	0	1	3	3	0	1	1	0	1	3	1	2	32	29	29	25	35	23	27	29	38	37	29
B2RY04	B2RY04	Dedicator of cytokinesis protein 5	>sp|B2RY04|DOCK5_MOUSE Dedicator of cytokinesis protein 5 OS=Mus musculus GN=Dock5 PE=1 SV=2	GENES: Dock5	1			2.4533e-39	11	10	10	11	10	10	0	1	1	0	5	0	0	2	5	2	0	2	0	0	0	0	0	0	0	0	0	0	0	0	0	1	1	0	4	0	0	2	4	2	0
B2RY56;S4R2B0;S4R2J1;S4R2A4;S4R1X9;S4R2F7	B2RY56;S4R2B0	RNA-binding protein 25	>sp|B2RY56|RBM25_MOUSE RNA-binding protein 25 OS=Mus musculus GN=Rbm25 PE=1 SV=2;>tr|S4R2B0|S4R2B0_MOUSE RNA-binding protein 25 (Fragment) OS=Mus musculus GN=Rbm25 PE=1 SV=1	GENES: Rbm25	6			0	25;16;4;4;2;2	25;16;4;4;2;2	25;16;4;4;2;2	25	25	25	2	7	3	10	9	9	3	14	0	18	6	8	0	0	0	0	0	0	0	0	0	0	0	0	2	7	3	10	9	9	3	14	0	18	6
B7FAU9;Q8BTM8;B7FAV1;F6XC15;J3JS91;F6Z2C0;Q8BTM8-2;F7AVL7	B7FAU9;Q8BTM8;B7FAV1	Filamin-A	>tr|B7FAU9|B7FAU9_MOUSE Filamin, alpha OS=Mus musculus GN=Flna PE=1 SV=1;>sp|Q8BTM8|FLNA_MOUSE Filamin-A OS=Mus musculus GN=Flna PE=1 SV=5;>tr|B7FAV1|B7FAV1_MOUSE Filamin, alpha (Fragment) OS=Mus musculus GN=Flna PE=1 SV=1	GENES: Flna	8			0	145;145;142;30;16;13;10;3	145;145;142;30;16;13;10;3	133;133;130;22;14;13;5;3	145	145	133	121	117	123	131	126	121	109	111	117	118	93	105	58	55	56	61	8	26	26	17	29	27	22	19	121	117	123	131	126	121	109	111	117	118	93
B7ZC23;B7ZC24;Q91W39	B7ZC23;B7ZC24;Q91W39	Nuclear receptor coactivator 5	>tr|B7ZC23|B7ZC23_MOUSE Nuclear receptor coactivator 5 OS=Mus musculus GN=Ncoa5 PE=1 SV=1;>tr|B7ZC24|B7ZC24_MOUSE Nuclear receptor coactivator 5 OS=Mus musculus GN=Ncoa5 PE=4 SV=1;>sp|Q91W39|NCOA5_MOUSE Nuclear receptor coactivator 5 OS=Mus musculus GN=Nco	GENES: Ncoa5	3			4.4918e-05	1;1;1	1;1;1	1;1;1	1	1	1	1	0	1	1	0	0	0	0	0	0	0	0	0	0	0	0	0	0	0	0	0	0	0	0	1	0	1	1	0	0	0	0	0	0	0
B7ZCF5;P24638	B7ZCF5;P24638	Lysosomal acid phosphatase	>tr|B7ZCF5|B7ZCF5_MOUSE Lysosomal acid phosphatase (Fragment) OS=Mus musculus GN=Acp2 PE=4 SV=1;>sp|P24638|PPAL_MOUSE Lysosomal acid phosphatase OS=Mus musculus GN=Acp2 PE=2 SV=2	GENES: Acp2	2			2.2639e-08	1;1	1;1	1;1	1	1	1	0	0	0	0	0	0	0	0	1	1	1	0	0	0	0	0	0	0	0	0	0	0	0	0	0	0	0	0	0	0	0	0	1	1	1
Q8CBW3-5;B7ZCU2;B7ZCU5;Q8CBW3-2;B7ZCU4;B7ZCU3;Q8CBW3-4;Q8CBW3-3;B7ZCU0;Q8CBW3;J3QNK8	Q8CBW3-5;B7ZCU2;B7ZCU5;Q8CBW3-2;B7ZCU4;B7ZCU3;Q8CBW3-4;Q8CBW3-3;B7ZCU0;Q8CBW3;J3QNK8	Abl interactor 1	>sp|Q8CBW3-5|ABI1_MOUSE Isoform 5 of Abl interactor 1 OS=Mus musculus GN=Abi1;>tr|B7ZCU2|B7ZCU2_MOUSE Abl interactor 1 OS=Mus musculus GN=Abi1 PE=1 SV=1;>tr|B7ZCU5|B7ZCU5_MOUSE Abl interactor 1 OS=Mus musculus GN=Abi1 PE=1 SV=1;>sp|Q8CBW3-2|ABI1_MOUSE Isof	GENES: Abi1	11			8.6714e-55	3;3;3;3;3;3;3;3;3;3;3	3;3;3;3;3;3;3;3;3;3;3	3;3;3;3;3;3;3;3;3;3;3	3	3	3	3	2	3	3	1	0	1	1	2	3	2	0	0	0	0	0	0	0	0	0	0	0	0	0	3	2	3	3	1	0	1	1	2	3	2
Q80TH2-1;Q80TH2;B7ZNX6;Q80TH2-2	Q80TH2-1;Q80TH2;B7ZNX6;Q80TH2-2	Protein LAP2	>sp|Q80TH2-1|LAP2_MOUSE Isoform 1 of Protein LAP2 OS=Mus musculus GN=Erbb2ip;>sp|Q80TH2|LAP2_MOUSE Protein LAP2 OS=Mus musculus GN=Erbb2ip PE=1 SV=3;>tr|B7ZNX6|B7ZNX6_MOUSE Erbb2ip protein OS=Mus musculus GN=Erbb2ip PE=1 SV=1;>sp|Q80TH2-2|LAP2_MOUSE Isofor	GENES: Erbb2ip	4			1.4691e-97	7;7;7;7	7;7;7;7	7;7;7;7	7	7	7	0	1	1	2	0	0	2	0	3	2	1	0	0	0	0	0	0	0	1	0	1	1	1	1	0	1	1	2	0	0	2	0	3	2	1
B7ZP47;Q65Z40;F6YCH1;G3UXQ2	B7ZP47;Q65Z40;F6YCH1	Wings apart-like protein homolog	>tr|B7ZP47|B7ZP47_MOUSE Wapal protein OS=Mus musculus GN=Wapal PE=1 SV=1;>sp|Q65Z40|WAPL_MOUSE Wings apart-like protein homolog OS=Mus musculus GN=Wapal PE=1 SV=2;>tr|F6YCH1|F6YCH1_MOUSE Wings apart-like protein homolog (Fragment) OS=Mus musculus GN=Wapal	GENES: Wapal	4			1.6462e-142	12;12;6;1	12;12;6;1	12;12;6;1	12	12	12	5	5	3	2	2	2	0	3	9	5	0	0	0	0	0	0	0	0	0	0	0	0	0	0	5	5	3	2	2	2	0	3	9	5	0
B8JJ53;B8JJ57;Q99PN3-2;B8JJ56;Q99PN3;J3QN94	B8JJ53;B8JJ57;Q99PN3-2;B8JJ56;Q99PN3;J3QN94	Tripartite motif-containing protein 26	>tr|B8JJ53|B8JJ53_MOUSE Tripartite motif-containing protein 26 (Fragment) OS=Mus musculus GN=Trim26 PE=4 SV=1;>tr|B8JJ57|B8JJ57_MOUSE Tripartite motif-containing protein 26 (Fragment) OS=Mus musculus GN=Trim26 PE=4 SV=1;>sp|Q99PN3-2|TRI26_MOUSE Isoform Bet	GENES: Trim26	6			1.7355e-07	1;1;1;1;1;1	1;1;1;1;1;1	1;1;1;1;1;1	1	1	1	0	1	0	0	0	0	0	0	1	0	0	0	0	0	0	0	0	0	0	0	0	0	0	0	0	1	0	0	0	0	0	0	1	0	0
Q8BJ37;B8JJC1	Q8BJ37;B8JJC1	Tyrosyl-DNA phosphodiesterase 1	>sp|Q8BJ37|TYDP1_MOUSE Tyrosyl-DNA phosphodiesterase 1 OS=Mus musculus GN=Tdp1 PE=2 SV=2;>tr|B8JJC1|B8JJC1_MOUSE Tyrosyl-DNA phosphodiesterase 1 OS=Mus musculus GN=Tdp1 PE=4 SV=1	GENES: Tdp1	2			0.00039525	1;1	1;1	1;1	1	1	1	0	0	0	0	0	0	0	0	1	0	0	0	0	0	0	0	0	0	0	0	0	0	0	0	0	0	0	0	0	0	0	0	1	0	0
F6VQX8;B8JJN0;B8JJM3;F6W2T4;H3BK95;B8JJM9;P04186;B8JJM5	F6VQX8;B8JJN0;B8JJM3;F6W2T4;H3BK95;B8JJM9;P04186;B8JJM5	Complement factor B;Complement factor B Ba fragment;Complement factor B Bb fragment	>tr|F6VQX8|F6VQX8_MOUSE Protein Gm20547 (Fragment) OS=Mus musculus GN=Gm20547 PE=3 SV=1;>tr|B8JJN0|B8JJN0_MOUSE Protein Gm20547 OS=Mus musculus GN=Gm20547 PE=3 SV=1;>tr|B8JJM3|B8JJM3_MOUSE Complement factor B (Fragment) OS=Mus musculus GN=Cfb PE=3 SV=1;>tr	GENES: Gm20547;Cfb;C2	8			1.9624e-63	2;2;1;1;1;1;1;1	1;1;0;0;0;1;0;0	0;0;0;0;0;0;0;0	2	1	0	0	0	0	1	1	0	0	0	1	0	0	1	1	1	2	1	1	1	1	1	1	1	1	1	0	0	0	1	0	0	0	0	0	0	0
B8JJN2;P21180-2;P21180	B8JJN2;P21180-2;P21180	Complement C2;Complement C2b fragment;Complement C2a fragment	>tr|B8JJN2|B8JJN2_MOUSE Complement C2 OS=Mus musculus GN=C2 PE=3 SV=1;>sp|P21180-2|CO2_MOUSE Isoform Short of Complement C2 OS=Mus musculus GN=C2;>sp|P21180|CO2_MOUSE Complement C2 OS=Mus musculus GN=C2 PE=2 SV=2	GENES: C2	3			0.0015226	2;2;2	1;1;1	1;1;1	2	1	1	0	0	0	1	0	0	0	0	0	0	0	0	0	0	1	0	0	0	0	0	0	1	0	0	0	0	0	0	0	0	0	0	0	0	0
E9QAP0;B8JK39	E9QAP0;B8JK39		>tr|E9QAP0|E9QAP0_MOUSE Protein Itga9 OS=Mus musculus GN=Itga9 PE=4 SV=1;>tr|B8JK39|B8JK39_MOUSE Protein Itga9 OS=Mus musculus GN=Itga9 PE=3 SV=1	GENES: Itga9	2			5.7162e-05	1;1	1;1	1;1	1	1	1	0	0	0	0	0	0	0	0	1	0	0	0	0	0	0	0	0	0	0	0	0	0	0	0	0	0	0	0	0	0	0	0	1	0	0
B9EJ54;E9Q880	B9EJ54		>tr|B9EJ54|B9EJ54_MOUSE MCG21756, isoform CRA_b OS=Mus musculus GN=Nup205 PE=2 SV=1	GENES: Nup205	2			0	32;7	32;7	32;7	32	32	32	11	7	10	11	11	8	2	2	18	14	5	5	0	0	0	0	0	0	0	0	0	0	0	0	11	7	10	11	11	8	2	2	18	14	5
B9EJ86;G3X9N6;Q9ER64;G5E833;D3YWU9	B9EJ86;G3X9N6	Oxysterol-binding protein	>tr|B9EJ86|B9EJ86_MOUSE Oxysterol-binding protein OS=Mus musculus GN=Osbpl8 PE=1 SV=1;>tr|G3X9N6|G3X9N6_MOUSE Oxysterol-binding protein OS=Mus musculus GN=Osbpl8 PE=1 SV=1	GENES: Osbpl8	5			0	39;38;3;3;1	39;38;3;3;1	39;38;3;3;1	39	39	39	19	28	21	6	29	32	13	33	26	29	19	23	0	0	0	0	0	0	0	0	0	0	0	0	19	28	21	6	29	32	13	33	26	29	19
Q80TL7-2;B9EKJ3;Q80TL7	Q80TL7-2;B9EKJ3;Q80TL7	Protein MON2 homolog	>sp|Q80TL7-2|MON2_MOUSE Isoform 2 of Protein MON2 homolog OS=Mus musculus GN=Mon2;>tr|B9EKJ3|B9EKJ3_MOUSE Mon2 protein OS=Mus musculus GN=Mon2 PE=2 SV=1;>sp|Q80TL7|MON2_MOUSE Protein MON2 homolog OS=Mus musculus GN=Mon2 PE=2 SV=2	GENES: Mon2	3			1.8235e-18	6;6;4	6;6;4	6;6;4	6	6	6	0	0	0	0	0	1	0	3	3	0	1	1	0	0	0	0	0	0	0	0	0	0	0	0	0	0	0	0	0	1	0	3	3	0	1
B9EKS2;Q6ZPY7;Q6ZPY7-2	B9EKS2;Q6ZPY7;Q6ZPY7-2	Lysine-specific demethylase 3B	>tr|B9EKS2|B9EKS2_MOUSE Jumonji domain containing 1B OS=Mus musculus GN=Kdm3b PE=2 SV=1;>sp|Q6ZPY7|KDM3B_MOUSE Lysine-specific demethylase 3B OS=Mus musculus GN=Kdm3b PE=2 SV=2;>sp|Q6ZPY7-2|KDM3B_MOUSE Isoform 2 of Lysine-specific demethylase 3B OS=Mus mus	GENES: Kdm3b	3			1.7896e-09	4;3;2	4;3;2	4;3;2	4	4	4	2	0	1	0	0	0	0	0	2	0	0	0	0	0	0	0	0	0	0	0	0	0	0	0	2	0	1	0	0	0	0	0	2	0	0
Q61765;CON__A2A5Y0	Q61765;CON__A2A5Y0	Keratin, type I cuticular Ha1	>sp|Q61765|K1H1_MOUSE Keratin, type I cuticular Ha1 OS=Mus musculus GN=Krt31 PE=2 SV=2;>A2A5Y0 TREMBL:A2A5Y0 Tax_Id=10090 Gene_Symbol=Krt31 keratin complex 1, acidic, gene 1	GENES: Krt31	2		+	0	16;16	6;6	2;2	16	6	2	1	2	2	12	2	1	11	1	1	1	1	1	1	14	1	2	1	1	9	2	1	1	3	1	0	1	0	4	0	0	2	0	0	0	0
CON__A2I7N0	CON__A2I7N0		>A2I7N0 TREMBL:A2I7N0;Q28922;Q3ZEJ6 (Bos taurus) SERPINA3-4	GENES: <none>	1		+	0	19	11	2	19	11	2	6	3	4	5	5	9	4	9	8	7	7	0	12	13	10	12	6	10	14	11	11	13	15	10	2	0	1	1	1	2	0	2	3	1	2
CON__A2I7N1	CON__A2I7N1		>A2I7N1 TREMBL:A2I7N1 (Bos taurus) SERPINA3-5	GENES: <none>	1		+	3.3551e-287	17	2	2	17	2	2	5	3	4	4	6	7	3	7	7	7	6	0	9	9	7	9	4	9	11	9	9	10	11	7	0	0	0	0	1	0	0	0	0	0	0
CON__A2I7N3	CON__A2I7N3		>A2I7N3 TREMBL:A2I7N3;Q27984 (Bos taurus) SERPINA3-7	GENES: <none>	1		+	0	12	2	2	12	2	2	2	1	2	2	3	4	1	1	4	6	2	0	8	9	6	7	6	10	10	8	9	10	10	7	0	0	0	1	2	1	1	0	1	2	1
CON__ENSEMBL:ENSBTAP00000006074	CON__ENSEMBL:ENSBTAP00000006074		>ENSEMBL:ENSBTAP00000006074 (Bos taurus) 81 kDa protein	GENES: <none>	1		+	1.168e-174	11	11	4	11	11	4	0	0	0	0	0	0	0	0	0	0	0	0	1	4	3	2	2	4	7	2	5	4	7	4	0	0	0	0	0	0	0	0	0	0	0
CON__ENSEMBL:ENSBTAP00000007350	CON__ENSEMBL:ENSBTAP00000007350		>ENSEMBL:ENSBTAP00000007350 (Bos taurus) similar to Complement C4-A precursor	GENES: <none>	1		+	0	69	69	13	69	69	13	35	34	31	31	48	44	55	41	50	38	33	18	0	3	1	2	0	1	2	1	3	4	4	2	35	34	31	31	48	44	55	41	50	38	33
CON__ENSEMBL:ENSBTAP00000011227	CON__ENSEMBL:ENSBTAP00000011227		>ENSEMBL:ENSBTAP00000011227 (Bos taurus) 15 kDa protein	GENES: <none>	1		+	3.3454e-195	2	2	2	2	2	2	0	0	0	0	0	0	0	0	0	0	0	0	0	1	2	1	1	2	2	1	1	1	2	2	0	0	0	0	0	0	0	0	0	0	0
CON__ENSEMBL:ENSBTAP00000013050	CON__ENSEMBL:ENSBTAP00000013050		>ENSEMBL:ENSBTAP00000013050 (Bos taurus) hypothetical protein	GENES: <none>	1		+	4.7904e-63	8	8	8	8	8	8	0	0	0	0	0	0	0	0	0	0	0	0	1	1	1	0	0	1	0	0	3	3	2	0	0	0	0	0	0	0	0	0	0	0	0
CON__ENSEMBL:ENSBTAP00000014147	CON__ENSEMBL:ENSBTAP00000014147		>ENSEMBL:ENSBTAP00000014147 (Bos taurus) 12 kDa protein	GENES: <none>	1		+	4.8282e-28	6	5	5	6	5	5	0	1	0	0	0	0	0	0	0	0	0	0	4	2	2	2	1	3	2	2	2	3	2	3	0	1	0	0	0	0	0	0	0	0	0
CON__ENSEMBL:ENSBTAP00000016046;Q08879;Q08879-2	CON__ENSEMBL:ENSBTAP00000016046		>ENSEMBL:ENSBTAP00000016046 (Bos taurus) similar to fibulin-1 C isoform 1	GENES: <none>	3		+	0	19;4;2	19;4;2	19;4;2	19	19	19	0	0	0	0	1	0	0	0	2	2	1	0	10	10	8	6	3	8	10	5	16	12	14	11	0	0	0	0	1	0	0	0	2	2	1
CON__ENSEMBL:ENSBTAP00000016285	CON__ENSEMBL:ENSBTAP00000016285		>ENSEMBL:ENSBTAP00000016285 (Bos taurus) similar to peptidoglycan recognition protein L	GENES: <none>	1		+	2.991e-14	2	2	2	2	2	2	0	0	0	0	0	0	0	0	0	0	0	0	0	0	0	0	0	0	0	0	0	1	1	0	0	0	0	0	0	0	0	0	0	0	0
CON__ENSEMBL:ENSBTAP00000018229	CON__ENSEMBL:ENSBTAP00000018229		>ENSEMBL:ENSBTAP00000018229 (Bos taurus) 54 kDa protein	GENES: <none>	1		+	0	27	27	3	27	27	3	3	6	4	4	8	5	4	2	4	6	1	0	20	21	20	22	19	22	23	21	22	23	24	19	3	6	4	4	8	5	4	2	4	6	1
CON__ENSEMBL:ENSBTAP00000018574;P49182	CON__ENSEMBL:ENSBTAP00000018574		>ENSEMBL:ENSBTAP00000018574 (Bos taurus) 55 kDa protein	GENES: <none>	2		+	0	16;1	16;1	16;1	16	16	16	0	0	0	0	0	0	0	0	1	1	0	0	10	9	10	4	3	9	9	6	11	12	9	10	0	0	0	0	0	0	0	0	1	1	0
CON__ENSEMBL:ENSBTAP00000023055	CON__ENSEMBL:ENSBTAP00000023055		>ENSEMBL:ENSBTAP00000023055 (Bos taurus) 68 kDa protein	GENES: <none>	1		+	1.351e-08	3	3	3	3	3	3	0	0	0	0	0	0	0	0	0	0	0	0	0	1	0	0	0	0	0	0	1	1	1	0	0	0	0	0	0	0	0	0	0	0	0
CON__ENSEMBL:ENSBTAP00000023402	CON__ENSEMBL:ENSBTAP00000023402		>ENSEMBL:ENSBTAP00000023402 (Bos taurus) 46 kDa protein	GENES: <none>	1		+	1.478e-206	7	7	7	7	7	7	0	0	0	0	0	0	0	0	0	0	0	0	1	0	2	1	2	1	4	0	1	3	2	3	0	0	0	0	0	0	0	0	0	0	0
CON__ENSEMBL:ENSBTAP00000024146;Q6GQT1;P28665	CON__ENSEMBL:ENSBTAP00000024146		>ENSEMBL:ENSBTAP00000024146 (Bos taurus) similar to alpha-2-macroglobulin isoform 1	GENES: <none>	3		+	0	110;4;1	110;4;1	109;3;1	110	110	109	79	81	82	80	89	89	89	90	93	86	87	59	60	66	71	71	62	72	75	68	84	78	81	79	79	81	82	80	89	89	89	90	93	86	87
CON__ENSEMBL:ENSBTAP00000024462	CON__ENSEMBL:ENSBTAP00000024462		>ENSEMBL:ENSBTAP00000024462 (Bos taurus) 47 kDa protein	GENES: <none>	1		+	0	12	12	3	12	12	3	0	0	0	0	0	1	0	1	1	1	0	0	7	9	7	8	7	10	10	10	10	10	10	10	0	0	0	0	0	1	0	1	1	1	0
CON__ENSEMBL:ENSBTAP00000024466	CON__ENSEMBL:ENSBTAP00000024466		>ENSEMBL:ENSBTAP00000024466 (Bos taurus) 44 kDa protein	GENES: <none>	1		+	0	12	3	3	12	3	3	0	0	0	0	0	1	0	1	1	1	0	0	6	9	8	9	6	11	11	11	11	11	12	11	0	0	0	0	0	0	0	0	0	0	0
CON__ENSEMBL:ENSBTAP00000031900	CON__ENSEMBL:ENSBTAP00000031900		>ENSEMBL:ENSBTAP00000031900 (Bos taurus) 121 kDa protein	GENES: <none>	1		+	1.3273e-167	14	14	13	14	14	13	0	0	0	0	0	0	0	0	0	0	0	0	0	3	4	5	2	8	8	3	4	8	6	6	0	0	0	0	0	0	0	0	0	0	0
CON__ENSEMBL:ENSBTAP00000032840	CON__ENSEMBL:ENSBTAP00000032840		>ENSEMBL:ENSBTAP00000032840 (Bos taurus) similar to apolipoprotein B, partial	GENES: <none>	1		+	0	35	35	33	35	35	33	7	7	3	1	7	7	0	6	10	8	4	2	2	10	12	10	2	14	15	7	18	20	20	20	7	7	3	1	7	7	0	6	10	8	4
CON__ENSEMBL:ENSBTAP00000033053	CON__ENSEMBL:ENSBTAP00000033053		>ENSEMBL:ENSBTAP00000033053 (Bos taurus) 15 kDa protein	GENES: <none>	1		+	2.6151e-170	2	2	2	2	2	2	0	0	0	0	0	0	0	0	0	0	0	0	1	1	2	1	1	2	2	1	1	1	1	1	0	0	0	0	0	0	0	0	0	0	0
CON__ENSEMBL:ENSBTAP00000034412	CON__ENSEMBL:ENSBTAP00000034412		>ENSEMBL:ENSBTAP00000034412 (Bos taurus) similar to C4b-binding protein alpha chain	GENES: <none>	1		+	1.4036e-38	9	9	9	9	9	9	0	0	0	0	0	0	0	0	0	0	0	0	1	3	3	5	0	3	2	0	5	4	6	4	0	0	0	0	0	0	0	0	0	0	0
CON__ENSEMBL:ENSBTAP00000037665	CON__ENSEMBL:ENSBTAP00000037665		>ENSEMBL:ENSBTAP00000037665 (Bos taurus) similar to Pregnancy zone protein, partial	GENES: <none>	1		+	0	23	23	23	23	23	23	17	17	17	17	18	19	19	19	18	19	17	15	1	8	10	7	2	6	9	2	12	9	11	8	17	17	17	17	18	19	19	19	18	19	17
CON__ENSEMBL:ENSBTAP00000038253	CON__ENSEMBL:ENSBTAP00000038253		>ENSEMBL:ENSBTAP00000038253 (Bos taurus) 63 kDa protein	GENES: <none>	1		+	0	19	3	3	19	3	3	17	14	13	15	11	8	9	12	12	13	8	7	9	10	10	11	9	11	12	9	11	11	10	10	2	1	1	2	0	0	0	1	1	1	0
CON__ENSEMBL:ENSBTAP00000038329	CON__ENSEMBL:ENSBTAP00000038329		>ENSEMBL:ENSBTAP00000038329 (Bos taurus) 9 kDa protein	GENES: <none>	1		+	2.3888e-295	2	1	1	2	1	1	0	1	0	1	2	2	2	1	2	2	0	0	2	2	2	2	2	2	2	2	2	2	2	2	0	1	0	1	1	1	1	0	1	1	0
CON__ENSEMBL:ENSP00000377550	CON__ENSEMBL:ENSP00000377550		>ENSEMBL:ENSP00000377550 Tax_Id=9606 Gene_Symbol=KRT13 46 kDa protein	GENES: <none>	1		+	0	22	1	0	22	1	0	13	11	13	10	6	5	7	9	11	8	7	8	8	8	6	6	6	11	7	6	5	6	7	6	0	0	0	0	0	0	1	0	0	0	0
CON__O43790	CON__O43790		>O43790 SWISS-PROT:O43790 Keratin, type II cuticular Hb6 (Hair keratin, type II Hb6) (ghHb6) - Homo sapiens (Human).	GENES: <none>	1		+	0	31	1	1	31	1	1	4	3	5	17	5	0	13	1	2	3	1	0	2	20	1	2	1	4	13	3	1	3	5	3	0	0	0	0	1	0	0	0	0	0	0
CON__O76009;CON__Q6NTB9	CON__O76009;CON__Q6NTB9		>O76009 SWISS-PROT:O76009 Keratin, type I cuticular HA3-I (Hair keratin, type I HA3-I);>Q6NTB9 TREMBL:Q6NTB9 Type I hair keratin 3A - Homo sapiens (Human).	GENES: <none>	2		+	0	15;13	1;1	0;0	15	1	0	1	0	2	10	3	0	10	0	0	1	0	0	2	13	0	1	0	0	9	1	0	0	1	0	0	0	0	0	0	0	0	0	0	0	0
CON__O76011;CON__Q8IUT8	CON__O76011;CON__Q8IUT8		>O76011 SWISS-PROT:O76011 Keratin, type I cuticular HA4 (Hair keratin, type I HA4);>Q8IUT8 TREMBL:Q8IUT8 Type I hair keratin 4 - Homo sapiens (Human).	GENES: <none>	2		+	7.2101e-246	13;13	1;1	1;1	13	1	1	1	0	1	7	3	0	6	0	0	1	1	0	0	9	0	1	0	0	5	0	0	0	2	0	0	0	0	0	1	0	0	0	0	0	0
CON__O76013;CON__O76015	CON__O76013		>O76013 SWISS-PROT:O76013 Keratin, type I cuticular HA6 (Hair keratin, type I HA6)	GENES: <none>	2		+	2.0801e-91	12;3	4;0	2;0	12	4	2	1	1	4	8	1	1	6	1	1	1	1	1	1	8	1	1	2	1	5	1	1	1	3	1	0	0	2	2	0	0	1	0	0	0	0
CON__O95678	CON__O95678		>O95678 SWISS-PROT:O95678 Tax_Id=9606 Gene_Symbol=KRT75 Keratin, type II cytoskeletal 75	GENES: <none>	1		+	0	25	3	3	25	3	3	13	12	16	16	9	5	9	13	11	10	4	5	9	10	12	14	12	11	14	14	14	12	12	16	0	0	0	1	0	0	1	0	0	0	0
CON__P00711	CON__P00711		>P00711 SWISS-PROT:P00711 Alpha-lactalbumin - Bos taurus (Bovine).	GENES: <none>	1		+	1.7036e-165	6	6	6	6	6	6	1	2	0	0	0	2	1	0	1	0	0	0	0	3	6	0	3	1	5	3	0	3	0	0	1	2	0	0	0	2	1	0	1	0	0
CON__P00735;H7BX99;P19221	CON__P00735		>P00735 SWISS-PROT:P00735 (Bos taurus) Prothrombin precursor (Fragment)	GENES: <none>	3		+	0	20;2;2	20;2;2	20;2;2	20	20	20	0	1	1	1	2	1	2	1	3	2	2	0	6	5	4	3	1	12	13	6	5	8	6	7	0	1	1	1	2	1	2	1	3	2	2
CON__P00761;Q5U405;E9QPR6	CON__P00761		>P00761 SWISS-PROT:P00761|TRYP_PIG Trypsin - Sus scrofa (Pig).	GENES: <none>	3		+	0	12;1;1	12;1;1	11;0;0	12	12	11	8	7	8	6	7	7	7	7	6	5	5	4	8	9	10	9	6	9	8	8	8	8	8	8	8	7	8	6	7	7	7	7	6	5	5
CON__P00978	CON__P00978		>P00978 SWISS-PROT:P00978 (Bos taurus) AMBP protein precursor	GENES: <none>	1		+	0	13	13	13	13	13	13	1	2	1	3	2	2	1	2	0	2	1	1	7	8	7	10	5	9	10	5	7	8	9	6	1	2	1	3	2	2	1	2	0	2	1
CON__P01030;P01029	CON__P01030		>P01030 SWISS-PROT:P01030 (Bos taurus) similar to Complement C4-A precursor	GENES: <none>	2		+	0	67;5	11;0	11;0	67	11	11	32	31	26	26	43	39	48	37	44	32	31	14	2	4	0	3	1	1	4	0	2	5	4	1	2	4	2	3	5	5	4	4	4	3	5
CON__P01044-1;Q6S9I0;Q6S9I2;Q6S9I3	CON__P01044-1		>P01044-1 SWISS-PROT:P01044-1 (Bos taurus) Isoform HMW of Kininogen-1 precursor	GENES: <none>	4		+	0	19;1;1;1	1;0;0;0	0;0;0;0	19	1	0	2	0	1	0	0	1	0	1	3	2	0	0	14	14	15	14	13	16	15	14	15	16	16	15	0	0	0	0	0	0	0	0	1	0	0
CON__P01045-1	CON__P01045-1		>P01045-1 SWISS-PROT:P01045-1 (Bos taurus) Isoform HMW of Kininogen-2 precursor	GENES: <none>	1		+	0	17	5	5	17	5	5	1	0	0	0	0	1	0	1	2	0	0	0	11	11	11	11	10	13	12	9	13	14	13	13	0	0	0	0	0	0	0	0	0	0	0
CON__P01966	CON__P01966		>P01966 SWISS-PROT:P01966 (Bos taurus) Hemoglobin subunit alpha	GENES: <none>	1		+	1.0521e-207	6	6	6	6	6	6	1	2	0	0	3	2	2	2	3	2	0	0	2	1	0	3	2	3	3	3	2	4	4	2	1	2	0	0	3	2	2	2	3	2	0
CON__P02533;CON__Q61782	CON__P02533		>P02533 SWISS-PROT:P02533 Tax_Id=9606 Gene_Symbol=KRT14 Keratin, type I cytoskeletal 14	GENES: <none>	2		+	0	47;7	29;3	5;2	47	29	5	32	23	24	29	19	14	14	25	29	18	12	11	17	23	30	22	18	28	29	20	24	21	29	23	18	10	11	15	8	6	6	13	17	8	6
CON__P02538;CON__H-INV:HIT000292931;D3Z6R0	CON__P02538		>P02538 SWISS-PROT:P02538 Tax_Id=9606 Gene_Symbol=KRT6A Keratin, type II cytoskeletal 6A	GENES: <none>	3		+	0	53;5;2	3;0;0	2;0;0	53	3	2	33	29	35	32	22	14	15	26	28	28	16	8	21	25	35	27	30	33	33	30	30	25	28	33	0	1	1	1	1	0	0	1	0	1	1
CON__P02584	CON__P02584		>P02584 SWISS-PROT:P02584 (Bos taurus) Profilin-1	GENES: <none>	1		+	0	7	1	1	7	1	1	3	5	5	2	6	5	5	3	5	4	2	1	5	5	5	5	5	5	6	5	5	6	6	5	0	0	0	0	0	0	0	0	0	0	0
CON__P02662	CON__P02662		>P02662 SWISS-PROT:P02662 Alpha-S1-casein - Bos taurus (Bovine).	GENES: <none>	1		+	0	16	16	16	16	16	16	10	12	12	13	9	11	8	10	9	6	5	3	2	7	8	4	5	6	10	9	3	10	5	3	10	12	12	13	9	11	8	10	9	6	5
CON__P02663	CON__P02663		>P02663 SWISS-PROT:P02663 Alpha-S2-casein [Contains: Casocidin-1 - Bos taurus (Bovine).	GENES: <none>	1		+	0	18	18	18	18	18	18	9	6	7	6	6	9	3	4	4	3	2	1	1	4	6	0	3	4	7	5	0	7	0	0	9	6	7	6	6	9	3	4	4	3	2
CON__P02666	CON__P02666		>P02666 SWISS-PROT:P02666 Beta-casein - Bos taurus (Bovine).	GENES: <none>	1		+	0	7	7	7	7	7	7	4	4	4	5	3	3	2	2	4	2	3	2	1	2	3	0	3	1	3	3	0	3	1	1	4	4	4	5	3	3	2	2	4	2	3
CON__P02668	CON__P02668		>P02668 SWISS-PROT:P02668 Kappa-casein [Contains: Casoxin C; Casoxin 6; Casoxin A; Casoxin B; Casoplatelin] - Bos taurus (Bovine).	GENES: <none>	1		+	0	10	10	10	10	10	10	8	7	6	7	7	7	5	6	5	5	2	2	1	4	7	2	3	4	10	6	0	6	1	0	8	7	6	7	7	7	5	6	5	5	2
CON__P02754	CON__P02754		>P02754 SWISS-PROT:P02754 Beta-lactoglobulin - Bos taurus (Bovine).	GENES: <none>	1		+	0	13	13	13	13	13	13	5	6	5	4	4	4	4	3	5	5	1	0	3	7	11	4	6	6	12	7	0	8	0	0	5	6	5	4	4	4	4	3	5	5	1
CON__P02768-1	CON__P02768-1		>P02768-1 SWISS-PROT:P02768-1 Tax_Id=9606 Gene_Symbol=ALB Isoform 1 of Serum albumin precursor	GENES: <none>	1		+	0	34	28	26	34	28	26	6	5	5	6	5	5	5	5	5	17	4	4	20	7	5	9	6	8	24	7	8	10	12	8	1	0	1	0	0	0	0	0	0	12	0
CON__P02769	CON__P02769		>P02769 SWISS-PROT:P02769 (Bos taurus) Bovine serum albumin precursor	GENES: <none>	1		+	0	107	107	100	107	107	100	70	71	55	86	57	58	58	59	61	56	47	43	69	71	68	73	61	74	86	76	65	70	69	77	70	71	55	86	57	58	58	59	61	56	47
CON__P02777	CON__P02777		>P02777 SWISS-PROT:P02777 (Bos taurus) similar to Platelet factor 4	GENES: <none>	1		+	1.0806e-158	3	3	3	3	3	3	0	2	1	0	1	1	1	0	0	0	0	0	3	1	1	3	0	3	2	0	2	2	3	1	0	2	1	0	1	1	1	0	0	0	0
CON__P04258;P08121	CON__P04258		>P04258 SWISS-PROT:P04258 (Bos taurus) Similar to Collagen alpha 1(III) chain	GENES: <none>	2		+	6.1227e-36	5;1	5;1	5;1	5	5	5	0	0	0	0	0	3	0	0	0	0	0	0	0	0	0	1	0	1	0	0	0	2	0	0	0	0	0	0	0	3	0	0	0	0	0
CON__P04259	CON__P04259		>P04259 SWISS-PROT:P04259 Tax_Id=9606 Gene_Symbol=KRT6B Keratin, type II cytoskeletal 6B	GENES: <none>	1		+	0	55	39	3	55	39	3	34	29	38	32	20	14	14	26	30	26	14	8	22	25	37	29	31	34	34	31	30	24	29	34	23	17	25	19	11	5	6	14	19	15	9
CON__P04264;CON__H-INV:HIT000016045	CON__P04264		>P04264 SWISS-PROT:P04264 Tax_Id=9606 Gene_Symbol=KRT1 Keratin, type II cytoskeletal 1	GENES: <none>	2		+	0	69;4	63;2	46;0	69	63	46	58	49	53	50	43	40	44	43	45	43	27	25	37	41	45	46	35	49	46	44	42	40	47	42	53	45	49	46	39	37	41	40	42	40	24
CON__P06868;P20918	CON__P06868		>P06868 SWISS-PROT:P06868 (Bos taurus) Plasminogen precursor	GENES: <none>	2		+	0	47;3	47;3	47;3	47	47	47	0	0	0	0	9	9	3	3	9	6	0	0	20	27	25	26	17	30	36	24	28	33	36	29	0	0	0	0	9	9	3	3	9	6	0
CON__P07224	CON__P07224		>P07224 SWISS-PROT:P07224 (Bos taurus) Vitamin K-dependent protein S precursor	GENES: <none>	1		+	1.0671e-07	4	4	4	4	4	4	0	0	0	0	0	0	0	0	0	0	0	0	0	0	0	0	0	1	1	0	1	1	0	1	0	0	0	0	0	0	0	0	0	0	0
CON__P07477	CON__P07477		>P07477 SWISS-PROT:P07477 Tax_Id=9606 Gene_Symbol=PRSS1 Trypsin-1 precursor	GENES: <none>	1		+	2.9719e-64	2	1	1	2	1	1	1	1	2	1	1	1	1	1	1	1	1	1	1	1	1	1	1	1	1	1	1	1	1	1	1	1	1	1	1	1	1	1	1	1	1
CON__P08727	CON__P08727		>P08727 SWISS-PROT:P08727 Tax_Id=9606 Gene_Symbol=KRT19 Keratin, type I cytoskeletal 19	GENES: <none>	1		+	1.1083e-78	11	1	1	11	1	1	6	5	6	5	5	4	4	5	7	5	4	3	5	7	7	6	4	6	7	5	5	5	6	6	0	0	1	0	0	0	0	0	0	0	0
CON__P08779	CON__P08779		>P08779 SWISS-PROT:P08779 Tax_Id=9606 Gene_Symbol=KRT16 Keratin, type I cytoskeletal 16	GENES: <none>	1		+	0	47	41	21	47	41	21	28	24	27	24	17	13	13	29	22	17	12	8	16	24	34	20	23	29	27	19	17	22	25	29	23	19	21	18	13	9	9	25	17	13	9
CON__P12035	CON__P12035		>P12035 SWISS-PROT:P12035 Tax_Id=9606 Gene_Symbol=KRT3 Keratin, type II cytoskeletal 3	GENES: <none>	1		+	0	34	16	10	34	16	10	15	16	11	12	10	4	6	26	11	11	5	6	8	8	10	11	10	10	11	11	13	11	9	10	3	7	1	2	1	0	0	15	1	2	1
CON__P12763;P29699	CON__P12763		>P12763 SWISS-PROT:P12763 (Bos taurus) Alpha-2-HS-glycoprotein precursor	GENES: <none>	2		+	0	26;1	26;1	26;1	26	26	26	10	11	11	11	12	13	11	11	12	11	9	4	16	16	15	16	17	23	19	18	20	20	19	20	10	11	11	11	12	13	11	11	12	11	9
CON__P13645;P08730-2;A1L317	CON__P13645		>P13645 SWISS-PROT:P13645 Tax_Id=9606 Gene_Symbol=KRT10 Keratin, type I cytoskeletal 10	GENES: <none>	3		+	0	59;7;3	59;7;3	38;0;0	59	59	38	50	45	52	47	39	38	39	36	45	39	30	23	35	35	38	39	33	41	41	42	42	36	43	38	50	45	52	47	39	38	39	36	45	39	30
CON__P13646-1	CON__P13646-1		>P13646-1 SWISS-PROT:P13646-1 Tax_Id=9606 Gene_Symbol=KRT13 Isoform 1 of Keratin, type I cytoskeletal 13	GENES: <none>	1		+	0	24	17	4	24	17	4	13	10	12	9	6	4	7	11	11	7	6	8	7	7	5	5	5	11	6	5	4	5	6	5	7	3	5	3	1	0	3	6	6	2	3
CON__P13647	CON__P13647		>P13647 SWISS-PROT:P13647 Tax_Id=9606 Gene_Symbol=KRT5 Keratin, type II cytoskeletal 5	GENES: <none>	1		+	0	54	29	9	54	29	9	40	35	40	37	22	14	16	26	34	27	11	9	22	24	32	32	26	31	35	29	31	26	34	29	23	19	20	18	11	5	6	11	18	14	5
CON__P15497;Q00623	CON__P15497		>P15497 SWISS-PROT:P15497 (Bos taurus) Apolipoprotein A-I precursor	GENES: <none>	2		+	0	26;2	26;2	26;2	26	26	26	0	0	0	0	8	4	6	1	3	2	0	0	14	19	16	15	9	17	17	21	16	17	17	17	0	0	0	0	8	4	6	1	3	2	0
CON__P17690;Q01339	CON__P17690		>P17690 SWISS-PROT:P17690 (Bos taurus) Beta-2-glycoprotein 1 precursor	GENES: <none>	2		+	0	16;1	16;1	16;1	16	16	16	0	0	0	0	2	0	1	0	0	1	1	0	12	15	13	13	7	12	12	11	13	13	11	13	0	0	0	0	2	0	1	0	0	1	1
CON__P17697	CON__P17697		>P17697 SWISS-PROT:P17697 (Bos taurus) Clusterin precursor	GENES: <none>	1		+	3.9648e-284	10	10	10	10	10	10	0	0	0	0	0	0	0	0	0	0	0	0	4	3	5	4	2	6	4	1	4	4	5	5	0	0	0	0	0	0	0	0	0	0	0
CON__P19012	CON__P19012		>P19012 SWISS-PROT:P19012 Tax_Id=9606 Gene_Symbol=KRT15 Keratin, type I cytoskeletal 15	GENES: <none>	1		+	1.9634e-104	14	1	1	14	1	1	8	9	10	9	7	6	7	8	9	8	4	5	7	7	7	7	6	8	8	7	6	7	7	7	0	0	0	0	0	0	0	0	0	0	0
CON__P19013	CON__P19013		>P19013 SWISS-PROT:P19013 Tax_Id=9606 Gene_Symbol=KRT4 keratin 4	GENES: <none>	1		+	0	20	15	12	20	15	12	10	6	12	5	3	2	2	10	8	4	5	5	5	5	3	3	2	6	3	2	2	3	2	2	6	2	9	0	0	0	0	6	5	0	2
CON__P20930	CON__P20930		>P20930 SWISS-PROT:P20930 Tax_Id=9606 Gene_Symbol=FLG Filaggrin	GENES: <none>	1		+	8.2671e-203	34	34	34	34	34	34	7	10	1	2	7	1	6	7	1	0	0	0	0	1	1	3	1	3	2	0	1	0	5	2	7	10	1	2	7	1	6	7	1	0	0
CON__P28800	CON__P28800		>P28800 SWISS-PROT:P28800 (Bos taurus) Alpha-2-antiplasmin precursor	GENES: <none>	1		+	0	19	19	19	19	19	19	2	2	0	2	2	1	1	0	4	0	0	0	8	9	9	8	6	12	15	10	14	12	15	12	2	2	0	2	2	1	1	0	4	0	0
CON__P34955	CON__P34955		>P34955 SWISS-PROT:P34955 (Bos taurus) Alpha-1-antiproteinase precursor	GENES: <none>	1		+	0	36	36	36	36	36	36	17	16	20	18	20	17	19	16	19	18	17	6	23	21	22	22	22	26	27	25	25	24	23	25	17	16	20	18	20	17	19	16	19	18	17
CON__P35527	CON__P35527		>P35527 SWISS-PROT:P35527 Tax_Id=9606 Gene_Symbol=KRT9 Keratin, type I cytoskeletal 9	GENES: <none>	1		+	0	56	55	55	56	55	55	48	39	46	42	37	29	30	31	40	35	24	23	28	37	36	33	21	40	38	35	36	36	40	33	47	38	45	41	36	28	29	30	39	34	24
CON__P35908	CON__P35908		>P35908 SWISS-PROT:P35908 Tax_Id=9606 Gene_Symbol=KRT2 Keratin, type II cytoskeletal 2 epidermal	GENES: <none>	1		+	0	79	79	52	79	79	52	56	51	52	53	41	33	37	36	50	51	27	21	39	35	42	50	37	48	52	48	56	47	50	48	56	51	52	53	41	33	37	36	50	51	27
CON__P41361	CON__P41361		>P41361 SWISS-PROT:P41361 (Bos taurus) Antithrombin-III precursor	GENES: <none>	1		+	0	23	23	17	23	23	17	3	5	3	6	11	8	12	4	14	10	5	1	14	15	14	16	12	19	19	15	15	15	17	16	3	5	3	6	11	8	12	4	14	10	5
CON__P48668	CON__P48668		>P48668 SWISS-PROT:P48668 Tax_Id=9606 Gene_Symbol=KRT6C Keratin, type II cytoskeletal 6C	GENES: <none>	1		+	0	54	4	2	54	4	2	34	28	37	32	21	14	15	27	30	25	14	8	22	25	37	28	31	34	34	32	31	25	28	34	1	1	1	1	1	1	1	1	1	2	1
CON__P50448;P97290	CON__P50448		>P50448 SWISS-PROT:P50448 (Bos taurus) Factor XIIa inhibitor precursor	GENES: <none>	2		+	0	12;1	12;1	12;1	12	12	12	2	6	4	3	2	2	4	1	5	4	0	0	5	7	8	9	5	9	8	8	8	9	8	9	2	6	4	3	2	2	4	1	5	4	0
CON__P60413	CON__P60413		>P60413 SWISS-PROT:P60413 Tax_Id=9606 Gene_Symbol=KRTAP10-12 Keratin-associated protein 10-12	GENES: <none>	1		+	5.9197e-08	1	1	1	1	1	1	0	0	0	0	0	0	0	0	0	0	0	0	0	1	0	0	0	0	0	0	0	0	0	0	0	0	0	0	0	0	0	0	0	0	0
P60710;CON__P60712;E9Q1F2;E9Q5F4;G3UZ07;E9Q606;F8WGM8;E9Q2D1;F6WX90;V9GXQ2;E9Q3M9	P60710;CON__P60712;E9Q1F2;E9Q5F4	Actin, cytoplasmic 1;Actin, cytoplasmic 1, N-terminally processed	>sp|P60710|ACTB_MOUSE Actin, cytoplasmic 1 OS=Mus musculus GN=Actb PE=1 SV=1;>P60712 SWISS-PROT:P60712 (Bos taurus) Actin, cytoplasmic 1;>tr|E9Q1F2|E9Q1F2_MOUSE Actin, cytoplasmic 1 OS=Mus musculus GN=Actb PE=3 SV=1;>tr|E9Q5F4|E9Q5F4_MOUSE Actin, cytoplasm	GENES: Actb	11		+	0	31;31;22;20;15;12;7;6;3;2;1	1;1;1;1;0;0;0;1;0;0;0	1;1;1;1;0;0;0;1;0;0;0	31	1	1	20	20	22	22	26	24	23	20	26	22	19	11	23	21	19	22	18	21	21	20	21	21	21	21	1	1	1	1	1	1	1	1	1	1	1
CON__P62894;P00015	CON__P62894;P00015	Cytochrome c, testis-specific	>P62894 SWISS-PROT:P62894 Cytochrome c - Bos taurus (Bovine).;>sp|P00015|CYC2_MOUSE Cytochrome c, testis-specific OS=Mus musculus GN=Cyct PE=1 SV=3	GENES: Cyct	2		+	1.036e-16	4;2	1;1	1;1	4	1	1	0	2	2	0	0	2	1	0	1	0	0	0	3	3	3	3	1	2	3	3	3	1	2	3	0	0	0	0	0	0	0	0	0	0	0
P02798;CON__P67983	P02798;CON__P67983	Metallothionein-2	>sp|P02798|MT2_MOUSE Metallothionein-2 OS=Mus musculus GN=Mt2 PE=1 SV=2;>P67983 SWISS-PROT:P67983 (Bos taurus) Metallothionein-1A	GENES: Mt2	2		+	1.3931e-05	1;1	1;1	1;1	1	1	1	0	0	0	0	1	1	1	1	0	0	0	0	0	0	0	0	0	1	1	0	0	0	0	0	0	0	0	0	1	1	1	1	0	0	0
CON__P78385	CON__P78385		>P78385 SWISS-PROT:P78385 Keratin, type II cuticular Hb3 (Hair keratin, type II Hb3) - Homo sapiens (Human).	GENES: <none>	1		+	0	31	1	1	31	1	1	4	2	5	18	5	0	13	1	2	3	1	0	2	21	1	2	1	4	15	3	1	3	5	3	0	0	0	0	0	0	0	0	0	0	0
CON__P78386	CON__P78386		>P78386 SWISS-PROT:P78386 Keratin, type II cuticular Hb5 (Hair keratin, type II Hb5) - Homo sapiens (Human).	GENES: <none>	1		+	6.448e-283	35	34	5	35	34	5	6	3	5	20	2	0	13	1	1	2	0	0	2	24	1	2	1	4	12	2	1	4	6	2	5	2	4	19	1	0	12	0	0	1	0
CON__P81644	CON__P81644		>P81644 SWISS-PROT:P81644 (Bos taurus) Apolipoprotein A-II precursor	GENES: <none>	1		+	2.1579e-193	5	5	5	5	5	5	0	0	0	0	1	0	0	0	0	0	0	0	0	1	0	3	2	3	3	4	2	4	4	3	0	0	0	0	1	0	0	0	0	0	0
CON__Q01546;CON__REFSEQ:XP_932229	CON__Q01546		>Q01546 SWISS-PROT:Q01546 Tax_Id=9606 Gene_Symbol=KRT76 Keratin, type II cytoskeletal 2 oral	GENES: <none>	2		+	0	28;1	8;0	8;0	28	8	8	13	15	11	11	8	5	7	19	10	10	3	3	8	6	9	11	10	9	10	11	13	10	9	10	0	4	0	0	0	0	0	6	0	0	0
CON__Q03247	CON__Q03247		>Q03247 SWISS-PROT:Q03247 (Bos taurus) Apolipoprotein E precursor	GENES: <none>	1		+	1.9442e-37	4	4	4	4	4	4	1	0	0	0	0	0	0	0	1	0	0	0	0	2	2	2	0	2	2	0	1	4	2	2	1	0	0	0	0	0	0	0	1	0	0
CON__Q04695;Q8CCX5-2;Q8CCX5;P05784;CON__P05784;CON__Q8N1A0	CON__Q04695		>Q04695 SWISS-PROT:Q04695 Tax_Id=9606 Gene_Symbol=KRT17 Keratin, type I cytoskeletal 17	GENES: <none>	6		+	0	34;2;2;2;2;1	17;0;0;0;0;0	5;0;0;0;0;0	34	17	5	16	10	11	12	10	8	7	10	11	14	4	5	11	14	18	13	12	18	20	11	11	11	17	16	4	0	0	1	1	1	0	1	1	6	0
CON__Q05443;P51885	CON__Q05443		>Q05443 SWISS-PROT:Q05443 (Bos taurus) Lumican precursor	GENES: <none>	2		+	8.3164e-141	8;3	8;3	8;3	8	8	8	0	0	0	0	0	1	0	0	0	0	0	0	1	4	3	3	3	4	3	4	4	4	5	3	0	0	0	0	0	1	0	0	0	0	0
CON__Q05B55	CON__Q05B55		>Q05B55 TREMBL:Q05B55 (Bos taurus) Similar to Ig kappa chain C region	GENES: <none>	1		+	0	6	6	6	6	6	6	0	0	0	0	1	0	0	0	0	0	0	0	4	5	4	5	2	4	5	4	4	4	4	3	0	0	0	0	1	0	0	0	0	0	0
CON__Q0IIK2;CON__Q29443	CON__Q0IIK2;CON__Q29443		>Q0IIK2 TREMBL:Q0IIK2 (Bos taurus) Transferrin;>Q29443 SWISS-PROT:Q29443 Serotransferrin - Bos taurus (Bovine).	GENES: <none>	2		+	0	71;70	71;70	63;62	71	71	63	23	26	25	25	40	22	32	34	35	31	29	12	52	53	54	54	52	56	54	48	50	52	51	54	23	26	25	25	40	22	32	34	35	31	29
CON__Q0V8M9;E9PVS1;Q61704	CON__Q0V8M9		>Q0V8M9 TREMBL:Q0V8M9;Q9TRI0 (Bos taurus) similar to inter-alpha (globulin) inhibitor H3 isoform 2	GENES: <none>	3		+	0	26;7;7	26;7;7	26;7;7	26	26	26	5	6	5	1	12	9	4	4	8	5	2	0	8	12	11	9	6	16	17	10	16	16	15	11	5	6	5	1	12	9	4	4	8	5	2
CON__Q0VCM5	CON__Q0VCM5		>Q0VCM5 TREMBL:Q0VCM5 (Bos taurus) Similar to Inter-alpha-trypsin inhibitor heavy chain H1	GENES: <none>	1		+	0	25	25	24	25	25	24	0	0	0	0	0	0	0	0	0	0	0	0	3	9	8	4	5	8	10	3	11	12	16	8	0	0	0	0	0	0	0	0	0	0	0
CON__Q14525	CON__Q14525		>Q14525 SWISS-PROT:Q14525 Keratin, type I cuticular HA3-II (Hair keratin, type I HA3-II)	GENES: <none>	1		+	0	17	3	2	17	3	2	2	3	4	11	4	1	11	1	1	2	2	1	3	12	1	2	1	1	11	1	1	1	2	1	0	0	0	3	0	0	2	0	0	0	0
CON__Q14532	CON__Q14532		>Q14532 SWISS-PROT:Q14532 Keratin, type I cuticular HA2 (Hair keratin, type I HA2)	GENES: <none>	1		+	1.1078e-204	13	4	3	13	4	3	7	1	2	5	2	1	4	1	2	2	1	1	1	5	1	1	2	1	4	1	1	1	2	1	4	0	0	0	0	0	0	0	1	0	0
CON__Q14533	CON__Q14533		>Q14533 SWISS-PROT:Q14533 Keratin, type II cuticular Hb1 (Hair keratin, type II Hb1) (ghHKb1) (ghHb1) (MLN 137) - Homo sapiens (Human).	GENES: <none>	1		+	0	31	2	0	31	2	0	4	3	5	17	5	0	13	1	2	3	1	0	2	20	1	2	1	4	13	3	1	3	5	3	0	1	0	0	0	0	1	0	0	0	0
CON__Q148H6	CON__Q148H6		>Q148H6 TREMBL:Q148H6 (Bos taurus) Hypothetical protein MGC139876	GENES: <none>	1		+	5.1708e-135	9	1	1	9	1	1	9	4	4	4	4	4	4	3	5	4	4	4	3	3	4	4	3	3	3	3	3	3	3	3	1	0	0	1	0	0	0	0	0	0	0
CON__Q9UE12;CON__Q15323;Q6IFX3;E9PV64	CON__Q9UE12;CON__Q15323		>Q9UE12 TREMBL:Q9UE12 Type I hair keratin 1 - Homo sapiens (Human).;>Q15323 SWISS-PROT:Q15323 Keratin, type I cuticular HA1 (Hair keratin, type I HA1)	GENES: <none>	4		+	0	21;21;4;3	19;19;3;3	2;2;0;0	21	19	2	2	3	5	12	5	1	12	1	1	2	2	1	3	14	1	2	1	1	10	2	1	2	3	1	1	2	4	10	4	0	11	0	0	1	1
CON__Q1A7A4	CON__Q1A7A4		>Q1A7A4 TREMBL:Q1A7A4 (Bos taurus) similar to complement component C5	GENES: <none>	1		+	0	23	23	23	23	23	23	0	0	0	0	0	0	0	1	1	0	0	0	3	3	4	4	2	8	5	3	9	12	11	8	0	0	0	0	0	0	0	1	1	0	0
CON__Q1RMK2	CON__Q1RMK2		>Q1RMK2 TREMBL:Q1RMK2 (Bos taurus) IGHM protein	GENES: <none>	1		+	5.2985e-105	6	6	6	6	6	6	0	0	0	0	0	0	0	0	0	0	0	0	2	1	1	2	0	0	1	2	1	2	2	1	0	0	0	0	0	0	0	0	0	0	0
CON__Q1RMN8	CON__Q1RMN8		>Q1RMN8 TREMBL:Q1RMN8 (Bos taurus) Similar to Immunoglobulin lambda-like polypeptide 1	GENES: <none>	1		+	2.1388e-246	7	7	6	7	7	6	0	0	0	1	1	1	1	0	1	1	0	0	5	5	3	3	3	4	5	4	4	4	4	4	0	0	0	1	1	1	1	0	1	1	0
CON__Q28065	CON__Q28065		>Q28065 SWISS-PROT:Q28065 (Bos taurus) C4b-binding protein alpha chain precursor	GENES: <none>	1		+	4.5136e-213	15	15	15	15	15	15	0	0	0	0	0	0	0	0	0	0	0	0	0	2	2	2	0	4	4	1	8	6	9	8	0	0	0	0	0	0	0	0	0	0	0
CON__Q28085	CON__Q28085		>Q28085 SWISS-PROT:Q28085 (Bos taurus) Complement factor H precursor	GENES: <none>	1		+	0	42	42	42	42	42	42	0	0	0	0	3	0	0	0	0	2	0	3	12	22	24	23	12	23	30	21	21	27	28	22	0	0	0	0	3	0	0	0	0	2	0
CON__Q28107;O88783	CON__Q28107		>Q28107 SWISS-PROT:Q28107 (Bos taurus) Coagulation factor V precursor	GENES: <none>	2		+	2.4197e-19	6;1	6;1	6;1	6	6	6	0	0	0	0	0	0	0	0	0	0	0	0	1	0	0	1	0	1	1	0	0	1	3	1	0	0	0	0	0	0	0	0	0	0	0
CON__Q28194	CON__Q28194		>Q28194 TREMBL:Q28194 (Bos taurus) Thrombospondin-1	GENES: <none>	1		+	0	33	33	18	33	33	18	0	0	0	0	0	0	0	0	1	0	0	0	2	12	14	15	3	14	18	8	11	18	15	12	0	0	0	0	0	0	0	0	1	0	0
CON__Q29RQ1;D3YXF5	CON__Q29RQ1		>Q29RQ1 SWISS-PROT:Q29RQ1 (Bos taurus) Complement component C7 precursor	GENES: <none>	2		+	0	16;1	16;1	16;1	16	16	16	0	0	0	0	1	0	0	0	0	0	0	0	1	5	6	4	1	8	8	3	5	7	6	4	0	0	0	0	1	0	0	0	0	0	0
CON__Q2HJF0	CON__Q2HJF0		>Q2HJF0 TREMBL:Q2HJF0 (Bos taurus) Similar to Serotransferrin	GENES: <none>	1		+	1.7146e-275	25	21	20	25	21	20	1	2	2	2	1	1	2	1	2	2	1	0	5	6	7	5	6	10	11	7	9	11	15	8	0	0	0	0	0	0	0	0	0	0	0
CON__Q2KIF2	CON__Q2KIF2		>Q2KIF2 TREMBL:Q2KIF2 (Bos taurus) Similar to leucine-rich alpha-2-glycoprotein 1	GENES: <none>	1		+	1.0506e-71	13	13	13	13	13	13	0	0	0	0	0	0	0	0	0	0	0	0	3	8	4	5	6	8	7	3	6	6	5	7	0	0	0	0	0	0	0	0	0	0	0
CON__Q2KIG3;Q9JHH6	CON__Q2KIG3		>Q2KIG3 TREMBL:Q2KIG3 (Bos taurus) Similar to carboxypeptidase B2	GENES: <none>	2		+	2.5197e-20	4;1	4;1	4;1	4	4	4	0	0	0	0	2	1	1	0	0	0	0	0	0	2	2	1	0	1	2	0	1	1	1	0	0	0	0	0	2	1	1	0	0	0	0
CON__Q2KIS7	CON__Q2KIS7		>Q2KIS7 SWISS-PROT:Q2KIS7 (Bos taurus) Tetranectin precursor	GENES: <none>	1		+	6.5311e-187	8	8	8	8	8	8	0	0	0	0	0	0	0	0	0	0	0	0	5	3	5	4	4	7	7	6	7	6	7	5	0	0	0	0	0	0	0	0	0	0	0
CON__Q2KIT0	CON__Q2KIT0		>Q2KIT0 TREMBL:Q2KIT0 (Bos taurus) Similar to collagen, type X, alpha 1	GENES: <none>	1		+	5.4043e-64	6	6	6	6	6	6	0	0	0	0	0	0	0	0	0	0	0	0	2	2	2	4	1	2	3	2	4	5	4	2	0	0	0	0	0	0	0	0	0	0	0
CON__Q2KJ62	CON__Q2KJ62		>Q2KJ62 TREMBL:Q2KJ62 (Bos taurus) KNG protein	GENES: <none>	1		+	0	19	19	1	19	19	1	2	0	1	0	0	1	0	1	2	2	0	0	14	14	15	14	13	16	15	14	15	16	16	15	2	0	1	0	0	1	0	1	2	2	0
CON__Q2KJC7;Q62009-5;Q62009-4;Q62009-3;Q62009-2;Q62009	CON__Q2KJC7		>Q2KJC7 TREMBL:Q2KJC7;Q8HZM3 (Bos taurus) Periostin, osteoblast specific factor	GENES: <none>	6		+	1.872e-80	6;1;1;1;1;1	6;1;1;1;1;1	6;1;1;1;1;1	6	6	6	0	0	0	0	0	0	0	0	0	0	0	0	0	2	2	1	2	3	3	0	0	2	1	1	0	0	0	0	0	0	0	0	0	0	0
CON__Q2KJF1	CON__Q2KJF1		>Q2KJF1 TREMBL:Q2KJF1 (Bos taurus) Alpha-1-B glycoprotein	GENES: <none>	1		+	0	17	17	17	17	17	17	4	1	2	3	5	6	3	0	4	4	3	0	15	15	14	15	12	17	15	16	14	15	15	16	4	1	2	3	5	6	3	0	4	4	3
CON__Q2M2I5	CON__Q2M2I5		>Q2M2I5 SWISS-PROT:Q2M2I5 Tax_Id=9606 Gene_Symbol=KRT24 Keratin, type I cytoskeletal 24	GENES: <none>	1		+	1.9913e-51	7	3	3	7	3	3	6	4	4	3	2	2	2	2	2	2	2	2	2	2	2	2	2	2	2	2	2	2	2	2	3	0	0	0	0	0	0	0	0	0	0
CON__Q2UVX4	CON__Q2UVX4		>Q2UVX4 SWISS-PROT:Q2UVX4 (Bos taurus) Complement C3 precursor	GENES: <none>	1		+	0	90	77	77	90	77	77	3	4	2	4	10	7	7	2	15	9	9	0	51	47	50	50	47	65	77	51	60	67	56	58	1	2	1	3	10	6	7	2	14	8	8
CON__Q32MB2	CON__Q32MB2		>Q32MB2 TREMBL:Q32MB2;Q86Y46 Tax_Id=9606 Gene_Symbol=KRT73 Keratin-73	GENES: <none>	1		+	0	18	3	2	18	3	2	12	9	10	10	6	4	4	9	12	7	3	4	3	3	6	7	5	6	6	6	4	6	4	4	1	0	0	0	0	0	0	1	1	0	0
CON__Q32PI4	CON__Q32PI4		>Q32PI4 TREMBL:Q32PI4 (Bos taurus) Similar to complement factor I	GENES: <none>	1		+	0	20	20	20	20	20	20	0	0	0	0	0	0	0	0	0	0	0	0	9	16	8	6	3	12	13	9	10	12	12	12	0	0	0	0	0	0	0	0	0	0	0
CON__Q32PJ2	CON__Q32PJ2		>Q32PJ2 SWISS-PROT:Q32PJ2 (Bos taurus) Apolipoprotein A-IV precursor	GENES: <none>	1		+	1.2578e-68	3	3	3	3	3	3	0	0	0	0	0	0	0	0	0	0	0	0	0	0	0	0	0	1	3	0	0	0	0	1	0	0	0	0	0	0	0	0	0	0	0
CON__Q3KUS7	CON__Q3KUS7		>Q3KUS7 TREMBL:Q3KUS7 (Bos taurus) Complement factor B	GENES: <none>	1		+	0	34	34	33	34	34	33	0	0	0	0	4	1	0	1	2	0	1	3	12	15	17	17	14	16	22	18	22	25	26	22	0	0	0	0	4	1	0	1	2	0	1
CON__Q3LI72	CON__Q3LI72		>Q3LI72 SWISS-PROT:Q3LI72 Tax_Id=9606 Gene_Symbol=KRTAP19-5 Keratin-associated protein 19-5	GENES: <none>	1		+	9.9576e-08	1	1	1	1	1	1	0	1	0	0	0	0	0	0	0	0	0	0	0	0	0	0	0	0	0	0	0	0	0	0	0	1	0	0	0	0	0	0	0	0	0
CON__Q3MHH8;P00687	CON__Q3MHH8		>Q3MHH8 TREMBL:Q3MHH8 (Bos taurus) Amylase, alpha 2B; pancreatic	GENES: <none>	2		+	4.5844e-26	7;1	7;1	6;0	7	7	6	0	0	0	0	0	0	0	0	0	0	0	0	2	4	3	1	2	2	4	0	2	4	2	1	0	0	0	0	0	0	0	0	0	0	0
CON__Q3MHN2	CON__Q3MHN2		>Q3MHN2 SWISS-PROT:Q3MHN2 (Bos taurus) Complement component C9 precursor	GENES: <none>	1		+	4.0173e-75	11	11	11	11	11	11	3	0	2	3	1	0	0	0	1	2	0	0	0	3	1	0	0	1	1	1	2	3	3	4	3	0	2	3	1	0	0	0	1	2	0
CON__Q3MHN5	CON__Q3MHN5		>Q3MHN5 SWISS-PROT:Q3MHN5 (Bos taurus) Vitamin D-binding protein precursor	GENES: <none>	1		+	0	27	3	3	27	3	3	3	6	4	4	8	5	4	2	4	6	1	0	20	20	20	21	18	22	23	20	23	23	23	18	0	0	0	0	0	0	0	0	0	0	0
CON__Q3SX09;P02089;P02088;A8DUK4	CON__Q3SX09		>Q3SX09 TREMBL:Q3SX09 (Bos taurus) similar to HBG protein	GENES: <none>	4		+	0	14;2;2;2	14;2;2;2	10;1;1;1	14	14	10	1	2	0	0	4	5	3	2	3	1	0	0	9	7	9	11	8	9	10	8	11	11	11	9	1	2	0	0	4	5	3	2	3	1	0
CON__Q3SX14	CON__Q3SX14		>Q3SX14 TREMBL:Q3SX14 (Bos taurus) Similar to Gelsolin	GENES: <none>	1		+	0	31	9	9	31	9	9	7	12	14	8	10	14	15	18	17	11	6	7	9	9	10	12	2	9	10	4	6	9	11	10	0	0	0	0	0	0	0	0	0	0	0
CON__Q3SY84	CON__Q3SY84		>Q3SY84 SWISS-PROT:Q3SY84 Tax_Id=9606 Gene_Symbol=KRT71 Keratin, type II cytoskeletal 71	GENES: <none>	1		+	0	22	17	1	22	17	1	17	14	11	11	10	5	6	7	13	8	4	5	1	2	7	5	4	8	6	4	2	5	2	2	13	10	8	7	7	3	4	3	10	4	2
CON__Q3SZ57	CON__Q3SZ57		>Q3SZ57 SWISS-PROT:Q3SZ57 (Bos taurus) Alpha-fetoprotein precursor	GENES: <none>	1		+	0	40	40	40	40	40	40	10	11	10	12	16	9	12	8	18	10	9	3	35	33	30	28	27	35	32	34	34	32	35	33	10	11	10	12	16	9	12	8	18	10	9
CON__Q3SZH5	CON__Q3SZH5		>Q3SZH5 TREMBL:Q3SZH5 (Bos taurus) Similar to Angiotensinogen	GENES: <none>	1		+	0	13	13	13	13	13	13	0	0	0	0	1	0	1	0	3	1	1	0	9	11	11	10	10	11	11	9	10	11	10	11	0	0	0	0	1	0	1	0	3	1	1
CON__Q3SZR3	CON__Q3SZR3		>Q3SZR3 SWISS-PROT:Q3SZR3 (Bos taurus) Alpha-1-acid glycoprotein precursor	GENES: <none>	1		+	0	14	14	14	14	14	14	7	8	6	9	6	6	6	4	5	4	1	0	12	12	9	12	12	12	12	11	12	12	13	12	7	8	6	9	6	6	6	4	5	4	1
CON__Q3SZV7	CON__Q3SZV7		>Q3SZV7 TREMBL:Q3SZV7 (Bos taurus) Similar to hemopexin	GENES: <none>	1		+	0	18	18	18	18	18	18	10	9	12	11	14	15	14	9	13	10	9	0	5	4	3	2	3	4	5	2	3	3	2	4	10	9	12	11	14	15	14	9	13	10	9
CON__Q3T052;A6X935-2;E9Q5L2;E9PVD2;A6X935	CON__Q3T052		>Q3T052 TREMBL:Q3T052;Q5EA67 (Bos taurus) Inter-alpha (Globulin) inhibitor H4	GENES: <none>	5		+	0	33;3;3;3;3	33;3;3;3;3	33;3;3;3;3	33	33	33	2	2	3	2	8	3	3	7	7	5	2	2	21	14	17	19	17	25	25	22	20	24	26	22	2	2	3	2	8	3	3	7	7	5	2
Q3TTY5;CON__Q3TTY5	Q3TTY5;CON__Q3TTY5	Keratin, type II cytoskeletal 2 epidermal	>sp|Q3TTY5|K22E_MOUSE Keratin, type II cytoskeletal 2 epidermal OS=Mus musculus GN=Krt2 PE=1 SV=1;>Q3TTY5 SWISS-PROT:Q3TTY5 Tax_Id=10090 Gene_Symbol=Krt2 Keratin, type II cytoskeletal 2 epidermal	GENES: Krt2	2		+	1.074e-228	19;19	2;2	1;1	19	2	1	11	11	11	13	7	8	7	10	9	10	6	5	7	7	9	10	9	10	10	10	12	8	11	9	1	0	0	1	0	0	0	0	0	0	1
CON__Q3Y5Z3	CON__Q3Y5Z3		>Q3Y5Z3 SWISS-PROT:Q3Y5Z3 (Bos taurus) Adiponectin precursor	GENES: <none>	1		+	0	7	7	7	7	7	7	1	1	1	1	1	1	2	1	1	1	0	1	4	5	5	4	3	6	5	5	6	6	5	5	1	1	1	1	1	1	2	1	1	1	0
Q9Z2K1;CON__Q9Z2K1;CON__Q3ZAW8	Q9Z2K1;CON__Q9Z2K1;CON__Q3ZAW8	Keratin, type I cytoskeletal 16	>sp|Q9Z2K1|K1C16_MOUSE Keratin, type I cytoskeletal 16 OS=Mus musculus GN=Krt16 PE=1 SV=3;>Q9Z2K1 SWISS-PROT:Q9Z2K1 Tax_Id=10090 Gene_Symbol=Krt16 Keratin, type I cytoskeletal 16;>Q3ZAW8 TREMBL:Q3ZAW8;Q9EQD6;Q9EQD7 Tax_Id=10090 Gene_Symbol=Krt16 Keratin in	GENES: Krt16	3		+	1.7973e-261	18;18;18	2;2;2	2;2;2	18	2	2	9	8	8	9	7	5	5	10	8	6	5	5	6	8	11	9	9	11	12	7	6	8	8	8	0	0	0	0	0	0	0	0	0	0	0
CON__Q3ZBD7	CON__Q3ZBD7		>Q3ZBD7 SWISS-PROT:Q3ZBD7 (Bos taurus) Glucose-6-phosphate isomerase	GENES: <none>	1		+	0	11	1	1	11	1	1	5	7	6	7	9	10	9	6	9	8	6	2	8	8	8	7	5	6	6	7	6	6	6	7	0	0	0	0	0	0	0	0	0	1	0
CON__Q3ZBS7	CON__Q3ZBS7		>Q3ZBS7 TREMBL:Q3ZBS7 (Bos taurus) Vitronectin	GENES: <none>	1		+	1.1244e-194	9	9	9	9	9	9	2	2	2	2	0	1	0	0	3	2	1	0	9	7	7	7	6	7	7	5	8	7	6	7	2	2	2	2	0	1	0	0	3	2	1
Q497I4;CON__Q497I4	Q497I4;CON__Q497I4	Keratin, type I cuticular Ha5	>sp|Q497I4|KRT35_MOUSE Keratin, type I cuticular Ha5 OS=Mus musculus GN=Krt35 PE=2 SV=1;>Q497I4 TREMBL:Q497I4 Tax_Id=10090 Gene_Symbol=Krt35 Krt35 protein	GENES: Krt35	2		+	7.401e-228	17;17	5;5	1;1	17	5	1	3	1	6	9	2	1	6	1	1	2	1	1	1	12	1	2	2	1	7	1	1	1	1	1	1	0	0	1	0	0	1	0	0	0	0
CON__Q58D62	CON__Q58D62		>Q58D62 SWISS-PROT:Q58D62 (Bos taurus) Fetuin-B precursor	GENES: <none>	1		+	0	18	18	18	18	18	18	4	4	4	6	5	4	6	0	6	3	2	1	14	11	12	12	12	13	14	12	12	12	12	11	4	4	4	6	5	4	6	0	6	3	2
CON__Q5D862;E9QPZ3;Q2VIS4	CON__Q5D862		>Q5D862 SWISS-PROT:Q5D862 Tax_Id=9606 Gene_Symbol=FLG2 Filaggrin-2	GENES: <none>	3		+	0	28;1;1	28;1;1	28;1;1	28	28	28	13	9	9	11	8	2	3	2	7	2	0	0	3	3	12	8	1	8	11	9	10	6	11	10	13	9	9	11	8	2	3	2	7	2	0
CON__Q5XKE5	CON__Q5XKE5		>Q5XKE5 SWISS-PROT:Q5XKE5 Tax_Id=9606 Gene_Symbol=KRT79 Keratin, type II cytoskeletal 79	GENES: <none>	1		+	0	19	4	3	19	4	3	9	9	9	10	7	4	5	9	7	10	3	3	5	5	7	8	9	8	7	10	10	9	6	8	1	1	0	0	0	0	0	0	0	3	1
CON__Q5XQN5;Q922U2;CON__Q922U2	CON__Q5XQN5;Q922U2;CON__Q922U2	Keratin, type II cytoskeletal 5	>Q5XQN5 SWISS-PROT:Q5XQN5 (Bos taurus) Keratin, type II cytoskeletal 5;>sp|Q922U2|K2C5_MOUSE Keratin, type II cytoskeletal 5 OS=Mus musculus GN=Krt5 PE=1 SV=1;>Q922U2 SWISS-PROT:Q922U2 Tax_Id=10090 Gene_Symbol=Krt5 Keratin, type II cytoskeletal 5	GENES: Krt5	3		+	0	43;35;35	2;1;1	0;0;0	43	2	0	31	27	29	29	19	13	15	23	29	23	8	6	15	18	24	27	21	24	26	22	23	21	26	22	1	0	1	1	0	0	0	0	0	1	0
E9Q1Y9;CON__Q61726;Q9ERE2;Q9CPR6	E9Q1Y9;CON__Q61726;Q9ERE2	Keratin, type II cuticular Hb1	>tr|E9Q1Y9|E9Q1Y9_MOUSE Protein 5430421N21Rik OS=Mus musculus GN=5430421N21Rik PE=3 SV=1;>Q61726 TREMBL:Q61726 Tax_Id=10090 Gene_Symbol=5430421N21Rik Keratin type II;>sp|Q9ERE2|KRT81_MOUSE Keratin, type II cuticular Hb1 OS=Mus musculus GN=Krt81 PE=2 SV=2	GENES: 5430421N21Rik;Krt81	4		+	8.3786e-128	24;24;22;1	3;3;2;0	1;1;1;0	24	3	1	1	1	3	18	1	0	10	1	1	1	0	0	1	19	1	1	1	2	11	2	1	1	2	2	0	0	0	3	0	0	2	0	0	0	0
Q6IFZ6;CON__Q6IFZ6	Q6IFZ6;CON__Q6IFZ6	Keratin, type II cytoskeletal 1b	>sp|Q6IFZ6|K2C1B_MOUSE Keratin, type II cytoskeletal 1b OS=Mus musculus GN=Krt77 PE=1 SV=1;>Q6IFZ6 SWISS-PROT:Q6IFZ6 Tax_Id=10090 Gene_Symbol=Krt77 Keratin, type II cytoskeletal 1b	GENES: Krt77	2		+	5.2164e-304	18;18	4;4	4;4	18	4	4	10	10	11	12	8	7	5	9	8	8	10	4	4	5	8	6	8	8	8	8	11	8	6	9	0	0	0	1	0	0	0	0	0	0	3
CON__Q9NSB2;CON__Q6ISB0	CON__Q9NSB2;CON__Q6ISB0		>Q9NSB2 SWISS-PROT:Q9NSB2 Keratin, type II cuticular Hb4 (Hair keratin, type II Hb4) - Homo sapiens (Human).;>Q6ISB0 TREMBL:Q6ISB0 Keratin, hair, basic, 4 - Homo sapiens (Human).	GENES: <none>	2		+	1.0301e-171	18;18	10;10	8;8	18	10	8	3	6	6	6	6	2	3	5	3	4	1	1	3	3	3	4	4	4	6	4	6	8	5	4	0	2	0	0	3	0	0	0	0	0	0
CON__Q6KB66-1	CON__Q6KB66-1		>Q6KB66-1 SWISS-PROT:Q6KB66-1 Tax_Id=9606 Gene_Symbol=KRT80 Isoform 1 of Keratin, type II cytoskeletal 80	GENES: <none>	1		+	4.5705e-42	5	5	4	5	5	4	2	1	0	0	0	0	0	0	2	0	0	0	1	0	1	1	0	0	0	0	1	0	0	0	2	1	0	0	0	0	0	0	2	0	0
CON__Q6NT21	CON__Q6NT21		>Q6NT21 TREMBL:Q6NT21 Keratin, hair, basic, 3 - Homo sapiens (Human).	GENES: <none>	1		+	0	32	11	1	32	11	1	4	2	5	20	5	0	14	1	2	3	1	0	2	23	1	2	1	4	15	3	1	3	5	3	1	1	1	6	3	0	5	0	1	1	1
CON__Q6T181	CON__Q6T181		>Q6T181 TREMBL:Q6T181;Q6T182 (Bos taurus) similar to sex hormone-binding globulin	GENES: <none>	1		+	1.5878e-17	1	1	1	1	1	1	0	0	0	0	0	0	0	0	0	0	0	0	0	1	0	0	1	0	0	0	0	0	0	0	0	0	0	0	0	0	0	0	0	0	0
CON__Q7RTS7	CON__Q7RTS7		>Q7RTS7 SWISS-PROT:Q7RTS7 Tax_Id=9606 Gene_Symbol=KRT74 Keratin, type II cytoskeletal 74	GENES: <none>	1		+	2.1898e-296	12	1	1	12	1	1	9	7	6	7	4	3	4	6	8	6	2	2	3	3	5	6	4	5	5	5	4	5	4	4	0	0	0	0	0	0	0	0	1	0	0
CON__Q8N1N4-2;CON__Q7RTT2	CON__Q8N1N4-2;CON__Q7RTT2		>Q8N1N4-2 SWISS-PROT:Q8N1N4-2 Tax_Id=9606 Gene_Symbol=KRT78 Isoform 2 of Keratin, type II cytoskeletal 78;>Q7RTT2 TREMBL:Q7RTT2 Tax_Id=9606 Gene_Symbol=KRT78 Keratin-78	GENES: <none>	2		+	1.2864e-133	18;18	14;14	14;14	18	14	14	8	4	4	3	2	1	3	4	6	5	0	1	5	4	7	5	3	4	4	5	7	3	3	2	5	1	1	0	1	0	1	0	3	2	0
CON__Q7Z3Y7	CON__Q7Z3Y7		>Q7Z3Y7 SWISS-PROT:Q7Z3Y7 Tax_Id=9606 Gene_Symbol=KRT28 Keratin 25D	GENES: <none>	1		+	7.2177e-130	10	2	0	10	2	0	9	8	7	6	5	4	3	4	5	5	4	4	5	5	6	5	4	4	5	4	4	5	4	4	2	1	0	0	0	0	0	0	0	0	0
CON__Q7Z3Y8	CON__Q7Z3Y8		>Q7Z3Y8 SWISS-PROT:Q7Z3Y8 Tax_Id=9606 Gene_Symbol=KRT27 Keratin, type I cytoskeletal 27	GENES: <none>	1		+	0	15	11	3	15	11	3	12	9	10	7	6	5	6	3	8	7	5	5	4	4	6	4	2	4	5	3	2	3	2	3	9	5	6	4	4	3	4	1	6	5	3
CON__Q7Z3Z0	CON__Q7Z3Z0		>Q7Z3Z0 SWISS-PROT:Q7Z3Z0 Tax_Id=9606 Gene_Symbol=KRT25 Keratin, type I cytoskeletal 25	GENES: <none>	1		+	5.7813e-252	11	3	2	11	3	2	8	6	6	5	5	3	4	2	6	5	3	5	3	3	4	2	2	2	3	2	2	3	2	2	2	2	1	2	0	0	0	0	1	1	0
CON__Q7Z794	CON__Q7Z794		>Q7Z794 SWISS-PROT:Q7Z794 Tax_Id=9606 Gene_Symbol=KRT77 Keratin 77	GENES: <none>	1		+	0	21	15	13	21	15	13	9	12	10	8	8	5	4	6	10	9	6	3	3	4	10	7	5	8	10	5	11	7	5	7	5	7	5	3	3	1	0	2	6	5	3
CON__Q86YZ3	CON__Q86YZ3		>Q86YZ3 SWISS-PROT:Q86YZ3 Tax_Id=9606 Gene_Symbol=HRNR Hornerin	GENES: <none>	1		+	0	40	40	40	40	40	40	22	11	18	10	15	9	7	3	18	3	1	0	1	9	4	9	1	14	17	5	9	8	28	9	22	11	18	10	15	9	7	3	18	3	1
Q8BGZ7;CON__Q8BGZ7	Q8BGZ7;CON__Q8BGZ7	Keratin, type II cytoskeletal 75	>sp|Q8BGZ7|K2C75_MOUSE Keratin, type II cytoskeletal 75 OS=Mus musculus GN=Krt75 PE=1 SV=1;>Q8BGZ7 TREMBL:Q8BGZ7;Q99MH7 Tax_Id=10090 Gene_Symbol=Krt75 10 days neonate skin cDNA, RIKEN full-length enriched library, clone:4732475I03 product:CYTOKERATIN homol	GENES: Krt75	2		+	0	27;27	6;6	5;5	27	6	5	13	11	15	15	10	5	8	13	10	11	4	5	9	8	12	13	13	11	17	13	13	11	11	15	0	0	0	0	1	0	0	0	0	0	0
CON__Q92764	CON__Q92764		>Q92764 SWISS-PROT:Q92764 Keratin, type I cuticular HA5 (Hair keratin, type I HA5)	GENES: <none>	1		+	0	17	11	3	17	11	3	3	1	7	10	2	1	6	1	1	2	1	1	2	13	1	2	1	1	7	2	1	1	1	2	1	0	5	6	0	0	1	0	0	0	0
CON__Q95121;Q5ND37;B7ZC25;F6S1M4;E9PWS2	CON__Q95121		>Q95121 SWISS-PROT:Q95121 (Bos taurus) Pigment epithelium-derived factor precursor	GENES: <none>	5		+	0	15;2;2;1;1	15;2;2;1;1	12;0;0;0;0	15	15	12	0	0	0	0	0	0	0	0	0	0	0	0	10	9	7	10	6	10	6	6	7	10	9	8	0	0	0	0	0	0	0	0	0	0	0
CON__Q95M17	CON__Q95M17		>Q95M17 SWISS-PROT:Q95M17 (Bos taurus) Acidic mammalian chitinase precursor	GENES: <none>	1		+	2.7042e-83	6	6	6	6	6	6	0	0	0	0	0	0	0	0	0	0	0	0	3	1	2	3	2	2	2	1	0	3	0	2	0	0	0	0	0	0	0	0	0	0	0
CON__Q9BYR9;Q9D3H4;A0PK51	CON__Q9BYR9		>Q9BYR9 SWISS-PROT:Q9BYR9 Tax_Id=9606 Gene_Symbol=KRTAP2-4;LOC644350;LOC728934;KAP2.1B;LOC730755;LOC728285 Keratin-associated protein 2-4	GENES: <none>	3		+	5.0722e-62	4;1;1	4;1;1	4;1;1	4	4	4	0	0	0	0	0	0	1	0	0	0	0	0	0	4	0	0	0	0	0	0	0	0	0	0	0	0	0	0	0	0	1	0	0	0	0
CON__Q9C075	CON__Q9C075		>Q9C075 SWISS-PROT:Q9C075 Tax_Id=9606 Gene_Symbol=KRT23 Keratin, type I cytoskeletal 23	GENES: <none>	1		+	1.5558e-12	2	1	1	2	1	1	1	0	0	1	0	0	0	0	1	0	0	0	1	1	0	0	0	0	1	0	0	0	0	0	1	0	0	0	0	0	0	0	1	0	0
Q9D646;CON__Q9D646	Q9D646;CON__Q9D646	Keratin, type I cuticular Ha4	>sp|Q9D646|KRT34_MOUSE Keratin, type I cuticular Ha4 OS=Mus musculus GN=Krt34 PE=2 SV=1;>Q9D646 TREMBL:Q9D646 Tax_Id=10090 Gene_Symbol=Krt34 10 days neonate skin cDNA, RIKEN full-length enriched library, clone:4733401E01 product:keratin complex 1, acidic,	GENES: Krt34	2		+	4.9286e-233	12;12	1;1	1;1	12	1	1	1	0	2	8	1	0	8	0	0	1	1	0	0	10	0	1	0	1	6	0	0	0	2	0	0	0	0	0	0	0	0	0	0	0	1
CON__Q9N2I2	CON__Q9N2I2		>Q9N2I2 SWISS-PROT:Q9N2I2 (Bos taurus) Plasma serine protease inhibitor precursor	GENES: <none>	1		+	0	13	13	13	13	13	13	1	1	2	0	2	2	2	1	2	2	1	0	5	5	4	6	4	8	6	5	5	6	4	4	1	1	2	0	2	2	2	1	2	2	1
CON__Q9NSB4	CON__Q9NSB4		>Q9NSB4 SWISS-PROT:Q9NSB4 Keratin, type II cuticular Hb2 (Hair keratin, type II Hb2) - Homo sapiens (Human).	GENES: <none>	1		+	0	20	15	8	20	15	8	10	0	4	5	0	0	0	0	0	1	0	0	0	6	0	0	0	1	3	1	0	0	9	0	9	0	3	1	0	0	0	0	0	0	0
Q9QWL7;CON__Q9QWL7	Q9QWL7;CON__Q9QWL7	Keratin, type I cytoskeletal 17	>sp|Q9QWL7|K1C17_MOUSE Keratin, type I cytoskeletal 17 OS=Mus musculus GN=Krt17 PE=1 SV=3;>Q9QWL7 SWISS-PROT:Q9QWL7 Tax_Id=10090 Gene_Symbol=Krt17 Keratin, type I cytoskeletal 17	GENES: Krt17	2		+	0	30;30	1;1	1;1	30	1	1	14	9	10	11	10	8	7	9	12	11	4	5	11	13	16	12	9	15	20	10	11	11	16	16	0	0	0	0	0	0	0	0	0	0	0
Q9R0H5;CON__Q9R0H5	Q9R0H5;CON__Q9R0H5	Keratin, type II cytoskeletal 71	>sp|Q9R0H5|K2C71_MOUSE Keratin, type II cytoskeletal 71 OS=Mus musculus GN=Krt71 PE=1 SV=1;>Q9R0H5 SWISS-PROT:Q9R0H5 Tax_Id=10090 Gene_Symbol=Krt71 Keratin, type II cytoskeletal 6G	GENES: Krt71	2		+	0	21;21	3;3	1;1	21	3	1	18	14	11	11	11	7	7	8	11	10	5	6	3	3	8	5	5	9	7	4	3	6	3	3	1	1	1	1	1	1	1	0	1	1	1
CON__Q9TRI1;Q3UEG7	CON__Q9TRI1		>Q9TRI1 TREMBL:Q9TRI1 (Bos taurus) similar to inter-alpha-trypsin inhibitor heavy chain2	GENES: <none>	2		+	0	33;6	33;6	22;0	33	33	22	4	8	5	8	8	7	5	7	10	10	8	3	17	21	24	16	21	24	24	20	25	20	25	21	4	8	5	8	8	7	5	7	10	10	8
CON__Q9TT36	CON__Q9TT36		>Q9TT36 SWISS-PROT:Q9TT36 (Bos taurus) Thyroxine-binding globulin precursor	GENES: <none>	1		+	9.6206e-202	12	12	12	12	12	12	0	0	0	0	0	0	0	0	0	0	0	0	5	8	5	3	6	8	7	7	4	4	3	7	0	0	0	0	0	0	0	0	0	0	0
CON__Q9TTE1	CON__Q9TTE1		>Q9TTE1 SWISS-PROT:Q9TTE1 (Bos taurus) Endopin-1 precursor	GENES: <none>	1		+	0	20	20	11	20	20	11	8	9	8	11	10	14	8	9	13	10	12	0	16	14	14	16	10	15	17	16	17	15	15	15	8	9	8	11	10	14	8	9	13	10	12
CON__REFSEQ:XP_001252647	CON__REFSEQ:XP_001252647		>REFSEQ:XP_001252647 (Bos taurus) similar to endopin 2B	GENES: <none>	1		+	0	17	14	6	17	14	6	3	2	2	1	2	4	2	3	6	8	2	0	12	13	10	11	11	15	15	13	13	14	14	11	3	2	2	1	2	4	2	3	6	7	2
CON__REFSEQ:XP_092267	CON__REFSEQ:XP_092267		>REFSEQ:XP_092267 Tax_Id=9606 Gene_Symbol=LOC150739 similar to Keratin, type II cytoskeletal 8	GENES: <none>	1		+	4.0187e-07	2	1	1	2	1	1	1	1	1	0	0	0	0	0	0	0	0	0	1	0	0	0	0	0	0	0	0	0	0	0	0	0	0	0	0	0	0	0	0	0	0
CON__REFSEQ:XP_585019;O89020;O89020-3	CON__REFSEQ:XP_585019		>REFSEQ:XP_585019 (Bos taurus) similar to afamin	GENES: <none>	3		+	0	31;1;1	31;1;1	31;1;1	31	31	31	0	0	0	1	0	0	0	0	1	0	0	0	16	17	21	14	15	20	22	19	22	20	20	20	0	0	0	1	0	0	0	0	1	0	0
Q61897;CON__REFSEQ:XP_986630;CON__O76014	Q61897;CON__REFSEQ:XP_986630	Keratin, type I cuticular Ha3-II	>sp|Q61897|KT33B_MOUSE Keratin, type I cuticular Ha3-II OS=Mus musculus GN=Krt33b PE=2 SV=2;>REFSEQ:XP_986630 Tax_Id=10090 Gene_Symbol=Krt33b keratin complex 1, acidic, gene 3	GENES: Krt33b	3		+	2.0535e-163	16;16;3	3;3;0	3;3;0	16	3	3	1	2	3	11	2	1	12	1	1	2	1	1	1	14	1	2	1	1	9	1	1	1	3	1	0	0	0	1	0	0	2	0	0	1	0
D0QMC3;O35368-2	D0QMC3	Myeloid cell nuclear differentiation antigen-like protein	>sp|D0QMC3|MNDAL_MOUSE Myeloid cell nuclear differentiation antigen-like protein OS=Mus musculus GN=Mndal PE=1 SV=1	GENES: Mndal	2			2.8781e-145	20;2	20;2	13;0	20	20	13	11	7	12	10	0	0	0	1	9	8	2	1	0	1	1	0	0	0	0	0	0	0	0	0	11	7	12	10	0	0	0	1	9	8	2
D3YTR6;Q8R0G7;D3YWU4;D3YWA9;D6REG2	D3YTR6;Q8R0G7;D3YWU4;D3YWA9	Protein spinster homolog 1	>tr|D3YTR6|D3YTR6_MOUSE Protein spinster homolog 1 OS=Mus musculus GN=Spns1 PE=4 SV=1;>sp|Q8R0G7|SPNS1_MOUSE Protein spinster homolog 1 OS=Mus musculus GN=Spns1 PE=2 SV=1;>tr|D3YWU4|D3YWU4_MOUSE Protein spinster homolog 1 (Fragment) OS=Mus musculus GN=Spns	GENES: Spns1	5			9.4093e-26	4;4;3;3;1	4;4;3;3;1	4;4;3;3;1	4	4	4	3	1	3	2	1	0	2	0	0	0	0	0	0	0	0	0	0	0	0	0	0	0	0	0	3	1	3	2	1	0	2	0	0	0	0
D3YWT0;Q9R0P6;D3Z569;D3YTS1	D3YWT0;Q9R0P6;D3Z569;D3YTS1	Signal peptidase complex catalytic subunit SEC11A	>tr|D3YWT0|D3YWT0_MOUSE Signal peptidase complex catalytic subunit SEC11A OS=Mus musculus GN=Sec11a PE=4 SV=1;>sp|Q9R0P6|SC11A_MOUSE Signal peptidase complex catalytic subunit SEC11A OS=Mus musculus GN=Sec11a PE=2 SV=1;>tr|D3Z569|D3Z569_MOUSE Sec11-like 1	GENES: Sec11a	4			1.3394e-25	6;6;6;6	6;6;6;6	6;6;6;6	6	6	6	0	3	4	0	5	4	4	1	5	2	4	0	0	0	0	0	0	0	0	0	1	0	0	0	0	3	4	0	5	4	4	1	5	2	4
F8WH20;D3Z194;Q9DBS9;D3YTT6	F8WH20;D3Z194;Q9DBS9;D3YTT6	Oxysterol-binding protein;Oxysterol-binding protein-related protein 3	>tr|F8WH20|F8WH20_MOUSE Oxysterol-binding protein OS=Mus musculus GN=Osbpl3 PE=1 SV=1;>tr|D3Z194|D3Z194_MOUSE Oxysterol-binding protein OS=Mus musculus GN=Osbpl3 PE=1 SV=1;>sp|Q9DBS9|OSBL3_MOUSE Oxysterol-binding protein-related protein 3 OS=Mus musculus G	GENES: Osbpl3	4			1.6717e-07	1;1;1;1	1;1;1;1	1;1;1;1	1	1	1	0	0	0	0	0	0	0	0	1	0	1	0	0	0	0	0	0	0	0	0	0	0	0	0	0	0	0	0	0	0	0	0	1	0	1
Q8CCK9;D3YTU3;Q8CD15;D3Z287	Q8CCK9;D3YTU3;Q8CD15;D3Z287	Bifunctional lysine-specific demethylase and histidyl-hydroxylase MINA	>tr|Q8CCK9|Q8CCK9_MOUSE Bifunctional lysine-specific demethylase and histidyl-hydroxylase MINA OS=Mus musculus GN=Mina PE=2 SV=1;>tr|D3YTU3|D3YTU3_MOUSE Bifunctional lysine-specific demethylase and histidyl-hydroxylase MINA OS=Mus musculus GN=Mina PE=4 SV=	GENES: Mina	4			1.2646e-23	2;2;2;1	2;2;2;1	2;2;2;1	2	2	2	0	0	1	0	1	0	0	0	0	0	0	0	0	0	0	0	0	0	0	0	0	0	0	0	0	0	1	0	1	0	0	0	0	0	0
D3YU12;Q8K2T1;Q8K2T1-2;G5E8S7	D3YU12;Q8K2T1;Q8K2T1-2;G5E8S7	NmrA-like family domain-containing protein 1	>tr|D3YU12|D3YU12_MOUSE NmrA-like family domain-containing protein 1 OS=Mus musculus GN=Nmral1 PE=4 SV=1;>sp|Q8K2T1|NMRL1_MOUSE NmrA-like family domain-containing protein 1 OS=Mus musculus GN=Nmral1 PE=1 SV=1;>sp|Q8K2T1-2|NMRL1_MOUSE Isoform 2 of NmrA-like	GENES: Nmral1	4			1.5357e-51	2;2;1;1	2;2;1;1	2;2;1;1	2	2	2	0	0	0	0	1	1	1	1	1	0	0	0	0	0	0	0	0	0	0	0	0	0	0	0	0	0	0	0	1	1	1	1	1	0	0
D3YU17;Q8VCM8	D3YU17;Q8VCM8	Nicalin	>tr|D3YU17|D3YU17_MOUSE Nicalin OS=Mus musculus GN=Ncln PE=3 SV=1;>sp|Q8VCM8|NCLN_MOUSE Nicalin OS=Mus musculus GN=Ncln PE=2 SV=2	GENES: Ncln	2			9.4433e-38	7;7	7;7	7;7	7	7	7	0	1	1	1	1	1	2	1	5	2	2	0	0	0	0	0	0	0	0	0	1	0	1	0	0	1	1	1	1	1	2	1	5	2	2
E9QP59;Q9WU40;D3YU56;Q9WU40-2	E9QP59;Q9WU40;D3YU56;Q9WU40-2	Inner nuclear membrane protein Man1	>tr|E9QP59|E9QP59_MOUSE Inner nuclear membrane protein Man1 OS=Mus musculus GN=Lemd3 PE=1 SV=1;>sp|Q9WU40|MAN1_MOUSE Inner nuclear membrane protein Man1 OS=Mus musculus GN=Lemd3 PE=1 SV=2;>tr|D3YU56|D3YU56_MOUSE Inner nuclear membrane protein Man1 OS=Mus m	GENES: Lemd3	4			3.2093e-79	3;3;3;3	3;3;3;3	3;3;3;3	3	3	3	0	0	0	0	1	1	0	0	2	1	0	1	0	0	0	0	0	0	0	0	0	0	0	0	0	0	0	0	1	1	0	0	2	1	0
D3YUH8;Q6IFT4	D3YUH8;Q6IFT4	Rho GTPase-activating protein 20	>tr|D3YUH8|D3YUH8_MOUSE Rho GTPase-activating protein 20 OS=Mus musculus GN=Arhgap20 PE=4 SV=1;>sp|Q6IFT4|RHG20_MOUSE Rho GTPase-activating protein 20 OS=Mus musculus GN=Arhgap20 PE=2 SV=1	GENES: Arhgap20	2			9.6237e-06	3;3	3;3	3;3	3	3	3	0	0	0	0	0	1	1	0	0	0	0	0	0	0	0	1	0	0	0	0	0	0	0	0	0	0	0	0	0	1	1	0	0	0	0
D3YUK4;Q9DCS9	D3YUK4;Q9DCS9	NADH dehydrogenase [ubiquinone] 1 beta subcomplex subunit 10	>tr|D3YUK4|D3YUK4_MOUSE NADH dehydrogenase [ubiquinone] 1 beta subcomplex subunit 10 (Fragment) OS=Mus musculus GN=Ndufb10 PE=4 SV=1;>sp|Q9DCS9|NDUBA_MOUSE NADH dehydrogenase [ubiquinone] 1 beta subcomplex subunit 10 OS=Mus musculus GN=Ndufb10 PE=1 SV=3	GENES: Ndufb10	2			1.0494e-68	3;3	3;3	3;3	3	3	3	0	0	0	0	2	1	1	0	1	1	0	0	0	0	0	0	0	0	0	0	0	0	0	0	0	0	0	0	2	1	1	0	1	1	0
D3Z1U9;D3YUM1;Q91YT0;D3Z0K1;D3YXX5	D3Z1U9;D3YUM1;Q91YT0;D3Z0K1	NADH dehydrogenase [ubiquinone] flavoprotein 1, mitochondrial	>tr|D3Z1U9|D3Z1U9_MOUSE NADH dehydrogenase [ubiquinone] flavoprotein 1, mitochondrial OS=Mus musculus GN=Ndufv1 PE=1 SV=1;>tr|D3YUM1|D3YUM1_MOUSE NADH dehydrogenase [ubiquinone] flavoprotein 1, mitochondrial OS=Mus musculus GN=Ndufv1 PE=1 SV=1;>sp|Q91YT0|N	GENES: Ndufv1	5			2.397e-72	6;6;6;3;2	6;6;6;3;2	6;6;6;3;2	6	6	6	0	0	0	0	3	2	2	1	1	2	0	0	0	0	0	0	0	0	0	0	0	0	0	0	0	0	0	0	3	2	2	1	1	2	0
Q0P5W1-3;F8WI64;Q0P5W1;D3YUP0;Q0P5W1-2;D3Z5P1;Q8CIG5;F6ZLN8	Q0P5W1-3;F8WI64;Q0P5W1;D3YUP0;Q0P5W1-2;D3Z5P1;Q8CIG5;F6ZLN8	Vacuolar protein sorting-associated protein 8 homolog	>sp|Q0P5W1-3|VPS8_MOUSE Isoform 3 of Vacuolar protein sorting-associated protein 8 homolog OS=Mus musculus GN=Vps8;>tr|F8WI64|F8WI64_MOUSE Vacuolar protein sorting-associated protein 8 homolog OS=Mus musculus GN=Vps8 PE=4 SV=2;>sp|Q0P5W1|VPS8_MOUSE Vacuola	GENES: Vps8	8			1.6658e-51	5;5;5;5;4;3;3;3	5;5;5;5;4;3;3;3	5;5;5;5;4;3;3;3	5	5	5	0	0	1	0	0	0	0	0	2	1	1	0	0	0	0	0	0	0	1	0	0	0	0	0	0	0	1	0	0	0	0	0	2	1	1
Q9WVG6-2;Q9WVG6;D3YUP1;D6RFA7	Q9WVG6-2;Q9WVG6;D3YUP1;D6RFA7	Histone-arginine methyltransferase CARM1	>sp|Q9WVG6-2|CARM1_MOUSE Isoform 2 of Histone-arginine methyltransferase CARM1 OS=Mus musculus GN=Carm1;>sp|Q9WVG6|CARM1_MOUSE Histone-arginine methyltransferase CARM1 OS=Mus musculus GN=Carm1 PE=1 SV=2;>tr|D3YUP1|D3YUP1_MOUSE Histone-arginine methyltransf	GENES: Carm1	4			7.7368e-07	2;2;2;1	2;2;2;1	2;2;2;1	2	2	2	0	0	1	0	0	0	0	0	1	0	1	0	0	0	0	0	0	0	0	0	0	0	0	0	0	0	1	0	0	0	0	0	1	0	1
Q99J45;D3YUV1;F7C033;F7C5I8;F7AZ06	Q99J45;D3YUV1	Nuclear receptor-binding protein	>sp|Q99J45|NRBP_MOUSE Nuclear receptor-binding protein OS=Mus musculus GN=Nrbp1 PE=1 SV=1;>tr|D3YUV1|D3YUV1_MOUSE Nuclear receptor-binding protein OS=Mus musculus GN=Nrbp1 PE=1 SV=1	GENES: Nrbp1	5			2.5823e-23	4;4;1;1;1	4;4;1;1;1	4;4;1;1;1	4	4	4	1	0	0	0	1	0	0	0	1	1	1	0	0	0	0	0	0	0	0	0	0	0	0	0	1	0	0	0	1	0	0	0	1	1	1
D3YUX0;Q8C8G3;Q9CYV5	D3YUX0;Q8C8G3;Q9CYV5	Transmembrane protein 135	>tr|D3YUX0|D3YUX0_MOUSE Transmembrane protein 135 (Fragment) OS=Mus musculus GN=Tmem135 PE=4 SV=1;>tr|Q8C8G3|Q8C8G3_MOUSE Transmembrane protein 135 OS=Mus musculus GN=Tmem135 PE=2 SV=1;>sp|Q9CYV5|TM135_MOUSE Transmembrane protein 135 OS=Mus musculus GN=Tme	GENES: Tmem135	3			1.1852e-51	1;1;1	1;1;1	1;1;1	1	1	1	1	0	1	0	1	1	1	0	0	0	0	0	0	0	0	0	0	0	0	0	0	0	0	0	1	0	1	0	1	1	1	0	0	0	0
D3YUX5;Q8BJL0-4;Q8BJL0-3;Q8BJL0-2;Q8BJL0;D3Z0J8	D3YUX5;Q8BJL0-4;Q8BJL0-3;Q8BJL0-2;Q8BJL0;D3Z0J8	SWI/SNF-related matrix-associated actin-dependent regulator of chromatin subfamily A-like protein 1	>tr|D3YUX5|D3YUX5_MOUSE SWI/SNF-related matrix-associated actin-dependent regulator of chromatin subfamily A-like protein 1 (Fragment) OS=Mus musculus GN=Smarcal1 PE=4 SV=1;>sp|Q8BJL0-4|SMAL1_MOUSE Isoform 4 of SWI/SNF-related matrix-associated actin-depen	GENES: Smarcal1	6			1.5129e-92	3;3;3;3;3;2	3;3;3;3;3;2	3;3;3;3;3;2	3	3	3	0	1	0	1	1	2	0	1	1	1	0	0	0	0	0	0	0	0	0	0	0	0	0	0	0	1	0	1	1	2	0	1	1	1	0
D3YUY3;F8WI18;P70182;P70182-3;P70182-2;P70181-2;P70181;O70161-2;O70161-3;O70161;F8WHW6	D3YUY3;F8WI18;P70182;P70182-3;P70182-2	Phosphatidylinositol 4-phosphate 5-kinase type-1 alpha	>tr|D3YUY3|D3YUY3_MOUSE Phosphatidylinositol 4-phosphate 5-kinase type-1 alpha OS=Mus musculus GN=Pip5k1a PE=4 SV=1;>tr|F8WI18|F8WI18_MOUSE Phosphatidylinositol 4-phosphate 5-kinase type-1 alpha OS=Mus musculus GN=Pip5k1a PE=4 SV=1;>sp|P70182|PI51A_MOUSE P	GENES: Pip5k1a	11			6.2054e-07	3;3;3;3;2;1;1;1;1;1;1	3;3;3;3;2;1;1;1;1;1;1	3;3;3;3;2;1;1;1;1;1;1	3	3	3	0	0	1	0	0	0	0	0	2	0	0	0	0	0	0	0	0	0	0	0	0	0	0	0	0	0	1	0	0	0	0	0	2	0	0
P98195-2;D3YV00;P98195	P98195-2;D3YV00;P98195	Probable phospholipid-transporting ATPase IIB	>sp|P98195-2|ATP9B_MOUSE Isoform 2 of Probable phospholipid-transporting ATPase IIB OS=Mus musculus GN=Atp9b;>tr|D3YV00|D3YV00_MOUSE Probable phospholipid-transporting ATPase IIB OS=Mus musculus GN=Atp9b PE=4 SV=1;>sp|P98195|ATP9B_MOUSE Probable phospholip	GENES: Atp9b	3			0.0029505	1;1;1	1;1;1	1;1;1	1	1	1	0	0	0	0	0	0	0	0	0	0	0	0	0	0	0	0	0	0	1	0	0	0	0	0	0	0	0	0	0	0	0	0	0	0	0
D3YVF8;D3Z4C3;O88939-2;O88939;D3YZI8	D3YVF8;D3Z4C3;O88939-2;O88939	Zinc finger and BTB domain-containing protein 7A	>tr|D3YVF8|D3YVF8_MOUSE Zinc finger and BTB domain-containing protein 7A (Fragment) OS=Mus musculus GN=Zbtb7a PE=4 SV=1;>tr|D3Z4C3|D3Z4C3_MOUSE Zinc finger and BTB domain-containing protein 7A OS=Mus musculus GN=Zbtb7a PE=1 SV=1;>sp|O88939-2|ZBT7A_MOUSE Is	GENES: Zbtb7a	5			1.1297e-52	3;3;3;3;1	3;3;3;3;1	3;3;3;3;1	3	3	3	2	1	0	0	0	0	0	0	0	0	0	0	0	0	0	0	0	0	0	0	0	0	0	0	2	1	0	0	0	0	0	0	0	0	0
P23249;D3YVL0;E9PW39;D3YYR1	P23249;D3YVL0;E9PW39	Putative helicase MOV-10	>sp|P23249|MOV10_MOUSE Putative helicase MOV-10 OS=Mus musculus GN=Mov10 PE=1 SV=2;>tr|D3YVL0|D3YVL0_MOUSE Putative helicase MOV-10 OS=Mus musculus GN=Mov10 PE=1 SV=1;>tr|E9PW39|E9PW39_MOUSE Putative helicase MOV-10 OS=Mus musculus GN=Mov10 PE=1 SV=1	GENES: Mov10	4			4.2215e-150	15;15;15;3	15;15;15;3	15;15;15;3	15	15	15	1	1	0	2	2	2	0	6	0	11	3	1	0	0	0	0	0	0	1	0	0	0	0	0	1	1	0	2	2	2	0	6	0	11	3
D3YVM2;Q9QY73	D3YVM2;Q9QY73	Transmembrane protein 59	>tr|D3YVM2|D3YVM2_MOUSE Transmembrane protein 59 OS=Mus musculus GN=Tmem59 PE=4 SV=1;>sp|Q9QY73|TMM59_MOUSE Transmembrane protein 59 OS=Mus musculus GN=Tmem59 PE=1 SV=2	GENES: Tmem59	2			4.886e-32	3;3	3;3	3;3	3	3	3	0	2	2	0	2	2	2	1	3	1	0	0	0	0	0	0	0	0	0	0	0	0	0	0	0	2	2	0	2	2	2	1	3	1	0
Q8BFR5;D3YVN7;Q8BFR5-2	Q8BFR5;D3YVN7;Q8BFR5-2	Elongation factor Tu, mitochondrial;Elongation factor Tu	>sp|Q8BFR5|EFTU_MOUSE Elongation factor Tu, mitochondrial OS=Mus musculus GN=Tufm PE=1 SV=1;>tr|D3YVN7|D3YVN7_MOUSE Elongation factor Tu OS=Mus musculus GN=Gm9755 PE=3 SV=1;>sp|Q8BFR5-2|EFTU_MOUSE Isoform 2 of Elongation factor Tu, mitochondrial OS=Mus mus	GENES: Tufm;Gm9755	3			0	22;22;18	22;22;18	22;22;18	22	22	22	8	5	4	7	17	18	14	9	10	12	3	0	0	0	0	0	0	0	0	0	0	0	0	0	8	5	4	7	17	18	14	9	10	12	3
D3YVU1;Q99LG0;D6RHQ6	D3YVU1;Q99LG0	Ubiquitin carboxyl-terminal hydrolase 16	>tr|D3YVU1|D3YVU1_MOUSE Ubiquitin carboxyl-terminal hydrolase 16 OS=Mus musculus GN=Usp16 PE=1 SV=1;>sp|Q99LG0|UBP16_MOUSE Ubiquitin carboxyl-terminal hydrolase 16 OS=Mus musculus GN=Usp16 PE=1 SV=2	GENES: Usp16	3			1.8726e-11	4;4;1	4;4;1	4;4;1	4	4	4	0	0	0	0	0	0	0	1	1	2	0	1	0	0	0	0	0	0	0	0	0	0	0	0	0	0	0	0	0	0	0	1	1	2	0
D3YVV1;Q8VEK0	D3YVV1;Q8VEK0	Cell cycle control protein 50A	>tr|D3YVV1|D3YVV1_MOUSE Cell cycle control protein 50A OS=Mus musculus GN=Tmem30a PE=1 SV=1;>sp|Q8VEK0|CC50A_MOUSE Cell cycle control protein 50A OS=Mus musculus GN=Tmem30a PE=1 SV=1	GENES: Tmem30a	2			7.0377e-07	1;1	1;1	1;1	1	1	1	1	0	1	1	0	0	0	0	0	0	0	0	0	0	0	0	0	0	0	0	0	0	0	0	1	0	1	1	0	0	0	0	0	0	0
D3YW09;G3UVU2;Q62203;D3Z5A6	D3YW09;G3UVU2;Q62203	Splicing factor 3A subunit 2	>tr|D3YW09|D3YW09_MOUSE Splicing factor 3A subunit 2 OS=Mus musculus GN=Sf3a2 PE=1 SV=1;>tr|G3UVU2|G3UVU2_MOUSE Splicing factor 3A subunit 2 OS=Mus musculus GN=Sf3a2 PE=1 SV=1;>sp|Q62203|SF3A2_MOUSE Splicing factor 3A subunit 2 OS=Mus musculus GN=Sf3a2 PE=	GENES: Sf3a2	4			1.249e-93	7;7;6;3	7;7;6;3	7;7;6;3	7	7	7	4	4	3	5	1	0	1	0	1	1	0	0	0	0	0	0	0	0	0	0	0	0	1	0	4	4	3	5	1	0	1	0	1	1	0
D3YW23;P17515	D3YW23;P17515	C-X-C motif chemokine 10	>tr|D3YW23|D3YW23_MOUSE C-X-C motif chemokine 10 OS=Mus musculus GN=Cxcl10 PE=3 SV=1;>sp|P17515|CXL10_MOUSE C-X-C motif chemokine 10 OS=Mus musculus GN=Cxcl10 PE=1 SV=1	GENES: Cxcl10	2			7.5472e-28	5;5	5;5	5;5	5	5	5	0	0	0	0	0	0	0	0	0	0	0	0	4	3	4	5	2	2	2	2	2	1	1	2	0	0	0	0	0	0	0	0	0	0	0
D3YW26;D3Z4Z0	D3YW26;D3Z4Z0		>tr|D3YW26|D3YW26_MOUSE Protein Tada2b OS=Mus musculus GN=Tada2b PE=4 SV=1;>tr|D3Z4Z0|D3Z4Z0_MOUSE MCG49644 OS=Mus musculus GN=Tada2b PE=4 SV=1	GENES: Tada2b	2			7.0552e-06	2;2	2;2	2;2	2	2	2	0	0	0	0	1	0	1	0	1	1	0	0	1	1	1	1	1	1	1	0	1	1	0	0	0	0	0	0	1	0	1	0	1	1	0
Q8VC31;G3X927;D3YW42;G3UXR7	Q8VC31;G3X927;D3YW42;G3UXR7	Coiled-coil domain-containing protein 9	>sp|Q8VC31|CCDC9_MOUSE Coiled-coil domain-containing protein 9 OS=Mus musculus GN=Ccdc9 PE=2 SV=1;>tr|G3X927|G3X927_MOUSE Coiled-coil domain-containing protein 9 OS=Mus musculus GN=Ccdc9 PE=4 SV=1;>tr|D3YW42|D3YW42_MOUSE Coiled-coil domain-containing prote	GENES: Ccdc9	4			5.5737e-06	2;2;2;1	2;2;2;1	2;2;2;1	2	2	2	1	0	0	0	0	0	0	0	0	0	0	0	1	0	1	1	0	0	0	0	0	0	0	0	1	0	0	0	0	0	0	0	0	0	0
Q61838;D3YW52;D3YUI3	Q61838;D3YW52	Alpha-2-macroglobulin;Alpha-2-macroglobulin 165 kDa subunit;Alpha-2-macroglobulin 35 kDa subunit	>sp|Q61838|A2M_MOUSE Alpha-2-macroglobulin OS=Mus musculus GN=A2m PE=1 SV=3;>tr|D3YW52|D3YW52_MOUSE Alpha-2-macroglobulin OS=Mus musculus GN=Pzp PE=4 SV=1	GENES: A2m;Pzp	3			5.1469e-12	5;5;1	4;4;1	4;4;1	5	4	4	2	3	3	1	3	4	3	3	3	3	2	1	1	2	2	2	0	0	2	1	3	2	3	2	2	2	2	1	2	3	2	2	2	2	2
Q8VHX6-2;D3YW87;Q8VHX6;D3Z576	Q8VHX6-2;D3YW87;Q8VHX6;D3Z576	Filamin-C	>sp|Q8VHX6-2|FLNC_MOUSE Isoform 2 of Filamin-C OS=Mus musculus GN=Flnc;>tr|D3YW87|D3YW87_MOUSE Filamin-C OS=Mus musculus GN=Flnc PE=1 SV=1;>sp|Q8VHX6|FLNC_MOUSE Filamin-C OS=Mus musculus GN=Flnc PE=1 SV=3;>tr|D3Z576|D3Z576_MOUSE Filamin-C OS=Mus musculus G	GENES: Flnc	4			2.2968e-282	17;17;17;17	3;3;3;3	3;3;3;3	17	3	3	9	10	10	13	11	10	11	6	10	11	5	9	3	4	5	6	2	2	3	1	3	2	3	2	0	0	1	1	0	0	1	0	1	2	0
D6RGM8;D3YWH4;D3Z6X7;Q9DBU0;D3Z279;D3YYW1	D6RGM8;D3YWH4;D3Z6X7;Q9DBU0;D3Z279;D3YYW1	Transmembrane 9 superfamily member 1	>tr|D6RGM8|D6RGM8_MOUSE Transmembrane 9 superfamily member 1 OS=Mus musculus GN=Tm9sf1 PE=4 SV=1;>tr|D3YWH4|D3YWH4_MOUSE Transmembrane 9 superfamily member 1 (Fragment) OS=Mus musculus GN=Tm9sf1 PE=4 SV=1;>tr|D3Z6X7|D3Z6X7_MOUSE Transmembrane 9 superfamily	GENES: Tm9sf1	6			3.3453e-19	4;4;4;4;3;2	4;4;4;4;3;2	4;4;4;4;3;2	4	4	4	2	0	2	1	0	0	0	0	0	0	0	0	0	0	0	0	0	0	0	0	0	0	0	0	2	0	2	1	0	0	0	0	0	0	0
D3Z205;D3Z0Q1;Q921Z5-2;J3QM73;D3YWJ5;Q921Z5;D3Z325;D3Z312	D3Z205;D3Z0Q1;Q921Z5-2;J3QM73;D3YWJ5;Q921Z5;D3Z325;D3Z312	Tumor necrosis factor alpha-induced protein 8	>tr|D3Z205|D3Z205_MOUSE Tumor necrosis factor alpha-induced protein 8 (Fragment) OS=Mus musculus GN=Tnfaip8 PE=4 SV=1;>tr|D3Z0Q1|D3Z0Q1_MOUSE Tumor necrosis factor alpha-induced protein 8 (Fragment) OS=Mus musculus GN=Tnfaip8 PE=4 SV=1;>sp|Q921Z5-2|TFIP8_M	GENES: Tnfaip8	8			8.3806e-10	1;1;1;1;1;1;1;1	1;1;1;1;1;1;1;1	1;1;1;1;1;1;1;1	1	1	1	0	0	0	0	0	1	0	0	1	0	0	0	0	0	0	0	0	0	0	0	0	0	0	0	0	0	0	0	0	1	0	0	1	0	0
D3YWR7;Q8BVI4;D3Z1A1;D3Z099	D3YWR7;Q8BVI4	Dihydropteridine reductase	>tr|D3YWR7|D3YWR7_MOUSE Dihydropteridine reductase OS=Mus musculus GN=Qdpr PE=1 SV=1;>sp|Q8BVI4|DHPR_MOUSE Dihydropteridine reductase OS=Mus musculus GN=Qdpr PE=1 SV=2	GENES: Qdpr	4			7.8814e-114	6;6;2;1	6;6;2;1	6;6;2;1	6	6	6	0	0	0	0	3	4	0	1	3	2	0	0	4	4	3	5	1	2	1	2	2	2	1	1	0	0	0	0	3	4	0	1	3	2	0
D3YWS2;Q7TNG5;Q7TNG5-2;E9QK48;D6RGM3	D3YWS2;Q7TNG5;Q7TNG5-2;E9QK48;D6RGM3	Echinoderm microtubule-associated protein-like 2	>tr|D3YWS2|D3YWS2_MOUSE Echinoderm microtubule-associated protein-like 2 OS=Mus musculus GN=Eml2 PE=4 SV=1;>sp|Q7TNG5|EMAL2_MOUSE Echinoderm microtubule-associated protein-like 2 OS=Mus musculus GN=Eml2 PE=2 SV=1;>sp|Q7TNG5-2|EMAL2_MOUSE Isoform 2 of Echin	GENES: Eml2	5			1.3267e-23	7;7;7;7;5	7;7;7;7;5	7;7;7;7;5	7	7	7	0	0	1	0	1	2	2	4	3	4	2	1	0	0	0	1	0	0	0	0	0	0	0	0	0	0	1	0	1	2	2	4	3	4	2
Q8R2K1-5;Q8R2K1-4;Q8R2K1-2;D3YWS7;Q8R2K1;F6SJM7;F6X9P4;Q8R2K1-3	Q8R2K1-5;Q8R2K1-4;Q8R2K1-2;D3YWS7;Q8R2K1;F6SJM7;F6X9P4;Q8R2K1-3	Fucose mutarotase	>sp|Q8R2K1-5|FUCM_MOUSE Isoform 5 of Fucose mutarotase OS=Mus musculus GN=Fuom;>sp|Q8R2K1-4|FUCM_MOUSE Isoform 4 of Fucose mutarotase OS=Mus musculus GN=Fuom;>sp|Q8R2K1-2|FUCM_MOUSE Isoform 2 of Fucose mutarotase OS=Mus musculus GN=Fuom;>tr|D3YWS7|D3YWS7_M	GENES: Fuom	8			3.9239e-30	2;2;2;2;2;2;1;1	2;2;2;2;2;2;1;1	2;2;2;2;2;2;1;1	2	2	2	0	0	0	0	2	2	1	0	1	0	0	0	0	0	0	0	0	0	0	0	0	0	0	0	0	0	0	0	2	2	1	0	1	0	0
F6YTL8;D3YWX2	F6YTL8;D3YWX2		>tr|F6YTL8|F6YTL8_MOUSE YLP motif-containing protein 1 (Fragment) OS=Mus musculus GN=Ylpm1 PE=4 SV=1;>tr|D3YWX2|D3YWX2_MOUSE YLP motif-containing protein 1 OS=Mus musculus GN=Ylpm1 PE=4 SV=2	GENES: Ylpm1	2			2.0938e-94	1;1	1;1	1;1	1	1	1	0	0	0	0	1	0	0	0	1	0	0	0	0	0	0	0	0	0	0	0	0	0	0	0	0	0	0	0	1	0	0	0	1	0	0
F6TCV0;D3YX28;D3YX27;Q9JIY5;F6XUR8;S4R1B3	F6TCV0;D3YX28;D3YX27;Q9JIY5;F6XUR8;S4R1B3	Serine protease HTRA2, mitochondrial	>tr|F6TCV0|F6TCV0_MOUSE Serine protease HTRA2, mitochondrial (Fragment) OS=Mus musculus GN=Htra2 PE=4 SV=1;>tr|D3YX28|D3YX28_MOUSE Serine protease HTRA2, mitochondrial OS=Mus musculus GN=Htra2 PE=4 SV=1;>tr|D3YX27|D3YX27_MOUSE Serine protease HTRA2, mitoch	GENES: Htra2	6			2.9946e-21	2;2;2;2;1;1	2;2;2;2;1;1	2;2;2;2;1;1	2	2	2	0	0	0	0	0	1	0	0	1	1	1	0	0	0	0	0	0	0	0	0	0	0	0	0	0	0	0	0	0	1	0	0	1	1	1
D3YX57;Q8K368;F2Z414;Q8K368-2;F7ALG5;Q8K368-4	D3YX57;Q8K368;F2Z414;Q8K368-2;F7ALG5;Q8K368-4	Fanconi anemia group I protein homolog	>tr|D3YX57|D3YX57_MOUSE Fanconi anemia group I protein homolog OS=Mus musculus GN=Fanci PE=4 SV=1;>sp|Q8K368|FANCI_MOUSE Fanconi anemia group I protein homolog OS=Mus musculus GN=Fanci PE=1 SV=2;>tr|F2Z414|F2Z414_MOUSE Fanconi anemia group I protein homolo	GENES: Fanci	6			3.0245e-39	4;4;2;2;2;2	3;3;2;2;2;2	3;3;2;2;2;2	4	3	3	1	1	0	0	0	0	0	2	1	0	1	1	0	0	0	0	0	0	0	0	0	0	0	0	1	1	0	0	0	0	0	1	1	0	1
D3YXA7;Q9CXK4	D3YXA7;Q9CXK4	Sugar transporter SWEET1	>tr|D3YXA7|D3YXA7_MOUSE Sugar transporter SWEET1 OS=Mus musculus GN=Slc50a1 PE=4 SV=1;>sp|Q9CXK4|SWET1_MOUSE Sugar transporter SWEET1 OS=Mus musculus GN=Slc50a1 PE=2 SV=1	GENES: Slc50a1	2			4.611e-21	2;2	2;2	2;2	2	2	2	1	1	2	1	1	1	0	0	1	0	0	0	0	0	0	0	0	0	0	0	0	0	0	0	1	1	2	1	1	1	0	0	1	0	0
D3YXJ0	D3YXJ0		>tr|D3YXJ0|D3YXJ0_MOUSE Diacylglycerol kinase OS=Mus musculus GN=Dgkh PE=3 SV=1	GENES: Dgkh	1			0.00044923	1	1	1	1	1	1	0	0	0	0	0	0	0	0	1	0	0	0	0	0	0	0	0	0	0	0	0	0	0	0	0	0	0	0	0	0	0	0	1	0	0
D3YXK2;S4R1M2;S4R2Q5;S4R1W0	D3YXK2;S4R1M2	Scaffold attachment factor B1	>sp|D3YXK2|SAFB1_MOUSE Scaffold attachment factor B1 OS=Mus musculus GN=Safb PE=1 SV=2;>tr|S4R1M2|S4R1M2_MOUSE Scaffold attachment factor B1 OS=Mus musculus GN=Safb PE=1 SV=1	GENES: Safb	4			0	24;24;2;1	24;24;2;1	17;17;2;1	24	24	17	6	9	7	7	10	9	4	10	16	10	6	4	0	2	1	0	0	0	0	0	0	0	0	0	6	9	7	7	10	9	4	10	16	10	6
D3YXU8;Q91ZJ9-2;Q91ZJ9	D3YXU8;Q91ZJ9-2;Q91ZJ9	Hyaluronidase-1	>tr|D3YXU8|D3YXU8_MOUSE Hyaluronidase OS=Mus musculus GN=Hyal1 PE=3 SV=1;>sp|Q91ZJ9-2|HYAL1_MOUSE Isoform 2 of Hyaluronidase-1 OS=Mus musculus GN=Hyal1;>sp|Q91ZJ9|HYAL1_MOUSE Hyaluronidase-1 OS=Mus musculus GN=Hyal1 PE=1 SV=3	GENES: Hyal1	3			0.013067	1;1;1	1;1;1	1;1;1	1	1	1	0	0	0	0	0	0	0	0	0	0	0	0	0	0	0	0	0	0	1	0	0	0	0	0	0	0	0	0	0	0	0	0	0	0	0
D3YXW1;Q9D945-2;Q9D945	D3YXW1;Q9D945-2;Q9D945	Protein LLP homolog	>tr|D3YXW1|D3YXW1_MOUSE Protein LLP homolog (Fragment) OS=Mus musculus GN=Llph PE=4 SV=1;>sp|Q9D945-2|LLPH_MOUSE Isoform 2 of Protein LLP homolog OS=Mus musculus GN=Llph;>sp|Q9D945|LLPH_MOUSE Protein LLP homolog OS=Mus musculus GN=Llph PE=2 SV=1	GENES: Llph	3			0.0031105	1;1;1	1;1;1	1;1;1	1	1	1	0	1	1	0	0	0	0	0	0	0	0	0	0	0	0	0	0	0	0	0	0	0	0	0	0	1	1	0	0	0	0	0	0	0	0
D3YXX4;Q9CQ61	D3YXX4;Q9CQ61	Protein unc-50 homolog	>tr|D3YXX4|D3YXX4_MOUSE Protein unc-50 homolog (Fragment) OS=Mus musculus GN=Unc50 PE=4 SV=1;>sp|Q9CQ61|UNC50_MOUSE Protein unc-50 homolog OS=Mus musculus GN=Unc50 PE=2 SV=1	GENES: Unc50	2			0.0017755	1;1	1;1	1;1	1	1	1	0	1	0	0	0	0	0	0	0	0	0	0	0	0	0	0	0	0	0	0	0	0	0	0	0	1	0	0	0	0	0	0	0	0	0
D3YXZ5;Q91WT8;D3Z113;Q91WT8-2	D3YXZ5;Q91WT8	RNA-binding protein 47	>tr|D3YXZ5|D3YXZ5_MOUSE RNA-binding protein 47 OS=Mus musculus GN=Rbm47 PE=4 SV=1;>sp|Q91WT8|RBM47_MOUSE RNA-binding protein 47 OS=Mus musculus GN=Rbm47 PE=2 SV=1	GENES: Rbm47	4			5.1698e-29	3;3;1;1	3;3;1;1	3;3;1;1	3	3	3	1	0	0	0	0	0	0	0	2	2	2	0	0	0	0	0	0	0	0	0	0	0	0	0	1	0	0	0	0	0	0	0	2	2	2
D3YYC2;F6T9K1;G3UXH5;Q9D6N5;D3YY09	D3YYC2;F6T9K1;G3UXH5;Q9D6N5;D3YY09	Dr1-associated corepressor	>tr|D3YYC2|D3YYC2_MOUSE Dr1-associated corepressor OS=Mus musculus GN=Drap1 PE=4 SV=1;>tr|F6T9K1|F6T9K1_MOUSE Dr1-associated corepressor OS=Mus musculus GN=Drap1 PE=4 SV=2;>tr|G3UXH5|G3UXH5_MOUSE Dr1-associated corepressor OS=Mus musculus GN=Drap1 PE=4 SV=	GENES: Drap1	5			4.8549e-10	2;2;2;2;2	2;2;2;2;2	2;2;2;2;2	2	2	2	1	1	0	0	0	0	0	0	0	0	0	0	0	0	0	0	0	0	0	0	0	0	0	0	1	1	0	0	0	0	0	0	0	0	0
D3YY73;D3Z2N9;O55128;E9Q317	D3YY73;D3Z2N9;O55128;E9Q317	Histone deacetylase complex subunit SAP18	>tr|D3YY73|D3YY73_MOUSE Histone deacetylase complex subunit SAP18 OS=Mus musculus GN=Sap18 PE=4 SV=1;>tr|D3Z2N9|D3Z2N9_MOUSE Histone deacetylase complex subunit SAP18 OS=Mus musculus GN=Sap18 PE=4 SV=1;>sp|O55128|SAP18_MOUSE Histone deacetylase complex sub	GENES: Sap18;Gm10094	4			0.0001572	1;1;1;1	1;1;1;1	1;1;1;1	1	1	1	0	0	1	0	1	0	0	0	0	0	0	0	0	0	0	0	0	0	0	0	0	1	0	0	0	0	1	0	1	0	0	0	0	0	0
D3YYB2;P97770-3;P97770-2;P97770	D3YYB2;P97770-3;P97770-2;P97770	THUMP domain-containing protein 3	>tr|D3YYB2|D3YYB2_MOUSE THUMP domain-containing protein 3 (Fragment) OS=Mus musculus GN=Thumpd3 PE=4 SV=2;>sp|P97770-3|THUM3_MOUSE Isoform 3 of THUMP domain-containing protein 3 OS=Mus musculus GN=Thumpd3;>sp|P97770-2|THUM3_MOUSE Isoform 2 of THUMP domain-	GENES: Thumpd3	4			6.5686e-07	2;2;2;2	2;2;2;2	2;2;2;2	2	2	2	0	0	0	0	0	0	0	0	2	1	1	0	0	0	0	0	0	0	0	0	0	0	0	0	0	0	0	0	0	0	0	0	2	1	1
F6THL5;D3YYF2;E9Q7L3;D3Z1W6;E9Q7L2;Q8BSQ9-2;Q8BSQ9;D3Z1N4;E9Q4Y5;F8VQD1;D6RIL0;D6RI94;D3Z3R4	F6THL5;D3YYF2;E9Q7L3;D3Z1W6;E9Q7L2;Q8BSQ9-2;Q8BSQ9;D3Z1N4;E9Q4Y5;F8VQD1;D6RIL0;D6RI94;D3Z3R4	Protein polybromo-1	>tr|F6THL5|F6THL5_MOUSE Protein polybromo-1 (Fragment) OS=Mus musculus GN=Pbrm1 PE=1 SV=1;>tr|D3YYF2|D3YYF2_MOUSE Protein polybromo-1 (Fragment) OS=Mus musculus GN=Pbrm1 PE=1 SV=2;>tr|E9Q7L3|E9Q7L3_MOUSE Protein polybromo-1 OS=Mus musculus GN=Pbrm1 PE=1 SV	GENES: Pbrm1	13			5.8268e-24	5;5;5;5;5;5;5;5;5;5;4;4;4	5;5;5;5;5;5;5;5;5;5;4;4;4	5;5;5;5;5;5;5;5;5;5;4;4;4	5	5	5	0	1	0	0	0	1	0	1	3	0	1	1	0	0	0	0	0	0	0	0	0	0	0	0	0	1	0	0	0	1	0	1	3	0	1
D3YYK8;E9Q6X0;Q8R001-2;Q8R001;Q3TG90	D3YYK8;E9Q6X0;Q8R001-2;Q8R001;Q3TG90	Microtubule-associated protein RP/EB family member 2	>tr|D3YYK8|D3YYK8_MOUSE Microtubule-associated protein RP/EB family member 2 (Fragment) OS=Mus musculus GN=Mapre2 PE=1 SV=1;>tr|E9Q6X0|E9Q6X0_MOUSE Microtubule-associated protein RP/EB family member 2 OS=Mus musculus GN=Mapre2 PE=1 SV=1;>sp|Q8R001-2|MARE2_	GENES: Mapre2	5			2.8063e-18	4;4;3;3;2	4;4;3;3;2	4;4;3;3;2	4	4	4	0	0	0	0	1	1	1	0	1	0	0	0	0	0	0	0	0	0	0	0	0	0	0	1	0	0	0	0	1	1	1	0	1	0	0
D3YYN7;Q6PIE5;D3YVX6	D3YYN7;Q6PIE5	Sodium/potassium-transporting ATPase subunit alpha-2	>tr|D3YYN7|D3YYN7_MOUSE Sodium/potassium-transporting ATPase subunit alpha-2 OS=Mus musculus GN=Atp1a2 PE=3 SV=1;>sp|Q6PIE5|AT1A2_MOUSE Sodium/potassium-transporting ATPase subunit alpha-2 OS=Mus musculus GN=Atp1a2 PE=1 SV=1	GENES: Atp1a2	3			0	18;18;8	1;1;1	1;1;1	18	1	1	12	12	11	7	14	15	14	15	16	13	11	15	0	0	2	0	0	1	1	0	1	3	2	0	0	0	0	0	0	0	0	0	1	0	0
Q922P9;D3YYT1	Q922P9;D3YYT1	Putative oxidoreductase GLYR1	>sp|Q922P9|GLYR1_MOUSE Putative oxidoreductase GLYR1 OS=Mus musculus GN=Glyr1 PE=1 SV=1;>tr|D3YYT1|D3YYT1_MOUSE Putative oxidoreductase GLYR1 OS=Mus musculus GN=Glyr1 PE=1 SV=1	GENES: Glyr1	2			2.5528e-136	4;4	4;4	4;4	4	4	4	0	0	0	0	1	0	1	0	4	2	0	0	0	0	0	0	0	0	0	0	0	0	0	0	0	0	0	0	1	0	1	0	4	2	0
D3Z6S3;D3YZR1;D3YYU6;Q9JHE7	D3Z6S3;D3YZR1;D3YYU6;Q9JHE7	Protein TSSC4	>tr|D3Z6S3|D3Z6S3_MOUSE Protein TSSC4 (Fragment) OS=Mus musculus GN=Tssc4 PE=4 SV=1;>tr|D3YZR1|D3YZR1_MOUSE Protein TSSC4 (Fragment) OS=Mus musculus GN=Tssc4 PE=4 SV=1;>tr|D3YYU6|D3YYU6_MOUSE Protein TSSC4 (Fragment) OS=Mus musculus GN=Tssc4 PE=4 SV=3;>sp|	GENES: Tssc4	4			2.7561e-05	1;1;1;1	1;1;1;1	1;1;1;1	1	1	1	0	0	1	0	0	0	0	0	0	0	0	0	0	0	0	0	0	0	0	0	0	0	0	0	0	0	1	0	0	0	0	0	0	0	0
Q9ES30;D3YZ61	Q9ES30;D3YZ61	Complement C1q tumor necrosis factor-related protein 3	>sp|Q9ES30|C1QT3_MOUSE Complement C1q tumor necrosis factor-related protein 3 OS=Mus musculus GN=C1qtnf3 PE=2 SV=1;>tr|D3YZ61|D3YZ61_MOUSE Complement C1q tumor necrosis factor-related protein 3 OS=Mus musculus GN=C1qtnf3 PE=4 SV=1	GENES: C1qtnf3	2			2.7177e-13	4;4	4;4	4;4	4	4	4	0	0	0	0	0	0	0	0	0	0	0	0	0	0	0	0	0	0	0	0	1	0	3	1	0	0	0	0	0	0	0	0	0	0	0
D3YZ62;Q99104;D3Z4J3;F6TDE5;D6RFU0;F6Z2S4;B8JK05	D3YZ62;Q99104;D3Z4J3	Unconventional myosin-Va	>tr|D3YZ62|D3YZ62_MOUSE Unconventional myosin-Va OS=Mus musculus GN=Myo5a PE=1 SV=1;>sp|Q99104|MYO5A_MOUSE Unconventional myosin-Va OS=Mus musculus GN=Myo5a PE=1 SV=2;>tr|D3Z4J3|D3Z4J3_MOUSE Unconventional myosin-Va OS=Mus musculus GN=Myo5a PE=1 SV=1	GENES: Myo5a	7			8.9756e-219	18;18;18;7;1;1;1	18;18;18;7;1;1;1	16;16;16;7;1;1;1	18	18	16	7	6	6	4	4	3	0	0	7	6	1	0	0	0	0	0	0	0	0	0	0	0	0	0	7	6	6	4	4	3	0	0	7	6	1
D3YZ71;S4R1Q4	D3YZ71;S4R1Q4		>tr|D3YZ71|D3YZ71_MOUSE AP-1 complex subunit mu-1 (Fragment) OS=Mus musculus GN=Ap1m1 PE=1 SV=1;>tr|S4R1Q4|S4R1Q4_MOUSE AP-1 complex subunit mu-1 (Fragment) OS=Mus musculus GN=Ap1m1 PE=4 SV=1	GENES: Ap1m1	2			3.0078e-20	5;3	1;1	1;1	5	1	1	0	1	0	0	3	3	2	1	2	1	0	0	0	1	1	0	0	1	1	1	0	1	1	1	0	1	0	0	1	1	0	0	1	0	0
D3YZ98;Q6PF93-2;E9QLS6;Q6PF93;E9Q824	D3YZ98;Q6PF93-2;E9QLS6;Q6PF93	Phosphatidylinositol 3-kinase catalytic subunit type 3	>tr|D3YZ98|D3YZ98_MOUSE Phosphatidylinositol 3-kinase OS=Mus musculus GN=Pik3c3 PE=3 SV=1;>sp|Q6PF93-2|PK3C3_MOUSE Isoform 2 of Phosphatidylinositol 3-kinase catalytic subunit type 3 OS=Mus musculus GN=Pik3c3;>tr|E9QLS6|E9QLS6_MOUSE Phosphatidylinositol 3-	GENES: Pik3c3	5			4.8843e-131	11;11;11;11;5	11;11;11;11;5	11;11;11;11;5	11	11	11	0	0	0	0	0	1	0	0	5	5	3	0	0	0	0	0	0	0	0	0	0	0	0	0	0	0	0	0	0	1	0	0	5	5	3
D3YZA1;Q9CY57-5;Q9CY57-4;D3Z7T7;Q9CY57-3;E9PW20;Q9CY57-2;Q9CY57	D3YZA1;Q9CY57-5;Q9CY57-4;D3Z7T7;Q9CY57-3;E9PW20;Q9CY57-2;Q9CY57	Chromatin target of PRMT1 protein	>tr|D3YZA1|D3YZA1_MOUSE Chromatin target of PRMT1 protein (Fragment) OS=Mus musculus GN=Chtop PE=4 SV=2;>sp|Q9CY57-5|CHTOP_MOUSE Isoform 5 of Chromatin target of PRMT1 protein OS=Mus musculus GN=Chtop;>sp|Q9CY57-4|CHTOP_MOUSE Isoform 4 of Chromatin target	GENES: Chtop	8			1.3156e-38	1;1;1;1;1;1;1;1	1;1;1;1;1;1;1;1	1;1;1;1;1;1;1;1	1	1	1	1	0	0	1	1	1	1	0	0	0	0	0	0	0	0	0	0	0	0	0	0	0	0	0	1	0	0	1	1	1	1	0	0	0	0
Q9D2G5-6;Q9D2G5-5;Q9D2G5-2;D3YZB2;Q9D2G5;F8WHD8;F6U4I6;F7BI35;D3YZB3;E9Q4P5;D3Z6E7;D3YZB4;Q9D2G5-4	Q9D2G5-6;Q9D2G5-5;Q9D2G5-2;D3YZB2;Q9D2G5;F8WHD8;F6U4I6;F7BI35;D3YZB3;E9Q4P5;D3Z6E7;D3YZB4;Q9D2G5-4	Synaptojanin-2	>sp|Q9D2G5-6|SYNJ2_MOUSE Isoform 6 of Synaptojanin-2 OS=Mus musculus GN=Synj2;>sp|Q9D2G5-5|SYNJ2_MOUSE Isoform 5 of Synaptojanin-2 OS=Mus musculus GN=Synj2;>sp|Q9D2G5-2|SYNJ2_MOUSE Isoform 2 of Synaptojanin-2 OS=Mus musculus GN=Synj2;>tr|D3YZB2|D3YZB2_MOUS	GENES: Synj2	13			5.6155e-06	2;2;2;2;2;2;1;1;1;1;1;1;1	2;2;2;2;2;2;1;1;1;1;1;1;1	2;2;2;2;2;2;1;1;1;1;1;1;1	2	2	2	0	1	0	0	0	1	0	0	0	0	0	0	0	0	1	1	1	1	1	1	1	1	1	1	0	1	0	0	0	1	0	0	0	0	0
Q8R3B7-2;D3YZC7;Q8R3B7;D3YZC8	Q8R3B7-2;D3YZC7;Q8R3B7;D3YZC8	Bromodomain-containing protein 8	>sp|Q8R3B7-2|BRD8_MOUSE Isoform 2 of Bromodomain-containing protein 8 OS=Mus musculus GN=Brd8;>tr|D3YZC7|D3YZC7_MOUSE Bromodomain-containing protein 8 OS=Mus musculus GN=Brd8 PE=1 SV=1;>sp|Q8R3B7|BRD8_MOUSE Bromodomain-containing protein 8 OS=Mus musculus	GENES: Brd8	4			0.012942	1;1;1;1	1;1;1;1	1;1;1;1	1	1	1	0	0	0	0	0	0	1	0	0	0	0	0	0	0	0	0	0	0	0	0	0	0	0	0	0	0	0	0	0	0	1	0	0	0	0
Q64213-2;E9Q4Q2;D3YZC9;D3YZD0;Q64213-3;Q64213;D3YVH4;F8WHF9	Q64213-2;E9Q4Q2;D3YZC9;D3YZD0;Q64213-3;Q64213;D3YVH4	Splicing factor 1	>sp|Q64213-2|SF01_MOUSE Isoform CW17E of Splicing factor 1 OS=Mus musculus GN=Sf1;>tr|E9Q4Q2|E9Q4Q2_MOUSE Splicing factor 1 OS=Mus musculus GN=Sf1 PE=1 SV=1;>tr|D3YZC9|D3YZC9_MOUSE Splicing factor 1 OS=Mus musculus GN=Sf1 PE=1 SV=1;>tr|D3YZD0|D3YZD0_MOUSE	GENES: Sf1	8			2.9531e-40	7;7;7;7;7;7;4;2	7;7;7;7;7;7;4;2	7;7;7;7;7;7;4;2	7	7	7	4	1	2	1	1	1	2	0	1	0	0	0	2	0	0	0	0	0	0	0	0	0	0	0	4	1	2	1	1	1	2	0	1	0	0
D3Z6B7;D3YZH9;Q9D835;Q9CR48	D3Z6B7;D3YZH9;Q9D835;Q9CR48	DNA damage-regulated autophagy modulator protein 2	>tr|D3Z6B7|D3Z6B7_MOUSE DNA damage-regulated autophagy modulator protein 2 (Fragment) OS=Mus musculus GN=Dram2 PE=4 SV=1;>tr|D3YZH9|D3YZH9_MOUSE DNA damage-regulated autophagy modulator protein 2 (Fragment) OS=Mus musculus GN=Dram2 PE=4 SV=1;>tr|Q9D835|Q9D	GENES: Dram2	4			8.3782e-05	1;1;1;1	1;1;1;1	1;1;1;1	1	1	1	1	1	1	0	0	0	0	0	0	0	0	0	0	0	0	0	0	0	0	0	0	0	0	0	1	1	1	0	0	0	0	0	0	0	0
D3YZP6;Q8BGE6	D3YZP6;Q8BGE6	Cysteine protease ATG4B	>tr|D3YZP6|D3YZP6_MOUSE Cysteine protease ATG4B (Fragment) OS=Mus musculus GN=Atg4b PE=4 SV=1;>sp|Q8BGE6|ATG4B_MOUSE Cysteine protease ATG4B OS=Mus musculus GN=Atg4b PE=2 SV=2	GENES: Atg4b	2			6.703e-05	1;1	1;1	1;1	1	1	1	0	0	0	0	1	0	0	0	0	0	0	0	0	0	0	0	0	0	0	0	0	0	0	0	0	0	0	0	1	0	0	0	0	0	0
E9Q7G1;D3YZZ5	E9Q7G1;D3YZZ5		>tr|E9Q7G1|E9Q7G1_MOUSE Protein Tmed7 OS=Mus musculus GN=Tmed7 PE=3 SV=1;>tr|D3YZZ5|D3YZZ5_MOUSE Protein Tmed7 OS=Mus musculus GN=Tmed7 PE=3 SV=1	GENES: Tmed7	2			1.3252e-22	4;4	4;4	4;4	4	4	4	2	1	1	0	2	3	1	2	2	1	0	0	0	0	0	0	0	0	0	0	0	0	0	0	2	1	1	0	2	3	1	2	2	1	0
D3Z022;E9Q6H0;Q8BXH3	D3Z022;E9Q6H0;Q8BXH3		>tr|D3Z022|D3Z022_MOUSE Protein Gucy1b2 (Fragment) OS=Mus musculus GN=Gucy1b2 PE=4 SV=1;>tr|E9Q6H0|E9Q6H0_MOUSE Protein Gucy1b2 OS=Mus musculus GN=Gucy1b2 PE=3 SV=1;>tr|Q8BXH3|Q8BXH3_MOUSE Protein Gucy1b2 OS=Mus musculus GN=Gucy1b2 PE=2 SV=1	GENES: Gucy1b2	3			0.00016524	2;1;1	2;1;1	2;1;1	2	2	2	0	0	0	0	0	1	1	0	0	0	0	0	0	1	0	0	0	1	1	1	1	1	1	1	0	0	0	0	0	1	1	0	0	0	0
P41216;D3Z041;D3Z457;F6WNZ2;D3YVF6	P41216;D3Z041	Long-chain-fatty-acid--CoA ligase 1	>sp|P41216|ACSL1_MOUSE Long-chain-fatty-acid--CoA ligase 1 OS=Mus musculus GN=Acsl1 PE=1 SV=2;>tr|D3Z041|D3Z041_MOUSE Long-chain-fatty-acid--CoA ligase 1 OS=Mus musculus GN=Acsl1 PE=1 SV=1	GENES: Acsl1	5			1.2128e-230	24;24;4;2;1	24;24;4;2;1	22;22;4;1;1	24	24	22	5	5	4	6	8	1	8	7	22	17	13	5	0	0	0	0	0	0	0	0	0	0	0	0	5	5	4	6	8	1	8	7	22	17	13
D3Z061;Q8C7R4	D3Z061;Q8C7R4	Ubiquitin-like modifier-activating enzyme 6	>tr|D3Z061|D3Z061_MOUSE Ubiquitin-like modifier-activating enzyme 6 OS=Mus musculus GN=Uba6 PE=1 SV=1;>sp|Q8C7R4|UBA6_MOUSE Ubiquitin-like modifier-activating enzyme 6 OS=Mus musculus GN=Uba6 PE=1 SV=1	GENES: Uba6	2			0	33;33	33;33	33;33	33	33	33	4	13	10	10	14	15	1	17	1	18	8	11	0	0	0	0	0	0	0	0	0	0	0	0	4	13	10	10	14	15	1	17	1	18	8
D3Z2Q2;D3Z079;Q8K400;Q8K400-2;F6WXQ4	D3Z2Q2;D3Z079;Q8K400;Q8K400-2	Syntaxin-binding protein 5	>tr|D3Z2Q2|D3Z2Q2_MOUSE Syntaxin-binding protein 5 OS=Mus musculus GN=Stxbp5 PE=1 SV=1;>tr|D3Z079|D3Z079_MOUSE Syntaxin-binding protein 5 OS=Mus musculus GN=Stxbp5 PE=1 SV=1;>sp|Q8K400|STXB5_MOUSE Syntaxin-binding protein 5 OS=Mus musculus GN=Stxbp5 PE=1 S	GENES: Stxbp5	5			5.6317e-47	9;9;9;5;2	9;9;9;5;2	9;9;9;5;2	9	9	9	0	2	0	1	3	5	0	5	0	7	2	2	0	0	0	0	0	0	0	0	0	0	0	0	0	2	0	1	3	5	0	5	0	7	2
D3Z0B8;D3Z2L7;Q3UT23;Q9QZ73;D3Z2N3;D3YUG2	D3Z0B8;D3Z2L7;Q3UT23;Q9QZ73;D3Z2N3;D3YUG2	DCN1-like protein 1	>tr|D3Z0B8|D3Z0B8_MOUSE DCN1-like protein (Fragment) OS=Mus musculus GN=Dcun1d1 PE=4 SV=1;>tr|D3Z2L7|D3Z2L7_MOUSE DCN1-like protein (Fragment) OS=Mus musculus GN=Dcun1d1 PE=4 SV=1;>tr|Q3UT23|Q3UT23_MOUSE DCN1-like protein OS=Mus musculus GN=Dcun1d1 PE=2 SV	GENES: Dcun1d1	6			1.1008e-49	3;3;3;3;2;2	3;3;3;3;2;2	3;3;3;3;2;2	3	3	3	0	0	0	0	0	1	1	0	0	1	0	0	1	1	2	3	0	0	0	0	0	0	0	0	0	0	0	0	0	1	1	0	0	1	0
D3Z0B9;Q571I9;F6RQF0	D3Z0B9;Q571I9	Aldehyde dehydrogenase family 16 member A1	>tr|D3Z0B9|D3Z0B9_MOUSE Aldehyde dehydrogenase family 16 member A1 OS=Mus musculus GN=Aldh16a1 PE=4 SV=1;>sp|Q571I9|A16A1_MOUSE Aldehyde dehydrogenase family 16 member A1 OS=Mus musculus GN=Aldh16a1 PE=2 SV=2	GENES: Aldh16a1	3			2.1073e-155	10;10;1	10;10;1	10;10;1	10	10	10	1	3	2	2	4	0	2	5	6	9	3	3	0	0	0	1	0	0	0	0	0	0	0	0	1	3	2	2	4	0	2	5	6	9	3
D3Z0F5;O88545;F6QK86	D3Z0F5;O88545;F6QK86	COP9 signalosome complex subunit 6	>tr|D3Z0F5|D3Z0F5_MOUSE COP9 signalosome complex subunit 6 OS=Mus musculus GN=Cops6 PE=4 SV=1;>sp|O88545|CSN6_MOUSE COP9 signalosome complex subunit 6 OS=Mus musculus GN=Cops6 PE=1 SV=1;>tr|F6QK86|F6QK86_MOUSE COP9 signalosome complex subunit 6 (Fragment)	GENES: Cops6	3			8.0653e-62	8;8;4	8;8;4	8;8;4	8	8	8	0	0	0	0	3	4	4	2	3	3	1	2	1	0	0	0	0	0	0	0	0	0	0	0	0	0	0	0	3	4	4	2	3	3	1
D3Z0M9	D3Z0M9		>tr|D3Z0M9|D3Z0M9_MOUSE MCG18410, isoform CRA_a OS=Mus musculus GN=Ddx23 PE=3 SV=1	GENES: Ddx23	1			1.102e-81	19	19	19	19	19	19	0	3	1	0	7	7	1	4	10	8	4	7	0	0	0	0	0	0	0	0	0	0	0	0	0	3	1	0	7	7	1	4	10	8	4
D3Z0Z9	D3Z0Z9	Glyceraldehyde-3-phosphate dehydrogenase	>tr|D3Z0Z9|D3Z0Z9_MOUSE Glyceraldehyde-3-phosphate dehydrogenase OS=Mus musculus GN=Gm5069 PE=3 SV=1	GENES: Gm5069	1			0	11	1	1	11	1	1	8	9	8	8	9	8	8	8	9	8	9	7	8	7	8	7	2	5	6	4	6	8	6	6	0	0	0	0	1	0	0	0	0	0	1
D3Z125;Q62393-2;E9PUA7;Q62393-3;D3Z7X7;Q62393;F8WHQ1;D3Z637;D3Z2U2	D3Z125;Q62393-2;E9PUA7;Q62393-3;D3Z7X7;Q62393;F8WHQ1;D3Z637;D3Z2U2	Tumor protein D52	>tr|D3Z125|D3Z125_MOUSE Tumor protein D52 (Fragment) OS=Mus musculus GN=Tpd52 PE=4 SV=1;>sp|Q62393-2|TPD52_MOUSE Isoform 2 of Tumor protein D52 OS=Mus musculus GN=Tpd52;>tr|E9PUA7|E9PUA7_MOUSE Tumor protein D52 OS=Mus musculus GN=Tpd52 PE=4 SV=1;>sp|Q62393	GENES: Tpd52	9			0	10;10;10;10;10;10;10;9;6	10;10;10;10;10;10;10;9;6	10;10;10;10;10;10;10;9;6	10	10	10	8	6	6	4	6	8	8	4	5	5	1	0	7	6	6	9	1	4	3	2	4	3	3	2	8	6	6	4	6	8	8	4	5	5	1
D3Z131;Q5U4D9;F6S2T7;D3Z132;D3YUL7	D3Z131;Q5U4D9;F6S2T7;D3Z132	THO complex subunit 6 homolog	>tr|D3Z131|D3Z131_MOUSE THO complex subunit 6 homolog OS=Mus musculus GN=Thoc6 PE=4 SV=1;>sp|Q5U4D9|THOC6_MOUSE THO complex subunit 6 homolog OS=Mus musculus GN=Thoc6 PE=2 SV=1;>tr|F6S2T7|F6S2T7_MOUSE THO complex subunit 6 homolog (Fragment) OS=Mus musculu	GENES: Thoc6	5			1.211e-13	3;3;2;2;1	3;3;2;2;1	3;3;2;2;1	3	3	3	0	0	0	0	1	1	1	0	2	0	0	0	0	0	0	0	0	0	0	0	0	0	0	0	0	0	0	0	1	1	1	0	2	0	0
D3Z151;Q99LC8;D3YZ05	D3Z151;Q99LC8;D3YZ05	Translation initiation factor eIF-2B subunit alpha	>tr|D3Z151|D3Z151_MOUSE Translation initiation factor eIF-2B subunit alpha (Fragment) OS=Mus musculus GN=Eif2b1 PE=3 SV=2;>sp|Q99LC8|EI2BA_MOUSE Translation initiation factor eIF-2B subunit alpha OS=Mus musculus GN=Eif2b1 PE=2 SV=1;>tr|D3YZ05|D3YZ05_MOUSE	GENES: Eif2b1	3			1.7313e-29	2;2;1	2;2;1	2;2;1	2	2	2	0	0	0	0	1	0	0	0	1	0	0	0	0	0	0	0	0	0	0	0	0	0	0	0	0	0	0	0	1	0	0	0	1	0	0
F6QL70;P47915;D3Z1N9;W4VSN7;F6YH22;F6VZG1	F6QL70;P47915;D3Z1N9;W4VSN7;F6YH22	60S ribosomal protein L29	>tr|F6QL70|F6QL70_MOUSE Protein Gm17669 OS=Mus musculus GN=Gm17669 PE=4 SV=1;>sp|P47915|RL29_MOUSE 60S ribosomal protein L29 OS=Mus musculus GN=Rpl29 PE=2 SV=2;>tr|D3Z1N9|D3Z1N9_MOUSE MCG9889 OS=Mus musculus GN=Gm10709 PE=4 SV=1;>tr|W4VSN7|W4VSN7_MOUSE MCG	GENES: Gm17669;Rpl29;Gm10709;Gm5218	6			5.9668e-19	4;4;4;3;2;1	4;4;4;3;2;1	4;4;4;3;2;1	4	4	4	3	3	3	3	1	1	3	1	0	0	0	0	0	0	0	0	0	0	0	0	0	1	0	0	3	3	3	3	1	1	3	1	0	0	0
Q9D6K7-2;D3Z1T8;D3Z767;Q9D6K7	Q9D6K7-2;D3Z1T8;D3Z767;Q9D6K7	Tetratricopeptide repeat protein 33	>sp|Q9D6K7-2|TTC33_MOUSE Isoform 2 of Tetratricopeptide repeat protein 33 OS=Mus musculus GN=Ttc33;>tr|D3Z1T8|D3Z1T8_MOUSE Tetratricopeptide repeat protein 33 (Fragment) OS=Mus musculus GN=Ttc33 PE=4 SV=1;>tr|D3Z767|D3Z767_MOUSE Tetratricopeptide repeat pr	GENES: Ttc33	4			3.7241e-10	2;2;2;2	2;2;2;2	2;2;2;2	2	2	2	0	0	0	0	0	1	0	0	1	0	0	0	0	0	0	0	0	0	0	0	0	0	0	0	0	0	0	0	0	1	0	0	1	0	0
D3Z1X8;P97496-2;Q3UNN4;P97496;Q3UZD0	D3Z1X8;P97496-2;Q3UNN4;P97496	SWI/SNF complex subunit SMARCC1	>tr|D3Z1X8|D3Z1X8_MOUSE SWI/SNF complex subunit SMARCC1 OS=Mus musculus GN=Smarcc1 PE=1 SV=1;>sp|P97496-2|SMRC1_MOUSE Isoform 2 of SWI/SNF complex subunit SMARCC1 OS=Mus musculus GN=Smarcc1;>tr|Q3UNN4|Q3UNN4_MOUSE SWI/SNF complex subunit SMARCC1 OS=Mus mus	GENES: Smarcc1	5			0	18;18;18;18;6	12;12;12;12;6	12;12;12;12;6	18	12	12	1	2	4	2	5	3	1	6	11	8	2	3	0	0	1	0	0	0	0	0	0	0	0	0	1	1	2	1	4	1	0	3	5	5	0
E9QQ99;D3Z1Y1;Q9DBY1-2;Q9DBY1;D3YZH4	E9QQ99;D3Z1Y1;Q9DBY1-2;Q9DBY1	E3 ubiquitin-protein ligase synoviolin	>tr|E9QQ99|E9QQ99_MOUSE E3 ubiquitin-protein ligase synoviolin OS=Mus musculus GN=Syvn1 PE=4 SV=1;>tr|D3Z1Y1|D3Z1Y1_MOUSE E3 ubiquitin-protein ligase synoviolin OS=Mus musculus GN=Syvn1 PE=4 SV=1;>sp|Q9DBY1-2|SYVN1_MOUSE Isoform 2 of E3 ubiquitin-protein l	GENES: Syvn1	5			2.237e-13	4;4;3;3;1	4;4;3;3;1	4;4;3;3;1	4	4	4	1	3	2	2	0	0	1	0	0	1	0	0	0	1	0	1	0	0	0	0	0	0	1	0	1	3	2	2	0	0	1	0	0	1	0
D3Z216;Q99K90	D3Z216;Q99K90	TGF-beta-activated kinase 1 and MAP3K7-binding protein 2	>tr|D3Z216|D3Z216_MOUSE TGF-beta-activated kinase 1 and MAP3K7-binding protein 2 (Fragment) OS=Mus musculus GN=Tab2 PE=1 SV=1;>sp|Q99K90|TAB2_MOUSE TGF-beta-activated kinase 1 and MAP3K7-binding protein 2 OS=Mus musculus GN=Tab2 PE=1 SV=1	GENES: Tab2	2			1.4268e-05	1;1	1;1	1;1	1	1	1	0	0	0	0	0	0	0	0	1	1	0	0	0	0	0	0	0	0	0	0	0	0	0	0	0	0	0	0	0	0	0	0	1	1	0
D3Z2B4;Q9Z0U0-2;Q9Z0U0	D3Z2B4;Q9Z0U0-2;Q9Z0U0	Xenotropic and polytropic retrovirus receptor 1	>tr|D3Z2B4|D3Z2B4_MOUSE Xenotropic and polytropic retrovirus receptor 1 OS=Mus musculus GN=Xpr1 PE=1 SV=1;>sp|Q9Z0U0-2|XPR1_MOUSE Isoform 2 of Xenotropic and polytropic retrovirus receptor 1 OS=Mus musculus GN=Xpr1;>sp|Q9Z0U0|XPR1_MOUSE Xenotropic and poly	GENES: Xpr1	3			9.8684e-09	1;1;1	1;1;1	1;1;1	1	1	1	0	0	0	0	0	0	0	0	1	0	0	0	0	0	0	0	0	0	0	0	0	0	0	0	0	0	0	0	0	0	0	0	1	0	0
D3Z2E7;E9Q3L4	D3Z2E7;E9Q3L4		>tr|D3Z2E7|D3Z2E7_MOUSE Protein AI607873 OS=Mus musculus GN=AI607873 PE=4 SV=1;>tr|E9Q3L4|E9Q3L4_MOUSE Protein AI607873 OS=Mus musculus GN=AI607873 PE=4 SV=2	GENES: AI607873	2			0	20;20	20;20	16;16	20	20	16	10	11	11	15	11	12	5	12	13	11	10	10	1	2	2	1	0	0	0	0	0	0	0	0	10	11	11	15	11	12	5	12	13	11	10
D3Z2E8;Q8VEC4	D3Z2E8;Q8VEC4	Calcium homeostasis modulator protein 2	>tr|D3Z2E8|D3Z2E8_MOUSE Calcium homeostasis modulator protein 2 OS=Mus musculus GN=Calhm2 PE=4 SV=1;>sp|Q8VEC4|CAHM2_MOUSE Calcium homeostasis modulator protein 2 OS=Mus musculus GN=Calhm2 PE=2 SV=1	GENES: Calhm2	2			1.1403e-12	1;1	1;1	1;1	1	1	1	1	0	0	0	0	0	1	0	0	0	0	0	0	0	0	0	0	0	0	0	0	0	0	0	1	0	0	0	0	0	1	0	0	0	0
D3Z2J3;Q99PU8-2;Q99PU8;Q99PU8-3;D3YXL7;D3Z1G8	D3Z2J3;Q99PU8-2;Q99PU8;Q99PU8-3	Putative ATP-dependent RNA helicase DHX30	>tr|D3Z2J3|D3Z2J3_MOUSE Putative ATP-dependent RNA helicase DHX30 OS=Mus musculus GN=Dhx30 PE=4 SV=1;>sp|Q99PU8-2|DHX30_MOUSE Isoform 2 of Putative ATP-dependent RNA helicase DHX30 OS=Mus musculus GN=Dhx30;>sp|Q99PU8|DHX30_MOUSE Putative ATP-dependent RNA	GENES: Dhx30	6			7.1493e-241	22;22;22;22;1;1	22;22;22;22;1;1	22;22;22;22;1;1	22	22	22	0	0	0	0	4	4	0	6	14	4	2	1	0	0	0	0	0	0	0	0	0	0	0	0	0	0	0	0	4	4	0	6	14	4	2
D3Z2J6;Q9D710;D3YYX0	D3Z2J6;Q9D710;D3YYX0	Thioredoxin-related transmembrane protein 2	>tr|D3Z2J6|D3Z2J6_MOUSE Thioredoxin-related transmembrane protein 2 OS=Mus musculus GN=Tmx2 PE=4 SV=1;>sp|Q9D710|TMX2_MOUSE Thioredoxin-related transmembrane protein 2 OS=Mus musculus GN=Tmx2 PE=2 SV=1;>tr|D3YYX0|D3YYX0_MOUSE Thioredoxin-related transmembr	GENES: Tmx2	3			5.6941e-37	5;5;3	5;5;3	5;5;3	5	5	5	4	0	2	0	0	0	1	0	2	0	1	0	0	0	0	0	0	0	0	0	0	0	0	0	4	0	2	0	0	0	1	0	2	0	1
D3Z2K2;Q9CR88	D3Z2K2;Q9CR88	28S ribosomal protein S14, mitochondrial	>tr|D3Z2K2|D3Z2K2_MOUSE 28S ribosomal protein S14, mitochondrial OS=Mus musculus GN=Mrps14 PE=4 SV=1;>sp|Q9CR88|RT14_MOUSE 28S ribosomal protein S14, mitochondrial OS=Mus musculus GN=Mrps14 PE=2 SV=1	GENES: Mrps14	2			6.1733e-06	2;2	2;2	2;2	2	2	2	0	0	0	0	1	0	1	0	0	0	0	0	0	0	0	0	0	0	0	0	0	0	0	0	0	0	0	0	1	0	1	0	0	0	0
D3Z2X5;Q61205;Q8CA83;D3Z7E6	D3Z2X5;Q61205;Q8CA83;D3Z7E6	Platelet-activating factor acetylhydrolase IB subunit gamma	>tr|D3Z2X5|D3Z2X5_MOUSE Platelet-activating factor acetylhydrolase IB subunit gamma (Fragment) OS=Mus musculus GN=Pafah1b3 PE=4 SV=1;>sp|Q61205|PA1B3_MOUSE Platelet-activating factor acetylhydrolase IB subunit gamma OS=Mus musculus GN=Pafah1b3 PE=1 SV=1;>t	GENES: Pafah1b3	4			4.6414e-50	3;3;2;2	3;3;2;2	3;3;2;2	3	3	3	0	0	1	0	3	2	2	1	2	1	0	0	1	1	2	2	1	0	0	0	0	1	0	0	0	0	1	0	3	2	2	1	2	1	0
D3Z3A9;D3Z7T1;Q8BH97	D3Z3A9;D3Z7T1;Q8BH97	Reticulocalbin-3	>tr|D3Z3A9|D3Z3A9_MOUSE Reticulocalbin-3 (Fragment) OS=Mus musculus GN=Rcn3 PE=4 SV=1;>tr|D3Z7T1|D3Z7T1_MOUSE Reticulocalbin-3 (Fragment) OS=Mus musculus GN=Rcn3 PE=4 SV=1;>sp|Q8BH97|RCN3_MOUSE Reticulocalbin-3 OS=Mus musculus GN=Rcn3 PE=2 SV=1	GENES: Rcn3	3			2.4232e-06	1;1;1	1;1;1	1;1;1	1	1	1	0	0	0	0	0	0	0	0	0	0	0	0	0	0	0	0	0	0	1	0	0	0	1	0	0	0	0	0	0	0	0	0	0	0	0
D3Z3B2;E9Q9C5;P63082	D3Z3B2;E9Q9C5;P63082	V-type proton ATPase 16 kDa proteolipid subunit	>tr|D3Z3B2|D3Z3B2_MOUSE V-type proton ATPase 16 kDa proteolipid subunit (Fragment) OS=Mus musculus GN=Atp6v0c PE=3 SV=1;>tr|E9Q9C5|E9Q9C5_MOUSE V-type proton ATPase 16 kDa proteolipid subunit (Fragment) OS=Mus musculus GN=Atp6v0c PE=3 SV=1;>sp|P63082|VATL_	GENES: Atp6v0c	3			3.6353e-05	1;1;1	1;1;1	1;1;1	1	1	1	1	1	1	1	1	1	1	0	1	0	0	0	0	0	0	0	0	0	0	0	0	0	0	0	1	1	1	1	1	1	1	0	1	0	0
D3Z3D6;P52432	D3Z3D6;P52432	DNA-directed RNA polymerases I and III subunit RPAC1	>tr|D3Z3D6|D3Z3D6_MOUSE DNA-directed RNA polymerases I and III subunit RPAC1 OS=Mus musculus GN=Polr1c PE=4 SV=1;>sp|P52432|RPAC1_MOUSE DNA-directed RNA polymerases I and III subunit RPAC1 OS=Mus musculus GN=Polr1c PE=1 SV=3	GENES: Polr1c	2			3.0662e-18	1;1	1;1	1;1	1	1	1	0	0	0	0	1	0	0	0	0	0	0	0	0	0	0	0	0	0	0	0	0	0	0	0	0	0	0	0	1	0	0	0	0	0	0
D3Z619;Q9D824-3;Q9D824-2;Q9D824;D3Z3F1;D3Z4V2;Q9D824-4	D3Z619;Q9D824-3;Q9D824-2;Q9D824;D3Z3F1;D3Z4V2;Q9D824-4	Pre-mRNA 3-end-processing factor FIP1	>tr|D3Z619|D3Z619_MOUSE Pre-mRNA 3-end-processing factor FIP1 OS=Mus musculus GN=Fip1l1 PE=1 SV=1;>sp|Q9D824-3|FIP1_MOUSE Isoform 3 of Pre-mRNA 3-end-processing factor FIP1 OS=Mus musculus GN=Fip1l1;>sp|Q9D824-2|FIP1_MOUSE Isoform 2 of Pre-mRNA 3-end-pr	GENES: Fip1l1	7			4.1614e-16	4;4;4;4;4;4;3	4;4;4;4;4;4;3	4;4;4;4;4;4;3	4	4	4	1	0	1	1	0	0	1	1	2	1	1	0	0	0	0	0	0	0	0	0	0	0	0	0	1	0	1	1	0	0	1	1	2	1	1
G3XA66;P47802;D3Z3F4;F7C846;G3UYJ5;G3XA75;G3UXX9;D3YVW0	G3XA66;P47802;D3Z3F4;F7C846;G3UYJ5;G3XA75;G3UXX9;D3YVW0	Metaxin-1	>tr|G3XA66|G3XA66_MOUSE Metaxin-1 (Fragment) OS=Mus musculus GN=Mtx1 PE=4 SV=1;>sp|P47802|MTX1_MOUSE Metaxin-1 OS=Mus musculus GN=Mtx1 PE=1 SV=1;>tr|D3Z3F4|D3Z3F4_MOUSE Metaxin-1 (Fragment) OS=Mus musculus GN=Mtx1 PE=4 SV=2;>tr|F7C846|F7C846_MOUSE Metaxin-	GENES: Mtx1	8			1.1322e-06	2;2;2;2;1;1;1;1	2;2;2;2;1;1;1;1	2;2;2;2;1;1;1;1	2	2	2	0	0	0	0	0	1	0	0	1	1	0	0	0	0	0	0	0	0	0	0	0	0	0	0	0	0	0	0	0	1	0	0	1	1	0
D3Z3F8;Q8R1X6;Q8R1X6-2;D3Z1M5;D3Z2D6	D3Z3F8;Q8R1X6;Q8R1X6-2	Spartin	>tr|D3Z3F8|D3Z3F8_MOUSE Spartin OS=Mus musculus GN=Spg20 PE=1 SV=1;>sp|Q8R1X6|SPG20_MOUSE Spartin OS=Mus musculus GN=Spg20 PE=1 SV=1;>sp|Q8R1X6-2|SPG20_MOUSE Isoform 2 of Spartin OS=Mus musculus GN=Spg20	GENES: Spg20	5			1.4742e-172	7;7;5;1;1	7;7;5;1;1	7;7;5;1;1	7	7	7	1	2	0	0	0	0	1	2	4	5	0	1	0	0	0	0	0	0	0	0	0	0	0	0	1	2	0	0	0	0	1	2	4	5	0
D3Z3S1;Q9WUQ2;F6XLZ3	D3Z3S1;Q9WUQ2;F6XLZ3	Prolactin regulatory element-binding protein	>tr|D3Z3S1|D3Z3S1_MOUSE Prolactin regulatory element binding, isoform CRA_b OS=Mus musculus GN=Preb PE=1 SV=1;>sp|Q9WUQ2|PREB_MOUSE Prolactin regulatory element-binding protein OS=Mus musculus GN=Preb PE=1 SV=1;>tr|F6XLZ3|F6XLZ3_MOUSE Prolactin regulatory	GENES: Preb	3			6.3814e-167	4;4;2	4;4;2	4;4;2	4	4	4	3	3	3	1	0	0	0	0	1	1	0	0	0	0	0	0	0	0	0	0	0	0	0	0	3	3	3	1	0	0	0	0	1	1	0
D3Z456;Q99N95;F6W7C7	D3Z456;Q99N95;F6W7C7	39S ribosomal protein L3, mitochondrial	>tr|D3Z456|D3Z456_MOUSE 39S ribosomal protein L3, mitochondrial OS=Mus musculus GN=Mrpl3 PE=3 SV=1;>sp|Q99N95|RM03_MOUSE 39S ribosomal protein L3, mitochondrial OS=Mus musculus GN=Mrpl3 PE=2 SV=1;>tr|F6W7C7|F6W7C7_MOUSE 39S ribosomal protein L3, mitochondr	GENES: Mrpl3	3			1.2801e-11	4;4;3	4;4;3	4;4;3	4	4	4	1	0	1	0	2	0	0	0	0	0	1	0	0	0	0	0	0	0	0	0	0	0	0	0	1	0	1	0	2	0	0	0	0	0	1
D3Z487;Q99LD9;D3Z7J6	D3Z487;Q99LD9;D3Z7J6	Translation initiation factor eIF-2B subunit beta	>tr|D3Z487|D3Z487_MOUSE Translation initiation factor eIF-2B subunit beta (Fragment) OS=Mus musculus GN=Eif2b2 PE=3 SV=1;>sp|Q99LD9|EI2BB_MOUSE Translation initiation factor eIF-2B subunit beta OS=Mus musculus GN=Eif2b2 PE=2 SV=1;>tr|D3Z7J6|D3Z7J6_MOUSE Tr	GENES: Eif2b2	3			1.6778e-36	3;3;2	3;3;2	3;3;2	3	3	3	0	0	0	0	1	0	1	0	2	2	0	0	0	0	0	0	0	0	0	0	0	0	0	0	0	0	0	0	1	0	1	0	2	2	0
Q9CWZ7;D3Z4B2	Q9CWZ7;D3Z4B2	Gamma-soluble NSF attachment protein	>sp|Q9CWZ7|SNAG_MOUSE Gamma-soluble NSF attachment protein OS=Mus musculus GN=Napg PE=1 SV=1;>tr|D3Z4B2|D3Z4B2_MOUSE Gamma-soluble NSF attachment protein (Fragment) OS=Mus musculus GN=Napg PE=4 SV=1	GENES: Napg	2			0	7;7	7;7	7;7	7	7	7	0	0	0	0	3	4	5	2	3	4	3	1	0	0	0	0	0	0	0	0	0	0	0	0	0	0	0	0	3	4	5	2	3	4	3
D3Z4J5;Q9D1H7;D3Z7S0;Q9D1H7-2	D3Z4J5;Q9D1H7;D3Z7S0;Q9D1H7-2	Golgi to ER traffic protein 4 homolog	>tr|D3Z4J5|D3Z4J5_MOUSE Golgi to ER traffic protein 4 homolog (Fragment) OS=Mus musculus GN=Get4 PE=4 SV=1;>sp|Q9D1H7|GET4_MOUSE Golgi to ER traffic protein 4 homolog OS=Mus musculus GN=Get4 PE=2 SV=2;>tr|D3Z7S0|D3Z7S0_MOUSE Golgi to ER traffic protein 4 h	GENES: Get4	4			2.3562e-14	2;2;1;1	2;2;1;1	2;2;1;1	2	2	2	0	0	1	1	1	0	1	0	1	0	0	0	0	1	0	0	0	0	0	0	0	0	0	0	0	0	1	1	1	0	1	0	1	0	0
Q61333;D3Z4L9;G3XA62;G3UXC6	Q61333;D3Z4L9	Tumor necrosis factor alpha-induced protein 2	>sp|Q61333|TNAP2_MOUSE Tumor necrosis factor alpha-induced protein 2 OS=Mus musculus GN=Tnfaip2 PE=2 SV=2;>tr|D3Z4L9|D3Z4L9_MOUSE Tumor necrosis factor alpha-induced protein 2 OS=Mus musculus GN=Tnfaip2 PE=4 SV=2	GENES: Tnfaip2	4			2.1094e-194	12;12;1;1	12;12;1;1	12;12;1;1	12	12	12	2	3	3	3	3	0	0	0	7	2	5	1	0	0	0	0	0	0	0	0	0	0	0	0	2	3	3	3	3	0	0	0	7	2	5
D3Z4N4;P09535;E9QLW5;J3QJZ9	D3Z4N4;P09535;E9QLW5;J3QJZ9	Insulin-like growth factor II;Insulin-like growth factor II;Preptin	>tr|D3Z4N4|D3Z4N4_MOUSE Insulin-like growth factor II (Fragment) OS=Mus musculus GN=Igf2 PE=3 SV=2;>sp|P09535|IGF2_MOUSE Insulin-like growth factor II OS=Mus musculus GN=Igf2 PE=1 SV=1;>tr|E9QLW5|E9QLW5_MOUSE Insulin-like growth factor II OS=Mus musculus G	GENES: Igf2	4			1.6362e-34	2;2;2;1	2;2;2;1	2;2;2;1	2	2	2	0	0	0	0	0	0	0	0	0	0	0	0	2	1	0	1	0	0	1	0	0	0	0	0	0	0	0	0	0	0	0	0	0	0	0
F6QN75;P59481;D3Z4P2	F6QN75;P59481;D3Z4P2	VIP36-like protein	>tr|F6QN75|F6QN75_MOUSE VIP36-like protein (Fragment) OS=Mus musculus GN=Lman2l PE=4 SV=1;>sp|P59481|LMA2L_MOUSE VIP36-like protein OS=Mus musculus GN=Lman2l PE=2 SV=1;>tr|D3Z4P2|D3Z4P2_MOUSE Lectin, mannose-binding 2-like, isoform CRA_b OS=Mus musculus GN	GENES: Lman2l	3			6.8756e-08	3;3;3	3;3;3	3;3;3	3	3	3	2	1	1	0	0	0	0	0	0	0	0	0	0	0	0	0	0	0	0	0	0	0	0	0	2	1	1	0	0	0	0	0	0	0	0
D3Z4R0;Q9D1F4;D3Z4W3;D3YWZ1;F6R8S6;E9QKI5;E9QKI4	D3Z4R0;Q9D1F4;D3Z4W3;D3YWZ1;F6R8S6;E9QKI5;E9QKI4	Proline-rich AKT1 substrate 1	>tr|D3Z4R0|D3Z4R0_MOUSE Proline-rich AKT1 substrate 1 (Fragment) OS=Mus musculus GN=Akt1s1 PE=1 SV=1;>sp|Q9D1F4|AKTS1_MOUSE Proline-rich AKT1 substrate 1 OS=Mus musculus GN=Akt1s1 PE=1 SV=1;>tr|D3Z4W3|D3Z4W3_MOUSE Proline-rich AKT1 substrate 1 (Fragment) O	GENES: Akt1s1	7			1.009e-102	2;2;1;1;1;1;1	2;2;1;1;1;1;1	2;2;1;1;1;1;1	2	2	2	2	0	1	1	0	0	0	0	1	1	0	0	0	0	0	0	0	0	0	0	0	0	0	0	2	0	1	1	0	0	0	0	1	1	0
Q9R020;D3Z4U0;D3Z4T9;Q9R020-2;E9PUD0;V9GX51	Q9R020;D3Z4U0;D3Z4T9;Q9R020-2;E9PUD0	Zinc finger Ran-binding domain-containing protein 2	>sp|Q9R020|ZRAB2_MOUSE Zinc finger Ran-binding domain-containing protein 2 OS=Mus musculus GN=Zranb2 PE=1 SV=2;>tr|D3Z4U0|D3Z4U0_MOUSE Zinc finger Ran-binding domain-containing protein 2 OS=Mus musculus GN=Zranb2 PE=1 SV=1;>tr|D3Z4T9|D3Z4T9_MOUSE Zinc fing	GENES: Zranb2	6			3.3903e-293	13;13;13;11;11;2	13;13;13;11;11;2	13;13;13;11;11;2	13	13	13	7	9	9	7	0	0	0	0	0	0	0	0	0	0	0	0	0	0	0	0	0	0	0	0	7	9	9	7	0	0	0	0	0	0	0
D3Z4W7;D3Z790;Q8BGT0	D3Z4W7;D3Z790;Q8BGT0	Osteopetrosis-associated transmembrane protein 1	>tr|D3Z4W7|D3Z4W7_MOUSE Osteopetrosis-associated transmembrane protein 1 (Fragment) OS=Mus musculus GN=Ostm1 PE=4 SV=2;>tr|D3Z790|D3Z790_MOUSE Osteopetrosis-associated transmembrane protein 1 OS=Mus musculus GN=Ostm1 PE=4 SV=1;>sp|Q8BGT0|OSTM1_MOUSE Osteop	GENES: Ostm1	3			0.0076417	1;1;1	1;1;1	1;1;1	1	1	1	0	0	0	0	1	1	0	0	0	0	0	0	0	0	0	0	0	0	0	0	0	0	0	0	0	0	0	0	1	1	0	0	0	0	0
D3Z512;P56542;D3Z5U3	D3Z512;P56542	Deoxyribonuclease-2-alpha	>tr|D3Z512|D3Z512_MOUSE Deoxyribonuclease-2-alpha OS=Mus musculus GN=Dnase2a PE=4 SV=1;>sp|P56542|DNS2A_MOUSE Deoxyribonuclease-2-alpha OS=Mus musculus GN=Dnase2 PE=2 SV=1	GENES: Dnase2a;Dnase2	3			6.1373e-43	6;6;2	6;6;2	6;6;2	6	6	6	0	0	0	0	1	0	0	0	0	0	0	0	0	0	1	3	0	4	3	2	2	6	3	4	0	0	0	0	1	0	0	0	0	0	0
D6RFV4;D3Z5H3;Q9D8V7	D6RFV4;D3Z5H3;Q9D8V7	Signal peptidase complex catalytic subunit SEC11C	>tr|D6RFV4|D6RFV4_MOUSE Sec11-like 3 (S. cerevisiae), isoform CRA_c OS=Mus musculus GN=Sec11c PE=4 SV=1;>tr|D3Z5H3|D3Z5H3_MOUSE Signal peptidase complex catalytic subunit SEC11C (Fragment) OS=Mus musculus GN=Sec11c PE=4 SV=1;>sp|Q9D8V7|SC11C_MOUSE Signal p	GENES: Sec11c	3			2.8465e-12	2;2;2	2;2;2	2;2;2	2	2	2	0	1	1	0	1	2	1	0	0	0	0	0	0	0	0	0	0	0	0	0	0	0	0	0	0	1	1	0	1	2	1	0	0	0	0
Q3UPF5-2;Q3UPF5;D3Z5I1;G3X9X5	Q3UPF5-2;Q3UPF5;D3Z5I1;G3X9X5	Zinc finger CCCH-type antiviral protein 1	>sp|Q3UPF5-2|ZCCHV_MOUSE Isoform 2 of Zinc finger CCCH-type antiviral protein 1 OS=Mus musculus GN=Zc3hav1;>sp|Q3UPF5|ZCCHV_MOUSE Zinc finger CCCH-type antiviral protein 1 OS=Mus musculus GN=Zc3hav1 PE=1 SV=1;>tr|D3Z5I1|D3Z5I1_MOUSE Zinc finger CCCH-type a	GENES: Zc3hav1	4			2.0415e-149	9;9;9;6	9;9;9;6	9;9;9;6	9	9	9	0	0	0	0	1	1	1	2	3	6	0	0	0	0	0	0	0	0	0	0	0	0	0	0	0	0	0	0	1	1	1	2	3	6	0
D3Z5K8;Q80Z38-2;D3Z5K9;Q80Z38	D3Z5K8;Q80Z38-2;D3Z5K9;Q80Z38	SH3 and multiple ankyrin repeat domains protein 2	>tr|D3Z5K8|D3Z5K8_MOUSE SH3 and multiple ankyrin repeat domains protein 2 OS=Mus musculus GN=Shank2 PE=1 SV=1;>sp|Q80Z38-2|SHAN2_MOUSE Isoform 2 of SH3 and multiple ankyrin repeat domains protein 2 OS=Mus musculus GN=Shank2;>tr|D3Z5K9|D3Z5K9_MOUSE SH3 and	GENES: Shank2	4			0.0012491	2;1;1;1	2;1;1;1	2;1;1;1	2	2	2	0	0	0	0	0	0	0	1	0	0	0	0	0	0	0	1	0	0	0	0	0	0	0	0	0	0	0	0	0	0	0	1	0	0	0
Q9Z1T6-1;D3Z5N5;Q9Z1T6;Q9Z1T6-3	Q9Z1T6-1;D3Z5N5;Q9Z1T6	1-phosphatidylinositol 3-phosphate 5-kinase	>sp|Q9Z1T6-1|FYV1_MOUSE Isoform 2 of 1-phosphatidylinositol 3-phosphate 5-kinase OS=Mus musculus GN=Pikfyve;>tr|D3Z5N5|D3Z5N5_MOUSE 1-phosphatidylinositol 3-phosphate 5-kinase OS=Mus musculus GN=Pikfyve PE=1 SV=2;>sp|Q9Z1T6|FYV1_MOUSE 1-phosphatidylinosito	GENES: Pikfyve	4			8.2472e-40	11;11;11;2	11;11;11;2	11;11;11;2	11	11	11	1	2	2	1	2	5	0	0	1	3	0	1	0	0	0	0	0	0	0	0	0	0	0	0	1	2	2	1	2	5	0	0	1	3	0
D3Z5V4	D3Z5V4		>tr|D3Z5V4|D3Z5V4_MOUSE Protein Fam124a OS=Mus musculus GN=Fam124a PE=4 SV=1	GENES: Fam124a	1			0.00092831	1	1	1	1	1	1	0	0	0	0	1	0	0	0	0	0	0	0	0	0	0	0	0	0	0	0	0	0	0	0	0	0	0	0	1	0	0	0	0	0	0
O09012-2;D3Z600;O09012	O09012-2;D3Z600;O09012	Peroxisomal targeting signal 1 receptor	>sp|O09012-2|PEX5_MOUSE Isoform 2 of Peroxisomal targeting signal 1 receptor OS=Mus musculus GN=Pex5;>tr|D3Z600|D3Z600_MOUSE Peroxisomal targeting signal 1 receptor OS=Mus musculus GN=Pex5 PE=4 SV=1;>sp|O09012|PEX5_MOUSE Peroxisomal targeting signal 1 rece	GENES: Pex5	3			9.722e-14	3;3;3	3;3;3	3;3;3	3	3	3	0	0	0	0	0	0	0	0	1	0	1	0	0	0	0	0	0	0	0	0	0	0	1	1	0	0	0	0	0	0	0	0	1	0	1
D3Z603;Q99N85;Q5U5I3	D3Z603;Q99N85;Q5U5I3	28S ribosomal protein S18a, mitochondrial	>tr|D3Z603|D3Z603_MOUSE 28S ribosomal protein S18a, mitochondrial OS=Mus musculus GN=Mrps18a PE=4 SV=1;>sp|Q99N85|RT18A_MOUSE 28S ribosomal protein S18a, mitochondrial OS=Mus musculus GN=Mrps18a PE=2 SV=1;>tr|Q5U5I3|Q5U5I3_MOUSE 28S ribosomal protein S18a,	GENES: Mrps18a	3			2.6432e-10	1;1;1	1;1;1	1;1;1	1	1	1	1	1	1	1	1	1	1	0	1	0	0	0	0	0	0	0	0	0	0	0	0	0	0	0	1	1	1	1	1	1	1	0	1	0	0
D3Z607;P18608	D3Z607;P18608	Non-histone chromosomal protein HMG-14	>tr|D3Z607|D3Z607_MOUSE Non-histone chromosomal protein HMG-14 OS=Mus musculus GN=Hmgn1 PE=1 SV=1;>sp|P18608|HMGN1_MOUSE Non-histone chromosomal protein HMG-14 OS=Mus musculus GN=Hmgn1 PE=1 SV=2	GENES: Hmgn1	2			9.8365e-07	1;1	1;1	1;1	1	1	1	0	0	0	0	0	0	0	0	0	0	0	0	0	1	0	1	0	0	0	0	0	0	0	0	0	0	0	0	0	0	0	0	0	0	0
E9QNL8;E9Q5M7;P24063;D3Z627;D3YW95	E9QNL8;E9Q5M7;P24063;D3Z627;D3YW95	Integrin alpha-L	>tr|E9QNL8|E9QNL8_MOUSE Integrin alpha-L OS=Mus musculus GN=Itgal PE=3 SV=1;>tr|E9Q5M7|E9Q5M7_MOUSE Integrin alpha-L OS=Mus musculus GN=Itgal PE=3 SV=1;>sp|P24063|ITAL_MOUSE Integrin alpha-L OS=Mus musculus GN=Itgal PE=1 SV=2;>tr|D3Z627|D3Z627_MOUSE Integr	GENES: Itgal	5			5.789e-70	14;14;14;14;7	14;14;14;14;7	14;14;14;14;7	14	14	14	4	1	1	0	3	0	0	2	5	4	5	1	0	0	0	0	0	0	0	0	0	0	0	0	4	1	1	0	3	0	0	2	5	4	5
D3Z645;Q9QZ88;Q9QZ88-2;D3YYD5;D3YW98	D3Z645;Q9QZ88;Q9QZ88-2;D3YYD5	Vacuolar protein sorting-associated protein 29	>tr|D3Z645|D3Z645_MOUSE Vacuolar protein sorting-associated protein 29 OS=Mus musculus GN=Vps29 PE=4 SV=1;>sp|Q9QZ88|VPS29_MOUSE Vacuolar protein sorting-associated protein 29 OS=Mus musculus GN=Vps29 PE=1 SV=1;>sp|Q9QZ88-2|VPS29_MOUSE Isoform 2 of Vacuola	GENES: Vps29	5			1.3581e-57	9;9;8;6;4	9;9;8;6;4	9;9;8;6;4	9	9	9	1	2	1	2	6	5	4	3	5	4	2	0	5	5	4	7	1	2	3	3	2	2	1	3	1	2	1	2	6	5	4	3	5	4	2
D3Z656;Q8CHC4;E9Q7S0;F7BQW7;D3Z1M7;F6VSS8;F7CD11	D3Z656;Q8CHC4;E9Q7S0;F7BQW7	Synaptojanin-1	>tr|D3Z656|D3Z656_MOUSE Synaptojanin-1 OS=Mus musculus GN=Synj1 PE=1 SV=1;>sp|Q8CHC4|SYNJ1_MOUSE Synaptojanin-1 OS=Mus musculus GN=Synj1 PE=1 SV=3;>tr|E9Q7S0|E9Q7S0_MOUSE Synaptojanin-1 OS=Mus musculus GN=Synj1 PE=1 SV=1;>tr|F7BQW7|F7BQW7_MOUSE Synaptojani	GENES: Synj1	7			9.5316e-184	12;11;9;9;4;1;1	12;11;9;9;4;1;1	12;11;9;9;4;1;1	12	12	12	2	3	0	0	2	3	1	3	5	5	2	1	0	1	0	0	0	0	0	0	0	0	0	0	2	3	0	0	2	3	1	3	5	5	2
P97351;D3Z6C3;D3Z7W7	P97351;D3Z6C3;D3Z7W7	40S ribosomal protein S3a	>sp|P97351|RS3A_MOUSE 40S ribosomal protein S3a OS=Mus musculus GN=Rps3a PE=1 SV=3;>tr|D3Z6C3|D3Z6C3_MOUSE 40S ribosomal protein S3a OS=Mus musculus GN=Rps3a2 PE=3 SV=1;>tr|D3Z7W7|D3Z7W7_MOUSE 40S ribosomal protein S3a OS=Mus musculus GN=Rps3a3 PE=3 SV=1	GENES: Rps3a;Rps3a2;Rps3a3	3			5.4871e-160	17;17;15	17;17;15	17;17;15	17	17	17	8	3	6	8	13	12	12	11	9	0	2	2	1	0	0	0	0	0	0	0	0	0	0	0	8	3	6	8	13	12	12	11	9	0	2
D3Z6I0;Q8K1Y2;Q5FWX6	D3Z6I0;Q8K1Y2;Q5FWX6	Serine/threonine-protein kinase D3;Serine/threonine-protein kinase D	>tr|D3Z6I0|D3Z6I0_MOUSE Serine/threonine-protein kinase D3 OS=Mus musculus GN=Prkd3 PE=1 SV=1;>sp|Q8K1Y2|KPCD3_MOUSE Serine/threonine-protein kinase D3 OS=Mus musculus GN=Prkd3 PE=1 SV=1;>tr|Q5FWX6|Q5FWX6_MOUSE Serine/threonine-protein kinase D OS=Mus musc	GENES: Prkd3	3			9.748e-29	1;1;1	1;1;1	1;1;1	1	1	1	0	0	0	0	0	0	0	0	1	0	0	0	0	0	0	0	0	0	0	0	0	0	0	0	0	0	0	0	0	0	0	0	1	0	0
Q80ZK0;E9QJS0;D3Z6K5;G5E8U8;G5E8U5	Q80ZK0;E9QJS0;D3Z6K5;G5E8U8;G5E8U5	28S ribosomal protein S10, mitochondrial	>sp|Q80ZK0|RT10_MOUSE 28S ribosomal protein S10, mitochondrial OS=Mus musculus GN=Mrps10 PE=2 SV=1;>tr|E9QJS0|E9QJS0_MOUSE 28S ribosomal protein S10, mitochondrial OS=Mus musculus GN=Mrps10 PE=3 SV=1;>tr|D3Z6K5|D3Z6K5_MOUSE 28S ribosomal protein S10, mitoc	GENES: Mrps10	5			3.5626e-05	1;1;1;1;1	1;1;1;1;1	1;1;1;1;1	1	1	1	0	1	1	0	0	1	0	0	0	0	0	0	0	0	0	0	0	0	0	0	0	0	0	0	0	1	1	0	0	1	0	0	0	0	0
D3Z6Q9;S4R270;S4R1B8;S4R2J8;S4R171	D3Z6Q9;S4R270;S4R1B8;S4R2J8	Bridging integrator 2	>sp|D3Z6Q9|BIN2_MOUSE Bridging integrator 2 OS=Mus musculus GN=Bin2 PE=1 SV=1;>tr|S4R270|S4R270_MOUSE Bridging integrator 2 OS=Mus musculus GN=Bin2 PE=1 SV=1;>tr|S4R1B8|S4R1B8_MOUSE Bridging integrator 2 OS=Mus musculus GN=Bin2 PE=1 SV=1;>tr|S4R2J8|S4R2J8_	GENES: Bin2	5			0	8;8;7;6;3	8;8;7;6;3	8;8;7;6;3	8	8	8	5	3	4	4	1	0	2	3	4	3	5	0	0	0	1	0	0	0	0	0	0	0	0	0	5	3	4	4	1	0	2	3	4	3	5
D3Z6S1;Q8BM55;Q8BM55-3;Q8BM55-2	D3Z6S1;Q8BM55;Q8BM55-3;Q8BM55-2	Transmembrane protein 214	>tr|D3Z6S1|D3Z6S1_MOUSE Transmembrane protein 214 OS=Mus musculus GN=Tmem214 PE=4 SV=1;>sp|Q8BM55|TM214_MOUSE Transmembrane protein 214 OS=Mus musculus GN=Tmem214 PE=2 SV=1;>sp|Q8BM55-3|TM214_MOUSE Isoform 3 of Transmembrane protein 214 OS=Mus musculus GN=	GENES: Tmem214	4			3.0947e-29	4;4;3;3	4;4;3;3	4;4;3;3	4	4	4	0	0	0	1	0	0	1	0	2	0	0	0	0	0	0	0	0	0	0	0	0	0	0	0	0	0	0	1	0	0	1	0	2	0	0
P35922-9;P35922-8;P35922-3;E9QAT0;D3Z6U8;P35922-7;E9QNF5;P35922-2;Q6AXB7;P35922	P35922-9;P35922-8;P35922-3;E9QAT0;D3Z6U8;P35922-7;E9QNF5;P35922-2;Q6AXB7;P35922	Fragile X mental retardation protein 1 homolog	>sp|P35922-9|FMR1_MOUSE Isoform ISO9 of Fragile X mental retardation protein 1 homolog OS=Mus musculus GN=Fmr1;>sp|P35922-8|FMR1_MOUSE Isoform ISO8 of Fragile X mental retardation protein 1 homolog OS=Mus musculus GN=Fmr1;>sp|P35922-3|FMR1_MOUSE Isoform IS	GENES: Fmr1	10			1.2042e-12	4;4;4;4;4;4;4;4;4;4	3;3;3;3;3;3;3;3;3;3	1;1;1;1;1;1;1;1;1;1	4	3	1	1	0	1	0	3	0	0	0	1	1	0	0	0	0	0	0	0	0	0	0	0	0	0	0	1	0	1	0	3	0	0	0	1	0	0
D3Z6Z7;Q8C2K5;Q8C2K5-2	D3Z6Z7;Q8C2K5;Q8C2K5-2	RAS protein activator like-3	>tr|D3Z6Z7|D3Z6Z7_MOUSE MCG125477, isoform CRA_a OS=Mus musculus GN=Rasal3 PE=4 SV=1;>sp|Q8C2K5|RASL3_MOUSE RAS protein activator like-3 OS=Mus musculus GN=Rasal3 PE=2 SV=1;>sp|Q8C2K5-2|RASL3_MOUSE Isoform 2 of RAS protein activator like-3 OS=Mus musculus	GENES: Rasal3	3			1.7881e-87	11;11;11	11;11;11	11;11;11	11	11	11	0	2	0	0	2	3	1	4	0	7	1	2	0	0	0	0	0	0	0	0	0	0	0	0	0	2	0	0	2	3	1	4	0	7	1
D3Z700;F6YA33;E9Q6K1;O08811	D3Z700;F6YA33;E9Q6K1;O08811	TFIIH basal transcription factor complex helicase XPD subunit	>tr|D3Z700|D3Z700_MOUSE TFIIH basal transcription factor complex helicase XPD subunit OS=Mus musculus GN=Ercc2 PE=4 SV=1;>tr|F6YA33|F6YA33_MOUSE TFIIH basal transcription factor complex helicase XPD subunit (Fragment) OS=Mus musculus GN=Ercc2 PE=4 SV=1;>tr	GENES: Ercc2	4			8.8097e-10	1;1;1;1	1;1;1;1	1;1;1;1	1	1	1	0	0	0	0	0	0	0	0	1	0	0	0	0	0	0	0	0	0	0	0	0	0	0	0	0	0	0	0	0	0	0	0	1	0	0
M0QWD1;D3Z730;Q0P688	M0QWD1;D3Z730;Q0P688		>tr|M0QWD1|M0QWD1_MOUSE Eukaryotic translation initiation factor 4E type 2 (Fragment) OS=Mus musculus GN=Eif4e2 PE=3 SV=1;>tr|D3Z730|D3Z730_MOUSE Eukaryotic translation initiation factor 4E type 2 OS=Mus musculus GN=Eif4e2 PE=3 SV=1;>tr|Q0P688|Q0P688_MOUSE	GENES: Eif4e2	3			1.3445e-07	2;2;2	2;2;2	1;1;1	2	2	1	0	0	0	0	1	1	1	0	0	0	0	0	0	0	0	0	0	0	0	0	0	0	0	0	0	0	0	0	1	1	1	0	0	0	0
Q61749;Q61749-2;D3Z780;F7CPG6	Q61749;Q61749-2;D3Z780;F7CPG6	Translation initiation factor eIF-2B subunit delta	>sp|Q61749|EI2BD_MOUSE Translation initiation factor eIF-2B subunit delta OS=Mus musculus GN=Eif2b4 PE=2 SV=2;>sp|Q61749-2|EI2BD_MOUSE Isoform 2 of Translation initiation factor eIF-2B subunit delta OS=Mus musculus GN=Eif2b4;>tr|D3Z780|D3Z780_MOUSE Transla	GENES: Eif2b4	4			3.7864e-27	2;2;2;1	2;2;2;1	2;2;2;1	2	2	2	0	0	0	0	0	0	0	0	1	1	0	1	0	0	0	0	0	0	0	0	0	0	0	0	0	0	0	0	0	0	0	0	1	1	0
H7BWX9;D3Z794;P61957;G3UZX6	H7BWX9;D3Z794;P61957;G3UZX6	Small ubiquitin-related modifier 2	>tr|H7BWX9|H7BWX9_MOUSE Small ubiquitin-related modifier 2 OS=Mus musculus GN=Sumo2 PE=1 SV=1;>tr|D3Z794|D3Z794_MOUSE Small ubiquitin-related modifier 2 OS=Mus musculus GN=Sumo2 PE=1 SV=1;>sp|P61957|SUMO2_MOUSE Small ubiquitin-related modifier 2 OS=Mus mus	GENES: Sumo2;Sumo3	4			2.7524e-31	2;2;2;1	2;2;2;1	1;1;1;0	2	2	1	0	2	2	0	1	2	2	2	1	1	0	0	2	2	2	2	1	2	2	2	1	1	2	1	0	2	2	0	1	2	2	2	1	1	0
D3Z795;Q9JK23;D6RG59	D3Z795;Q9JK23	Proteasome assembly chaperone 1	>tr|D3Z795|D3Z795_MOUSE Proteasome assembly chaperone 1 OS=Mus musculus GN=Psmg1 PE=4 SV=1;>sp|Q9JK23|PSMG1_MOUSE Proteasome assembly chaperone 1 OS=Mus musculus GN=Psmg1 PE=2 SV=1	GENES: Psmg1	3			4.223e-34	5;5;2	5;5;2	5;5;2	5	5	5	0	0	0	0	2	0	4	0	3	0	0	0	0	0	0	0	0	0	0	0	0	0	0	0	0	0	0	0	2	0	4	0	3	0	0
D3Z7C0;Q9Z2Q5	D3Z7C0;Q9Z2Q5	39S ribosomal protein L40, mitochondrial	>tr|D3Z7C0|D3Z7C0_MOUSE 39S ribosomal protein L40, mitochondrial OS=Mus musculus GN=Mrpl40 PE=4 SV=1;>sp|Q9Z2Q5|RM40_MOUSE 39S ribosomal protein L40, mitochondrial OS=Mus musculus GN=Mrpl40 PE=2 SV=2	GENES: Mrpl40	2			1.3323e-11	1;1	1;1	1;1	1	1	1	0	0	0	0	0	1	0	0	0	0	0	0	0	0	0	0	0	0	0	0	0	0	0	0	0	0	0	0	0	1	0	0	0	0	0
D3Z7E5;Q2NL51	D3Z7E5;Q2NL51	Glycogen synthase kinase-3 alpha	>tr|D3Z7E5|D3Z7E5_MOUSE Glycogen synthase kinase-3 alpha OS=Mus musculus GN=Gsk3a PE=4 SV=1;>sp|Q2NL51|GSK3A_MOUSE Glycogen synthase kinase-3 alpha OS=Mus musculus GN=Gsk3a PE=1 SV=2	GENES: Gsk3a	2			8.5486e-12	1;1	1;1	1;1	1	1	1	0	1	0	0	0	1	0	0	1	0	0	0	0	0	0	0	0	0	0	0	0	0	0	0	0	1	0	0	0	1	0	0	1	0	0
D3Z7F0;P16125	D3Z7F0;P16125	L-lactate dehydrogenase;L-lactate dehydrogenase B chain	>tr|D3Z7F0|D3Z7F0_MOUSE L-lactate dehydrogenase (Fragment) OS=Mus musculus GN=Ldhb PE=3 SV=1;>sp|P16125|LDHB_MOUSE L-lactate dehydrogenase B chain OS=Mus musculus GN=Ldhb PE=1 SV=2	GENES: Ldhb	2			3.4363e-96	3;3	2;2	2;2	3	2	2	1	1	1	1	1	1	1	1	2	2	1	1	1	1	1	1	1	1	1	1	1	1	1	1	0	0	0	0	0	0	0	0	1	1	0
D3Z7M4;E9Q138;E9PU89;P05017;P05017-2;Q4VJB9;Q8CAR0	D3Z7M4;E9Q138;E9PU89;P05017;P05017-2;Q4VJB9;Q8CAR0	Insulin-like growth factor I	>tr|D3Z7M4|D3Z7M4_MOUSE Insulin-like growth factor I (Fragment) OS=Mus musculus GN=Igf1 PE=3 SV=1;>tr|E9Q138|E9Q138_MOUSE Insulin-like growth factor I OS=Mus musculus GN=Igf1 PE=3 SV=1;>tr|E9PU89|E9PU89_MOUSE Insulin-like growth factor I OS=Mus musculus GN	GENES: Igf1	7			1.0914e-27	3;3;3;3;3;3;3	3;3;3;3;3;3;3	3;3;3;3;3;3;3	3	3	3	0	0	0	0	0	0	0	0	0	0	0	0	2	1	1	1	1	2	2	2	2	2	2	2	0	0	0	0	0	0	0	0	0	0	0
D3Z7M9;O35381;D3YYE1;F6UFG6;Q64G17	D3Z7M9;O35381;D3YYE1;F6UFG6	Acidic leucine-rich nuclear phosphoprotein 32 family member A	>tr|D3Z7M9|D3Z7M9_MOUSE Acidic leucine-rich nuclear phosphoprotein 32 family member A OS=Mus musculus GN=Anp32a PE=4 SV=1;>sp|O35381|AN32A_MOUSE Acidic leucine-rich nuclear phosphoprotein 32 family member A OS=Mus musculus GN=Anp32a PE=1 SV=1;>tr|D3YYE1|D3	GENES: Anp32a	5			5.6178e-296	10;10;9;8;4	10;10;9;8;4	7;7;6;5;2	10	10	7	4	1	6	2	4	3	1	0	4	0	2	1	2	0	0	2	0	2	2	0	1	1	1	1	4	1	6	2	4	3	1	0	4	0	2
Q8K3W0-4;Q8K3W0-6;Q8K3W0-5;Q8K3W0;D3Z7P0;Q8K3W0-1	Q8K3W0-4;Q8K3W0-6;Q8K3W0-5;Q8K3W0;D3Z7P0;Q8K3W0-1	BRCA1-A complex subunit BRE	>sp|Q8K3W0-4|BRE_MOUSE Isoform 3 of BRCA1-A complex subunit BRE OS=Mus musculus GN=Bre;>sp|Q8K3W0-6|BRE_MOUSE Isoform 5 of BRCA1-A complex subunit BRE OS=Mus musculus GN=Bre;>sp|Q8K3W0-5|BRE_MOUSE Isoform 4 of BRCA1-A complex subunit BRE OS=Mus musculus GN	GENES: Bre	6			1.1035e-24	1;1;1;1;1;1	1;1;1;1;1;1	1;1;1;1;1;1	1	1	1	0	0	0	0	1	1	1	1	1	1	0	0	0	0	0	0	0	0	0	0	0	0	0	0	0	0	0	0	1	1	1	1	1	1	0
D3Z7P3;D3Z7P4;F7B327	D3Z7P3;D3Z7P4	Glutaminase kidney isoform, mitochondrial	>sp|D3Z7P3|GLSK_MOUSE Glutaminase kidney isoform, mitochondrial OS=Mus musculus GN=Gls PE=1 SV=1;>tr|D3Z7P4|D3Z7P4_MOUSE Glutaminase kidney isoform, mitochondrial OS=Mus musculus GN=Gls PE=3 SV=1	GENES: Gls	3			3.8884e-164	11;8;5	11;8;5	4;4;4	11	11	4	2	1	3	3	1	2	4	2	8	5	2	1	0	0	0	0	0	0	0	0	0	0	0	0	2	1	3	3	1	2	4	2	8	5	2
D3Z7P3-2;D3Z7P5;F6RDM4;F6U529	D3Z7P3-2		>sp|D3Z7P3-2|GLSK_MOUSE Isoform 2 of Glutaminase kidney isoform, mitochondrial OS=Mus musculus GN=Gls	GENES: <none>	4			9.1942e-134	9;3;2;2	2;1;1;0	2;1;1;0	9	2	2	3	2	2	2	1	1	3	2	6	3	2	1	0	0	0	0	0	0	0	0	0	0	0	0	1	1	0	0	0	0	0	0	2	1	0
F6VK94;D6REF0;Q9ER41	F6VK94;D6REF0;Q9ER41	Torsin-1B	>tr|F6VK94|F6VK94_MOUSE Torsin-1B (Fragment) OS=Mus musculus GN=Tor1b PE=4 SV=1;>tr|D6REF0|D6REF0_MOUSE Torsin-1B OS=Mus musculus GN=Tor1b PE=4 SV=1;>sp|Q9ER41|TOR1B_MOUSE Torsin-1B OS=Mus musculus GN=Tor1b PE=1 SV=2	GENES: Tor1b	3			2.5028e-07	2;2;2	2;2;2	2;2;2	2	2	2	0	0	0	0	0	1	2	0	0	0	1	0	0	0	0	0	0	0	0	0	0	0	0	0	0	0	0	0	0	1	2	0	0	0	1
D6RIR0;D6RFP3;Q8K1A5;D6RDC1	D6RIR0;D6RFP3;Q8K1A5;D6RDC1	Transmembrane protein 41B	>tr|D6RIR0|D6RIR0_MOUSE Transmembrane protein 41B OS=Mus musculus GN=Tmem41b PE=4 SV=1;>tr|D6RFP3|D6RFP3_MOUSE Transmembrane protein 41B OS=Mus musculus GN=Tmem41b PE=4 SV=1;>sp|Q8K1A5|TM41B_MOUSE Transmembrane protein 41B OS=Mus musculus GN=Tmem41b PE=2 S	GENES: Tmem41b	4			1.3984e-52	2;2;2;1	2;2;2;1	2;2;2;1	2	2	2	2	2	1	0	1	0	1	0	0	0	0	0	0	0	0	0	0	0	0	0	0	0	0	0	2	2	1	0	1	0	1	0	0	0	0
D6RG49;Q80XP8	D6RG49;Q80XP8	Protein FAM76B	>tr|D6RG49|D6RG49_MOUSE Protein FAM76B OS=Mus musculus GN=Fam76b PE=4 SV=1;>sp|Q80XP8|FA76B_MOUSE Protein FAM76B OS=Mus musculus GN=Fam76b PE=2 SV=1	GENES: Fam76b	2			1.0933e-30	2;2	2;2	2;2	2	2	2	2	0	2	0	0	0	0	0	0	0	0	0	0	0	0	0	0	0	0	0	0	0	0	0	2	0	2	0	0	0	0	0	0	0	0
D6RGA3;Q91V01	D6RGA3;Q91V01	Lysophospholipid acyltransferase 5	>tr|D6RGA3|D6RGA3_MOUSE Lysophospholipid acyltransferase 5 OS=Mus musculus GN=Lpcat3 PE=4 SV=1;>sp|Q91V01|MBOA5_MOUSE Lysophospholipid acyltransferase 5 OS=Mus musculus GN=Lpcat3 PE=1 SV=1	GENES: Lpcat3	2			1.7361e-09	2;2	2;2	2;2	2	2	2	1	0	2	0	0	0	0	0	1	0	0	0	0	0	0	0	0	0	0	0	0	0	0	0	1	0	2	0	0	0	0	0	1	0	0
D6RGR1	D6RGR1		>tr|D6RGR1|D6RGR1_MOUSE Beta-mannosidase OS=Mus musculus GN=Manba PE=4 SV=1	GENES: Manba	1			2.182e-137	5	1	1	5	1	1	1	0	0	0	3	0	0	2	0	3	0	1	0	3	2	4	1	3	3	3	5	5	3	3	0	0	0	0	0	0	0	0	0	0	0
D6RGT1;G3UWL8;Q3TUH1-2;Q3TUH1;G5E881	D6RGT1;G3UWL8;Q3TUH1-2;Q3TUH1;G5E881	Mitochondrial translocator assembly and maintenance protein 41 homolog	>tr|D6RGT1|D6RGT1_MOUSE Mitochondrial translocator assembly and maintenance protein 41 homolog OS=Mus musculus GN=Tamm41 PE=4 SV=1;>tr|G3UWL8|G3UWL8_MOUSE Mitochondrial translocator assembly and maintenance protein 41 homolog (Fragment) OS=Mus musculus GN=	GENES: Tamm41	5			0.0005124	1;1;1;1;1	1;1;1;1;1	1;1;1;1;1	1	1	1	0	0	0	0	0	0	1	0	0	0	0	0	0	0	0	0	0	0	0	0	0	0	0	0	0	0	0	0	0	0	1	0	0	0	0
D6RH77;F6WKY8;Q9Z280-2;Q6NVF2;Q9Z280	D6RH77;F6WKY8;Q9Z280-2;Q6NVF2;Q9Z280	Phospholipase D1	>tr|D6RH77|D6RH77_MOUSE Phospholipase D1 OS=Mus musculus GN=Pld1 PE=4 SV=1;>tr|F6WKY8|F6WKY8_MOUSE Phospholipase D1 (Fragment) OS=Mus musculus GN=Pld1 PE=4 SV=1;>sp|Q9Z280-2|PLD1_MOUSE Isoform PLD1B of Phospholipase D1 OS=Mus musculus GN=Pld1;>tr|Q6NVF2|Q6	GENES: Pld1	5			1.0624e-90	1;1;1;1;1	1;1;1;1;1	1;1;1;1;1	1	1	1	0	0	0	0	0	0	0	0	1	0	1	0	0	0	0	0	0	0	0	0	0	0	0	0	0	0	0	0	0	0	0	0	1	0	1
D6RHA2;P82343;P82343-2;G3XA46	D6RHA2;P82343;P82343-2	N-acylglucosamine 2-epimerase	>tr|D6RHA2|D6RHA2_MOUSE N-acylglucosamine 2-epimerase OS=Mus musculus GN=Renbp PE=4 SV=2;>sp|P82343|RENBP_MOUSE N-acylglucosamine 2-epimerase OS=Mus musculus GN=Renbp PE=1 SV=3;>sp|P82343-2|RENBP_MOUSE Isoform 2 of N-acylglucosamine 2-epimerase OS=Mus musc	GENES: Renbp	4			3.975e-146	16;16;15;1	16;16;15;1	16;16;15;1	16	16	16	0	1	3	0	6	7	8	1	2	2	0	0	1	1	2	2	0	0	1	0	1	0	1	0	0	1	3	0	6	7	8	1	2	2	0
D6RHN2;G3UWK0;G3UZT2;Q63836;P17563	D6RHN2;G3UWK0;G3UZT2;Q63836;P17563	Selenium-binding protein 2;Selenium-binding protein 1	>tr|D6RHN2|D6RHN2_MOUSE Selenium-binding protein 1 OS=Mus musculus GN=Selenbp1 PE=4 SV=1;>tr|G3UWK0|G3UWK0_MOUSE Selenium-binding protein 2 (Fragment) OS=Mus musculus GN=Selenbp2 PE=4 SV=1;>tr|G3UZT2|G3UZT2_MOUSE Selenium-binding protein 2 (Fragment) OS=Mu	GENES: Selenbp1;Selenbp2	5			5.0541e-05	1;1;1;1;1	1;1;1;1;1	1;1;1;1;1	1	1	1	0	0	1	0	0	0	0	0	0	0	0	0	0	0	0	0	0	0	0	0	0	0	0	0	0	0	1	0	0	0	0	0	0	0	0
D6RHQ2;P55772;Q8CDV7;D6RFA9	D6RHQ2;P55772;Q8CDV7;D6RFA9	Ectonucleoside triphosphate diphosphohydrolase 1	>tr|D6RHQ2|D6RHQ2_MOUSE Ectonucleoside triphosphate diphosphohydrolase 1 OS=Mus musculus GN=Entpd1 PE=3 SV=1;>sp|P55772|ENTP1_MOUSE Ectonucleoside triphosphate diphosphohydrolase 1 OS=Mus musculus GN=Entpd1 PE=2 SV=1;>tr|Q8CDV7|Q8CDV7_MOUSE Ectonucleoside	GENES: Entpd1	4			3.4712e-21	2;2;2;1	2;2;2;1	2;2;2;1	2	2	2	0	0	0	0	0	0	0	0	1	1	0	0	0	0	0	0	0	0	0	0	0	0	0	0	0	0	0	0	0	0	0	0	1	1	0
D6RHR9;Q9QYI4;Q8C4C9	D6RHR9;Q9QYI4;Q8C4C9	DnaJ homolog subfamily B member 12	>tr|D6RHR9|D6RHR9_MOUSE DnaJ homolog subfamily B member 12 OS=Mus musculus GN=Dnajb12 PE=4 SV=1;>sp|Q9QYI4|DJB12_MOUSE DnaJ homolog subfamily B member 12 OS=Mus musculus GN=Dnajb12 PE=2 SV=2;>tr|Q8C4C9|Q8C4C9_MOUSE DnaJ (Hsp40) homolog, subfamily B, member	GENES: Dnajb12	3			9.5314e-05	1;1;1	1;1;1	1;1;1	1	1	1	0	0	0	0	0	0	0	0	1	0	0	0	0	0	0	0	0	0	0	0	0	0	0	0	0	0	0	0	0	0	0	0	1	0	0
E0CX20;Q6PGH1	E0CX20;Q6PGH1	Protein BUD31 homolog	>tr|E0CX20|E0CX20_MOUSE Protein BUD31 homolog OS=Mus musculus GN=Bud31 PE=4 SV=1;>sp|Q6PGH1|BUD31_MOUSE Protein BUD31 homolog OS=Mus musculus GN=Bud31 PE=2 SV=1	GENES: Bud31	2			2.1255e-07	3;2	3;2	3;2	3	3	3	0	0	1	0	1	1	1	0	0	0	0	0	0	0	0	1	0	0	0	0	0	0	0	0	0	0	1	0	1	1	1	0	0	0	0
E0CYJ0;E0CXA9;Q6PEB6;G8JL35	E0CYJ0;E0CXA9;Q6PEB6;G8JL35	MOB-like protein phocein	>tr|E0CYJ0|E0CYJ0_MOUSE MOB-like protein phocein (Fragment) OS=Mus musculus GN=Mob4 PE=4 SV=1;>tr|E0CXA9|E0CXA9_MOUSE MOB-like protein phocein OS=Mus musculus GN=Mob4 PE=4 SV=1;>sp|Q6PEB6|PHOCN_MOUSE MOB-like protein phocein OS=Mus musculus GN=Mob4 PE=1 SV	GENES: Mob4	4			4.6016e-07	3;3;3;2	3;3;3;2	3;3;3;2	3	3	3	0	0	0	0	1	1	1	0	0	0	0	0	1	1	1	2	0	0	0	0	0	0	0	0	0	0	0	0	1	1	1	0	0	0	0
E0CZD9;E0CXM9;Q9DB43;F6SG70;E0CXA3;E0CX79;E0CXR3	E0CZD9;E0CXM9;Q9DB43;F6SG70;E0CXA3;E0CX79;E0CXR3	Zinc finger protein-like 1	>tr|E0CZD9|E0CZD9_MOUSE Zinc finger protein-like 1 (Fragment) OS=Mus musculus GN=Zfpl1 PE=4 SV=1;>tr|E0CXM9|E0CXM9_MOUSE Zinc finger protein-like 1 (Fragment) OS=Mus musculus GN=Zfpl1 PE=4 SV=1;>sp|Q9DB43|ZFPL1_MOUSE Zinc finger protein-like 1 OS=Mus muscu	GENES: Zfpl1	7			2.1058e-05	2;2;2;1;1;1;1	2;2;2;1;1;1;1	2;2;2;1;1;1;1	2	2	2	1	0	0	0	0	0	1	0	0	0	0	0	0	0	0	0	0	0	0	0	0	0	0	0	1	0	0	0	0	0	1	0	0	0	0
E0CXQ0;E0CZ77;Q7TN05	E0CXQ0;E0CZ77;Q7TN05	AP-1 complex subunit sigma-3	>tr|E0CXQ0|E0CXQ0_MOUSE AP-1 complex subunit sigma-3 OS=Mus musculus GN=Ap1s3 PE=4 SV=1;>tr|E0CZ77|E0CZ77_MOUSE AP-1 complex subunit sigma-3 OS=Mus musculus GN=Ap1s3 PE=4 SV=1;>sp|Q7TN05|AP1S3_MOUSE AP-1 complex subunit sigma-3 OS=Mus musculus GN=Ap1s3 PE=	GENES: Ap1s3	3			0.00026041	1;1;1	1;1;1	1;1;1	1	1	1	0	1	0	0	1	1	1	0	1	0	0	0	0	0	0	0	0	0	0	0	0	0	0	0	0	1	0	0	1	1	1	0	1	0	0
E0CXV1;Q91ZZ2;Q3UGX8;Q3UHC1	E0CXV1;Q91ZZ2;Q3UGX8;Q3UHC1		>tr|E0CXV1|E0CXV1_MOUSE Protein Rapgef1 OS=Mus musculus GN=Rapgef1 PE=1 SV=1;>tr|Q91ZZ2|Q91ZZ2_MOUSE Guanine nucleotide exchange factor OS=Mus musculus GN=Rapgef1 PE=1 SV=1;>tr|Q3UGX8|Q3UGX8_MOUSE Protein Rapgef1 OS=Mus musculus GN=Rapgef1 PE=1 SV=1;>tr|Q3	GENES: Rapgef1	4			9.1593e-05	1;1;1;1	1;1;1;1	1;1;1;1	1	1	1	0	0	0	0	1	0	0	0	0	0	0	0	0	0	0	0	0	0	0	0	0	0	0	0	0	0	0	0	1	0	0	0	0	0	0
F7CTF8;Q6PCP5-3;Q6PCP5-2;Q6PCP5;E0CYB9;F7B1A4;F6VAL0;Q6PCP5-4;E0CYI3	F7CTF8;Q6PCP5-3;Q6PCP5-2;Q6PCP5;E0CYB9;F7B1A4;F6VAL0;Q6PCP5-4;E0CYI3	Mitochondrial fission factor	>tr|F7CTF8|F7CTF8_MOUSE Mitochondrial fission factor (Fragment) OS=Mus musculus GN=Mff PE=4 SV=1;>sp|Q6PCP5-3|MFF_MOUSE Isoform 3 of Mitochondrial fission factor OS=Mus musculus GN=Mff;>sp|Q6PCP5-2|MFF_MOUSE Isoform 2 of Mitochondrial fission factor OS=Mus	GENES: Mff	9			1.6363e-42	4;4;4;4;4;3;3;3;3	4;4;4;4;4;3;3;3;3	4;4;4;4;4;3;3;3;3	4	4	4	0	1	0	0	0	0	2	0	1	0	0	0	0	0	0	0	0	0	0	0	0	0	0	0	0	1	0	0	0	0	2	0	1	0	0
E0CYD6;E9Q4M8;Q71KT5	E0CYD6;E9Q4M8;Q71KT5	Delta(14)-sterol reductase	>tr|E0CYD6|E0CYD6_MOUSE Delta(14)-sterol reductase (Fragment) OS=Mus musculus GN=Tm7sf2 PE=4 SV=1;>tr|E9Q4M8|E9Q4M8_MOUSE Delta(14)-sterol reductase OS=Mus musculus GN=Tm7sf2 PE=4 SV=1;>sp|Q71KT5|ERG24_MOUSE Delta(14)-sterol reductase OS=Mus musculus GN=Tm	GENES: Tm7sf2	3			2.3904e-31	1;1;1	1;1;1	1;1;1	1	1	1	1	0	1	1	0	0	0	0	0	0	0	0	0	0	0	0	0	0	0	0	0	0	0	0	1	0	1	1	0	0	0	0	0	0	0
E0CYE2;P50096;F7DEU6;E0CXK0	E0CYE2;P50096;F7DEU6;E0CXK0	Inosine-5-monophosphate dehydrogenase;Inosine-5-monophosphate dehydrogenase 1	>tr|E0CYE2|E0CYE2_MOUSE Inosine-5-monophosphate dehydrogenase OS=Mus musculus GN=Impdh1 PE=3 SV=1;>sp|P50096|IMDH1_MOUSE Inosine-5-monophosphate dehydrogenase 1 OS=Mus musculus GN=Impdh1 PE=2 SV=2;>tr|F7DEU6|F7DEU6_MOUSE Inosine-5-monophosphate dehydrog	GENES: Impdh1	4			3.1116e-09	3;3;3;2	2;2;2;1	2;2;2;1	3	2	2	0	1	0	1	0	1	0	1	0	0	2	0	0	0	0	0	0	0	0	0	0	0	0	0	0	1	0	1	0	1	0	0	0	0	2
F6TWX0;F7DFJ2;P23708-2;E0CYF3;P23708;Q9DBV7	F6TWX0;F7DFJ2;P23708-2;E0CYF3;P23708;Q9DBV7	Nuclear transcription factor Y subunit alpha	>tr|F6TWX0|F6TWX0_MOUSE Nuclear transcription factor Y subunit alpha (Fragment) OS=Mus musculus GN=Nfya PE=4 SV=1;>tr|F7DFJ2|F7DFJ2_MOUSE Nuclear transcription factor Y subunit alpha (Fragment) OS=Mus musculus GN=Nfya PE=4 SV=1;>sp|P23708-2|NFYA_MOUSE Isof	GENES: Nfya	6			4.2291e-08	1;1;1;1;1;1	1;1;1;1;1;1	1;1;1;1;1;1	1	1	1	0	1	0	0	0	0	0	0	0	0	0	0	0	0	0	0	0	0	0	0	0	0	0	0	0	1	0	0	0	0	0	0	0	0	0
E0CYH4;Q8C6G8;F7DFQ2	E0CYH4;Q8C6G8	WD repeat-containing protein 26	>tr|E0CYH4|E0CYH4_MOUSE WD repeat-containing protein 26 OS=Mus musculus GN=Wdr26 PE=4 SV=1;>sp|Q8C6G8|WDR26_MOUSE WD repeat-containing protein 26 OS=Mus musculus GN=Wdr26 PE=2 SV=3	GENES: Wdr26	3			4.6038e-14	4;4;1	4;4;1	4;4;1	4	4	4	0	2	1	1	1	0	2	1	3	2	1	0	0	0	0	0	0	0	0	0	0	0	0	0	0	2	1	1	1	0	2	1	3	2	1
Q6P6L0-3;E0CYM1;Q6P6L0;E0CYH7	Q6P6L0-3;E0CYM1;Q6P6L0;E0CYH7	Filamin A-interacting protein 1-like	>sp|Q6P6L0-3|FIL1L_MOUSE Isoform 3 of Filamin A-interacting protein 1-like OS=Mus musculus GN=Filip1l;>tr|E0CYM1|E0CYM1_MOUSE Filamin A-interacting protein 1-like OS=Mus musculus GN=Filip1l PE=1 SV=1;>sp|Q6P6L0|FIL1L_MOUSE Filamin A-interacting protein 1-l	GENES: Filip1l	4			2.9734e-25	2;2;2;2	2;2;2;2	1;1;1;1	2	2	1	1	1	1	1	0	0	0	0	2	2	0	0	0	0	0	0	0	0	0	0	0	0	0	0	1	1	1	1	0	0	0	0	2	2	0
E0CYM8;E9QPT7;A2ANC1	E0CYM8		>tr|E0CYM8|E0CYM8_MOUSE Tyrosine-protein phosphatase non-receptor type substrate 1 OS=Mus musculus GN=Sirpa PE=1 SV=1	GENES: Sirpa	3			0	12;4;1	1;1;0	0;0;0	12	1	0	8	8	9	6	9	9	7	10	9	11	7	7	3	5	5	7	4	5	6	3	9	8	7	8	0	0	1	0	0	0	0	0	0	0	1
E0CYQ2;Q9CQ48	E0CYQ2;Q9CQ48	NudC domain-containing protein 2	>tr|E0CYQ2|E0CYQ2_MOUSE NudC domain-containing protein 2 OS=Mus musculus GN=Nudcd2 PE=1 SV=1;>sp|Q9CQ48|NUDC2_MOUSE NudC domain-containing protein 2 OS=Mus musculus GN=Nudcd2 PE=1 SV=1	GENES: Nudcd2	2			6.2435e-21	3;3	3;3	3;3	3	3	3	0	0	0	0	1	3	0	1	1	1	1	0	0	0	2	1	0	0	0	0	1	0	0	0	0	0	0	0	1	3	0	1	1	1	1
P23506;P23506-2;F7D432;E9PWE0;E0CYV0;F6V9F1;F6TXE3	P23506;P23506-2;F7D432;E9PWE0;E0CYV0;F6V9F1	Protein-L-isoaspartate(D-aspartate) O-methyltransferase;Protein-L-isoaspartate O-methyltransferase	>sp|P23506|PIMT_MOUSE Protein-L-isoaspartate(D-aspartate) O-methyltransferase OS=Mus musculus GN=Pcmt1 PE=1 SV=3;>sp|P23506-2|PIMT_MOUSE Isoform 2 of Protein-L-isoaspartate(D-aspartate) O-methyltransferase OS=Mus musculus GN=Pcmt1;>tr|F7D432|F7D432_MOUSE P	GENES: Pcmt1	7			7.716e-44	4;4;4;4;4;2;1	4;4;4;4;4;2;1	4;4;4;4;4;2;1	4	4	4	0	0	0	0	1	0	1	1	3	0	0	0	1	2	0	2	0	0	1	0	0	1	1	1	0	0	0	0	1	0	1	1	3	0	0
G3XA21;E0CZ22;D3Z624;E9PYI5;F6UUF6	G3XA21;E0CZ22;D3Z624		>tr|G3XA21|G3XA21_MOUSE MCG134445, isoform CRA_a OS=Mus musculus GN=Mroh1 PE=4 SV=1;>tr|E0CZ22|E0CZ22_MOUSE Protein Mroh1 OS=Mus musculus GN=Mroh1 PE=4 SV=1;>tr|D3Z624|D3Z624_MOUSE Protein Mroh1 OS=Mus musculus GN=Mroh1 PE=4 SV=2	GENES: Mroh1	5			0	32;32;19;4;3	32;32;19;4;3	32;32;19;4;3	32	32	32	11	10	5	2	13	9	3	15	14	16	7	13	0	0	0	0	0	0	0	0	0	0	0	0	11	10	5	2	13	9	3	15	14	16	7
E0CZ27;P84244;P02301;E0CYN1;E0CYR7	E0CZ27;P84244;P02301	Histone H3;Histone H3.3;Histone H3.3C	>tr|E0CZ27|E0CZ27_MOUSE Histone H3 (Fragment) OS=Mus musculus GN=H3f3a PE=3 SV=1;>sp|P84244|H33_MOUSE Histone H3.3 OS=Mus musculus GN=H3f3a PE=1 SV=2;>sp|P02301|H3C_MOUSE Histone H3.3C OS=Mus musculus GN=H3f3c PE=3 SV=3	GENES: H3f3a;H3f3c	5			3.2486e-133	4;4;4;1;1	4;4;4;1;1	1;1;1;0;0	4	4	1	0	3	3	0	1	1	0	0	1	0	0	0	1	1	0	0	0	1	1	0	0	0	0	2	0	3	3	0	1	1	0	0	1	0	0
E0CZ30;P05977	E0CZ30;P05977	Myosin light chain 1/3, skeletal muscle isoform	>tr|E0CZ30|E0CZ30_MOUSE Myosin light chain 1/3, skeletal muscle isoform (Fragment) OS=Mus musculus GN=Myl1 PE=4 SV=1;>sp|P05977|MYL1_MOUSE Myosin light chain 1/3, skeletal muscle isoform OS=Mus musculus GN=Myl1 PE=1 SV=2	GENES: Myl1	2			8.5917e-07	2;2	2;2	1;1	2	2	1	0	0	0	0	0	0	2	0	0	0	0	0	0	0	0	0	0	0	0	0	0	0	0	0	0	0	0	0	0	0	2	0	0	0	0
P28740;P28740-1;E0CZ72;F8VQ42;Q9D481	P28740;P28740-1;E0CZ72;F8VQ42	Kinesin-like protein KIF2A	>sp|P28740|KIF2A_MOUSE Kinesin-like protein KIF2A OS=Mus musculus GN=Kif2a PE=1 SV=2;>sp|P28740-1|KIF2A_MOUSE Isoform 1 of Kinesin-like protein KIF2A OS=Mus musculus GN=Kif2a;>tr|E0CZ72|E0CZ72_MOUSE Kinesin-like protein KIF2A OS=Mus musculus GN=Kif2a PE=1	GENES: Kif2a	5			1.9519e-42	10;10;10;9;3	1;1;1;1;1	1;1;1;1;1	10	1	1	0	0	0	0	1	3	2	0	5	4	0	1	0	0	0	0	0	0	0	0	0	0	0	0	0	0	0	0	0	0	0	0	1	0	0
E0CZ96;P56567	E0CZ96;P56567	Cystatin-A;Cystatin-A, N-terminally processed	>tr|E0CZ96|E0CZ96_MOUSE Protein Csta1 OS=Mus musculus GN=Csta1 PE=4 SV=1;>sp|P56567|CYTA_MOUSE Cystatin-A OS=Mus musculus GN=Csta PE=2 SV=1	GENES: Csta	2			0.00034051	1;1	1;1	1;1	1	1	1	0	0	0	0	0	0	0	0	0	0	0	0	0	0	0	0	0	0	1	0	0	0	0	0	0	0	0	0	0	0	0	0	0	0	0
E0CZE0;Q8VBW6	E0CZE0;Q8VBW6	NEDD8-activating enzyme E1 regulatory subunit	>tr|E0CZE0|E0CZE0_MOUSE NEDD8-activating enzyme E1 regulatory subunit OS=Mus musculus GN=Nae1 PE=1 SV=1;>sp|Q8VBW6|ULA1_MOUSE NEDD8-activating enzyme E1 regulatory subunit OS=Mus musculus GN=Nae1 PE=1 SV=1	GENES: Nae1	2			2.3741e-116	10;10	10;10	10;10	10	10	10	3	3	4	2	0	1	0	1	5	5	3	0	0	0	0	1	0	0	0	0	0	0	0	0	3	3	4	2	0	1	0	1	5	5	3
E9PUA2;Q5BLK4	E9PUA2;Q5BLK4	Terminal uridylyltransferase 7	>tr|E9PUA2|E9PUA2_MOUSE Terminal uridylyltransferase 7 OS=Mus musculus GN=Zcchc6 PE=4 SV=1;>sp|Q5BLK4|TUT7_MOUSE Terminal uridylyltransferase 7 OS=Mus musculus GN=Zcchc6 PE=2 SV=3	GENES: Zcchc6	2			4.8876e-07	2;2	2;2	2;2	2	2	2	0	0	0	0	0	0	0	0	2	0	0	0	0	0	0	0	0	0	0	0	0	0	0	0	0	0	0	0	0	0	0	0	2	0	0
Q9QWT9-3;Q9QWT9-2;E9PUA5;Q9QWT9;G3UXN2	Q9QWT9-3;Q9QWT9-2;E9PUA5;Q9QWT9;G3UXN2	Kinesin-like protein KIFC1	>sp|Q9QWT9-3|KIFC1_MOUSE Isoform 3 of Kinesin-like protein KIFC1 OS=Mus musculus GN=Kifc1;>sp|Q9QWT9-2|KIFC1_MOUSE Isoform 2 of Kinesin-like protein KIFC1 OS=Mus musculus GN=Kifc1;>tr|E9PUA5|E9PUA5_MOUSE Kinesin-like protein KIFC1 OS=Mus musculus GN=Kifc5b	GENES: Kifc5b;Kifc1	5			5.8073e-09	2;2;2;2;1	2;2;2;2;1	2;2;2;2;1	2	2	2	0	0	0	0	0	0	0	0	1	1	0	0	0	0	0	0	0	0	0	0	0	0	0	0	0	0	0	0	0	0	0	0	1	1	0
Q8C7X8;E9PUB2;P28662	Q8C7X8;E9PUB2;P28662	Brain protein I3	>tr|Q8C7X8|Q8C7X8_MOUSE Brain protein I3 OS=Mus musculus GN=Bri3 PE=2 SV=1;>tr|E9PUB2|E9PUB2_MOUSE Brain protein I3 OS=Mus musculus GN=Bri3 PE=4 SV=1;>sp|P28662|BRI3_MOUSE Brain protein I3 OS=Mus musculus GN=Bri3 PE=2 SV=2	GENES: Bri3	3			0.00063486	1;1;1	1;1;1	1;1;1	1	1	1	1	1	1	1	0	0	0	0	0	0	0	0	0	0	0	0	0	0	0	0	0	0	0	0	1	1	1	1	0	0	0	0	0	0	0
E9PUE7;Q5SSL4;Q5SSL4-2;Q5SSL4-3;H3BJY3;H3BKV6;Z4YN68;H3BKT3;H3BL84;Q6PAJ1	E9PUE7;Q5SSL4;Q5SSL4-2;Q5SSL4-3	Active breakpoint cluster region-related protein	>tr|E9PUE7|E9PUE7_MOUSE Active breakpoint cluster region-related protein OS=Mus musculus GN=Abr PE=1 SV=1;>sp|Q5SSL4|ABR_MOUSE Active breakpoint cluster region-related protein OS=Mus musculus GN=Abr PE=1 SV=1;>sp|Q5SSL4-2|ABR_MOUSE Isoform 2 of Active brea	GENES: Abr	10			5.2557e-273	15;15;15;11;4;3;2;2;1;1	15;15;15;11;4;3;2;2;1;1	1;1;1;0;0;0;1;1;1;0	15	15	1	8	6	3	3	6	5	1	10	10	7	10	5	0	0	0	0	0	0	0	0	0	0	0	0	8	6	3	3	6	5	1	10	10	7	10
E9PUF7;Q61210;Q61210-5;Q61210-2;Q61210-4;Q61210-3;F6ZN61	E9PUF7;Q61210;Q61210-5;Q61210-2;Q61210-4;Q61210-3;F6ZN61	Rho guanine nucleotide exchange factor 1	>tr|E9PUF7|E9PUF7_MOUSE Rho guanine nucleotide exchange factor 1 OS=Mus musculus GN=Arhgef1 PE=1 SV=1;>sp|Q61210|ARHG1_MOUSE Rho guanine nucleotide exchange factor 1 OS=Mus musculus GN=Arhgef1 PE=1 SV=2;>sp|Q61210-5|ARHG1_MOUSE Isoform 5 of Rho guanine nuc	GENES: Arhgef1	7			0	28;27;27;26;24;21;16	28;27;27;26;24;21;16	28;27;27;26;24;21;16	28	28	28	7	13	10	12	17	15	5	15	15	18	9	6	1	0	0	0	0	0	0	0	0	0	0	0	7	13	10	12	17	15	5	15	15	18	9
Q8K012-2;E9PUK3;Q8K012;E9PUI5	Q8K012-2;E9PUK3;Q8K012;E9PUI5	Formin-binding protein 1-like	>sp|Q8K012-2|FBP1L_MOUSE Isoform 2 of Formin-binding protein 1-like OS=Mus musculus GN=Fnbp1l;>tr|E9PUK3|E9PUK3_MOUSE Formin-binding protein 1-like OS=Mus musculus GN=Fnbp1l PE=1 SV=1;>sp|Q8K012|FBP1L_MOUSE Formin-binding protein 1-like OS=Mus musculus GN=	GENES: Fnbp1l	4			1.6244e-42	3;3;3;3	3;3;3;3	3;3;3;3	3	3	3	2	0	1	0	0	0	0	0	0	0	1	0	0	0	0	0	0	0	0	0	0	0	0	0	2	0	1	0	0	0	0	0	0	0	1
F6SMY7;Q7TPH6-2;Q7TPH6;E9PUJ6;F6T4V9	F6SMY7;Q7TPH6-2;Q7TPH6;E9PUJ6;F6T4V9	Probable E3 ubiquitin-protein ligase MYCBP2	>tr|F6SMY7|F6SMY7_MOUSE E3 ubiquitin-protein ligase MYCBP2 (Fragment) OS=Mus musculus GN=Mycbp2 PE=1 SV=1;>sp|Q7TPH6-2|MYCB2_MOUSE Isoform 2 of E3 ubiquitin-protein ligase MYCBP2 OS=Mus musculus GN=Mycbp2;>sp|Q7TPH6|MYCB2_MOUSE E3 ubiquitin-protein ligase	GENES: Mycbp2	5			1.4384e-40	3;3;3;3;2	3;3;3;3;2	3;3;3;3;2	3	3	3	0	0	0	0	0	0	0	0	0	3	0	0	0	0	0	0	0	0	0	0	0	0	0	0	0	0	0	0	0	0	0	0	0	3	0
E9PUM4;Q71LX4	E9PUM4;Q71LX4	Talin-2	>tr|E9PUM4|E9PUM4_MOUSE Talin-2 OS=Mus musculus GN=Tln2 PE=1 SV=1;>sp|Q71LX4|TLN2_MOUSE Talin-2 OS=Mus musculus GN=Tln2 PE=1 SV=3	GENES: Tln2	2			1.1854e-297	27;24	5;5	5;5	27	5	5	13	17	14	16	16	15	15	8	12	10	8	9	4	4	4	5	0	3	0	1	2	2	3	2	2	1	0	1	0	0	0	0	1	0	1
E9PUQ5;Z4YJU8;Q921M4-2;Q921M4;A2AN46;A2AN45;A2AN42;A2AN44;A2AN48	E9PUQ5;Z4YJU8;Q921M4-2;Q921M4	Golgin subfamily A member 2	>tr|E9PUQ5|E9PUQ5_MOUSE Golgin subfamily A member 2 OS=Mus musculus GN=Golga2 PE=4 SV=1;>tr|Z4YJU8|Z4YJU8_MOUSE Golgin subfamily A member 2 OS=Mus musculus GN=Golga2 PE=4 SV=1;>sp|Q921M4-2|GOGA2_MOUSE Isoform 2 of Golgin subfamily A member 2 OS=Mus musculu	GENES: Golga2	9			6.885e-77	11;10;10;10;3;2;1;1;1	11;10;10;10;3;2;1;1;1	11;10;10;10;3;2;1;1;1	11	11	11	2	3	1	4	3	4	0	3	6	9	2	1	0	0	0	0	0	0	0	0	0	0	0	0	2	3	1	4	3	4	0	3	6	9	2
Q8BNV1;Q3UYU2;E9PUQ7;F6ZHN3	Q8BNV1;Q3UYU2;E9PUQ7;F6ZHN3	tRNA (uracil-5-)-methyltransferase homolog A	>sp|Q8BNV1|TRM2A_MOUSE tRNA (uracil-5-)-methyltransferase homolog A OS=Mus musculus GN=Trmt2a PE=2 SV=1;>tr|Q3UYU2|Q3UYU2_MOUSE HpaII tinys locus 9c, isoform CRA_a OS=Mus musculus GN=Trmt2a PE=2 SV=1;>tr|E9PUQ7|E9PUQ7_MOUSE tRNA (uracil-5-)-methyltransfera	GENES: Trmt2a	4			6.561e-07	2;2;2;1	2;2;2;1	2;2;2;1	2	2	2	0	0	0	0	0	0	1	1	1	1	1	0	0	0	0	0	0	0	0	0	0	0	0	0	0	0	0	0	0	0	1	1	1	1	1
Q9EPK7-2;Q9EPK7;E9PUW7;Q99NF8	Q9EPK7-2;Q9EPK7;E9PUW7	Exportin-7	>sp|Q9EPK7-2|XPO7_MOUSE Isoform 2 of Exportin-7 OS=Mus musculus GN=Xpo7;>sp|Q9EPK7|XPO7_MOUSE Exportin-7 OS=Mus musculus GN=Xpo7 PE=2 SV=3;>tr|E9PUW7|E9PUW7_MOUSE Exportin-7 OS=Mus musculus GN=Xpo7 PE=4 SV=1	GENES: Xpo7	4			2.7172e-196	15;15;15;1	15;15;15;1	15;15;15;1	15	15	15	0	0	0	0	6	5	0	1	7	5	4	2	0	0	0	0	0	0	0	0	0	0	0	0	0	0	0	0	6	5	0	1	7	5	4
E9Q7A8;E9PYC6;E9Q858;E9PUY9;E9PYA9;E9PVM6;Q9WUR2-2;Q3TCD4;Q9WUR2	E9Q7A8;E9PYC6;E9Q858;E9PUY9;E9PYA9;E9PVM6;Q9WUR2-2;Q3TCD4;Q9WUR2	Enoyl-CoA delta isomerase 2, mitochondrial	>tr|E9Q7A8|E9Q7A8_MOUSE Enoyl-CoA delta isomerase 2, mitochondrial (Fragment) OS=Mus musculus GN=Eci2 PE=1 SV=1;>tr|E9PYC6|E9PYC6_MOUSE Enoyl-CoA delta isomerase 2, mitochondrial (Fragment) OS=Mus musculus GN=Eci2 PE=1 SV=1;>tr|E9Q858|E9Q858_MOUSE Enoyl-Co	GENES: Eci2	9			2.7471e-12	1;1;1;1;1;1;1;1;1	1;1;1;1;1;1;1;1;1	1;1;1;1;1;1;1;1;1	1	1	1	0	0	0	0	1	0	0	0	0	0	0	0	0	0	0	0	0	0	0	0	0	0	0	0	0	0	0	0	1	0	0	0	0	0	0
E9PV03;F7BJ98	E9PV03		>tr|E9PV03|E9PV03_MOUSE Protein Nbeal1 OS=Mus musculus GN=Nbeal1 PE=4 SV=1	GENES: Nbeal1	2			3.5489e-10	5;1	5;1	5;1	5	5	5	0	0	0	0	0	2	0	0	2	0	0	0	1	0	0	0	0	0	0	0	0	0	0	0	0	0	0	0	0	2	0	0	2	0	0
F8WGT1;Q68FL4;E9PV16;F8WI65;Q68FL4-2;H3BKT5;E9PX77;D3YX97;H3BL31;D3YYM7	F8WGT1;Q68FL4;E9PV16;F8WI65;Q68FL4-2;H3BKT5	Adenosylhomocysteinase;Putative adenosylhomocysteinase 3	>tr|F8WGT1|F8WGT1_MOUSE Adenosylhomocysteinase OS=Mus musculus GN=Ahcyl2 PE=1 SV=1;>sp|Q68FL4|SAHH3_MOUSE Putative adenosylhomocysteinase 3 OS=Mus musculus GN=Ahcyl2 PE=1 SV=1;>tr|E9PV16|E9PV16_MOUSE Adenosylhomocysteinase OS=Mus musculus GN=Ahcyl2 PE=1 SV	GENES: Ahcyl2	10			4.3538e-59	6;6;6;5;5;4;1;1;1;1	6;6;6;5;5;4;1;1;1;1	2;2;2;1;1;0;1;1;1;1	6	6	2	1	2	3	2	1	1	1	1	6	4	1	0	1	0	0	1	0	0	0	0	0	0	0	0	1	2	3	2	1	1	1	1	6	4	1
Q505F5;E9PV22;F6YT33;F6Z4L9	Q505F5;E9PV22	Leucine-rich repeat-containing protein 47	>sp|Q505F5|LRC47_MOUSE Leucine-rich repeat-containing protein 47 OS=Mus musculus GN=Lrrc47 PE=2 SV=1;>tr|E9PV22|E9PV22_MOUSE Leucine-rich repeat-containing protein 47 OS=Mus musculus GN=Lrrc47 PE=4 SV=1	GENES: Lrrc47	4			1.0536e-168	11;11;1;1	11;11;1;1	11;11;1;1	11	11	11	0	1	3	1	0	2	1	1	8	6	5	1	0	0	0	0	0	0	0	0	0	0	0	0	0	1	3	1	0	2	1	1	8	6	5
O08808;E9PXV7;E9PV41;Q6NS79;D3Z074	O08808;E9PXV7;E9PV41;Q6NS79;D3Z074	Protein diaphanous homolog 1	>sp|O08808|DIAP1_MOUSE Protein diaphanous homolog 1 OS=Mus musculus GN=Diaph1 PE=1 SV=1;>tr|E9PXV7|E9PXV7_MOUSE Protein diaphanous homolog 1 OS=Mus musculus GN=Diap1 PE=1 SV=1;>tr|E9PV41|E9PV41_MOUSE Protein diaphanous homolog 1 OS=Mus musculus GN=Diap1 PE	GENES: Diaph1;Diap1	5			0	27;27;27;26;26	27;27;27;26;26	27;27;27;26;26	27	27	27	3	5	3	4	9	4	0	4	20	11	7	2	0	0	0	0	0	0	0	0	0	0	0	0	3	5	3	4	9	4	0	4	20	11	7
E9PV44;O35143	E9PV44;O35143	ATPase inhibitor, mitochondrial	>tr|E9PV44|E9PV44_MOUSE ATPase inhibitor, mitochondrial OS=Mus musculus GN=Atpif1 PE=1 SV=1;>sp|O35143|ATIF1_MOUSE ATPase inhibitor, mitochondrial OS=Mus musculus GN=Atpif1 PE=1 SV=2	GENES: Atpif1	2			2.3005e-35	4;4	4;4	4;4	4	4	4	0	2	0	0	2	4	2	0	0	0	0	0	1	1	1	1	0	0	0	1	0	0	2	0	0	2	0	0	2	4	2	0	0	0	0
E9PVA8;Q8BIX2	E9PVA8		>tr|E9PVA8|E9PVA8_MOUSE Protein Gcn1l1 OS=Mus musculus GN=Gcn1l1 PE=4 SV=1	GENES: Gcn1l1	2			0	94;39	94;39	94;39	94	94	94	45	57	46	44	40	39	5	6	51	41	23	22	0	0	0	0	0	0	0	0	0	0	0	0	45	57	46	44	40	39	5	6	51	41	23
E9PVB3	E9PVB3	Coiled-coil domain-containing protein 175	>sp|E9PVB3|CC175_MOUSE Coiled-coil domain-containing protein 175 OS=Mus musculus GN=Ccdc175 PE=4 SV=1	GENES: Ccdc175	1			0.012532	1	1	1	1	1	1	0	0	0	0	0	0	0	0	0	0	0	0	0	0	0	0	0	0	0	0	1	1	1	0	0	0	0	0	0	0	0	0	0	0	0
E9PVC5;E9Q770;D3Z439;D3YWY7;D3YWM1;A2AMI4;D3YWC6;Q8BQR8	E9PVC5		>tr|E9PVC5|E9PVC5_MOUSE Eukaryotic translation initiation factor 4 gamma 1 OS=Mus musculus GN=Eif4g1 PE=1 SV=1	GENES: Eif4g1	8			0	68;31;4;3;2;1;1;1	1;1;0;0;0;0;0;0	1;1;0;0;0;0;0;0	68	1	1	42	40	37	39	47	42	28	37	43	33	18	25	2	1	2	3	0	0	0	0	0	0	0	0	0	0	0	0	1	0	0	0	0	0	0
E9PVC6;E9Q9E1;Q6NZJ6;Q6NZJ6-2	E9PVC6;E9Q9E1;Q6NZJ6;Q6NZJ6-2	Eukaryotic translation initiation factor 4 gamma 1	>tr|E9PVC6|E9PVC6_MOUSE Eukaryotic translation initiation factor 4 gamma 1 OS=Mus musculus GN=Eif4g1 PE=1 SV=1;>tr|E9Q9E1|E9Q9E1_MOUSE Eukaryotic translation initiation factor 4 gamma 1 OS=Mus musculus GN=Eif4g1 PE=1 SV=1;>sp|Q6NZJ6|IF4G1_MOUSE Eukaryotic	GENES: Eif4g1	4			0	68;68;68;66	68;68;68;66	1;1;1;1	68	68	1	43	41	37	40	46	42	28	38	44	33	18	25	2	1	2	3	0	0	0	0	0	0	0	0	43	41	37	40	46	42	28	38	44	33	18
E9Q5Z0;E9Q5R0;E9PVE5;E9Q146;E9Q914;Q6ZPR5-3;Q6ZPR5-2;Q6ZPR5-4;Q6ZPR5;E9QAA5;E9Q1M2;E9PZU7;E9Q9L1;E9Q1V5	E9Q5Z0;E9Q5R0;E9PVE5;E9Q146;E9Q914;Q6ZPR5-3;Q6ZPR5-2;Q6ZPR5-4;Q6ZPR5;E9QAA5;E9Q1M2;E9PZU7;E9Q9L1;E9Q1V5	Sphingomyelin phosphodiesterase 4	>tr|E9Q5Z0|E9Q5Z0_MOUSE Sphingomyelin phosphodiesterase 4 (Fragment) OS=Mus musculus GN=Smpd4 PE=4 SV=1;>tr|E9Q5R0|E9Q5R0_MOUSE Sphingomyelin phosphodiesterase 4 OS=Mus musculus GN=Smpd4 PE=4 SV=1;>tr|E9PVE5|E9PVE5_MOUSE Sphingomyelin phosphodiesterase 4 (	GENES: Smpd4	14			2.5979e-38	2;2;2;2;2;2;2;2;2;1;1;1;1;1	2;2;2;2;2;2;2;2;2;1;1;1;1;1	2;2;2;2;2;2;2;2;2;1;1;1;1;1	2	2	2	0	0	0	0	0	0	0	0	2	0	0	0	0	0	0	0	0	0	0	0	0	0	0	0	0	0	0	0	0	0	0	0	2	0	0
E9PVJ6;E9Q4I1;E9Q612	E9PVJ6;E9Q4I1;E9Q612	Receptor-type tyrosine-protein phosphatase O	>tr|E9PVJ6|E9PVJ6_MOUSE Receptor-type tyrosine-protein phosphatase O OS=Mus musculus GN=Ptpro PE=1 SV=1;>tr|E9Q4I1|E9Q4I1_MOUSE Receptor-type tyrosine-protein phosphatase O OS=Mus musculus GN=Ptpro PE=1 SV=1;>sp|E9Q612|PTPRO_MOUSE Receptor-type tyrosine-pr	GENES: Ptpro	3			1.3226e-08	3;3;3	3;3;3	3;3;3	3	3	3	1	0	0	0	1	1	2	0	2	0	1	0	0	0	0	0	0	0	0	0	0	0	0	0	1	0	0	0	1	1	2	0	2	0	1
E9PVP3;Q5F2B1;F6XX36;Q9R0Q9;Q8R0J2	E9PVP3;Q5F2B1;F6XX36;Q9R0Q9;Q8R0J2	Mannose-P-dolichol utilization defect 1 protein	>tr|E9PVP3|E9PVP3_MOUSE Mannose-P-dolichol utilization defect 1 protein OS=Mus musculus GN=Mpdu1 PE=4 SV=1;>tr|Q5F2B1|Q5F2B1_MOUSE Mannose-P-dolichol utilization defect 1 protein (Fragment) OS=Mus musculus GN=Mpdu1 PE=4 SV=2;>tr|F6XX36|F6XX36_MOUSE Mannose	GENES: Mpdu1	5			0.00022877	1;1;1;1;1	1;1;1;1;1	1;1;1;1;1	1	1	1	1	0	1	0	0	0	0	0	0	0	0	0	0	0	0	0	0	0	0	0	0	0	0	0	1	0	1	0	0	0	0	0	0	0	0
E9PVU2	E9PVU2		>tr|E9PVU2|E9PVU2_MOUSE Protein 4931429L15Rik OS=Mus musculus GN=4931429L15Rik PE=4 SV=1	GENES: 4931429L15Rik	1			0.00084157	1	1	1	1	1	1	0	1	0	0	0	0	0	0	0	0	0	0	0	0	0	1	0	1	0	1	0	1	0	0	0	1	0	0	0	0	0	0	0	0	0
E9PVX6	E9PVX6		>tr|E9PVX6|E9PVX6_MOUSE Protein Mki67 OS=Mus musculus GN=Mki67 PE=1 SV=1	GENES: Mki67	1			5.463e-211	11	11	11	11	11	11	6	1	2	3	1	1	0	1	4	2	1	0	4	3	3	3	0	1	2	1	1	0	0	0	6	1	2	3	1	1	0	1	4	2	1
E9QAH1;E9PVZ8;E9Q028;Q9CTU9	E9QAH1;E9PVZ8		>tr|E9QAH1|E9QAH1_MOUSE Protein Golgb1 OS=Mus musculus GN=Golgb1 PE=1 SV=1;>tr|E9PVZ8|E9PVZ8_MOUSE Protein Golgb1 OS=Mus musculus GN=Golgb1 PE=1 SV=1	GENES: Golgb1	4			0	47;47;1;1	47;47;1;1	47;47;1;1	47	47	47	12	5	6	0	11	10	2	11	19	27	5	5	0	0	0	0	0	0	0	0	0	0	0	0	12	5	6	0	11	10	2	11	19	27	5
E9PW03;Q9WTK3	E9PW03;Q9WTK3	Glycosylphosphatidylinositol anchor attachment 1 protein	>tr|E9PW03|E9PW03_MOUSE Glycosylphosphatidylinositol anchor attachment 1 protein OS=Mus musculus GN=Gpaa1 PE=4 SV=1;>sp|Q9WTK3|GPAA1_MOUSE Glycosylphosphatidylinositol anchor attachment 1 protein OS=Mus musculus GN=Gpaa1 PE=1 SV=3	GENES: Gpaa1	2			2.9735e-06	2;2	2;2	2;2	2	2	2	2	0	0	0	0	0	0	0	0	0	0	0	0	0	0	0	0	0	0	0	0	0	0	0	2	0	0	0	0	0	0	0	0	0	0
E9PW15;Q80U70	E9PW15;Q80U70	Polycomb protein Suz12	>tr|E9PW15|E9PW15_MOUSE Polycomb protein Suz12 OS=Mus musculus GN=Suz12 PE=1 SV=1;>sp|Q80U70|SUZ12_MOUSE Polycomb protein Suz12 OS=Mus musculus GN=Suz12 PE=1 SV=2	GENES: Suz12	2			3.0184e-98	8;8	8;8	8;8	8	8	8	0	0	0	0	1	2	1	0	3	1	0	2	0	0	0	0	0	0	0	0	0	0	0	0	0	0	0	0	1	2	1	0	3	1	0
J3QP68;P28656;E9PW66	J3QP68;P28656;E9PW66	Nucleosome assembly protein 1-like 1	>tr|J3QP68|J3QP68_MOUSE Uncharacterized protein OS=Mus musculus GN=Gm4204 PE=3 SV=1;>sp|P28656|NP1L1_MOUSE Nucleosome assembly protein 1-like 1 OS=Mus musculus GN=Nap1l1 PE=1 SV=2;>tr|E9PW66|E9PW66_MOUSE Nucleosome assembly protein 1-like 1 OS=Mus musculus	GENES: Gm4204;Nap1l1	3			2.3292e-155	10;10;10	9;9;9	9;9;9	10	9	9	5	7	7	7	4	4	5	4	6	5	6	0	1	1	0	1	0	0	0	0	0	0	0	0	4	6	6	6	3	3	4	3	5	4	5
E9Q4G7;Q8BK63;E9PWB2;H7BXB1;E9Q3W1;F6YBC9	E9Q4G7;Q8BK63;E9PWB2;H7BXB1;E9Q3W1	Casein kinase I isoform alpha	>tr|E9Q4G7|E9Q4G7_MOUSE Casein kinase I isoform alpha OS=Mus musculus GN=Csnk1a1 PE=1 SV=1;>sp|Q8BK63|KC1A_MOUSE Casein kinase I isoform alpha OS=Mus musculus GN=Csnk1a1 PE=1 SV=2;>tr|E9PWB2|E9PWB2_MOUSE Casein kinase I isoform alpha OS=Mus musculus GN=Csn	GENES: Csnk1a1	6			4.5637e-179	10;10;10;9;9;4	10;10;10;9;9;4	1;1;1;0;1;1	10	10	1	1	0	2	0	7	4	3	1	4	3	0	0	0	0	0	0	0	0	0	0	0	1	0	0	1	0	2	0	7	4	3	1	4	3	0
E9PWC8;E9PZR3;Q61183;Q61183-4;Q61183-3;E9QAN2;Q61183-2;E9QAY4;E9Q5Z1;E9PVN7;F6VTN8;F7CXD5;F7AB38	E9PWC8;E9PZR3;Q61183;Q61183-4;Q61183-3;E9QAN2;Q61183-2	Poly(A) polymerase alpha	>tr|E9PWC8|E9PWC8_MOUSE Poly(A) polymerase alpha OS=Mus musculus GN=Papola PE=4 SV=1;>tr|E9PZR3|E9PZR3_MOUSE Poly(A) polymerase alpha OS=Mus musculus GN=Papola PE=4 SV=1;>sp|Q61183|PAPOA_MOUSE Poly(A) polymerase alpha OS=Mus musculus GN=Papola PE=1 SV=4;>s	GENES: Papola	13			1.206e-36	10;10;10;9;9;9;7;4;3;3;3;2;1	10;10;10;9;9;9;7;4;3;3;3;2;1	5;5;5;5;5;4;3;3;3;3;2;1;1	10	10	5	0	0	0	0	0	0	1	2	4	2	3	3	0	0	0	0	0	0	0	0	0	0	0	0	0	0	0	0	0	0	1	2	4	2	3
H3BKS8;E9PWD4;Q3TX08;H3BK68;D3Z413;H3BL70;H3BKB8;D6RFC0;D6RG86;H3BKV3	H3BKS8;E9PWD4;Q3TX08;H3BK68;D3Z413;H3BL70;H3BKB8	tRNA (guanine(26)-N(2))-dimethyltransferase	>tr|H3BKS8|H3BKS8_MOUSE tRNA (guanine(26)-N(2))-dimethyltransferase OS=Mus musculus GN=Trmt1 PE=1 SV=1;>tr|E9PWD4|E9PWD4_MOUSE tRNA (guanine(26)-N(2))-dimethyltransferase OS=Mus musculus GN=Trmt1 PE=1 SV=1;>sp|Q3TX08|TRM1_MOUSE tRNA (guanine(26)-N(2))-dime	GENES: Trmt1	10			6.2506e-32	3;3;3;2;2;2;2;1;1;1	3;3;3;2;2;2;2;1;1;1	3;3;3;2;2;2;2;1;1;1	3	3	3	0	0	0	1	1	0	1	0	1	2	1	0	0	0	0	0	0	0	0	0	0	0	0	0	0	0	0	1	1	0	1	0	1	2	1
E9PWG2;E9PY51	E9PWG2;E9PY51		>tr|E9PWG2|E9PWG2_MOUSE Protein Trappc8 OS=Mus musculus GN=Trappc8 PE=1 SV=1;>tr|E9PY51|E9PY51_MOUSE Protein Trappc8 OS=Mus musculus GN=Trappc8 PE=1 SV=1	GENES: Trappc8	2			3.3557e-133	16;11	16;11	16;11	16	16	16	2	2	1	1	1	1	1	5	5	4	1	1	0	0	0	0	0	0	0	0	0	1	0	0	2	2	1	1	1	1	1	5	5	4	1
E9PWG6	E9PWG6		>tr|E9PWG6|E9PWG6_MOUSE Protein Ncapg OS=Mus musculus GN=Ncapg PE=4 SV=1	GENES: Ncapg	1			0	29	29	29	29	29	29	2	8	4	8	13	16	4	18	0	16	7	11	0	0	0	0	0	0	0	0	0	0	0	0	2	8	4	8	13	16	4	18	0	16	7
E9PWV3;P18653;Q505N6;F6RQA2;F6Q8A4;G3UZI3	E9PWV3;P18653;Q505N6;F6RQA2;F6Q8A4;G3UZI3	Ribosomal protein S6 kinase;Ribosomal protein S6 kinase alpha-1	>tr|E9PWV3|E9PWV3_MOUSE Ribosomal protein S6 kinase OS=Mus musculus GN=Rps6ka1 PE=1 SV=1;>sp|P18653|KS6A1_MOUSE Ribosomal protein S6 kinase alpha-1 OS=Mus musculus GN=Rps6ka1 PE=1 SV=1;>tr|Q505N6|Q505N6_MOUSE Ribosomal protein S6 kinase OS=Mus musculus GN=	GENES: Rps6ka1	6			2.3236e-113	16;16;16;16;16;15	10;10;10;10;10;10	10;10;10;10;10;10	16	10	10	0	1	1	0	1	1	2	4	8	10	1	5	0	0	0	0	0	0	0	0	0	0	0	0	0	0	1	0	1	0	1	2	4	6	1
E9PWY9;Q8C0C7;D6RIJ2	E9PWY9;Q8C0C7	Phenylalanine--tRNA ligase alpha subunit	>tr|E9PWY9|E9PWY9_MOUSE Phenylalanine--tRNA ligase alpha subunit OS=Mus musculus GN=Farsa PE=3 SV=1;>sp|Q8C0C7|SYFA_MOUSE Phenylalanine--tRNA ligase alpha subunit OS=Mus musculus GN=Farsa PE=2 SV=1	GENES: Farsa	3			0	20;20;4	20;20;4	20;20;4	20	20	20	7	5	8	3	6	8	7	5	12	12	7	2	0	0	0	0	0	0	0	0	0	0	0	0	7	5	8	3	6	8	7	5	12	12	7
E9PX53;Q8K2V1;E9QPR5;E0CXK8;E0CYV2;F6TLH3;Q8K2V1-2;F6U5N5	E9PX53;Q8K2V1;E9QPR5;E0CXK8	Serine/threonine-protein phosphatase 4 regulatory subunit 1	>tr|E9PX53|E9PX53_MOUSE Serine/threonine-protein phosphatase 4 regulatory subunit 1 OS=Mus musculus GN=Ppp4r1 PE=4 SV=1;>sp|Q8K2V1|PP4R1_MOUSE Serine/threonine-protein phosphatase 4 regulatory subunit 1 OS=Mus musculus GN=Ppp4r1 PE=2 SV=2;>tr|E9QPR5|E9QPR5	GENES: Ppp4r1	8			1.0993e-107	9;9;9;5;4;4;4;1	9;9;9;5;4;4;4;1	9;9;9;5;4;4;4;1	9	9	9	1	1	2	0	2	1	0	3	5	4	3	1	0	0	0	0	0	0	0	0	0	0	0	0	1	1	2	0	2	1	0	3	5	4	3
Q69Z37;E9PX59;V9GX63	Q69Z37;E9PX59	Sterile alpha motif domain-containing protein 9-like	>sp|Q69Z37|SAM9L_MOUSE Sterile alpha motif domain-containing protein 9-like OS=Mus musculus GN=Samd9l PE=1 SV=2;>tr|E9PX59|E9PX59_MOUSE Sterile alpha motif domain-containing protein 9-like OS=Mus musculus GN=Samd9l PE=4 SV=1	GENES: Samd9l	3			1.5486e-79	14;14;1	14;14;1	14;14;1	14	14	14	4	3	4	1	1	1	0	4	2	3	0	2	0	0	0	0	0	0	0	0	0	0	1	0	4	3	4	1	1	1	0	4	2	3	0
F7BWC1;E9PX65;Q8BYL4	F7BWC1;E9PX65;Q8BYL4	Tyrosine--tRNA ligase, mitochondrial	>tr|F7BWC1|F7BWC1_MOUSE Tyrosine--tRNA ligase, mitochondrial (Fragment) OS=Mus musculus GN=Yars2 PE=4 SV=2;>tr|E9PX65|E9PX65_MOUSE Tyrosine--tRNA ligase, mitochondrial OS=Mus musculus GN=Yars2 PE=3 SV=1;>sp|Q8BYL4|SYYM_MOUSE Tyrosine--tRNA ligase, mitochon	GENES: Yars2	3			0.00022981	1;1;1	1;1;1	1;1;1	1	1	1	0	0	0	0	0	0	1	0	0	0	0	0	0	0	0	0	0	0	0	0	0	0	0	0	0	0	0	0	0	0	1	0	0	0	0
Q8CFI0-2;G3X9H8;E9PXB7;Q8CFI0-3;Q8CFI0	Q8CFI0-2;G3X9H8;E9PXB7;Q8CFI0-3;Q8CFI0	E3 ubiquitin-protein ligase;E3 ubiquitin-protein ligase NEDD4-like	>sp|Q8CFI0-2|NED4L_MOUSE Isoform 2 of E3 ubiquitin-protein ligase NEDD4-like OS=Mus musculus GN=Nedd4l;>tr|G3X9H8|G3X9H8_MOUSE E3 ubiquitin-protein ligase OS=Mus musculus GN=Nedd4l PE=1 SV=1;>tr|E9PXB7|E9PXB7_MOUSE E3 ubiquitin-protein ligase NEDD4-like OS	GENES: Nedd4l	5			2.1255e-107	2;2;2;2;2	2;2;2;2;2	2;2;2;2;2	2	2	2	0	0	0	0	0	1	0	0	0	1	1	0	0	0	0	0	0	0	0	0	0	0	0	0	0	0	0	0	0	1	0	0	0	1	1
E9PXG1;P31651;G5E8Z4;Q8VCS9	E9PXG1;P31651;G5E8Z4;Q8VCS9	Transporter;Sodium- and chloride-dependent betaine transporter	>tr|E9PXG1|E9PXG1_MOUSE Transporter OS=Mus musculus GN=Slc6a12 PE=3 SV=1;>sp|P31651|S6A12_MOUSE Sodium- and chloride-dependent betaine transporter OS=Mus musculus GN=Slc6a12 PE=2 SV=1;>tr|G5E8Z4|G5E8Z4_MOUSE Transporter OS=Mus musculus GN=Slc6a12 PE=3 SV=1	GENES: Slc6a12	4			2.17e-05	2;2;2;2	1;1;1;1	1;1;1;1	2	1	1	2	0	1	1	0	0	0	0	0	0	0	0	0	0	0	0	0	0	0	0	0	0	0	0	1	0	0	0	0	0	0	0	0	0	0
E9PXX7;Q91W90	E9PXX7;Q91W90	Thioredoxin domain-containing protein 5	>tr|E9PXX7|E9PXX7_MOUSE Thioredoxin domain-containing protein 5 OS=Mus musculus GN=Txndc5 PE=3 SV=1;>sp|Q91W90|TXND5_MOUSE Thioredoxin domain-containing protein 5 OS=Mus musculus GN=Txndc5 PE=1 SV=2	GENES: Txndc5	2			8.4941e-128	8;8	8;8	8;8	8	8	8	1	3	2	1	3	3	5	2	4	3	0	0	3	0	1	2	0	0	0	0	0	0	0	1	1	3	2	1	3	3	5	2	4	3	0
E9PY14;E9Q3P4;E9Q776	E9PY14;E9Q3P4		>tr|E9PY14|E9PY14_MOUSE Protein Cenpf (Fragment) OS=Mus musculus GN=Cenpf PE=4 SV=1;>tr|E9Q3P4|E9Q3P4_MOUSE Protein Cenpf OS=Mus musculus GN=Cenpf PE=4 SV=1	GENES: Cenpf	3			1.2794e-19	4;3;1	4;3;1	4;3;1	4	4	4	0	0	0	1	0	0	0	0	2	0	0	0	0	0	0	0	0	0	0	0	0	0	0	1	0	0	0	1	0	0	0	0	2	0	0
E9PY39	E9PY39		>tr|E9PY39|E9PY39_MOUSE Protein Gm20431 OS=Mus musculus GN=Gm20431 PE=4 SV=1	GENES: Gm20431	1			1.6087e-78	10	10	0	10	10	0	2	4	5	0	2	4	4	1	4	2	1	0	2	1	1	3	1	4	2	0	4	1	2	1	2	4	5	0	2	4	4	1	4	2	1
G3UW80;Q99L28;E9PY85	G3UW80;Q99L28;E9PY85	Probable ribosome biogenesis protein RLP24	>tr|G3UW80|G3UW80_MOUSE Probable ribosome biogenesis protein RLP24 OS=Mus musculus GN=Rsl24d1 PE=4 SV=1;>sp|Q99L28|RLP24_MOUSE Probable ribosome biogenesis protein RLP24 OS=Mus musculus GN=Rsl24d1 PE=2 SV=1;>tr|E9PY85|E9PY85_MOUSE Probable ribosome biogene	GENES: Rsl24d1	3			1.7686e-09	1;1;1	1;1;1	1;1;1	1	1	1	1	1	1	1	0	0	0	0	1	0	0	0	0	0	0	0	0	0	0	0	0	0	0	0	1	1	1	1	0	0	0	0	1	0	0
H3BK44;E9PY90;Q8R311;H3BK48;E9Q3S2;H3BKH2;H3BJS0;H3BKL6;H3BL19;H3BJI6;H3BJ71;H3BJS5;H3BJ35;H3BJY7	H3BK44;E9PY90;Q8R311;H3BK48;E9Q3S2;H3BKH2;H3BJS0;H3BKL6;H3BL19;H3BJI6;H3BJ71	cTAGE family member 5	>tr|H3BK44|H3BK44_MOUSE cTAGE family member 5 OS=Mus musculus GN=Ctage5 PE=1 SV=1;>tr|E9PY90|E9PY90_MOUSE cTAGE family member 5 OS=Mus musculus GN=Ctage5 PE=1 SV=1;>sp|Q8R311|CTGE5_MOUSE cTAGE family member 5 OS=Mus musculus GN=Ctage5 PE=1 SV=1;>tr|H3BK48|	GENES: Ctage5	14			1.098e-138	11;11;11;11;11;11;11;10;10;10;9;5;3;1	11;11;11;11;11;11;11;10;10;10;9;5;3;1	11;11;11;11;11;11;11;10;10;10;9;5;3;1	11	11	11	1	4	1	0	3	5	0	4	6	6	2	2	0	0	0	0	0	0	0	0	0	0	0	0	1	4	1	0	3	5	0	4	6	6	2
E9PYG6	E9PYG6		>tr|E9PYG6|E9PYG6_MOUSE Protein Rasa1 OS=Mus musculus GN=Rasa1 PE=4 SV=1	GENES: Rasa1	1			3.5233e-189	15	15	15	15	15	15	0	1	1	0	5	7	0	5	5	5	3	4	0	0	0	0	0	0	0	0	0	0	0	0	0	1	1	0	5	7	0	5	5	5	3
Q91V12-2;Q91V12-4;Q91V12;E9PYH2;Q91V12-3	Q91V12-2;Q91V12-4;Q91V12;E9PYH2;Q91V12-3	Cytosolic acyl coenzyme A thioester hydrolase	>sp|Q91V12-2|BACH_MOUSE Isoform A of Cytosolic acyl coenzyme A thioester hydrolase OS=Mus musculus GN=Acot7;>sp|Q91V12-4|BACH_MOUSE Isoform D of Cytosolic acyl coenzyme A thioester hydrolase OS=Mus musculus GN=Acot7;>sp|Q91V12|BACH_MOUSE Cytosolic acyl coe	GENES: Acot7	5			2.7682e-32	7;7;7;7;6	7;7;7;7;6	7;7;7;7;6	7	7	7	1	0	2	0	4	6	5	3	5	2	2	0	1	1	1	2	0	0	0	0	0	0	0	0	1	0	2	0	4	6	5	3	5	2	2
E9PYH6;D3YXL2;D3YX07;D3YUD4	E9PYH6		>tr|E9PYH6|E9PYH6_MOUSE Protein Setd1a OS=Mus musculus GN=Setd1a PE=4 SV=1	GENES: Setd1a	4			7.1635e-09	4;1;1;1	4;1;1;1	4;1;1;1	4	4	4	1	1	0	1	1	1	1	0	1	0	0	1	0	0	0	0	0	0	0	0	0	0	0	1	1	1	0	1	1	1	1	0	1	0	0
Q8VCW4;E9PYK0;E9Q8P6;Q8VCW4-2	Q8VCW4;E9PYK0;E9Q8P6	Protein unc-93 homolog B1	>sp|Q8VCW4|UN93B_MOUSE Protein unc-93 homolog B1 OS=Mus musculus GN=Unc93b1 PE=1 SV=2;>tr|E9PYK0|E9PYK0_MOUSE Protein unc-93 homolog B1 OS=Mus musculus GN=Unc93b1 PE=4 SV=1;>tr|E9Q8P6|E9Q8P6_MOUSE Protein unc-93 homolog B1 OS=Mus musculus GN=Unc93b1 PE=4 S	GENES: Unc93b1	4			0	11;11;7;5	11;11;7;5	11;11;7;5	11	11	11	10	9	11	10	6	8	5	5	8	6	6	1	0	0	0	0	0	0	0	0	0	0	0	0	10	9	11	10	6	8	5	5	8	6	6
E9PYK3	E9PYK3		>tr|E9PYK3|E9PYK3_MOUSE Protein Parp4 OS=Mus musculus GN=Parp4 PE=4 SV=1	GENES: Parp4	1			1.4516e-07	2	2	2	2	2	2	0	0	0	0	0	1	0	0	0	1	0	0	0	0	0	0	0	0	0	0	0	0	0	0	0	0	0	0	0	1	0	0	0	1	0
Q9CXW4;E9PYL9;D3Z3K1;A2BH06;E9PZB3;D3YW69	Q9CXW4;E9PYL9;D3Z3K1;A2BH06;E9PZB3;D3YW69	60S ribosomal protein L11	>sp|Q9CXW4|RL11_MOUSE 60S ribosomal protein L11 OS=Mus musculus GN=Rpl11 PE=1 SV=4;>tr|E9PYL9|E9PYL9_MOUSE Uncharacterized protein OS=Mus musculus GN=Gm10036 PE=3 SV=1;>tr|D3Z3K1|D3Z3K1_MOUSE MCG11809 OS=Mus musculus GN=Gm10288 PE=3 SV=1;>tr|A2BH06|A2BH06_	GENES: Rpl11;Gm10036;Gm10288;Gm5093;Gm7589	6			8.5345e-80	10;10;9;8;6;6	10;10;9;8;6;6	10;10;9;8;6;6	10	10	10	5	5	7	4	7	8	3	4	7	3	1	0	4	3	2	2	0	1	1	0	0	0	0	0	5	5	7	4	7	8	3	4	7	3	1
Q8R5M8-4;Q8R5M8-3;Q8R5M8-2;Q8R5M8;E9PYN1;Q8R5M8-7;Q8R5M8-6;Q8R5M8-5;E0CY16	Q8R5M8-4;Q8R5M8-3;Q8R5M8-2;Q8R5M8;E9PYN1;Q8R5M8-7;Q8R5M8-6;Q8R5M8-5;E0CY16	Cell adhesion molecule 1	>sp|Q8R5M8-4|CADM1_MOUSE Isoform 4 of Cell adhesion molecule 1 OS=Mus musculus GN=Cadm1;>sp|Q8R5M8-3|CADM1_MOUSE Isoform 3 of Cell adhesion molecule 1 OS=Mus musculus GN=Cadm1;>sp|Q8R5M8-2|CADM1_MOUSE Isoform 2 of Cell adhesion molecule 1 OS=Mus musculus G	GENES: Cadm1	9			0	10;10;10;10;10;8;8;7;7	10;10;10;10;10;8;8;7;7	10;10;10;10;10;8;8;7;7	10	10	10	7	8	6	5	8	8	3	6	7	5	4	5	0	0	0	0	0	0	0	0	0	0	0	0	7	8	6	5	8	8	3	6	7	5	4
E9PYT3;Q91YH5;Q91YH5-2	E9PYT3;Q91YH5;Q91YH5-2	Atlastin-3	>tr|E9PYT3|E9PYT3_MOUSE Atlastin-3 OS=Mus musculus GN=Atl3 PE=4 SV=1;>sp|Q91YH5|ATLA3_MOUSE Atlastin-3 OS=Mus musculus GN=Atl3 PE=2 SV=1;>sp|Q91YH5-2|ATLA3_MOUSE Isoform 2 of Atlastin-3 OS=Mus musculus GN=Atl3	GENES: Atl3	3			2.1569e-295	15;15;11	15;15;11	15;15;11	15	15	15	1	1	3	2	8	9	8	2	10	7	2	0	0	1	0	0	0	0	0	0	0	0	0	0	1	1	3	2	8	9	8	2	10	7	2
E9Q9N6;E9PYX3;Q05512-3;Q05512-4;Q05512;E9QMP6;Q05512-2;F6ZS70;Q3T9A3;F7A3Q3;F6ZEX4;E9Q2G8;E9Q8H5;F6UY70;F7CVZ7;F7CRG8;E9PZ55;F6Z4Q6;E9Q2J6	E9Q9N6;E9PYX3;Q05512-3;Q05512-4;Q05512;E9QMP6;Q05512-2;F6ZS70;Q3T9A3	Serine/threonine-protein kinase MARK2	>tr|E9Q9N6|E9Q9N6_MOUSE Serine/threonine-protein kinase MARK2 OS=Mus musculus GN=Mark2 PE=1 SV=1;>tr|E9PYX3|E9PYX3_MOUSE Serine/threonine-protein kinase MARK2 OS=Mus musculus GN=Mark2 PE=1 SV=1;>sp|Q05512-3|MARK2_MOUSE Isoform 3 of Serine/threonine-protein	GENES: Mark2	19			5.3376e-194	13;13;13;13;13;13;12;12;11;5;4;3;3;3;3;2;1;1;1	13;13;13;13;13;13;12;12;11;5;4;3;3;3;3;2;1;1;1	13;13;13;13;13;13;12;12;11;5;4;3;3;3;3;2;1;1;1	13	13	13	1	3	4	2	0	0	0	2	8	10	2	5	0	0	0	0	0	0	0	0	0	0	0	0	1	3	4	2	0	0	0	2	8	10	2
E9PZ00;Q8BFQ1;K3W4L3;Q61207;J3QPG5	E9PZ00;Q8BFQ1;K3W4L3;Q61207;J3QPG5	Sulfated glycoprotein 1	>tr|E9PZ00|E9PZ00_MOUSE Sulfated glycoprotein 1 OS=Mus musculus GN=Psap PE=4 SV=1;>tr|Q8BFQ1|Q8BFQ1_MOUSE Prosaposin, isoform CRA_a OS=Mus musculus GN=Psap PE=2 SV=1;>tr|K3W4L3|K3W4L3_MOUSE Sulfated glycoprotein 1 OS=Mus musculus GN=Psap PE=4 SV=1;>sp|Q612	GENES: Psap	5			0	31;31;30;30;30	31;31;30;30;30	31;31;30;30;30	31	31	31	0	0	2	0	3	3	3	1	1	2	0	0	22	22	21	21	15	26	21	22	27	26	23	24	0	0	2	0	3	3	3	1	1	2	0
E9PZ38;Q80UE6;E9Q470	E9PZ38;Q80UE6	Serine/threonine-protein kinase WNK4	>tr|E9PZ38|E9PZ38_MOUSE Serine/threonine-protein kinase WNK4 OS=Mus musculus GN=Wnk4 PE=4 SV=1;>sp|Q80UE6|WNK4_MOUSE Serine/threonine-protein kinase WNK4 OS=Mus musculus GN=Wnk4 PE=1 SV=1	GENES: Wnk4	3			5.2802e-34	4;4;1	2;2;1	2;2;1	4	2	2	0	0	0	1	0	0	0	0	0	2	0	0	0	0	0	0	0	1	1	0	1	0	1	0	0	0	0	1	0	0	0	0	0	0	0
E9PZ88;F8WIE1;Q91W89;E9PYM7;E0CZB0;E0CXM6;E0CYR8;E0CXI0;F6U7S0;F6TFL1;E0CYW2	E9PZ88;F8WIE1;Q91W89;E9PYM7	Alpha-mannosidase 2C1	>tr|E9PZ88|E9PZ88_MOUSE Alpha-mannosidase 2C1 OS=Mus musculus GN=Man2c1 PE=4 SV=1;>tr|F8WIE1|F8WIE1_MOUSE Alpha-mannosidase 2C1 OS=Mus musculus GN=Man2c1 PE=4 SV=1;>sp|Q91W89|MA2C1_MOUSE Alpha-mannosidase 2C1 OS=Mus musculus GN=Man2c1 PE=2 SV=1;>tr|E9PYM7|	GENES: Man2c1	11			2.0499e-231	11;11;11;8;1;1;1;1;1;1;1	11;11;11;8;1;1;1;1;1;1;1	11;11;11;8;1;1;1;1;1;1;1	11	11	11	1	0	0	1	2	1	0	4	0	7	0	2	0	0	0	0	0	0	0	0	0	0	0	0	1	0	0	1	2	1	0	4	0	7	0
G3X9T8;Q61147;G3X8Q5;E9PZD8;G3UXG1	G3X9T8;Q61147;G3X8Q5;E9PZD8	Ceruloplasmin	>tr|G3X9T8|G3X9T8_MOUSE Ceruloplasmin OS=Mus musculus GN=Cp PE=4 SV=1;>sp|Q61147|CERU_MOUSE Ceruloplasmin OS=Mus musculus GN=Cp PE=1 SV=2;>tr|G3X8Q5|G3X8Q5_MOUSE Ceruloplasmin OS=Mus musculus GN=Cp PE=4 SV=1;>tr|E9PZD8|E9PZD8_MOUSE Ceruloplasmin OS=Mus mus	GENES: Cp	5			1.7031e-22	9;9;9;9;2	8;8;8;8;2	8;8;8;8;2	9	8	8	0	0	0	1	0	0	0	0	0	0	0	0	0	0	0	0	0	2	1	0	3	5	4	3	0	0	0	1	0	0	0	0	0	0	0
E9PZF0;Q01768;Q5NC79	E9PZF0;Q01768	Nucleoside diphosphate kinase;Nucleoside diphosphate kinase B	>tr|E9PZF0|E9PZF0_MOUSE Nucleoside diphosphate kinase OS=Mus musculus GN=Gm20390 PE=3 SV=1;>sp|Q01768|NDKB_MOUSE Nucleoside diphosphate kinase B OS=Mus musculus GN=Nme2 PE=1 SV=1	GENES: Gm20390;Nme2	3			0	17;13;6	17;13;6	7;7;0	17	17	7	1	6	9	2	12	12	11	9	13	7	5	0	12	10	11	13	8	12	13	12	11	12	9	11	1	6	9	2	12	12	11	9	13	7	5
Q9WV86;E9QKG2;E9PZI6	Q9WV86;E9QKG2;E9PZI6	Katanin p60 ATPase-containing subunit A1	>sp|Q9WV86|KTNA1_MOUSE Katanin p60 ATPase-containing subunit A1 OS=Mus musculus GN=Katna1 PE=1 SV=1;>tr|E9QKG2|E9QKG2_MOUSE Katanin p60 ATPase-containing subunit A1 OS=Mus musculus GN=Katna1 PE=1 SV=1;>tr|E9PZI6|E9PZI6_MOUSE Katanin p60 ATPase-containing s	GENES: Katna1	3			0.00088517	1;1;1	1;1;1	1;1;1	1	1	1	0	0	0	0	0	0	0	0	1	0	0	0	0	0	0	0	0	0	0	0	0	0	0	0	0	0	0	0	0	0	0	0	1	0	0
E9PZJ8;E9PZJ8-2	E9PZJ8	Activating signal cointegrator 1 complex subunit 3	>sp|E9PZJ8|ASCC3_MOUSE Activating signal cointegrator 1 complex subunit 3 OS=Mus musculus GN=Ascc3 PE=1 SV=1	GENES: Ascc3	2			4.772e-11	5;2	5;2	5;2	5	5	5	0	0	0	0	1	0	1	0	2	3	0	0	0	0	0	0	0	0	0	0	0	0	0	0	0	0	0	0	1	0	1	0	2	3	0
E9PZM7	E9PZM7		>tr|E9PZM7|E9PZM7_MOUSE Protein Scaf11 OS=Mus musculus GN=Scaf11 PE=1 SV=1	GENES: Scaf11	1			3.3986e-42	2	2	2	2	2	2	2	2	1	0	0	1	0	1	0	0	0	1	0	0	0	0	0	0	0	0	0	0	0	0	2	2	1	0	0	1	0	1	0	0	0
E9PZP8;F6RXM1	E9PZP8		>tr|E9PZP8|E9PZP8_MOUSE Protein Herc1 OS=Mus musculus GN=Herc1 PE=1 SV=1	GENES: Herc1	2			8.6737e-05	3;1	3;1	3;1	3	3	3	0	0	0	0	1	0	0	0	1	0	0	0	0	0	0	0	0	0	0	1	0	0	0	0	0	0	0	0	1	0	0	0	1	0	0
E9Q035;P47758	E9Q035		>tr|E9Q035|E9Q035_MOUSE Protein Gm20425 OS=Mus musculus GN=Gm20425 PE=4 SV=1	GENES: Gm20425	2			0	53;6	48;6	6;6	53	48	6	4	2	2	1	4	4	4	2	4	2	0	0	31	32	30	39	29	37	35	32	39	37	39	29	4	1	1	0	1	2	1	1	3	1	0
E9Q066;Q8BWW4;G3X9Q6	E9Q066;Q8BWW4;G3X9Q6	La-related protein 4	>tr|E9Q066|E9Q066_MOUSE La-related protein 4 OS=Mus musculus GN=Larp4 PE=4 SV=1;>sp|Q8BWW4|LARP4_MOUSE La-related protein 4 OS=Mus musculus GN=Larp4 PE=2 SV=2;>tr|G3X9Q6|G3X9Q6_MOUSE La-related protein 4 OS=Mus musculus GN=Larp4 PE=4 SV=1	GENES: Larp4	3			2.2645e-109	5;5;5	5;5;5	5;5;5	5	5	5	0	1	0	0	2	2	0	3	2	1	4	1	0	0	0	1	0	0	0	0	0	0	0	0	0	1	0	0	2	2	0	3	2	1	4
E9Q070;D3YVM5	E9Q070;D3YVM5		>tr|E9Q070|E9Q070_MOUSE Uncharacterized protein OS=Mus musculus GN=Gm8730 PE=3 SV=1;>tr|D3YVM5|D3YVM5_MOUSE 60S acidic ribosomal protein P0 (Fragment) OS=Mus musculus GN=Rplp0 PE=3 SV=1	GENES: Gm8730;Rplp0	2			3.4865e-202	10;6	10;6	1;0	10	10	1	5	3	6	7	8	8	7	7	8	3	7	4	4	3	4	4	0	2	3	0	2	2	1	4	5	3	6	7	8	8	7	7	8	3	7
E9Q1Q4;E9Q160;E9Q098;E9Q886;Q6DIC6	E9Q1Q4;E9Q160;E9Q098;E9Q886;Q6DIC6		>tr|E9Q1Q4|E9Q1Q4_MOUSE Protein Tro OS=Mus musculus GN=Tro PE=4 SV=1;>tr|E9Q160|E9Q160_MOUSE Protein Tro OS=Mus musculus GN=Tro PE=4 SV=1;>tr|E9Q098|E9Q098_MOUSE Protein Tro OS=Mus musculus GN=Tro PE=4 SV=1;>tr|E9Q886|E9Q886_MOUSE Protein Tro OS=Mus muscul	GENES: Tro	5			2.1033e-06	1;1;1;1;1	1;1;1;1;1	1;1;1;1;1	1	1	1	0	0	0	0	0	0	0	0	0	0	0	0	0	0	0	0	0	0	0	1	0	1	1	0	0	0	0	0	0	0	0	0	0	0	0
E9Q0A3;Q68FM7;D6RGQ8	E9Q0A3;Q68FM7;D6RGQ8		>tr|E9Q0A3|E9Q0A3_MOUSE Protein Arhgef11 (Fragment) OS=Mus musculus GN=Arhgef11 PE=1 SV=2;>tr|Q68FM7|Q68FM7_MOUSE Protein Arhgef11 OS=Mus musculus GN=Arhgef11 PE=1 SV=1;>tr|D6RGQ8|D6RGQ8_MOUSE Protein Arhgef11 OS=Mus musculus GN=Arhgef11 PE=1 SV=1	GENES: Arhgef11	3			4.4522e-56	6;6;3	6;6;3	6;6;3	6	6	6	0	1	0	0	1	0	0	1	2	0	0	2	0	0	0	1	0	0	0	0	0	0	0	0	0	1	0	0	1	0	0	1	2	0	0
F8VQE2;E9Q0A4;Q9QXL1;F6ZSF2	F8VQE2;E9Q0A4;Q9QXL1	Kinesin-like protein KIF21B	>tr|F8VQE2|F8VQE2_MOUSE Kinesin-like protein KIF21B OS=Mus musculus GN=Kif21b PE=1 SV=1;>tr|E9Q0A4|E9Q0A4_MOUSE Kinesin-like protein KIF21B OS=Mus musculus GN=Kif21b PE=1 SV=1;>sp|Q9QXL1|KI21B_MOUSE Kinesin-like protein KIF21B OS=Mus musculus GN=Kif21b PE=	GENES: Kif21b	4			0	32;32;32;2	32;32;32;2	30;30;30;2	32	32	30	9	11	6	6	12	14	0	19	17	12	3	6	0	0	0	0	0	0	1	0	0	0	0	0	9	11	6	6	12	14	0	19	17	12	3
Q4KMM3-3;Q4KMM3-2;E9Q0A7;Q4KMM3-4;Q4KMM3;B1H3M0	Q4KMM3-3;Q4KMM3-2;E9Q0A7;Q4KMM3-4;Q4KMM3	Oxidation resistance protein 1	>sp|Q4KMM3-3|OXR1_MOUSE Isoform 3 of Oxidation resistance protein 1 OS=Mus musculus GN=Oxr1;>sp|Q4KMM3-2|OXR1_MOUSE Isoform 2 of Oxidation resistance protein 1 OS=Mus musculus GN=Oxr1;>tr|E9Q0A7|E9Q0A7_MOUSE Oxidation resistance protein 1 OS=Mus musculus G	GENES: Oxr1	6			2.2464e-95	8;8;8;8;8;1	8;8;8;8;8;1	8;8;8;8;8;1	8	8	8	0	0	2	0	2	2	0	1	2	6	0	1	0	0	0	0	0	0	0	0	0	0	0	0	0	0	2	0	2	2	0	1	2	6	0
E9Q0D4;E9Q305;E9PXF8;F6QG63	E9Q0D4;E9Q305;E9PXF8		>tr|E9Q0D4|E9Q0D4_MOUSE Protein Sbf2 OS=Mus musculus GN=Sbf2 PE=4 SV=1;>tr|E9Q305|E9Q305_MOUSE Protein Sbf2 OS=Mus musculus GN=Sbf2 PE=4 SV=1;>tr|E9PXF8|E9PXF8_MOUSE Protein Sbf2 OS=Mus musculus GN=Sbf2 PE=4 SV=1	GENES: Sbf2	4			1.1262e-06	3;2;2;1	3;2;2;1	3;2;2;1	3	3	3	0	1	0	2	2	1	2	0	1	0	0	0	0	0	0	0	0	0	1	0	0	0	0	0	0	1	0	2	2	1	2	0	1	0	0
Q9QXL2-3;Q9QXL2-2;Q9QXL2-4;F8WGN6;Q9QXL2;E9Q0J5	Q9QXL2-3;Q9QXL2-2;Q9QXL2-4;F8WGN6;Q9QXL2;E9Q0J5	Kinesin-like protein KIF21A	>sp|Q9QXL2-3|KI21A_MOUSE Isoform 3 of Kinesin-like protein KIF21A OS=Mus musculus GN=Kif21a;>sp|Q9QXL2-2|KI21A_MOUSE Isoform 2 of Kinesin-like protein KIF21A OS=Mus musculus GN=Kif21a;>sp|Q9QXL2-4|KI21A_MOUSE Isoform 4 of Kinesin-like protein KIF21A OS=Mus	GENES: Kif21a	6			5.1333e-16	3;3;3;3;3;3	1;1;1;1;1;1	1;1;1;1;1;1	3	1	1	1	2	0	0	1	3	0	2	0	1	0	0	0	0	0	0	0	0	0	0	0	0	0	0	0	0	0	0	0	1	0	0	0	0	0
Q9Z0R4;E9Q0N0;E9Q3I4;Q9Z0R4-2;E9Q3I5;E9Q3I8;E9Q3I9;CON__ENSEMBL:ENSBTAP00000001528;F6R6C8	Q9Z0R4;E9Q0N0;E9Q3I4;Q9Z0R4-2;E9Q3I5;E9Q3I8;E9Q3I9	Intersectin-1	>sp|Q9Z0R4|ITSN1_MOUSE Intersectin-1 OS=Mus musculus GN=Itsn1 PE=1 SV=2;>tr|E9Q0N0|E9Q0N0_MOUSE Intersectin-1 OS=Mus musculus GN=Itsn1 PE=1 SV=1;>tr|E9Q3I4|E9Q3I4_MOUSE Intersectin-1 OS=Mus musculus GN=Itsn1 PE=1 SV=1;>sp|Q9Z0R4-2|ITSN1_MOUSE Isoform 2 of	GENES: Itsn1	9			2.1317e-46	6;6;4;4;4;3;3;2;1	4;4;4;4;4;3;3;2;1	4;4;4;4;4;3;3;2;1	6	4	4	0	0	1	0	4	2	0	2	5	2	0	0	0	0	0	0	0	0	0	0	0	0	0	0	0	0	0	0	2	2	0	1	3	2	0
E9Q0T0;G5E8W7;F6SPQ1;O35448	E9Q0T0;G5E8W7;F6SPQ1;O35448	Lysosomal thioesterase PPT2	>tr|E9Q0T0|E9Q0T0_MOUSE Lysosomal thioesterase PPT2 (Fragment) OS=Mus musculus GN=Ppt2 PE=4 SV=1;>tr|G5E8W7|G5E8W7_MOUSE Lysosomal thioesterase PPT2 (Fragment) OS=Mus musculus GN=Ppt2 PE=4 SV=1;>tr|F6SPQ1|F6SPQ1_MOUSE Lysosomal thioesterase PPT2 (Fragment)	GENES: Ppt2	4			9.07e-08	1;1;1;1	1;1;1;1	1;1;1;1	1	1	1	0	0	0	0	0	0	0	0	0	0	0	0	0	1	1	1	0	1	0	0	1	0	0	0	0	0	0	0	0	0	0	0	0	0	0
E9Q0W5;G3X9I1;Q91VU0;G5E911;E9Q6F0;E9Q8C5	E9Q0W5;G3X9I1;Q91VU0;G5E911	Protein FAM3C	>tr|E9Q0W5|E9Q0W5_MOUSE Protein FAM3C (Fragment) OS=Mus musculus GN=Fam3c PE=4 SV=1;>tr|G3X9I1|G3X9I1_MOUSE DNA segment, Chr 6, Wayne State University 176, expressed, isoform CRA_a OS=Mus musculus GN=Fam3c PE=4 SV=1;>sp|Q91VU0|FAM3C_MOUSE Protein FAM3C OS=	GENES: Fam3c	6			5.8741e-42	6;6;6;6;2;1	6;6;6;6;2;1	6;6;6;6;2;1	6	6	6	1	0	0	0	1	0	0	0	0	1	0	0	1	0	1	1	0	3	5	2	5	4	2	2	1	0	0	0	1	0	0	0	0	1	0
E9Q0Y4;P46062	E9Q0Y4;P46062	Signal-induced proliferation-associated protein 1	>tr|E9Q0Y4|E9Q0Y4_MOUSE Signal-induced proliferation-associated protein 1 OS=Mus musculus GN=Sipa1 PE=1 SV=1;>sp|P46062|SIPA1_MOUSE Signal-induced proliferation-associated protein 1 OS=Mus musculus GN=Sipa1 PE=1 SV=2	GENES: Sipa1	2			8.7693e-20	6;3	6;3	6;3	6	6	6	0	0	0	0	0	0	0	1	1	5	0	0	0	0	0	0	0	0	0	0	0	0	0	0	0	0	0	0	0	0	0	1	1	5	0
E9Q137;Q3TXY2	E9Q137;Q3TXY2		>tr|E9Q137|E9Q137_MOUSE Protein Tex264 OS=Mus musculus GN=Tex264 PE=1 SV=1;>tr|Q3TXY2|Q3TXY2_MOUSE Protein Tex264 OS=Mus musculus GN=Tex264 PE=1 SV=1	GENES: Tex264	2			2.6521e-80	5;4	5;4	5;4	5	5	5	3	1	3	3	3	1	1	0	3	0	1	0	0	0	0	0	0	0	0	0	0	0	0	0	3	1	3	3	3	1	1	0	3	0	1
E9Q1A0;G3X9L9;Q80YT7;Q3UR03;Q80YT7-2	E9Q1A0;G3X9L9;Q80YT7	Myomegalin	>tr|E9Q1A0|E9Q1A0_MOUSE Myomegalin OS=Mus musculus GN=Pde4dip PE=4 SV=1;>tr|G3X9L9|G3X9L9_MOUSE Myomegalin OS=Mus musculus GN=Pde4dip PE=4 SV=1;>sp|Q80YT7|MYOME_MOUSE Myomegalin OS=Mus musculus GN=Pde4dip PE=2 SV=2	GENES: Pde4dip	5			6.8639e-13	4;4;3;1;1	4;4;3;1;1	4;4;3;1;1	4	4	4	0	0	0	0	0	0	0	0	0	1	1	1	0	0	0	0	0	0	0	0	1	0	0	0	0	0	0	0	0	0	0	0	0	1	1
E9Q1G8;O55131;E9Q9F5;Q8C650-2;Q9DA97;Q8C650	E9Q1G8;O55131;E9Q9F5	Septin-7	>tr|E9Q1G8|E9Q1G8_MOUSE Septin-7 OS=Mus musculus GN=Sept7 PE=1 SV=2;>sp|O55131|SEPT7_MOUSE Septin-7 OS=Mus musculus GN=Sept7 PE=1 SV=1;>tr|E9Q9F5|E9Q9F5_MOUSE Septin-7 OS=Mus musculus GN=Sept7 PE=1 SV=2	GENES: Sept7	6			0	23;22;22;1;1;1	23;22;22;1;1;1	22;21;21;0;0;0	23	23	22	17	17	14	13	6	13	8	7	7	8	2	0	3	2	3	5	0	0	1	0	0	0	0	0	17	17	14	13	6	13	8	7	7	8	2
Q9QYC0-2;E9Q1K3;F8WHZ9;F8WGR0;Q9QYC0;F6RDR0	Q9QYC0-2;E9Q1K3;F8WHZ9;F8WGR0;Q9QYC0	Alpha-adducin	>sp|Q9QYC0-2|ADDA_MOUSE Isoform 2 of Alpha-adducin OS=Mus musculus GN=Add1;>tr|E9Q1K3|E9Q1K3_MOUSE Alpha-adducin OS=Mus musculus GN=Add1 PE=1 SV=1;>tr|F8WHZ9|F8WHZ9_MOUSE Alpha-adducin OS=Mus musculus GN=Add1 PE=1 SV=1;>tr|F8WGR0|F8WGR0_MOUSE Alpha-adducin	GENES: Add1	6			3.4377e-12	3;3;3;3;3;1	3;3;3;3;3;1	3;3;3;3;3;1	3	3	3	0	1	0	0	0	1	0	0	1	0	0	0	0	0	0	0	0	0	0	0	0	0	0	0	0	1	0	0	0	1	0	0	1	0	0
E9Q1P8	E9Q1P8	Interferon regulatory factor 2-binding protein 2	>sp|E9Q1P8|I2BP2_MOUSE Interferon regulatory factor 2-binding protein 2 OS=Mus musculus GN=Irf2bp2 PE=1 SV=1	GENES: Irf2bp2	1			3.9204e-80	4	4	3	4	4	3	3	0	1	1	0	0	1	1	2	2	2	0	0	1	0	0	0	0	0	0	1	0	0	0	3	0	1	1	0	0	1	1	2	2	2
E9Q1S3;Q01405	E9Q1S3;Q01405	Protein transport protein Sec23A	>tr|E9Q1S3|E9Q1S3_MOUSE Protein transport protein Sec23A OS=Mus musculus GN=Sec23a PE=4 SV=1;>sp|Q01405|SC23A_MOUSE Protein transport protein Sec23A OS=Mus musculus GN=Sec23a PE=1 SV=2	GENES: Sec23a	2			0	11;11	7;7	7;7	11	7	7	0	2	1	3	2	3	3	4	9	9	3	4	0	0	1	0	0	0	0	0	0	0	0	0	0	0	0	0	0	0	1	1	6	5	1
Q6PHZ2-2;Q6PHZ2-4;Q6PHZ2;Q6PHZ2-5;E9Q1V9;E9Q1T1;E9PXV3;E9Q1W0;Q8CCM0;F6ZIE1;F6RWZ9;F7A856;Q5SVI9;Q5SVJ1;Q5SVI3;Q5SVI0;Q5SVI2;P28652;Q68EG2;Q5SVI1;Q5SVJ0;P11798;F8WIS9;Q923T9-3;Q923T9-2;Q923T9;E9QAJ4;D6RDQ8;E9PYZ8;F6WHR9	Q6PHZ2-2;Q6PHZ2-4;Q6PHZ2;Q6PHZ2-5;E9Q1V9;E9Q1T1;E9PXV3;E9Q1W0;Q8CCM0	Calcium/calmodulin-dependent protein kinase type II subunit delta	>sp|Q6PHZ2-2|KCC2D_MOUSE Isoform 2 of Calcium/calmodulin-dependent protein kinase type II subunit delta OS=Mus musculus GN=Camk2d;>sp|Q6PHZ2-4|KCC2D_MOUSE Isoform 3 of Calcium/calmodulin-dependent protein kinase type II subunit delta OS=Mus musculus GN=Cam	GENES: Camk2d	30			2.0219e-259	13;13;13;13;13;13;11;11;7;6;5;5;4;4;4;4;4;4;4;4;4;3;3;3;3;3;2;2;1;1	13;13;13;13;13;13;11;11;7;6;5;5;4;4;4;4;4;4;4;4;4;3;3;3;3;3;2;2;1;1	13;13;13;13;13;13;11;11;7;6;5;5;4;4;4;4;4;4;4;4;4;3;3;3;3;3;2;2;1;1	13	13	13	2	3	3	2	8	7	9	2	7	7	2	1	0	0	0	0	0	0	0	0	0	0	0	0	2	3	3	2	8	7	9	2	7	7	2
E9Q1W7;Q8BM85-2;Q8BM85	E9Q1W7;Q8BM85-2;Q8BM85	TBC domain-containing protein kinase-like protein	>tr|E9Q1W7|E9Q1W7_MOUSE TBC domain-containing protein kinase-like protein OS=Mus musculus GN=Tbck PE=4 SV=1;>sp|Q8BM85-2|TBCK_MOUSE Isoform 2 of TBC domain-containing protein kinase-like protein OS=Mus musculus GN=Tbck;>sp|Q8BM85|TBCK_MOUSE TBC domain-cont	GENES: Tbck	3			3.667e-06	2;1;1	2;1;1	2;1;1	2	2	2	1	1	1	1	2	1	0	0	1	1	0	0	1	1	0	0	0	0	0	0	0	0	0	0	1	1	1	1	2	1	0	0	1	1	0
E9Q1Y3;E9Q414	E9Q1Y3;E9Q414	Apolipoprotein B-100;Apolipoprotein B-48	>tr|E9Q1Y3|E9Q1Y3_MOUSE Apolipoprotein B-100 (Fragment) OS=Mus musculus GN=Apob PE=4 SV=1;>sp|E9Q414|APOB_MOUSE Apolipoprotein B-100 OS=Mus musculus GN=Apob PE=1 SV=1	GENES: Apob	2			2.8715e-191	8;8	6;6	6;6	8	6	6	1	2	0	1	2	1	0	0	3	0	2	0	2	1	3	2	2	2	2	1	2	2	2	3	0	2	0	1	1	0	0	0	2	0	2
E9Q1Z0	E9Q1Z0		>tr|E9Q1Z0|E9Q1Z0_MOUSE Protein 4732456N10Rik OS=Mus musculus GN=4732456N10Rik PE=3 SV=1	GENES: 4732456N10Rik	1			1.6535e-111	18	2	1	18	2	1	12	10	12	11	4	3	4	8	8	8	2	3	5	5	9	9	9	7	8	8	10	8	7	10	1	1	1	0	0	0	0	0	1	0	0
E9Q2A6;Q9QVP9;Q3UDE9;F7CCX1	E9Q2A6;Q9QVP9;Q3UDE9	Protein-tyrosine kinase 2-beta	>tr|E9Q2A6|E9Q2A6_MOUSE Protein-tyrosine kinase 2-beta OS=Mus musculus GN=Ptk2b PE=1 SV=1;>sp|Q9QVP9|FAK2_MOUSE Protein-tyrosine kinase 2-beta OS=Mus musculus GN=Ptk2b PE=1 SV=2;>tr|Q3UDE9|Q3UDE9_MOUSE Protein-tyrosine kinase 2-beta OS=Mus musculus GN=Ptk2	GENES: Ptk2b	4			0	41;40;39;16	41;40;39;16	40;39;38;16	41	41	40	2	9	4	9	22	24	7	22	15	29	11	11	1	0	0	1	0	0	0	0	0	1	1	0	2	9	4	9	22	24	7	22	15	29	11
Q80TP3;E9Q2H1	Q80TP3;E9Q2H1	E3 ubiquitin-protein ligase UBR5	>sp|Q80TP3|UBR5_MOUSE E3 ubiquitin-protein ligase UBR5 OS=Mus musculus GN=Ubr5 PE=1 SV=2;>tr|E9Q2H1|E9Q2H1_MOUSE E3 ubiquitin-protein ligase UBR5 OS=Mus musculus GN=Ubr5 PE=4 SV=1	GENES: Ubr5	2			3.4521e-282	21;21	21;21	21;21	21	21	21	3	1	3	3	10	2	0	4	3	10	4	3	0	0	0	0	0	0	0	0	0	0	0	0	3	1	3	3	10	2	0	4	3	10	4
E9Q2I4	E9Q2I4		>tr|E9Q2I4|E9Q2I4_MOUSE Protein Elmsan1 OS=Mus musculus GN=Elmsan1 PE=1 SV=1	GENES: Elmsan1	1			6.8542e-10	2	2	2	2	2	2	0	0	0	0	1	1	0	0	1	0	0	0	0	0	0	0	0	0	0	0	0	0	0	0	0	0	0	0	1	1	0	0	1	0	0
E9Q2M9;E9PV60;F6X8K3;E0CXD5	E9Q2M9;E9PV60		>tr|E9Q2M9|E9Q2M9_MOUSE Protein Wdfy4 OS=Mus musculus GN=Wdfy4 PE=4 SV=1;>tr|E9PV60|E9PV60_MOUSE Protein Wdfy4 OS=Mus musculus GN=Wdfy4 PE=4 SV=1	GENES: Wdfy4	4			0	76;73;3;1	76;73;3;1	76;73;3;1	76	76	76	23	25	18	24	46	41	12	24	32	46	21	28	0	0	0	1	0	0	0	0	0	0	0	1	23	25	18	24	46	41	12	24	32	46	21
E9Q2X6;Q8CG47;Q3U763	E9Q2X6;Q8CG47	Structural maintenance of chromosomes protein;Structural maintenance of chromosomes protein 4	>tr|E9Q2X6|E9Q2X6_MOUSE Structural maintenance of chromosomes protein OS=Mus musculus GN=Smc4 PE=1 SV=1;>sp|Q8CG47|SMC4_MOUSE Structural maintenance of chromosomes protein 4 OS=Mus musculus GN=Smc4 PE=1 SV=1	GENES: Smc4	3			0	46;46;13	46;46;13	46;46;13	46	46	46	22	15	19	19	22	25	9	26	23	25	9	14	0	1	0	1	0	0	0	0	0	0	0	0	22	15	19	19	22	25	9	26	23	25	9
E9Q361;Q8K2A7;E9Q360	E9Q361;Q8K2A7;E9Q360	Integrator complex subunit 10	>tr|E9Q361|E9Q361_MOUSE Integrator complex subunit 10 OS=Mus musculus GN=Ints10 PE=4 SV=1;>sp|Q8K2A7|INT10_MOUSE Integrator complex subunit 10 OS=Mus musculus GN=Ints10 PE=1 SV=3;>tr|E9Q360|E9Q360_MOUSE Integrator complex subunit 10 OS=Mus musculus GN=Ints	GENES: Ints10	3			1.0673e-14	4;4;4	4;4;4	4;4;4	4	4	4	1	0	0	0	1	0	0	0	1	0	1	0	0	0	0	0	0	0	0	0	0	0	0	0	1	0	0	0	1	0	0	0	1	0	1
E9Q368	E9Q368		>tr|E9Q368|E9Q368_MOUSE Protein Gm17296 OS=Mus musculus GN=Gm17296 PE=4 SV=1	GENES: Gm17296	1			6.0129e-138	5	5	5	5	5	5	1	1	1	1	1	2	0	2	3	2	1	1	0	0	0	1	0	0	0	0	0	0	1	0	1	1	1	1	1	2	0	2	3	2	1
Q69ZN7;E9Q390;Q69ZN7-4;Q69ZN7-2;Q69ZN7-3;Q9ESD7-3;E9QL12;E9PXU9;Q9ESD7;E9Q423;Q9ESD7-2	Q69ZN7;E9Q390;Q69ZN7-4	Myoferlin	>sp|Q69ZN7|MYOF_MOUSE Myoferlin OS=Mus musculus GN=Myof PE=1 SV=2;>tr|E9Q390|E9Q390_MOUSE Myoferlin OS=Mus musculus GN=Myof PE=1 SV=2;>sp|Q69ZN7-4|MYOF_MOUSE Isoform 4 of Myoferlin OS=Mus musculus GN=Myof	GENES: Myof	11			0	58;58;50;28;8;1;1;1;1;1;1	58;58;50;28;8;1;1;1;1;1;1	58;58;50;28;8;1;1;1;1;1;1	58	58	58	22	21	21	15	27	31	13	5	31	25	10	14	0	2	0	0	0	0	0	0	0	0	0	0	22	21	21	15	27	31	13	5	31	25	10
P15508;E9Q397;Q3UGX2	P15508;E9Q397;Q3UGX2	Spectrin beta chain, erythrocytic	>sp|P15508|SPTB1_MOUSE Spectrin beta chain, erythrocytic OS=Mus musculus GN=Sptb PE=1 SV=4;>tr|E9Q397|E9Q397_MOUSE Spectrin beta chain, erythrocytic OS=Mus musculus GN=Sptb PE=1 SV=1;>tr|Q3UGX2|Q3UGX2_MOUSE Spectrin beta 1 OS=Mus musculus GN=Sptb PE=1 SV=1	GENES: Sptb	3			2.5479e-14	6;6;6	3;3;3	3;3;3	6	3	3	2	5	2	1	2	1	0	0	2	1	0	0	0	0	0	0	0	1	0	0	0	0	0	0	1	2	0	0	0	0	0	0	1	1	0
F6Z4J2;E9Q3G7;P98197	F6Z4J2;E9Q3G7;P98197	Probable phospholipid-transporting ATPase IH	>tr|F6Z4J2|F6Z4J2_MOUSE Probable phospholipid-transporting ATPase IH (Fragment) OS=Mus musculus GN=Atp11a PE=4 SV=1;>tr|E9Q3G7|E9Q3G7_MOUSE Probable phospholipid-transporting ATPase IH OS=Mus musculus GN=Atp11a PE=4 SV=1;>sp|P98197|AT11A_MOUSE Probable pho	GENES: Atp11a	3			2.2735e-09	1;1;1	1;1;1	1;1;1	1	1	1	0	0	0	0	0	0	0	0	1	0	0	0	0	0	0	0	0	0	0	0	0	0	0	0	0	0	0	0	0	0	0	0	1	0	0
E9Q3G8	E9Q3G8		>tr|E9Q3G8|E9Q3G8_MOUSE Protein Nup153 OS=Mus musculus GN=Nup153 PE=1 SV=1	GENES: Nup153	1			7.666e-176	6	6	6	6	6	6	3	1	1	0	2	0	0	1	2	2	0	4	0	0	0	0	0	0	0	0	0	0	0	0	3	1	1	0	2	0	0	1	2	2	0
E9Q3L2;F6Y9T6;F6WIX7;D6RJ66;F6XSW4	E9Q3L2		>tr|E9Q3L2|E9Q3L2_MOUSE Protein Pi4ka OS=Mus musculus GN=Pi4ka PE=1 SV=1	GENES: Pi4ka	5			1.8339e-123	10;3;1;1;1	10;3;1;1;1	10;3;1;1;1	10	10	10	2	2	3	4	4	1	1	0	1	5	1	0	0	0	0	0	0	0	0	0	0	0	0	0	2	2	3	4	4	1	1	0	1	5	1
E9Q4G8;E9Q3Q6;Q61490;F6QH25;Q5MPX5	E9Q4G8;E9Q3Q6;Q61490;F6QH25	CD166 antigen	>tr|E9Q4G8|E9Q4G8_MOUSE CD166 antigen OS=Mus musculus GN=Alcam PE=4 SV=1;>tr|E9Q3Q6|E9Q3Q6_MOUSE CD166 antigen OS=Mus musculus GN=Alcam PE=4 SV=1;>sp|Q61490|CD166_MOUSE CD166 antigen OS=Mus musculus GN=Alcam PE=1 SV=3;>tr|F6QH25|F6QH25_MOUSE CD166 antigen	GENES: Alcam	5			1.0708e-157	12;12;12;7;2	12;12;12;7;2	12;12;12;7;2	12	12	12	4	6	3	0	4	5	1	5	5	8	4	3	0	1	1	0	0	0	0	0	1	0	0	0	4	6	3	0	4	5	1	5	5	8	4
E9Q3X0;Q9EQK5;D3Z2N7	E9Q3X0;Q9EQK5	Major vault protein	>tr|E9Q3X0|E9Q3X0_MOUSE Major vault protein OS=Mus musculus GN=Mvp PE=4 SV=1;>sp|Q9EQK5|MVP_MOUSE Major vault protein OS=Mus musculus GN=Mvp PE=1 SV=4	GENES: Mvp	3			0	44;43;7	44;43;7	44;43;7	44	44	44	13	19	12	1	23	29	10	26	29	22	16	17	0	0	1	0	0	0	0	0	0	0	0	0	13	19	12	1	23	29	10	26	29	22	16
P59438-2;E9Q3X4;P59438;F6Q7C7;F6YT95;P59438-3	P59438-2;E9Q3X4;P59438;F6Q7C7	Hermansky-Pudlak syndrome 5 protein homolog	>sp|P59438-2|HPS5_MOUSE Isoform 2 of Hermansky-Pudlak syndrome 5 protein homolog OS=Mus musculus GN=Hps5;>tr|E9Q3X4|E9Q3X4_MOUSE Hermansky-Pudlak syndrome 5 protein OS=Mus musculus GN=Hps5 PE=1 SV=1;>sp|P59438|HPS5_MOUSE Hermansky-Pudlak syndrome 5 protein	GENES: Hps5	6			6.3938e-17	4;4;4;3;1;1	4;4;4;3;1;1	4;4;4;3;1;1	4	4	4	0	0	0	1	1	1	0	1	3	2	0	0	0	0	0	0	0	0	0	0	0	0	0	0	0	0	0	1	1	1	0	1	3	2	0
E9Q474;F6RPP1;F6VCM8;E9Q394;F7CVS3	E9Q474;F6RPP1;F6VCM8;E9Q394		>tr|E9Q474|E9Q474_MOUSE Protein Akap13 OS=Mus musculus GN=Akap13 PE=1 SV=1;>tr|F6RPP1|F6RPP1_MOUSE Protein Akap13 (Fragment) OS=Mus musculus GN=Akap13 PE=1 SV=1;>tr|F6VCM8|F6VCM8_MOUSE Protein Akap13 (Fragment) OS=Mus musculus GN=Akap13 PE=1 SV=2;>tr|E9Q39	GENES: Akap13	5			5.5014e-06	3;2;2;2;1	3;2;2;2;1	3;2;2;2;1	3	3	3	1	0	0	0	1	0	0	0	0	0	0	0	0	1	0	0	0	0	0	0	0	0	0	0	1	0	0	0	1	0	0	0	0	0	0
Q6P2K6;E9Q481;Q6P2K6-2	Q6P2K6;E9Q481	Serine/threonine-protein phosphatase 4 regulatory subunit 3A	>sp|Q6P2K6|P4R3A_MOUSE Serine/threonine-protein phosphatase 4 regulatory subunit 3A OS=Mus musculus GN=Smek1 PE=1 SV=1;>tr|E9Q481|E9Q481_MOUSE Serine/threonine-protein phosphatase 4 regulatory subunit 3A OS=Mus musculus GN=Smek1 PE=1 SV=1	GENES: Smek1	3			0	15;15;2	15;15;2	12;12;2	15	15	12	0	2	0	0	4	4	1	2	7	9	1	4	0	0	0	0	0	0	0	0	0	0	0	0	0	2	0	0	4	4	1	2	7	9	1
E9Q4B9;P56212;P56212-2;P60840-2;P60840;E9Q827	E9Q4B9;P56212;P56212-2;P60840-2;P60840;E9Q827	cAMP-regulated phosphoprotein 19;Alpha-endosulfine	>tr|E9Q4B9|E9Q4B9_MOUSE cAMP-regulated phosphoprotein 19 OS=Mus musculus GN=Arpp19 PE=4 SV=1;>sp|P56212|ARP19_MOUSE cAMP-regulated phosphoprotein 19 OS=Mus musculus GN=Arpp19 PE=1 SV=2;>sp|P56212-2|ARP19_MOUSE Isoform ARPP-16 of cAMP-regulated phosphoprote	GENES: Arpp19;Ensa	6			7.4469e-05	2;2;1;1;1;1	2;2;1;1;1;1	2;2;1;1;1;1	2	2	2	0	1	0	0	0	1	0	0	0	0	0	0	0	0	0	1	0	0	0	0	0	0	0	0	0	1	0	0	0	1	0	0	0	0	0
P54310;P54310-2;E9Q4M2	P54310;P54310-2;E9Q4M2	Hormone-sensitive lipase	>sp|P54310|LIPS_MOUSE Hormone-sensitive lipase OS=Mus musculus GN=Lipe PE=1 SV=2;>sp|P54310-2|LIPS_MOUSE Isoform 2 of Hormone-sensitive lipase OS=Mus musculus GN=Lipe;>tr|E9Q4M2|E9Q4M2_MOUSE Hormone-sensitive lipase OS=Mus musculus GN=Lipe PE=1 SV=1	GENES: Lipe	3			2.2535e-32	6;6;6	6;6;6	6;6;6	6	6	6	0	0	0	0	2	0	1	0	0	3	1	0	0	0	0	0	0	0	0	0	0	0	0	0	0	0	0	0	2	0	1	0	0	3	1
E9Q4M4;Q91VN4	E9Q4M4;Q91VN4	Coiled-coil-helix-coiled-coil-helix domain-containing protein 6, mitochondrial	>tr|E9Q4M4|E9Q4M4_MOUSE Coiled-coil-helix-coiled-coil-helix domain-containing protein 6, mitochondrial OS=Mus musculus GN=Chchd6 PE=4 SV=1;>sp|Q91VN4|CHCH6_MOUSE Coiled-coil-helix-coiled-coil-helix domain-containing protein 6, mitochondrial OS=Mus musculus	GENES: Chchd6	2			1.817e-26	2;2	2;2	2;2	2	2	2	0	0	0	0	1	0	1	0	1	0	0	0	0	0	0	0	0	0	0	0	0	0	0	0	0	0	0	0	1	0	1	0	1	0	0
E9Q4N6;E9Q6R4;E9Q4N7	E9Q4N6;E9Q6R4;E9Q4N7		>tr|E9Q4N6|E9Q4N6_MOUSE Protein Arid1b OS=Mus musculus GN=Arid1b PE=4 SV=1;>tr|E9Q6R4|E9Q6R4_MOUSE Protein Arid1b OS=Mus musculus GN=Arid1b PE=4 SV=1;>tr|E9Q4N7|E9Q4N7_MOUSE Protein Arid1b OS=Mus musculus GN=Arid1b PE=4 SV=1	GENES: Arid1b	3			1.2956e-08	4;4;4	4;4;4	3;3;3	4	4	3	0	0	0	1	0	0	0	0	1	2	0	0	0	1	0	0	0	0	0	0	0	0	0	0	0	0	0	1	0	0	0	0	1	2	0
E9Q4P1;D3YWG9;D3Z057;Q9DAD3	E9Q4P1		>tr|E9Q4P1|E9Q4P1_MOUSE Protein Wdfy1 OS=Mus musculus GN=Wdfy1 PE=1 SV=1	GENES: Wdfy1	4			4.1503e-12	3;1;1;1	3;1;1;1	3;1;1;1	3	3	3	0	0	1	0	0	0	1	0	2	1	0	0	0	0	0	0	0	0	0	0	0	0	0	0	0	0	1	0	0	0	1	0	2	1	0
E9Q4Z2;D3Z0B3	E9Q4Z2		>tr|E9Q4Z2|E9Q4Z2_MOUSE Protein Acacb OS=Mus musculus GN=Acacb PE=1 SV=1	GENES: Acacb	2			1.3065e-117	15;3	5;0	5;0	15	5	5	3	7	3	4	5	6	3	0	8	8	4	3	0	0	0	0	0	0	0	1	0	0	1	0	0	0	0	0	0	0	1	0	1	0	1
E9Q512;H3BJG4;Q8BVJ9;H3BJH8;H3BJU5	E9Q512;H3BJG4		>tr|E9Q512|E9Q512_MOUSE Protein Trip11 OS=Mus musculus GN=Trip11 PE=4 SV=1;>tr|H3BJG4|H3BJG4_MOUSE Protein Trip11 (Fragment) OS=Mus musculus GN=Trip11 PE=4 SV=1	GENES: Trip11	5			1.2348e-142	21;17;6;3;1	21;17;6;3;1	21;17;6;3;1	21	21	21	6	5	5	3	4	4	1	0	8	0	1	1	0	0	0	0	0	0	0	0	0	1	0	0	6	5	5	3	4	4	1	0	8	0	1
E9Q557;E9PZW0	E9Q557;E9PZW0	Desmoplakin	>sp|E9Q557|DESP_MOUSE Desmoplakin OS=Mus musculus GN=Dsp PE=1 SV=1;>tr|E9PZW0|E9PZW0_MOUSE Desmoplakin OS=Mus musculus GN=Dsp PE=1 SV=1	GENES: Dsp	2			0	31;26	31;26	31;26	31	31	31	17	9	5	4	3	1	0	1	13	3	0	0	9	5	13	14	4	7	6	1	3	0	1	1	17	9	5	4	3	1	0	1	13	3	0
E9Q586;O08788-2;E9Q3M3;O08788;D3YX34;D3Z2M9;D3YYG9	E9Q586;O08788-2;E9Q3M3;O08788;D3YX34	Dynactin subunit 1	>tr|E9Q586|E9Q586_MOUSE Dynactin subunit 1 OS=Mus musculus GN=Dctn1 PE=4 SV=1;>sp|O08788-2|DCTN1_MOUSE Isoform 2 of Dynactin subunit 1 OS=Mus musculus GN=Dctn1;>tr|E9Q3M3|E9Q3M3_MOUSE Dynactin subunit 1 OS=Mus musculus GN=Dctn1 PE=4 SV=1;>sp|O08788|DCTN1_M	GENES: Dctn1	7			0	53;52;52;52;49;4;4	53;52;52;52;49;4;4	53;52;52;52;49;4;4	53	53	53	24	25	21	24	30	22	10	29	36	25	17	17	0	0	1	0	0	1	0	0	0	0	0	0	24	25	21	24	30	22	10	29	36	25	17
E9Q5C9	E9Q5C9		>tr|E9Q5C9|E9Q5C9_MOUSE Protein Nolc1 OS=Mus musculus GN=Nolc1 PE=1 SV=1	GENES: Nolc1	1			1.0437e-21	7	7	7	7	7	7	1	1	0	0	3	1	0	2	4	2	0	0	0	0	0	0	0	0	0	0	0	0	0	0	1	1	0	0	3	1	0	2	4	2	0
P69566;E9Q5D6;P69566-2	P69566;E9Q5D6;P69566-2	Ran-binding protein 9	>sp|P69566|RANB9_MOUSE Ran-binding protein 9 OS=Mus musculus GN=Ranbp9 PE=1 SV=1;>tr|E9Q5D6|E9Q5D6_MOUSE Ran-binding protein 9 OS=Mus musculus GN=Ranbp9 PE=4 SV=1;>sp|P69566-2|RANB9_MOUSE Isoform 2 of Ran-binding protein 9 OS=Mus musculus GN=Ranbp9	GENES: Ranbp9	3			9.6198e-44	5;5;4	5;5;4	5;5;4	5	5	5	1	0	1	0	0	0	0	0	1	3	3	0	0	0	0	0	0	0	0	0	0	0	0	0	1	0	1	0	0	0	0	0	1	3	3
Q8K0Z5;E9Q5J9;S4R2U0	Q8K0Z5;E9Q5J9		>tr|Q8K0Z5|Q8K0Z5_MOUSE Tropomyosin 3, gamma OS=Mus musculus GN=Tpm3 PE=2 SV=1;>tr|E9Q5J9|E9Q5J9_MOUSE Tropomyosin alpha-3 chain OS=Mus musculus GN=Tpm3 PE=3 SV=1	GENES: Tpm3	3			4.3235e-202	25;25;5	2;2;1	0;0;0	25	2	0	15	14	12	15	13	10	12	5	10	1	6	5	8	7	2	7	2	5	7	4	5	8	12	7	0	1	0	0	1	0	0	1	1	0	1
E9Q5K9-3;E9Q5K9-2;E9Q5K9;D6RG95	E9Q5K9-3;E9Q5K9-2;E9Q5K9;D6RG95		>sp|E9Q5K9-3|YTDC1_MOUSE Isoform 3 of YTH domain-containing protein 1 OS=Mus musculus GN=Ythdc1;>sp|E9Q5K9-2|YTDC1_MOUSE Isoform 2 of YTH domain-containing protein 1 OS=Mus musculus GN=Ythdc1;>sp|E9Q5K9|YTDC1_MOUSE YTH domain-containing protein 1 OS=Mus mu	GENES: Ythdc1	4			7.1624e-48	4;4;4;3	4;4;4;3	4;4;4;3	4	4	4	0	0	1	0	2	1	0	0	0	0	0	1	0	0	0	0	0	0	0	0	0	0	0	0	0	0	1	0	2	1	0	0	0	0	0
E9Q5Q5	E9Q5Q5		>tr|E9Q5Q5|E9Q5Q5_MOUSE Serpin B6 (Fragment) OS=Mus musculus GN=Serpinb6a PE=4 SV=1	GENES: Serpinb6a	1			2.9041e-135	2	1	1	2	1	1	1	1	1	0	1	1	1	0	1	2	1	0	0	0	0	0	0	0	0	0	0	0	0	1	0	0	0	0	0	0	0	0	0	1	0
Q8R4Y0-4;Q8R4Y0-2;E9Q5S9;Q8R4Y0-3;Q8R4Y0;E9Q958	Q8R4Y0-4;Q8R4Y0-2;E9Q5S9;Q8R4Y0-3;Q8R4Y0;E9Q958	Fc receptor-like protein 1	>sp|Q8R4Y0-4|FCRL1_MOUSE Isoform 4 of Fc receptor-like protein 1 OS=Mus musculus GN=Fcrl1;>sp|Q8R4Y0-2|FCRL1_MOUSE Isoform 2 of Fc receptor-like protein 1 OS=Mus musculus GN=Fcrl1;>tr|E9Q5S9|E9Q5S9_MOUSE Fc receptor-like protein 1 OS=Mus musculus GN=Fcrl1	GENES: Fcrl1	6			0.012696	1;1;1;1;1;1	1;1;1;1;1;1	1;1;1;1;1;1	1	1	1	0	0	0	0	0	0	0	0	0	0	0	0	0	0	0	0	0	1	0	0	0	0	0	0	0	0	0	0	0	0	0	0	0	0	0
Q5SSH7-2;Q5SSH7;E9Q5W5;Q5SSH7-3	Q5SSH7-2;Q5SSH7;E9Q5W5	Zinc finger ZZ-type and EF-hand domain-containing protein 1	>sp|Q5SSH7-2|ZZEF1_MOUSE Isoform 2 of Zinc finger ZZ-type and EF-hand domain-containing protein 1 OS=Mus musculus GN=Zzef1;>sp|Q5SSH7|ZZEF1_MOUSE Zinc finger ZZ-type and EF-hand domain-containing protein 1 OS=Mus musculus GN=Zzef1 PE=1 SV=2;>tr|E9Q5W5|E9Q5	GENES: Zzef1	4			1.2365e-192	28;28;28;2	28;28;28;2	28;28;28;2	28	28	28	6	3	8	4	14	2	3	2	8	9	3	6	0	0	0	0	0	0	0	0	0	0	0	0	6	3	8	4	14	2	3	2	8	9	3
Q924C6;E9Q600	Q924C6;E9Q600	Lysyl oxidase homolog 4	>sp|Q924C6|LOXL4_MOUSE Lysyl oxidase homolog 4 OS=Mus musculus GN=Loxl4 PE=2 SV=2;>tr|E9Q600|E9Q600_MOUSE Lysyl oxidase homolog 4 OS=Mus musculus GN=Loxl4 PE=4 SV=1	GENES: Loxl4	2			1.1534e-07	1;1	1;1	1;1	1	1	1	0	0	0	0	1	0	1	0	1	0	0	0	0	1	0	1	0	0	0	0	0	0	0	0	0	0	0	0	1	0	1	0	1	0	0
G5E8F1;E9Q604;E9Q5K8;F6YBY4;P05555;P05555-2;D6RJ73;D3Z618	G5E8F1;E9Q604;E9Q5K8;F6YBY4;P05555;P05555-2	Integrin alpha-M	>tr|G5E8F1|G5E8F1_MOUSE Integrin alpha M, isoform CRA_a OS=Mus musculus GN=Itgam PE=3 SV=1;>tr|E9Q604|E9Q604_MOUSE Integrin alpha-M OS=Mus musculus GN=Itgam PE=3 SV=1;>tr|E9Q5K8|E9Q5K8_MOUSE Integrin alpha-M OS=Mus musculus GN=Itgam PE=3 SV=1;>tr|F6YBY4|F6	GENES: Itgam	8			0	49;49;48;47;46;42;1;1	49;49;48;47;46;42;1;1	1;1;0;1;1;1;0;0	49	49	1	35	33	32	37	30	27	13	33	35	32	23	20	1	1	1	2	1	0	0	0	2	1	1	0	35	33	32	37	30	27	13	33	35	32	23
Q60680-2;Q60680-3;E9Q605;Q60680;E9QNL4	Q60680-2;Q60680-3;E9Q605;Q60680;E9QNL4	Inhibitor of nuclear factor kappa-B kinase subunit alpha	>sp|Q60680-2|IKKA_MOUSE Isoform 2 of Inhibitor of nuclear factor kappa-B kinase subunit alpha OS=Mus musculus GN=Chuk;>sp|Q60680-3|IKKA_MOUSE Isoform 3 of Inhibitor of nuclear factor kappa-B kinase subunit alpha OS=Mus musculus GN=Chuk;>tr|E9Q605|E9Q605_MO	GENES: Chuk	5			7.4826e-48	2;2;2;2;2	2;2;2;2;2	2;2;2;2;2	2	2	2	0	0	0	0	0	0	0	0	2	0	0	0	0	0	0	0	0	0	0	0	0	0	0	0	0	0	0	0	0	0	0	0	2	0	0
E9Q616;G5E8K8	E9Q616		>tr|E9Q616|E9Q616_MOUSE Protein Ahnak OS=Mus musculus GN=Ahnak PE=1 SV=1	GENES: Ahnak	2			0	268;5	268;5	268;5	268	268	268	220	197	205	204	173	174	125	168	179	180	105	129	14	14	9	20	0	2	4	2	1	1	1	1	220	197	205	204	173	174	125	168	179	180	105
E9Q634	E9Q634	Unconventional myosin-Ie	>sp|E9Q634|MYO1E_MOUSE Unconventional myosin-Ie OS=Mus musculus GN=Myo1e PE=1 SV=1	GENES: Myo1e	1			0	53	53	46	53	53	46	15	26	17	21	33	40	14	34	33	39	21	15	0	0	0	0	0	1	0	1	0	0	0	0	15	26	17	21	33	40	14	34	33	39	21
E9Q638;Q61072	E9Q638;Q61072	Disintegrin and metalloproteinase domain-containing protein 9	>tr|E9Q638|E9Q638_MOUSE Disintegrin and metalloproteinase domain-containing protein 9 OS=Mus musculus GN=Adam9 PE=4 SV=1;>sp|Q61072|ADAM9_MOUSE Disintegrin and metalloproteinase domain-containing protein 9 OS=Mus musculus GN=Adam9 PE=1 SV=2	GENES: Adam9	2			1.4148e-170	7;7	7;7	7;7	7	7	7	2	1	1	0	0	0	0	1	2	0	1	0	2	0	1	3	0	2	0	1	0	2	2	0	2	1	1	0	0	0	0	1	2	0	1
Q6NZN0-5;E9Q640;Q6NZN0-3;Q6NZN0-4;Q6NZN0-2;Q6NZN0;E9PUF4;E9PYZ7	Q6NZN0-5;E9Q640;Q6NZN0-3;Q6NZN0-4;Q6NZN0-2;Q6NZN0;E9PUF4;E9PYZ7	RNA-binding protein 26	>sp|Q6NZN0-5|RBM26_MOUSE Isoform 5 of RNA-binding protein 26 OS=Mus musculus GN=Rbm26;>tr|E9Q640|E9Q640_MOUSE RNA-binding protein 26 OS=Mus musculus GN=Rbm26 PE=1 SV=1;>sp|Q6NZN0-3|RBM26_MOUSE Isoform 3 of RNA-binding protein 26 OS=Mus musculus GN=Rbm26;>s	GENES: Rbm26	8			2.2738e-43	2;2;2;2;2;2;1;1	2;2;2;2;2;2;1;1	2;2;2;2;2;2;1;1	2	2	2	0	0	0	0	0	0	0	0	2	0	0	0	0	0	0	0	0	0	0	0	0	0	0	0	0	0	0	0	0	0	0	0	2	0	0
E9Q6C7;Q8JZZ7;Q8JZZ7-2;F6YP92;Q0P6A0;Q80TR1-2;Q80TR1;H7BX15;E9Q9Q9;E9Q3V9	E9Q6C7		>tr|E9Q6C7|E9Q6C7_MOUSE Latrophilin-2 OS=Mus musculus GN=Lphn2 PE=1 SV=1	GENES: Lphn2	10			1.7436e-241	11;4;4;1;1;1;1;1;1;1	11;4;4;1;1;1;1;1;1;1	11;4;4;1;1;1;1;1;1;1	11	11	11	0	0	0	0	0	0	0	0	1	0	0	0	0	5	1	2	0	2	2	2	4	6	7	3	0	0	0	0	0	0	0	0	1	0	0
Q3UIX4;E9Q6E5;D3Z4B0;B7ZNC5;Q8BV04;F6TN80;D6RE22;F6XR65;F6X2U6	Q3UIX4;E9Q6E5;D3Z4B0;B7ZNC5;Q8BV04		>tr|Q3UIX4|Q3UIX4_MOUSE Protein Srsf11 OS=Mus musculus GN=Srsf11 PE=1 SV=1;>tr|E9Q6E5|E9Q6E5_MOUSE Protein Srsf11 OS=Mus musculus GN=Srsf11 PE=1 SV=1;>tr|D3Z4B0|D3Z4B0_MOUSE Protein Srsf11 (Fragment) OS=Mus musculus GN=Srsf11 PE=4 SV=1;>tr|B7ZNC5|B7ZNC5_MO	GENES: Srsf11	9			2.3044e-109	6;6;3;3;3;2;2;2;1	6;6;3;3;3;2;2;2;1	6;6;3;3;3;2;2;2;1	6	6	6	4	3	5	3	0	0	1	0	2	4	3	1	0	0	0	0	0	0	0	0	0	0	0	0	4	3	5	3	0	0	1	0	2	4	3
E9Q6H7;Q3U3W2	E9Q6H7;Q3U3W2		>tr|E9Q6H7|E9Q6H7_MOUSE Uncharacterized protein OS=Mus musculus PE=4 SV=1;>tr|Q3U3W2|Q3U3W2_MOUSE Protein Tmem181a OS=Mus musculus GN=Tmem181a PE=2 SV=1	GENES: Tmem181b-ps;Tmem181a	2			3.1673e-24	2;2	2;2	2;2	2	2	2	0	0	0	1	0	0	0	0	1	0	0	0	0	0	1	0	0	0	0	0	0	0	0	0	0	0	0	1	0	0	0	0	1	0	0
E9Q6J5;Q5SQY2	E9Q6J5		>tr|E9Q6J5|E9Q6J5_MOUSE Protein Bod1l OS=Mus musculus GN=Bod1l PE=1 SV=1	GENES: Bod1l	2			2.7729e-107	12;1	12;1	12;1	12	12	12	9	1	4	2	1	5	2	0	4	2	2	2	0	0	0	0	0	0	0	0	0	0	0	0	9	1	4	2	1	5	2	0	4	2	2
J3QP81;E9Q6L0;Q80TV8-2;E9QNY9;Q80TV8;E9QKH0	J3QP81;E9Q6L0;Q80TV8-2;E9QNY9;Q80TV8;E9QKH0	CLIP-associating protein 1	>tr|J3QP81|J3QP81_MOUSE CLIP-associating protein 1 OS=Mus musculus GN=Clasp1 PE=1 SV=1;>tr|E9Q6L0|E9Q6L0_MOUSE CLIP-associating protein 1 OS=Mus musculus GN=Clasp1 PE=1 SV=1;>sp|Q80TV8-2|CLAP1_MOUSE Isoform 2 of CLIP-associating protein 1 OS=Mus musculus G	GENES: Clasp1	6			0	28;28;28;28;28;28	28;28;28;28;28;28	23;23;23;23;23;23	28	28	23	9	7	4	8	9	5	1	8	17	10	5	2	0	0	0	0	0	0	0	0	0	0	0	0	9	7	4	8	9	5	1	8	17	10	5
E9Q6L4;F6QUA9;Q60949-2;Q60949	E9Q6L4;F6QUA9;Q60949-2;Q60949	TBC1 domain family member 1	>tr|E9Q6L4|E9Q6L4_MOUSE TBC1 domain family member 1 OS=Mus musculus GN=Tbc1d1 PE=4 SV=1;>tr|F6QUA9|F6QUA9_MOUSE TBC1 domain family member 1 OS=Mus musculus GN=Tbc1d1 PE=4 SV=2;>sp|Q60949-2|TBCD1_MOUSE Isoform 2 of TBC1 domain family member 1 OS=Mus musculu	GENES: Tbc1d1	4			2.7323e-39	6;6;6;6	6;6;6;6	6;6;6;6	6	6	6	0	0	0	1	1	2	0	1	3	3	1	0	0	0	0	0	0	0	0	0	0	0	0	0	0	0	0	1	1	2	0	1	3	3	1
E9Q6M7;Q3TTW5;Q80U78-2;Q80U78-3;Q80U78	E9Q6M7;Q3TTW5;Q80U78-2;Q80U78-3;Q80U78	Pumilio homolog 1	>tr|E9Q6M7|E9Q6M7_MOUSE Pumilio homolog 1 OS=Mus musculus GN=Pum1 PE=1 SV=1;>tr|Q3TTW5|Q3TTW5_MOUSE Pumilio homolog 1 OS=Mus musculus GN=Pum1 PE=1 SV=1;>sp|Q80U78-2|PUM1_MOUSE Isoform 2 of Pumilio homolog 1 OS=Mus musculus GN=Pum1;>sp|Q80U78-3|PUM1_MOUSE I	GENES: Pum1	5			1.3921e-05	1;1;1;1;1	1;1;1;1;1	1;1;1;1;1	1	1	1	0	0	0	0	0	1	0	0	1	1	0	0	0	0	0	0	0	0	0	0	0	0	0	0	0	0	0	0	0	1	0	0	1	1	0
E9Q6R3;O08547	E9Q6R3;O08547	Vesicle-trafficking protein SEC22b	>tr|E9Q6R3|E9Q6R3_MOUSE Vesicle-trafficking protein SEC22b OS=Mus musculus GN=Sec22b PE=1 SV=1;>sp|O08547|SC22B_MOUSE Vesicle-trafficking protein SEC22b OS=Mus musculus GN=Sec22b PE=1 SV=3	GENES: Sec22b	2			2.9799e-214	7;7	7;7	7;7	7	7	7	2	2	3	3	3	3	3	2	3	3	0	0	3	3	1	2	0	0	0	0	0	0	0	0	2	2	3	3	3	3	3	2	3	3	0
E9Q6R7	E9Q6R7		>tr|E9Q6R7|E9Q6R7_MOUSE Protein Utrn OS=Mus musculus GN=Utrn PE=1 SV=1	GENES: Utrn	1			3.4386e-193	22	22	22	22	22	22	2	4	3	1	0	0	0	1	13	10	2	3	0	0	0	0	0	0	0	0	0	0	0	0	2	4	3	1	0	0	0	1	13	10	2
E9Q6U4;Q3UWL8;E9Q4Q8;E9Q8R1;Q6P0X1	E9Q6U4;Q3UWL8;E9Q4Q8;E9Q8R1;Q6P0X1		>tr|E9Q6U4|E9Q6U4_MOUSE Prefoldin subunit 4 OS=Mus musculus GN=Pfdn4 PE=3 SV=1;>tr|Q3UWL8|Q3UWL8_MOUSE Prefoldin subunit 4 OS=Mus musculus GN=Pfdn4 PE=2 SV=1;>tr|E9Q4Q8|E9Q4Q8_MOUSE Protein Pfdn4 (Fragment) OS=Mus musculus GN=Pfdn4 PE=4 SV=1;>tr|E9Q8R1|E9Q	GENES: Pfdn4	5			2.395e-33	2;2;1;1;1	2;2;1;1;1	2;2;1;1;1	2	2	2	0	0	0	0	0	0	0	0	1	0	0	0	0	1	0	0	0	1	1	0	0	0	0	1	0	0	0	0	0	0	0	0	1	0	0
E9Q6W2;Q9D2R6	E9Q6W2;Q9D2R6	Cytochrome c oxidase assembly protein 3 homolog, mitochondrial	>tr|E9Q6W2|E9Q6W2_MOUSE Cytochrome c oxidase assembly factor 3 homolog, mitochondrial OS=Mus musculus GN=Coa3 PE=4 SV=1;>sp|Q9D2R6|COA3_MOUSE Cytochrome c oxidase assembly factor 3 homolog, mitochondrial OS=Mus musculus GN=Coa3 PE=2 SV=1	GENES: Coa3	2			2.1533e-05	2;2	2;2	2;2	2	2	2	0	1	2	0	0	0	0	0	0	0	0	0	0	0	0	0	0	0	0	0	0	0	0	0	0	1	2	0	0	0	0	0	0	0	0
E9Q735;G3X9Y5;E9Q442	E9Q735;G3X9Y5		>tr|E9Q735|E9Q735_MOUSE Protein Ube4a OS=Mus musculus GN=Ube4a PE=4 SV=1;>tr|G3X9Y5|G3X9Y5_MOUSE Protein Ube4a OS=Mus musculus GN=Ube4a PE=4 SV=1	GENES: Ube4a	3			2.2368e-29	7;7;3	7;7;3	7;7;3	7	7	7	0	0	0	0	1	0	0	0	0	7	0	0	0	0	0	0	0	0	0	0	0	0	0	0	0	0	0	0	1	0	0	0	0	7	0
E9Q774;E9Q777	E9Q774;E9Q777		>tr|E9Q774|E9Q774_MOUSE Protein Akap11 OS=Mus musculus GN=Akap11 PE=4 SV=1;>tr|E9Q777|E9Q777_MOUSE Protein Akap11 OS=Mus musculus GN=Akap11 PE=4 SV=1	GENES: Akap11	2			3.6951e-71	2;2	2;2	2;2	2	2	2	0	0	0	0	0	0	0	0	1	0	0	0	0	0	0	0	0	0	0	1	0	0	0	0	0	0	0	0	0	0	0	0	1	0	0
Q924K8-2;Q3U3A7;E9Q794;Q3UII8;Q924K8;H3BLE1;H3BIY7	Q924K8-2;Q3U3A7;E9Q794;Q3UII8;Q924K8;H3BLE1	Metastasis-associated protein MTA3	>sp|Q924K8-2|MTA3_MOUSE Isoform 2 of Metastasis-associated protein MTA3 OS=Mus musculus GN=Mta3;>tr|Q3U3A7|Q3U3A7_MOUSE Metastasis-associated protein MTA3 OS=Mus musculus GN=Mta3 PE=2 SV=1;>tr|E9Q794|E9Q794_MOUSE Metastasis-associated protein MTA3 OS=Mus m	GENES: Mta3	7			3.1931e-164	4;4;4;4;4;2;1	2;2;2;2;2;1;1	2;2;2;2;2;1;1	4	2	2	1	0	0	0	1	0	0	0	2	1	0	0	0	0	0	0	0	0	0	0	0	0	0	0	1	0	0	0	0	0	0	0	1	0	0
E9Q7A5;E9Q8R5;Q99JY4;E9PXM1	E9Q7A5;E9Q8R5;Q99JY4	TraB domain-containing protein	>tr|E9Q7A5|E9Q7A5_MOUSE TraB domain-containing protein (Fragment) OS=Mus musculus GN=Trabd PE=4 SV=2;>tr|E9Q8R5|E9Q8R5_MOUSE TraB domain-containing protein OS=Mus musculus GN=Trabd PE=4 SV=1;>sp|Q99JY4|TRABD_MOUSE TraB domain-containing protein OS=Mus musc	GENES: Trabd	4			2.0687e-11	3;3;3;1	3;3;3;1	3;3;3;1	3	3	3	2	0	1	0	1	0	2	0	0	0	0	0	0	0	0	0	0	0	0	0	0	0	0	0	2	0	1	0	1	0	2	0	0	0	0
Q5UE59;E9Q7C9;Q7TNF4;Q8CD76;O88447;F6UYN4	Q5UE59;E9Q7C9;Q7TNF4;Q8CD76;O88447	Kinesin light chain 1	>tr|Q5UE59|Q5UE59_MOUSE Kinesin light chain 1 OS=Mus musculus GN=Klc1 PE=1 SV=1;>tr|E9Q7C9|E9Q7C9_MOUSE Kinesin light chain 1 OS=Mus musculus GN=Klc1 PE=1 SV=1;>tr|Q7TNF4|Q7TNF4_MOUSE Kinesin light chain 1 OS=Mus musculus GN=Klc1 PE=1 SV=1;>tr|Q8CD76|Q8CD7	GENES: Klc1	6			3.4933e-158	13;13;13;13;12;2	13;13;13;13;12;2	8;8;8;8;8;2	13	13	8	6	4	5	4	1	0	2	3	7	7	3	2	0	0	0	0	0	0	0	0	0	0	0	0	6	4	5	4	1	0	2	3	7	7	3
Q3V3Q7;E9Q7E9	Q3V3Q7;E9Q7E9	Phosphofurin acidic cluster sorting protein 2	>sp|Q3V3Q7|PACS2_MOUSE Phosphofurin acidic cluster sorting protein 2 OS=Mus musculus GN=Pacs2 PE=2 SV=2;>tr|E9Q7E9|E9Q7E9_MOUSE Phosphofurin acidic cluster sorting protein 2 OS=Mus musculus GN=Pacs2 PE=4 SV=1	GENES: Pacs2	2			1.3966e-05	2;2	2;2	2;2	2	2	2	0	0	0	0	0	0	0	1	0	1	0	0	0	0	0	0	0	0	0	0	0	0	0	0	0	0	0	0	0	0	0	1	0	1	0
E9Q7G0	E9Q7G0		>tr|E9Q7G0|E9Q7G0_MOUSE Protein Numa1 OS=Mus musculus GN=Numa1 PE=1 SV=1	GENES: Numa1	1			0	90	90	65	90	90	65	54	54	55	51	56	48	31	5	51	37	16	22	4	9	14	10	1	5	6	2	2	5	8	3	54	54	55	51	56	48	31	5	51	37	16
E9Q7H5;Q8BG05-2;J3QNY1;B2RXM2;A2AL13;V9GX38	E9Q7H5;Q8BG05-2;J3QNY1;B2RXM2		>tr|E9Q7H5|E9Q7H5_MOUSE Uncharacterized protein OS=Mus musculus GN=Gm8991 PE=4 SV=1;>sp|Q8BG05-2|ROA3_MOUSE Isoform 2 of Heterogeneous nuclear ribonucleoprotein A3 OS=Mus musculus GN=Hnrnpa3;>tr|J3QNY1|J3QNY1_MOUSE Uncharacterized protein OS=Mus musculus G	GENES: Gm8991;Gm9242;Gm6793	6			0	19;19;19;18;3;1	2;2;2;2;0;0	2;2;2;2;0;0	19	2	2	10	10	9	11	14	17	16	9	10	10	10	2	7	7	7	9	1	6	3	2	4	3	3	3	0	1	0	1	2	2	2	0	0	0	0
E9Q7H6;Q3UQ84;Q3TP97;Q922A3	E9Q7H6;Q3UQ84;Q3TP97;Q922A3	Threonine--tRNA ligase, mitochondrial	>tr|E9Q7H6|E9Q7H6_MOUSE Threonine--tRNA ligase, mitochondrial OS=Mus musculus GN=Tars2 PE=3 SV=1;>sp|Q3UQ84|SYTM_MOUSE Threonine--tRNA ligase, mitochondrial OS=Mus musculus GN=Tars2 PE=2 SV=1;>tr|Q3TP97|Q3TP97_MOUSE Threonine--tRNA ligase, mitochondrial OS	GENES: Tars2	4			3.002e-39	5;5;3;3	5;5;3;3	5;5;3;3	5	5	5	0	1	0	0	1	0	1	0	1	3	1	2	0	0	0	0	0	0	0	0	0	0	0	0	0	1	0	0	1	0	1	0	1	3	1
E9Q7Q3	E9Q7Q3		>tr|E9Q7Q3|E9Q7Q3_MOUSE Tropomyosin alpha-3 chain OS=Mus musculus GN=Tpm3 PE=3 SV=1	GENES: Tpm3	1			0	23	2	0	23	2	0	18	15	16	17	14	13	15	10	13	3	7	6	11	11	6	12	5	9	14	8	8	12	13	11	1	2	2	2	1	2	1	1	1	0	1
E9Q7U2;Q8CGU1	E9Q7U2;Q8CGU1	Calcium-binding and coiled-coil domain-containing protein 1	>tr|E9Q7U2|E9Q7U2_MOUSE Calcium-binding and coiled-coil domain-containing protein 1 OS=Mus musculus GN=Calcoco1 PE=4 SV=1;>sp|Q8CGU1|CACO1_MOUSE Calcium-binding and coiled-coil domain-containing protein 1 OS=Mus musculus GN=Calcoco1 PE=1 SV=2	GENES: Calcoco1	2			9.9608e-44	1;1	1;1	1;1	1	1	1	0	0	1	0	0	0	0	0	1	0	0	0	0	0	0	0	0	0	0	0	0	0	0	0	0	0	1	0	0	0	0	0	1	0	0
E9Q7W0;P31266-2;P31266	E9Q7W0;P31266-2;P31266	Recombining binding protein suppressor of hairless	>tr|E9Q7W0|E9Q7W0_MOUSE Recombining-binding protein suppressor of hairless OS=Mus musculus GN=Rbpj PE=1 SV=1;>sp|P31266-2|SUH_MOUSE Isoform 2 of Recombining binding protein suppressor of hairless OS=Mus musculus GN=Rbpj;>sp|P31266|SUH_MOUSE Recombining bin	GENES: Rbpj	3			4.9322e-15	5;5;5	5;5;5	5;5;5	5	5	5	1	0	0	0	0	1	2	0	1	5	2	0	0	0	1	0	0	0	0	0	0	0	0	0	1	0	0	0	0	1	2	0	1	5	2
Q99NH0-2;Q99NH0-3;E9Q804;E9QKG6;Q99NH0;E9Q1M6;E9PUR0;F6SI14	Q99NH0-2;Q99NH0-3;E9Q804;E9QKG6;Q99NH0;E9Q1M6;E9PUR0	Ankyrin repeat domain-containing protein 17	>sp|Q99NH0-2|ANR17_MOUSE Isoform 2 of Ankyrin repeat domain-containing protein 17 OS=Mus musculus GN=Ankrd17;>sp|Q99NH0-3|ANR17_MOUSE Isoform 3 of Ankyrin repeat domain-containing protein 17 OS=Mus musculus GN=Ankrd17;>tr|E9Q804|E9Q804_MOUSE Ankyrin repeat	GENES: Ankrd17;Ankhd1	8			1.8593e-85	5;5;5;5;5;3;3;1	5;5;5;5;5;3;3;1	5;5;5;5;5;3;3;1	5	5	5	2	1	0	0	0	0	0	0	2	0	0	0	0	0	0	0	0	0	0	0	0	0	1	0	2	1	0	0	0	0	0	0	2	0	0
Q8BKC8-2;Q8BKC8;E9Q8A3;D6RI80;Q8BKC8-3	Q8BKC8-2;Q8BKC8;E9Q8A3;D6RI80;Q8BKC8-3	Phosphatidylinositol 4-kinase beta	>sp|Q8BKC8-2|PI4KB_MOUSE Isoform 2 of Phosphatidylinositol 4-kinase beta OS=Mus musculus GN=Pi4kb;>sp|Q8BKC8|PI4KB_MOUSE Phosphatidylinositol 4-kinase beta OS=Mus musculus GN=Pi4kb PE=1 SV=2;>tr|E9Q8A3|E9Q8A3_MOUSE Phosphatidylinositol 4-kinase beta OS=Mus	GENES: Pi4kb	5			2.421e-09	4;4;4;2;2	4;4;4;2;2	4;4;4;2;2	4	4	4	0	0	0	0	0	0	0	0	4	0	0	0	0	0	0	0	0	0	0	0	0	0	0	0	0	0	0	0	0	0	0	0	4	0	0
E9Q8I7;E9Q3K1;E9PZN0	E9Q8I7;E9Q3K1;E9PZN0		>tr|E9Q8I7|E9Q8I7_MOUSE Protein Nfxl1 OS=Mus musculus GN=Nfxl1 PE=4 SV=1;>tr|E9Q3K1|E9Q3K1_MOUSE Protein Nfxl1 (Fragment) OS=Mus musculus GN=Nfxl1 PE=4 SV=1;>tr|E9PZN0|E9PZN0_MOUSE Protein Nfxl1 OS=Mus musculus GN=Nfxl1 PE=4 SV=1	GENES: Nfxl1	3			3.5344e-15	2;1;1	2;1;1	2;1;1	2	2	2	0	0	1	0	0	1	0	0	1	1	0	0	0	0	0	0	0	0	0	0	0	0	0	0	0	0	1	0	0	1	0	0	1	1	0
Q6ZPZ3-2;E9Q8K8;Q6ZPZ3	Q6ZPZ3-2;E9Q8K8;Q6ZPZ3	Zinc finger CCCH domain-containing protein 4	>sp|Q6ZPZ3-2|ZC3H4_MOUSE Isoform 2 of Zinc finger CCCH domain-containing protein 4 OS=Mus musculus GN=Zc3h4;>tr|E9Q8K8|E9Q8K8_MOUSE Zinc finger CCCH domain-containing protein 4 OS=Mus musculus GN=Zc3h4 PE=1 SV=1;>sp|Q6ZPZ3|ZC3H4_MOUSE Zinc finger CCCH doma	GENES: Zc3h4	3			3.1011e-50	4;4;4	4;4;4	4;4;4	4	4	4	2	2	1	2	2	2	0	0	0	1	0	0	0	0	0	0	0	0	0	0	0	0	0	0	2	2	1	2	2	2	0	0	0	1	0
Q9D620;E9Q8L9	Q9D620;E9Q8L9	Rab11 family-interacting protein 1	>sp|Q9D620|RFIP1_MOUSE Rab11 family-interacting protein 1 OS=Mus musculus GN=Rab11fip1 PE=1 SV=2;>tr|E9Q8L9|E9Q8L9_MOUSE Rab11 family-interacting protein 1 OS=Mus musculus GN=Rab11fip1 PE=1 SV=1	GENES: Rab11fip1	2			6.0386e-23	4;4	4;4	4;4	4	4	4	0	0	0	1	0	0	0	0	3	1	0	0	0	0	0	0	0	0	0	0	0	0	0	0	0	0	0	1	0	0	0	0	3	1	0
Q8BRT1;E9Q8N5;Q08EB6;F7DCH5;Q8BRT1-6	Q8BRT1;E9Q8N5;Q08EB6;F7DCH5	CLIP-associating protein 2	>sp|Q8BRT1|CLAP2_MOUSE CLIP-associating protein 2 OS=Mus musculus GN=Clasp2 PE=1 SV=1;>tr|E9Q8N5|E9Q8N5_MOUSE CLIP-associating protein 2 OS=Mus musculus GN=Clasp2 PE=1 SV=1;>tr|Q08EB6|Q08EB6_MOUSE CLIP associating protein 2 OS=Mus musculus GN=Clasp2 PE=1 S	GENES: Clasp2	5			1.8797e-180	17;17;17;16;2	12;12;12;11;2	8;8;8;7;0	17	12	8	6	4	4	4	5	5	0	5	8	9	4	3	0	0	0	0	0	0	0	0	0	0	0	0	5	2	3	3	4	4	0	4	6	7	2
P30999-2;P30999-3;G3X9V2;P30999;E9Q8Z5;E9Q8Z6;E9Q8Z8;E9Q8Z4;E9Q8Z9;D3Z2H2;E9Q903;E9Q901;E9Q904;E9Q986;D3Z7H6;E9Q906;E9Q907;E9Q905;D3Z2H7	P30999-2;P30999-3;G3X9V2;P30999;E9Q8Z5;E9Q8Z6;E9Q8Z8;E9Q8Z4;E9Q8Z9;D3Z2H2;E9Q903;E9Q901;E9Q904;E9Q986;D3Z7H6;E9Q906;E9Q907;E9Q905;D3Z2H7	Catenin delta-1	>sp|P30999-2|CTND1_MOUSE Isoform 2 of Catenin delta-1 OS=Mus musculus GN=Ctnnd1;>sp|P30999-3|CTND1_MOUSE Isoform 3 of Catenin delta-1 OS=Mus musculus GN=Ctnnd1;>tr|G3X9V2|G3X9V2_MOUSE Catenin (Cadherin associated protein), delta 1, isoform CRA_a OS=Mus mus	GENES: Ctnnd1	19			0	28;28;28;28;28;28;28;27;27;27;27;27;27;24;24;24;24;24;17	28;28;28;28;28;28;28;27;27;27;27;27;27;24;24;24;24;24;17	28;28;28;28;28;28;28;27;27;27;27;27;27;24;24;24;24;24;17	28	28	28	3	7	5	2	12	12	3	9	18	15	11	7	0	0	0	1	0	1	0	0	0	1	0	0	3	7	5	2	12	12	3	9	18	15	11
E9Q912;E9Q6Q4	E9Q912;E9Q6Q4		>tr|E9Q912|E9Q912_MOUSE Protein Rap1gds1 OS=Mus musculus GN=Rap1gds1 PE=4 SV=1;>tr|E9Q6Q4|E9Q6Q4_MOUSE Protein Rap1gds1 OS=Mus musculus GN=Rap1gds1 PE=4 SV=1	GENES: Rap1gds1	2			0	16;14	16;14	16;14	16	16	16	1	4	4	3	2	3	2	2	9	7	5	0	0	0	0	0	0	0	0	0	0	0	0	0	1	4	4	3	2	3	2	2	9	7	5
E9Q933;Q8BK08	E9Q933;Q8BK08	Transmembrane protein 11, mitochondrial	>tr|E9Q933|E9Q933_MOUSE Transmembrane protein 11, mitochondrial OS=Mus musculus GN=Tmem11 PE=4 SV=1;>sp|Q8BK08|TMM11_MOUSE Transmembrane protein 11, mitochondrial OS=Mus musculus GN=Tmem11 PE=2 SV=1	GENES: Tmem11	2			6.8265e-46	2;2	2;2	2;2	2	2	2	0	0	0	0	1	2	2	1	1	1	0	0	0	0	0	0	0	0	0	0	0	0	0	0	0	0	0	0	1	2	2	1	1	1	0
E9Q9A5;Q9JLV6;G5E8N7;Q9JLV6-2	E9Q9A5;Q9JLV6;G5E8N7;Q9JLV6-2	Bifunctional polynucleotide phosphatase/kinase;Polynucleotide 3-phosphatase;Polynucleotide 5-hydroxyl-kinase	>tr|E9Q9A5|E9Q9A5_MOUSE Bifunctional polynucleotide phosphatase/kinase OS=Mus musculus GN=Pnkp PE=1 SV=1;>sp|Q9JLV6|PNKP_MOUSE Bifunctional polynucleotide phosphatase/kinase OS=Mus musculus GN=Pnkp PE=1 SV=2;>tr|G5E8N7|G5E8N7_MOUSE Bifunctional polynucleot	GENES: Pnkp	4			7.0459e-17	7;6;6;4	7;6;6;4	7;6;6;4	7	7	7	1	0	1	2	0	0	1	0	3	4	0	0	0	0	1	0	0	0	0	0	0	0	0	0	1	0	1	2	0	0	1	0	3	4	0
E9Q9A9;E9Q9A9-2	E9Q9A9;E9Q9A9-2	2-5-oligoadenylate synthase 2	>sp|E9Q9A9|OAS2_MOUSE 2-5-oligoadenylate synthase 2 OS=Mus musculus GN=Oas2 PE=2 SV=1;>sp|E9Q9A9-2|OAS2_MOUSE Isoform 2 of 2-5-oligoadenylate synthase 2 OS=Mus musculus GN=Oas2	GENES: Oas2	2			6.6095e-166	3;3	3;3	3;3	3	3	3	0	0	1	1	1	0	1	0	3	2	0	0	0	0	0	0	0	0	0	0	0	0	0	0	0	0	1	1	1	0	1	0	3	2	0
O35071;E9Q9B0;Q3V3Y9	O35071;E9Q9B0;Q3V3Y9	Kinesin-like protein KIF1C	>sp|O35071|KIF1C_MOUSE Kinesin-like protein KIF1C OS=Mus musculus GN=Kif1c PE=2 SV=2;>tr|E9Q9B0|E9Q9B0_MOUSE Kinesin-like protein KIF1C OS=Mus musculus GN=Kif1c PE=3 SV=1;>tr|Q3V3Y9|Q3V3Y9_MOUSE Kinesin-like protein KIF1C OS=Mus musculus GN=Kif1c PE=2 SV=1	GENES: Kif1c	3			1.3646e-10	5;5;3	5;5;3	3;3;1	5	5	3	0	0	1	0	0	1	0	0	2	1	0	0	0	0	0	0	0	0	0	0	0	0	0	0	0	0	1	0	0	1	0	0	2	1	0
E9Q9C3;Q9QZQ1-2;E9Q852;Q9QZQ1;E9PYX7;D3Z7L2;D3YUD2;F7C3I9	E9Q9C3;Q9QZQ1-2;E9Q852;Q9QZQ1;E9PYX7	Afadin	>tr|E9Q9C3|E9Q9C3_MOUSE Afadin OS=Mus musculus GN=Mllt4 PE=1 SV=1;>sp|Q9QZQ1-2|AFAD_MOUSE Isoform 1 of Afadin OS=Mus musculus GN=Mllt4;>tr|E9Q852|E9Q852_MOUSE Afadin OS=Mus musculus GN=Mllt4 PE=1 SV=2;>sp|Q9QZQ1|AFAD_MOUSE Afadin OS=Mus musculus GN=Mllt4 P	GENES: Mllt4	8			9.7624e-194	26;25;25;25;24;3;3;3	26;25;25;25;24;3;3;3	26;25;25;25;24;3;3;3	26	26	26	15	14	10	7	4	7	0	1	13	5	5	2	0	0	0	0	0	0	0	0	0	0	0	0	15	14	10	7	4	7	0	1	13	5	5
Q18PI6-2;Q18PI6-3;E9Q9E8;Q18PI6	Q18PI6-2;Q18PI6-3;E9Q9E8;Q18PI6	SLAM family member 5	>sp|Q18PI6-2|SLAF5_MOUSE Isoform 2 of SLAM family member 5 OS=Mus musculus GN=Cd84;>sp|Q18PI6-3|SLAF5_MOUSE Isoform 3 of SLAM family member 5 OS=Mus musculus GN=Cd84;>tr|E9Q9E8|E9Q9E8_MOUSE SLAM family member 5 OS=Mus musculus GN=Cd84 PE=4 SV=1;>sp|Q18PI6|	GENES: Cd84	4			1.9749e-90	2;2;2;2	2;2;2;2	2;2;2;2	2	2	2	2	0	1	1	0	0	0	0	1	0	0	0	1	1	0	0	0	0	0	0	0	0	0	0	2	0	1	1	0	0	0	0	1	0	0
E9Q9H2;P54103;E9Q9H3;Q3TRX6	E9Q9H2;P54103;E9Q9H3	DnaJ homolog subfamily C member 2	>tr|E9Q9H2|E9Q9H2_MOUSE DnaJ homolog subfamily C member 2 OS=Mus musculus GN=Dnajc2 PE=4 SV=1;>sp|P54103|DNJC2_MOUSE DnaJ homolog subfamily C member 2 OS=Mus musculus GN=Dnajc2 PE=1 SV=2;>tr|E9Q9H3|E9Q9H3_MOUSE DnaJ homolog subfamily C member 2 OS=Mus musc	GENES: Dnajc2	4			2.6699e-136	9;9;8;3	9;9;8;3	9;9;8;3	9	9	9	0	1	1	1	3	0	2	3	7	5	1	0	0	0	0	0	0	0	0	0	0	0	0	0	0	1	1	1	3	0	2	3	7	5	1
Q6ZQA0;Q6ZQA0-2;E9Q9L6;F6VTL9;F6ZZB1;D3Z2K6	Q6ZQA0;Q6ZQA0-2;E9Q9L6;F6VTL9	Neurobeachin-like protein 2	>sp|Q6ZQA0|NBEL2_MOUSE Neurobeachin-like protein 2 OS=Mus musculus GN=Nbeal2 PE=2 SV=2;>sp|Q6ZQA0-2|NBEL2_MOUSE Isoform 2 of Neurobeachin-like protein 2 OS=Mus musculus GN=Nbeal2;>tr|E9Q9L6|E9Q9L6_MOUSE Neurobeachin-like protein 2 OS=Mus musculus GN=Nbeal2	GENES: Nbeal2	6			1.6932e-93	11;11;11;9;3;2	11;11;11;9;3;2	11;11;11;9;3;2	11	11	11	1	1	2	1	3	0	0	0	3	1	2	2	0	0	0	0	0	0	0	0	0	0	0	0	1	1	2	1	3	0	0	0	3	1	2
Q3V1L4;G3X9J6;E9Q9M1	Q3V1L4;G3X9J6;E9Q9M1	Cytosolic purine 5-nucleotidase	>sp|Q3V1L4|5NTC_MOUSE Cytosolic purine 5-nucleotidase OS=Mus musculus GN=Nt5c2 PE=1 SV=2;>tr|G3X9J6|G3X9J6_MOUSE 5-nucleotidase, cytosolic II, isoform CRA_b OS=Mus musculus GN=Nt5c2 PE=1 SV=1;>tr|E9Q9M1|E9Q9M1_MOUSE Cytosolic purine 5-nucleotidase OS=Mu	GENES: Nt5c2	3			4.8836e-116	13;13;13	13;13;13	13;13;13	13	13	13	1	1	4	4	5	8	4	6	9	6	6	0	1	0	0	0	0	0	0	0	0	0	0	0	1	1	4	4	5	8	4	6	9	6	6
E9Q9M5;Q3UJD6-2;J3KMM1;Q3UJD6	E9Q9M5;Q3UJD6-2;J3KMM1;Q3UJD6	Ubiquitin carboxyl-terminal hydrolase;Ubiquitin carboxyl-terminal hydrolase 19	>tr|E9Q9M5|E9Q9M5_MOUSE Ubiquitin carboxyl-terminal hydrolase OS=Mus musculus GN=Usp19 PE=3 SV=1;>sp|Q3UJD6-2|UBP19_MOUSE Isoform 2 of Ubiquitin carboxyl-terminal hydrolase 19 OS=Mus musculus GN=Usp19;>tr|J3KMM1|J3KMM1_MOUSE Ubiquitin carboxyl-terminal hyd	GENES: Usp19	4			4.6461e-74	7;7;7;7	7;7;7;7	7;7;7;7	7	7	7	2	1	1	0	1	3	0	1	2	4	2	2	0	0	0	0	0	0	0	0	0	0	0	0	2	1	1	0	1	3	0	1	2	4	2
E9Q9W1	E9Q9W1		>tr|E9Q9W1|E9Q9W1_MOUSE Protein 4930432E11Rik OS=Mus musculus GN=4930432E11Rik PE=4 SV=1	GENES: 4930432E11Rik	1			5.8517e-06	2	2	2	2	2	2	0	1	1	0	1	1	0	1	0	0	0	1	0	0	0	0	0	1	1	1	1	0	1	1	0	1	1	0	1	1	0	1	0	0	0
E9QA63	E9QA63		>tr|E9QA63|E9QA63_MOUSE Microtubule-actin cross-linking factor 1 OS=Mus musculus GN=Macf1 PE=1 SV=2	GENES: Macf1	1			0	213	1	1	213	1	1	73	85	72	72	90	61	25	61	115	129	46	63	1	0	1	1	0	0	0	0	0	0	1	0	0	0	0	0	0	0	1	0	0	0	0
E9QAD4;Q7TQK5	E9QAD4;Q7TQK5	Coiled-coil domain-containing protein 93	>tr|E9QAD4|E9QAD4_MOUSE Coiled-coil domain-containing protein 93 OS=Mus musculus GN=Ccdc93 PE=4 SV=1;>sp|Q7TQK5|CCD93_MOUSE Coiled-coil domain-containing protein 93 OS=Mus musculus GN=Ccdc93 PE=2 SV=1	GENES: Ccdc93	2			2.9519e-30	7;7	7;7	7;7	7	7	7	0	0	0	0	0	0	1	1	7	4	2	0	0	0	0	0	0	0	0	0	0	0	0	0	0	0	0	0	0	0	1	1	7	4	2
Q29SA9;Q6NZK2;E9QAE1	Q29SA9;Q6NZK2;E9QAE1		>tr|Q29SA9|Q29SA9_MOUSE Peripheral clock protein 1 OS=Mus musculus GN=Nckap5 PE=2 SV=1;>tr|Q6NZK2|Q6NZK2_MOUSE Peripheral clock protein 2 OS=Mus musculus GN=Nckap5 PE=2 SV=1;>tr|E9QAE1|E9QAE1_MOUSE Protein Nckap5 OS=Mus musculus GN=Nckap5 PE=4 SV=1	GENES: Nckap5	3			0.00018508	2;2;2	2;2;2	2;2;2	2	2	2	0	1	0	1	0	0	0	0	0	0	0	0	1	0	0	1	0	0	0	0	0	0	0	0	0	1	0	1	0	0	0	0	0	0	0
E9QAE3	E9QAE3		>tr|E9QAE3|E9QAE3_MOUSE Protein Btaf1 OS=Mus musculus GN=Btaf1 PE=4 SV=1	GENES: Btaf1	1			1.1495e-107	13	13	13	13	13	13	5	4	3	2	5	3	1	5	5	2	1	1	0	0	0	0	0	0	0	0	0	0	0	0	5	4	3	2	5	3	1	5	5	2	1
E9QAF9;Q0VGY8;Q0VGY8-2	E9QAF9;Q0VGY8;Q0VGY8-2	Protein TANC1	>tr|E9QAF9|E9QAF9_MOUSE Protein TANC1 OS=Mus musculus GN=Tanc1 PE=4 SV=1;>sp|Q0VGY8|TANC1_MOUSE Protein TANC1 OS=Mus musculus GN=Tanc1 PE=2 SV=2;>sp|Q0VGY8-2|TANC1_MOUSE Isoform 2 of Protein TANC1 OS=Mus musculus GN=Tanc1	GENES: Tanc1	3			0	25;25;13	25;25;13	25;25;13	25	25	25	7	4	7	4	12	10	2	1	10	6	3	1	1	0	0	0	0	0	0	0	0	0	1	0	7	4	7	4	12	10	2	1	10	6	3
Q9WV60;E9QAQ5	Q9WV60;E9QAQ5	Glycogen synthase kinase-3 beta	>sp|Q9WV60|GSK3B_MOUSE Glycogen synthase kinase-3 beta OS=Mus musculus GN=Gsk3b PE=1 SV=2;>tr|E9QAQ5|E9QAQ5_MOUSE Glycogen synthase kinase-3 beta OS=Mus musculus GN=Gsk3b PE=1 SV=1	GENES: Gsk3b	2			1.7085e-130	4;4	4;4	4;4	4	4	4	2	1	2	1	3	2	3	0	3	0	0	0	0	0	0	0	0	0	0	0	0	0	0	0	2	1	2	1	3	2	3	0	3	0	0
E9QAS4;Q6PDQ2	E9QAS4;Q6PDQ2	Chromodomain-helicase-DNA-binding protein 4	>tr|E9QAS4|E9QAS4_MOUSE Chromodomain-helicase-DNA-binding protein 4 OS=Mus musculus GN=Chd4 PE=1 SV=1;>sp|Q6PDQ2|CHD4_MOUSE Chromodomain-helicase-DNA-binding protein 4 OS=Mus musculus GN=Chd4 PE=1 SV=1	GENES: Chd4	2			0	91;90	91;90	2;1	91	91	2	56	56	50	59	46	46	27	5	52	37	21	21	0	0	1	0	0	0	0	0	0	0	0	0	56	56	50	59	46	46	27	5	52	37	21
E9QAS5;F6WR45;B0QZH8;B0QZH7	E9QAS5		>tr|E9QAS5|E9QAS5_MOUSE Chromodomain-helicase-DNA-binding protein 4 OS=Mus musculus GN=Chd4 PE=1 SV=1	GENES: Chd4	4			0	90;24;1;1	1;0;0;0	1;0;0;0	90	1	1	55	54	48	57	46	46	27	5	52	37	21	21	0	0	1	0	0	0	0	0	0	0	0	0	1	0	0	0	0	0	0	0	0	0	0
Q9CZM2;E9QAZ2;B8JKK2;E9Q1X1	Q9CZM2;E9QAZ2	60S ribosomal protein L15;Ribosomal protein L15	>sp|Q9CZM2|RL15_MOUSE 60S ribosomal protein L15 OS=Mus musculus GN=Rpl15 PE=2 SV=4;>tr|E9QAZ2|E9QAZ2_MOUSE Ribosomal protein L15 OS=Mus musculus GN=Gm10020 PE=3 SV=1	GENES: Rpl15;Gm10020	4			2.9297e-144	14;14;5;5	14;14;5;5	14;14;5;5	14	14	14	12	13	12	11	10	11	10	10	8	8	0	0	2	0	0	0	0	0	0	0	0	0	0	0	12	13	12	11	10	11	10	10	8	8	0
Q68FL6;E9QB02;F6W0G8	Q68FL6;E9QB02	Methionine--tRNA ligase, cytoplasmic	>sp|Q68FL6|SYMC_MOUSE Methionine--tRNA ligase, cytoplasmic OS=Mus musculus GN=Mars PE=2 SV=1;>tr|E9QB02|E9QB02_MOUSE Methionine--tRNA ligase, cytoplasmic OS=Mus musculus GN=Mars PE=3 SV=1	GENES: Mars	3			0	35;35;7	35;35;7	35;35;7	35	35	35	5	12	10	0	18	20	8	19	22	27	16	16	1	0	1	0	0	0	0	0	0	0	0	0	5	12	10	0	18	20	8	19	22	27	16
P56376;E9QJT5	P56376;E9QJT5	Acylphosphatase-1;Acylphosphatase	>sp|P56376|ACYP1_MOUSE Acylphosphatase-1 OS=Mus musculus GN=Acyp1 PE=2 SV=2;>tr|E9QJT5|E9QJT5_MOUSE Acylphosphatase OS=Mus musculus GN=Acyp1 PE=3 SV=1	GENES: Acyp1	2			2.122e-30	3;3	3;3	3;3	3	3	3	0	1	0	0	0	0	0	0	0	0	0	0	2	3	1	2	0	0	0	0	0	1	1	0	0	1	0	0	0	0	0	0	0	0	0
Q9QXJ2;E9QJX9;Q9WVL2	Q9QXJ2;E9QJX9;Q9WVL2	Signal transducer and activator of transcription 2	>tr|Q9QXJ2|Q9QXJ2_MOUSE Signal transducer and activator of transcription OS=Mus musculus GN=Stat2 PE=1 SV=1;>tr|E9QJX9|E9QJX9_MOUSE Signal transducer and activator of transcription OS=Mus musculus GN=Stat2 PE=3 SV=2;>sp|Q9WVL2|STAT2_MOUSE Signal transducer	GENES: Stat2	3			1.1896e-83	6;6;4	6;6;4	6;6;4	6	6	6	0	2	0	0	2	0	2	3	3	4	2	1	0	0	0	0	0	0	0	0	0	0	0	0	0	2	0	0	2	0	2	3	3	4	2
Q5XG71;E9QK83	Q5XG71;E9QK83	Small subunit processome component 20 homolog	>sp|Q5XG71|UTP20_MOUSE Small subunit processome component 20 homolog OS=Mus musculus GN=Utp20 PE=2 SV=2;>tr|E9QK83|E9QK83_MOUSE Small subunit processome component 20 homolog OS=Mus musculus GN=Utp20 PE=4 SV=1	GENES: Utp20	2			1.5988e-82	14;14	14;14	14;14	14	14	14	1	1	2	1	6	5	0	0	1	4	2	3	0	0	0	0	0	0	1	1	0	0	0	0	1	1	2	1	6	5	0	0	1	4	2
E9QKE4;Q8BMG7;Q8BMG7-2	E9QKE4;Q8BMG7	Rab3 GTPase-activating protein non-catalytic subunit	>tr|E9QKE4|E9QKE4_MOUSE Rab3 GTPase-activating protein non-catalytic subunit OS=Mus musculus GN=Rab3gap2 PE=1 SV=1;>sp|Q8BMG7|RBGPR_MOUSE Rab3 GTPase-activating protein non-catalytic subunit OS=Mus musculus GN=Rab3gap2 PE=1 SV=2	GENES: Rab3gap2	3			0	37;34;11	37;34;11	37;34;11	37	37	37	14	18	13	12	21	19	5	21	24	18	12	9	0	0	0	0	0	0	0	0	0	0	0	0	14	18	13	12	21	19	5	21	24	18	12
P53564-2;E9QKE9;P53564-3;H3BK24;H3BLS0;P53564;H3BJQ9;P53564-4;H3BKF6	P53564-2;E9QKE9;P53564-3;H3BK24;H3BLS0;P53564;H3BJQ9;P53564-4;H3BKF6	Homeobox protein cut-like 1	>sp|P53564-2|CUX1_MOUSE Isoform 2 of Homeobox protein cut-like 1 OS=Mus musculus GN=Cux1;>tr|E9QKE9|E9QKE9_MOUSE One cut domain family member OS=Mus musculus GN=Cux1 PE=3 SV=1;>sp|P53564-3|CUX1_MOUSE Isoform 3 of Homeobox protein cut-like 1 OS=Mus musculus	GENES: Cux1	9			2.8084e-168	5;5;5;5;5;5;5;4;4	5;5;5;5;5;5;5;4;4	1;1;1;1;1;1;1;1;1	5	5	1	1	0	1	0	0	1	0	1	3	2	0	1	0	0	0	0	0	0	0	0	0	0	0	0	1	0	1	0	0	1	0	1	3	2	0
E9QKK1;Q6RT24	E9QKK1;Q6RT24	Centromere-associated protein E	>tr|E9QKK1|E9QKK1_MOUSE Centromere-associated protein E OS=Mus musculus GN=Cenpe PE=3 SV=1;>sp|Q6RT24|CENPE_MOUSE Centromere-associated protein E OS=Mus musculus GN=Cenpe PE=1 SV=1	GENES: Cenpe	2			7.3552e-79	6;6	6;6	6;6	6	6	6	2	2	0	2	1	0	0	0	1	0	0	0	0	0	0	0	0	0	0	1	0	1	0	0	2	2	0	2	1	0	0	0	1	0	0
E9QKL6;G3UXS8;G3UY50;Q504N7;E9PVL3;E9PUG6;Q8BV49;E9QAN9	E9QKL6		>tr|E9QKL6|E9QKL6_MOUSE Interferon-activable protein 204 OS=Mus musculus GN=Ifi204 PE=4 SV=1	GENES: Ifi204	8			0	18;1;1;1;1;1;1;1	9;0;0;0;0;0;0;0	1;0;0;0;0;0;0;0	18	9	1	6	12	8	11	5	3	2	4	6	6	4	4	2	2	1	1	0	1	1	1	0	0	0	1	4	7	4	4	5	1	1	2	3	2	2
E9QKT1;O08759	E9QKT1;O08759	Ubiquitin-protein ligase E3A	>tr|E9QKT1|E9QKT1_MOUSE Ubiquitin-protein ligase E3A OS=Mus musculus GN=Ube3a PE=1 SV=1;>sp|O08759|UBE3A_MOUSE Ubiquitin-protein ligase E3A OS=Mus musculus GN=Ube3a PE=1 SV=1	GENES: Ube3a	2			0	22;16	22;16	22;16	22	22	22	0	1	1	0	11	14	2	7	11	10	6	8	0	0	1	1	0	0	0	0	0	0	0	0	0	1	1	0	11	14	2	7	11	10	6
E9QKZ2;Q91YE6;E0CXB2;F6TLX3;E0CY46;F6UT58	E9QKZ2;Q91YE6;E0CXB2	Importin-9	>tr|E9QKZ2|E9QKZ2_MOUSE Importin-9 OS=Mus musculus GN=Ipo9 PE=4 SV=1;>sp|Q91YE6|IPO9_MOUSE Importin-9 OS=Mus musculus GN=Ipo9 PE=1 SV=3;>tr|E0CXB2|E0CXB2_MOUSE Importin-9 OS=Mus musculus GN=Ipo9 PE=4 SV=1	GENES: Ipo9	6			0	35;35;20;8;2;1	35;35;20;8;2;1	35;35;20;8;2;1	35	35	35	8	24	15	25	21	25	10	25	6	22	14	10	2	5	5	3	0	1	2	1	6	7	4	2	8	24	15	25	21	25	10	25	6	22	14
P98078-2;E9QL31;P98078;F6TQN9;E9PX84;Q3TRE6;P98078-3;Q9DCE6;E0CXT5;E0CZ53;E0CYJ2	P98078-2;E9QL31;P98078;F6TQN9;E9PX84;Q3TRE6;P98078-3	Disabled homolog 2	>sp|P98078-2|DAB2_MOUSE Isoform p93 of Disabled homolog 2 OS=Mus musculus GN=Dab2;>tr|E9QL31|E9QL31_MOUSE Disabled homolog 2 OS=Mus musculus GN=Dab2 PE=1 SV=1;>sp|P98078|DAB2_MOUSE Disabled homolog 2 OS=Mus musculus GN=Dab2 PE=1 SV=2;>tr|F6TQN9|F6TQN9_MOUS	GENES: Dab2	11			0	23;23;23;18;16;16;16;9;9;4;2	23;23;23;18;16;16;16;9;9;4;2	23;23;23;18;16;16;16;9;9;4;2	23	23	23	14	17	16	11	15	12	8	16	19	12	13	14	4	4	3	4	0	0	0	0	0	0	0	0	14	17	16	11	15	12	8	16	19	12	13
E9QL65;Q8CI04	E9QL65;Q8CI04	Conserved oligomeric Golgi complex subunit 3	>tr|E9QL65|E9QL65_MOUSE Conserved oligomeric Golgi complex subunit 3 OS=Mus musculus GN=Cog3 PE=4 SV=1;>sp|Q8CI04|COG3_MOUSE Conserved oligomeric Golgi complex subunit 3 OS=Mus musculus GN=Cog3 PE=2 SV=3	GENES: Cog3	2			6.5229e-46	6;5	6;5	6;5	6	6	6	0	0	0	0	0	0	1	0	4	3	1	1	0	0	0	0	0	0	0	0	0	0	0	0	0	0	0	0	0	0	1	0	4	3	1
E9QLA5;Q0GNC1-3;Q0GNC1	E9QLA5;Q0GNC1-3;Q0GNC1	Inverted formin-2	>tr|E9QLA5|E9QLA5_MOUSE Inverted formin-2 OS=Mus musculus GN=Inf2 PE=1 SV=1;>sp|Q0GNC1-3|INF2_MOUSE Isoform 2 of Inverted formin-2 OS=Mus musculus GN=Inf2;>sp|Q0GNC1|INF2_MOUSE Inverted formin-2 OS=Mus musculus GN=Inf2 PE=1 SV=1	GENES: Inf2	3			8.8844e-244	10;9;9	10;9;9	10;9;9	10	10	10	1	4	2	0	1	1	0	0	2	1	0	3	0	0	0	0	0	0	0	0	0	0	0	0	1	4	2	0	1	1	0	0	2	1	0
E9QLK7;E9PZA7;E9PWT1;F7CGG2;Q80YV3	E9QLK7;E9PZA7;E9PWT1;F7CGG2;Q80YV3	Transformation/transcription domain-associated protein	>tr|E9QLK7|E9QLK7_MOUSE Transformation/transcription domain-associated protein OS=Mus musculus GN=Trrap PE=4 SV=1;>tr|E9PZA7|E9PZA7_MOUSE Transformation/transcription domain-associated protein OS=Mus musculus GN=Trrap PE=4 SV=1;>tr|E9PWT1|E9PWT1_MOUSE Tran	GENES: Trrap	5			0	48;47;47;46;35	48;47;47;46;35	48;47;47;46;35	48	48	48	8	5	3	2	8	9	0	14	19	25	3	5	0	0	0	0	0	0	0	0	1	0	0	0	8	5	3	2	8	9	0	14	19	25	3
Q8BZ98-2;Q8BZ98;E9QLL2;F2Z460;E0CXZ8	Q8BZ98-2;Q8BZ98;E9QLL2	Dynamin-3	>sp|Q8BZ98-2|DYN3_MOUSE Isoform 2 of Dynamin-3 OS=Mus musculus GN=Dnm3;>sp|Q8BZ98|DYN3_MOUSE Dynamin-3 OS=Mus musculus GN=Dnm3 PE=1 SV=1;>tr|E9QLL2|E9QLL2_MOUSE Dynamin-3 OS=Mus musculus GN=Dnm3 PE=1 SV=1	GENES: Dnm3	5			2.589e-134	8;8;8;2;2	1;1;1;1;1	1;1;1;1;1	8	1	1	3	2	4	0	4	3	3	8	6	5	4	3	0	1	1	0	0	0	0	1	0	0	0	0	0	1	1	0	1	1	1	1	1	1	1
E9QLT0;Q8R1F5	E9QLT0;Q8R1F5	Hydroxypyruvate isomerase;Putative hydroxypyruvate isomerase	>tr|E9QLT0|E9QLT0_MOUSE Hydroxypyruvate isomerase OS=Mus musculus GN=Hyi PE=3 SV=1;>sp|Q8R1F5|HYI_MOUSE Putative hydroxypyruvate isomerase OS=Mus musculus GN=Hyi PE=1 SV=2	GENES: Hyi	2			3.0712e-09	4;4	4;4	4;4	4	4	4	0	0	0	0	0	0	1	0	1	0	0	0	0	2	0	0	0	0	0	0	0	0	0	0	0	0	0	0	0	0	1	0	1	0	0
E9QM21;O08734;Q91WX5;F7CUQ1	E9QM21;O08734;Q91WX5	Bcl-2 homologous antagonist/killer	>tr|E9QM21|E9QM21_MOUSE Bcl-2 homologous antagonist/killer OS=Mus musculus GN=Bak1 PE=4 SV=1;>sp|O08734|BAK_MOUSE Bcl-2 homologous antagonist/killer OS=Mus musculus GN=Bak1 PE=1 SV=2;>tr|Q91WX5|Q91WX5_MOUSE Bak1 protein OS=Mus musculus GN=Bak1 PE=2 SV=1	GENES: Bak1	4			0	9;8;7;4	9;8;7;4	9;8;7;4	9	9	9	7	8	9	8	3	3	0	0	3	1	0	0	0	0	0	0	0	0	0	0	0	0	0	0	7	8	9	8	3	3	0	0	3	1	0
Q8BZN6;E9QM99;Q8BZN6-2;Q8BZN6-3	Q8BZN6;E9QM99;Q8BZN6-2;Q8BZN6-3	Dedicator of cytokinesis protein 10	>sp|Q8BZN6|DOC10_MOUSE Dedicator of cytokinesis protein 10 OS=Mus musculus GN=Dock10 PE=1 SV=3;>tr|E9QM99|E9QM99_MOUSE Dedicator of cytokinesis protein 10 OS=Mus musculus GN=Dock10 PE=1 SV=1;>sp|Q8BZN6-2|DOC10_MOUSE Isoform 2 of Dedicator of cytokinesis pr	GENES: Dock10	4			0	62;62;62;62	62;62;62;62	61;61;61;61	62	62	61	25	28	29	23	37	38	7	9	38	31	16	18	0	0	0	0	0	0	0	0	0	0	0	0	25	28	29	23	37	38	7	9	38	31	16
Q8BH86-2;Q8BH86;E9QMK9;F7CUW7	Q8BH86-2;Q8BH86;E9QMK9	UPF0317 protein C14orf159 homolog, mitochondrial	>sp|Q8BH86-2|CN159_MOUSE Isoform 2 of UPF0317 protein C14orf159 homolog, mitochondrial OS=Mus musculus;>sp|Q8BH86|CN159_MOUSE UPF0317 protein C14orf159 homolog, mitochondrial OS=Mus musculus PE=1 SV=1;>tr|E9QMK9|E9QMK9_MOUSE Protein 9030617O03Rik OS=Mus mu	GENES: 9030617O03Rik	4			5.0551e-19	8;8;8;1	8;8;8;1	8;8;8;1	8	8	8	0	0	0	0	0	0	1	0	4	3	2	0	0	0	0	0	0	0	0	0	0	0	0	0	0	0	0	0	0	0	1	0	4	3	2
E9QML5;Q61464-4;Q61464;Q61464-7;Q61464-2;Q61464-5;E9QKZ7;Q61464-3	E9QML5;Q61464-4;Q61464;Q61464-7;Q61464-2;Q61464-5;E9QKZ7	Zinc finger protein 638	>tr|E9QML5|E9QML5_MOUSE Zinc finger protein 638 OS=Mus musculus GN=Zfml PE=4 SV=1;>sp|Q61464-4|ZN638_MOUSE Isoform 4 of Zinc finger protein 638 OS=Mus musculus GN=Znf638;>sp|Q61464|ZN638_MOUSE Zinc finger protein 638 OS=Mus musculus GN=Znf638 PE=1 SV=2;>sp	GENES: Zfml;Znf638	8			8.1514e-160	19;18;18;17;17;17;17;8	19;18;18;17;17;17;17;8	19;18;18;17;17;17;17;8	19	19	19	3	0	0	1	3	2	0	3	7	7	2	2	0	0	0	0	0	0	0	0	0	0	0	0	3	0	0	1	3	2	0	3	7	7	2
Q8CHY6;E9QMN5	Q8CHY6;E9QMN5	Transcriptional repressor p66 alpha	>sp|Q8CHY6|P66A_MOUSE Transcriptional repressor p66 alpha OS=Mus musculus GN=Gatad2a PE=1 SV=2;>tr|E9QMN5|E9QMN5_MOUSE Transcriptional repressor p66 alpha OS=Mus musculus GN=Gatad2a PE=1 SV=1	GENES: Gatad2a	2			3.3464e-26	2;2	2;2	2;2	2	2	2	1	1	0	0	0	0	0	0	1	1	0	0	0	0	0	0	0	0	0	0	0	0	0	0	1	1	0	0	0	0	0	0	1	1	0
Q8BIK4;E9QMR2;F8VPN7;Q8BIK4-2;Q8BIK4-3	Q8BIK4;E9QMR2;F8VPN7;Q8BIK4-2;Q8BIK4-3	Dedicator of cytokinesis protein 9	>sp|Q8BIK4|DOCK9_MOUSE Dedicator of cytokinesis protein 9 OS=Mus musculus GN=Dock9 PE=2 SV=2;>tr|E9QMR2|E9QMR2_MOUSE Dedicator of cytokinesis protein 9 OS=Mus musculus GN=Dock9 PE=4 SV=1;>tr|F8VPN7|F8VPN7_MOUSE Dedicator of cytokinesis protein 9 OS=Mus mus	GENES: Dock9	5			4.7214e-08	4;4;4;4;3	3;3;3;3;2	3;3;3;3;2	4	3	3	1	0	0	0	1	0	0	0	1	3	0	0	0	0	0	0	0	0	0	1	0	0	0	0	0	0	0	0	0	0	0	0	0	2	0
Q4KML4;E9QMV2	Q4KML4;E9QMV2	Costars family protein ABRACL	>sp|Q4KML4|ABRAL_MOUSE Costars family protein ABRACL OS=Mus musculus GN=Abracl PE=3 SV=1;>tr|E9QMV2|E9QMV2_MOUSE Costars family protein ABRACL OS=Mus musculus GN=Abracl PE=4 SV=1	GENES: Abracl	2			2.3865e-104	4;4	4;4	4;4	4	4	4	0	1	0	0	0	1	0	0	1	0	0	0	1	3	3	2	2	3	3	2	3	2	2	3	0	1	0	0	0	1	0	0	1	0	0
Q640N3-2;E9QMX7;Q640N3	Q640N3-2;E9QMX7;Q640N3	Rho GTPase-activating protein 30	>sp|Q640N3-2|RHG30_MOUSE Isoform 2 of Rho GTPase-activating protein 30 OS=Mus musculus GN=Arhgap30;>tr|E9QMX7|E9QMX7_MOUSE Rho GTPase-activating protein 30 OS=Mus musculus GN=Arhgap30 PE=1 SV=1;>sp|Q640N3|RHG30_MOUSE Rho GTPase-activating protein 30 OS=Mus	GENES: Arhgap30	3			1.5909e-275	11;11;11	11;11;11	11;11;11	11	11	11	8	6	4	3	2	4	0	6	7	5	1	1	0	0	0	0	0	0	0	0	0	0	0	0	8	6	4	3	2	4	0	6	7	5	1
E9QN14;Q812A2;F8VPQ4	E9QN14;Q812A2;F8VPQ4	SLIT-ROBO Rho GTPase-activating protein 3	>tr|E9QN14|E9QN14_MOUSE SLIT-ROBO Rho GTPase-activating protein 3 OS=Mus musculus GN=Srgap3 PE=1 SV=1;>sp|Q812A2|SRGP3_MOUSE SLIT-ROBO Rho GTPase-activating protein 3 OS=Mus musculus GN=Srgap3 PE=1 SV=1;>tr|F8VPQ4|F8VPQ4_MOUSE SLIT-ROBO Rho GTPase-activati	GENES: Srgap3	3			7.5948e-30	3;3;3	2;2;2	2;2;2	3	2	2	0	0	0	0	1	1	1	0	2	1	0	0	0	0	0	0	0	0	0	0	0	0	0	0	0	0	0	0	1	1	0	0	2	1	0
E9QN31;Q922K7	E9QN31;Q922K7	Putative ribosomal RNA methyltransferase NOP2	>tr|E9QN31|E9QN31_MOUSE Putative ribosomal RNA methyltransferase NOP2 OS=Mus musculus GN=Nop2 PE=4 SV=1;>sp|Q922K7|NOP2_MOUSE Putative ribosomal RNA methyltransferase NOP2 OS=Mus musculus GN=Nop2 PE=1 SV=1	GENES: Nop2	2			4.0502e-104	15;14	15;14	15;14	15	15	15	4	5	3	0	6	4	2	5	9	10	0	0	0	0	0	0	0	0	0	0	0	0	0	0	4	5	3	0	6	4	2	5	9	10	0
H3BL41;H3BJY2;Q9QWY8;E9QN63;H3BKE6;Q9QWY8-2;E9QMI7;E9QMJ1;Q9QWY8-4;Q9QWY8-3;H3BKD4;H3BK40;H3BJM7	H3BL41;H3BJY2;Q9QWY8;E9QN63;H3BKE6;Q9QWY8-2;E9QMI7;E9QMJ1;Q9QWY8-4;Q9QWY8-3;H3BKD4	Arf-GAP with SH3 domain, ANK repeat and PH domain-containing protein 1	>tr|H3BL41|H3BL41_MOUSE Arf-GAP with SH3 domain, ANK repeat and PH domain-containing protein 1 OS=Mus musculus GN=Asap1 PE=1 SV=1;>tr|H3BJY2|H3BJY2_MOUSE Arf-GAP with SH3 domain, ANK repeat and PH domain-containing protein 1 OS=Mus musculus GN=Asap1 PE=1 S	GENES: Asap1	13			0	36;36;36;36;35;35;35;35;35;35;34;6;1	36;36;36;36;35;35;35;35;35;35;34;6;1	35;35;35;35;34;34;34;34;34;34;33;5;1	36	36	35	6	9	9	12	23	25	5	18	24	25	17	16	0	0	0	0	0	0	0	0	0	0	0	0	6	9	9	12	23	25	5	18	24	25	17
Q6PA06-2;E9QND8;Q6PA06	Q6PA06-2;E9QND8;Q6PA06	Atlastin-2	>sp|Q6PA06-2|ATLA2_MOUSE Isoform 2 of Atlastin-2 OS=Mus musculus GN=Atl2;>tr|E9QND8|E9QND8_MOUSE Atlastin-2 OS=Mus musculus GN=Atl2 PE=4 SV=1;>sp|Q6PA06|ATLA2_MOUSE Atlastin-2 OS=Mus musculus GN=Atl2 PE=1 SV=1	GENES: Atl2	3			1.049e-05	2;2;2	2;2;2	2;2;2	2	2	2	0	0	0	0	0	0	0	0	1	1	0	0	0	0	0	0	0	0	0	0	0	0	0	0	0	0	0	0	0	0	0	0	1	1	0
E9QNG1;Q9Z0R6;Q9Z0R6-2;F6ZX53;F6TCC6;F6U8U1	E9QNG1;Q9Z0R6;Q9Z0R6-2	Intersectin-2	>tr|E9QNG1|E9QNG1_MOUSE Intersectin-2 OS=Mus musculus GN=Itsn2 PE=1 SV=1;>sp|Q9Z0R6|ITSN2_MOUSE Intersectin-2 OS=Mus musculus GN=Itsn2 PE=1 SV=2;>sp|Q9Z0R6-2|ITSN2_MOUSE Isoform 2 of Intersectin-2 OS=Mus musculus GN=Itsn2	GENES: Itsn2	6			4.6716e-198	14;13;10;1;1;1	14;13;10;1;1;1	12;11;10;0;0;0	14	14	12	0	1	1	1	3	3	1	5	7	5	2	1	0	0	0	0	0	0	0	0	0	0	0	0	0	1	1	1	3	3	1	5	7	5	2
E9QNN1;O70133-2;O70133;O70133-3	E9QNN1;O70133-2;O70133;O70133-3	ATP-dependent RNA helicase A	>tr|E9QNN1|E9QNN1_MOUSE ATP-dependent RNA helicase A OS=Mus musculus GN=Dhx9 PE=1 SV=1;>sp|O70133-2|DHX9_MOUSE Isoform 2 of ATP-dependent RNA helicase A OS=Mus musculus GN=Dhx9;>sp|O70133|DHX9_MOUSE ATP-dependent RNA helicase A OS=Mus musculus GN=Dhx9 PE=1	GENES: Dhx9	4			0	37;35;34;30	37;35;34;30	37;35;34;30	37	37	37	8	12	13	13	18	19	7	22	21	21	8	12	2	10	7	7	0	0	1	0	0	3	1	0	8	12	13	13	18	19	7	22	21	21	8
E9QNQ4;Q8CHG7;Q5NCJ4;Q5NCJ5;Q5NCJ0;Q5NCJ1	E9QNQ4;Q8CHG7	Rap guanine nucleotide exchange factor 2	>tr|E9QNQ4|E9QNQ4_MOUSE Rap guanine nucleotide exchange factor 2 OS=Mus musculus GN=Rapgef2 PE=1 SV=1;>sp|Q8CHG7|RPGF2_MOUSE Rap guanine nucleotide exchange factor 2 OS=Mus musculus GN=Rapgef2 PE=1 SV=2	GENES: Rapgef2	6			1.3497e-20	5;5;1;1;1;1	5;5;1;1;1;1	5;5;1;1;1;1	5	5	5	0	0	0	0	1	0	0	2	2	0	0	0	0	0	0	0	0	0	0	0	0	0	0	0	0	0	0	0	1	0	0	2	2	0	0
E9QP00;Q6PFR5	E9QP00;Q6PFR5	Transformer-2 protein homolog alpha	>tr|E9QP00|E9QP00_MOUSE Transformer-2 protein homolog alpha OS=Mus musculus GN=Tra2a PE=1 SV=1;>sp|Q6PFR5|TRA2A_MOUSE Transformer-2 protein homolog alpha OS=Mus musculus GN=Tra2a PE=1 SV=1	GENES: Tra2a	2			5.7583e-92	6;5	5;4	5;4	6	5	5	4	2	5	3	2	1	2	0	3	1	0	0	0	0	0	0	0	0	0	0	0	0	0	0	3	2	4	3	2	1	2	0	3	1	0
E9QP46;Q6ZWQ0;F6W8R9;Q6ZWQ0-3;Q6DFZ2;F7BX34;D3YVK9	E9QP46;Q6ZWQ0	Nesprin-2	>tr|E9QP46|E9QP46_MOUSE Nesprin-2 OS=Mus musculus GN=Syne2 PE=4 SV=1;>sp|Q6ZWQ0|SYNE2_MOUSE Nesprin-2 OS=Mus musculus GN=Syne2 PE=1 SV=2	GENES: Syne2	7			1.8947e-15	7;7;3;3;3;2;1	7;7;3;3;3;2;1	7;7;3;3;3;2;1	7	7	7	0	1	0	0	0	1	0	0	0	0	1	0	0	1	0	1	0	1	1	0	0	0	0	0	0	1	0	0	0	1	0	0	0	0	1
E9QP49;Q99MS7-2;G5E8Y6	E9QP49;Q99MS7-2;G5E8Y6		>tr|E9QP49|E9QP49_MOUSE EH domain-binding protein 1-like protein 1 OS=Mus musculus GN=Ehbp1l1 PE=1 SV=1;>sp|Q99MS7-2|EH1L1_MOUSE Isoform 2 of EH domain-binding protein 1-like protein 1 OS=Mus musculus GN=Ehbp1l1;>tr|G5E8Y6|G5E8Y6_MOUSE EH domain-binding pr	GENES: Ehbp1l1	3			3.356e-285	14;12;10	1;0;0	1;0;0	14	1	1	2	3	3	6	4	3	0	1	6	7	5	5	0	0	0	0	0	0	0	0	0	0	0	0	0	0	0	0	1	0	0	0	0	0	0
Q99JW4;E9QP62;Q9D7B2	Q99JW4;E9QP62;Q9D7B2	LIM and senescent cell antigen-like-containing domain protein 1	>sp|Q99JW4|LIMS1_MOUSE LIM and senescent cell antigen-like-containing domain protein 1 OS=Mus musculus GN=Lims1 PE=1 SV=3;>tr|E9QP62|E9QP62_MOUSE LIM and senescent cell antigen-like-containing domain protein 1 OS=Mus musculus GN=Lims1 PE=4 SV=1;>tr|Q9D7B2|	GENES: Lims1	3			9.6683e-13	3;3;3	3;3;3	3;3;3	3	3	3	0	0	0	0	2	1	2	0	0	0	0	0	0	0	0	0	0	0	0	0	0	0	0	0	0	0	0	0	2	1	2	0	0	0	0
P55937-1;P55937;E9QP99;D3Z0Q8	P55937-1;P55937;E9QP99	Golgin subfamily A member 3	>sp|P55937-1|GOGA3_MOUSE Isoform 1 of Golgin subfamily A member 3 OS=Mus musculus GN=Golga3;>sp|P55937|GOGA3_MOUSE Golgin subfamily A member 3 OS=Mus musculus GN=Golga3 PE=1 SV=3;>tr|E9QP99|E9QP99_MOUSE Golgin subfamily A member 3 OS=Mus musculus GN=Golga3	GENES: Golga3	4			0	37;37;37;1	37;37;37;1	37;37;37;1	37	37	37	16	16	13	8	8	7	0	17	14	14	10	12	0	0	0	1	0	0	0	0	0	0	0	0	16	16	13	8	8	7	0	17	14	14	10
P59328-3;P59328;E9QPB3;P59328-2	P59328-3;P59328;E9QPB3;P59328-2	WD repeat and HMG-box DNA-binding protein 1	>sp|P59328-3|WDHD1_MOUSE Isoform 3 of WD repeat and HMG-box DNA-binding protein 1 OS=Mus musculus GN=Wdhd1;>sp|P59328|WDHD1_MOUSE WD repeat and HMG-box DNA-binding protein 1 OS=Mus musculus GN=Wdhd1 PE=1 SV=2;>tr|E9QPB3|E9QPB3_MOUSE WD repeat and HMG-box D	GENES: Wdhd1	4			6.1398e-171	11;11;11;6	11;11;11;6	11;11;11;6	11	11	11	0	1	1	2	2	2	0	3	5	4	0	1	0	0	0	0	0	0	0	0	0	0	0	0	0	1	1	2	2	2	0	3	5	4	0
Q05920;G5E8R3;E9QPD7	Q05920;G5E8R3;E9QPD7	Pyruvate carboxylase, mitochondrial;Pyruvate carboxylase	>sp|Q05920|PYC_MOUSE Pyruvate carboxylase, mitochondrial OS=Mus musculus GN=Pc PE=1 SV=1;>tr|G5E8R3|G5E8R3_MOUSE Pyruvate carboxylase OS=Mus musculus GN=Pcx PE=1 SV=1;>tr|E9QPD7|E9QPD7_MOUSE Pyruvate carboxylase OS=Mus musculus GN=Pcx PE=1 SV=1	GENES: Pc;Pcx	3			4.4872e-183	19;19;19	19;19;19	19;19;19	19	19	19	1	2	0	4	7	7	0	10	13	7	2	1	0	0	0	0	0	0	0	0	0	0	0	0	1	2	0	4	7	7	0	10	13	7	2
E9QPE7;O08638-2;O08638	E9QPE7;O08638-2;O08638	Myosin-11	>tr|E9QPE7|E9QPE7_MOUSE Myosin-11 OS=Mus musculus GN=Myh11 PE=1 SV=1;>sp|O08638-2|MYH11_MOUSE Isoform 2 of Myosin-11 OS=Mus musculus GN=Myh11;>sp|O08638|MYH11_MOUSE Myosin-11 OS=Mus musculus GN=Myh11 PE=1 SV=1	GENES: Myh11	3			0	25;24;24	3;3;3	3;3;3	25	3	3	19	17	20	16	17	17	12	9	18	12	11	14	4	7	7	5	1	2	4	2	5	7	3	4	1	0	0	0	1	0	0	0	2	0	1
Q6A026;E9QPI5	Q6A026;E9QPI5	Sister chromatid cohesion protein PDS5 homolog A	>sp|Q6A026|PDS5A_MOUSE Sister chromatid cohesion protein PDS5 homolog A OS=Mus musculus GN=Pds5a PE=1 SV=3;>tr|E9QPI5|E9QPI5_MOUSE Sister chromatid cohesion protein PDS5 homolog A OS=Mus musculus GN=Pds5a PE=1 SV=1	GENES: Pds5a	2			0	38;38	38;38	35;35	38	38	35	15	19	12	17	20	17	7	21	23	15	8	11	0	0	0	1	0	0	0	0	0	0	0	0	15	19	12	17	20	17	7	21	23	15	8
Q9JKK8;E9QPK4	Q9JKK8;E9QPK4	Serine/threonine-protein kinase ATR	>sp|Q9JKK8|ATR_MOUSE Serine/threonine-protein kinase ATR OS=Mus musculus GN=Atr PE=1 SV=2;>tr|E9QPK4|E9QPK4_MOUSE Serine/threonine-protein kinase ATR OS=Mus musculus GN=Atr PE=4 SV=1	GENES: Atr	2			0.00024094	1;1	1;1	1;1	1	1	1	0	0	0	0	1	1	0	0	0	0	0	0	0	0	0	0	0	0	0	0	0	0	0	0	0	0	0	0	1	1	0	0	0	0	0
Q8VE91-3;Q8VE91;Q8VE91-2;E9QPM1	Q8VE91-3;Q8VE91;Q8VE91-2;E9QPM1	Protein FAM134B	>sp|Q8VE91-3|F134B_MOUSE Isoform 3 of Protein FAM134B OS=Mus musculus GN=Fam134b;>sp|Q8VE91|F134B_MOUSE Protein FAM134B OS=Mus musculus GN=Fam134b PE=1 SV=1;>sp|Q8VE91-2|F134B_MOUSE Isoform 2 of Protein FAM134B OS=Mus musculus GN=Fam134b;>tr|E9QPM1|E9QPM1_	GENES: Fam134b	4			9.5337e-09	3;3;3;3	3;3;3;3	3;3;3;3	3	3	3	2	0	2	2	0	0	0	0	0	0	0	0	0	0	0	0	0	0	0	0	0	0	0	0	2	0	2	2	0	0	0	0	0	0	0
Q70FJ1-3;Q70FJ1-2;E9QQ10;Q70FJ1;H3BLL7	Q70FJ1-3;Q70FJ1-2;E9QQ10;Q70FJ1	A-kinase anchor protein 9	>sp|Q70FJ1-3|AKAP9_MOUSE Isoform 3 of A-kinase anchor protein 9 OS=Mus musculus GN=Akap9;>sp|Q70FJ1-2|AKAP9_MOUSE Isoform 2 of A-kinase anchor protein 9 OS=Mus musculus GN=Akap9;>tr|E9QQ10|E9QQ10_MOUSE A-kinase anchor protein 9 OS=Mus musculus GN=Akap9 PE=	GENES: Akap9	5			8.8062e-51	8;8;8;8;1	8;8;8;8;1	8;8;8;8;1	8	8	8	1	1	2	1	3	0	1	0	0	3	0	0	0	0	0	0	0	0	0	0	0	0	0	1	1	1	2	1	3	0	1	0	0	3	0
Q62407-4;Q62407-3;Q62407;E9QQ25	Q62407-4;Q62407-3;Q62407;E9QQ25	Striated muscle-specific serine/threonine-protein kinase	>sp|Q62407-4|SPEG_MOUSE Isoform 4 of Striated muscle-specific serine/threonine-protein kinase OS=Mus musculus GN=Speg;>sp|Q62407-3|SPEG_MOUSE Isoform 3 of Striated muscle-specific serine/threonine-protein kinase OS=Mus musculus GN=Speg;>sp|Q62407|SPEG_MOUS	GENES: Speg	4			4.9145e-41	4;4;4;4	4;4;4;4	4;4;4;4	4	4	4	2	1	0	1	1	1	0	0	2	1	1	0	0	0	0	0	0	0	0	0	0	0	0	0	2	1	0	1	1	1	0	0	2	1	1
F2Z3U3;F2Z4B7;G5E867;S4R2K5;F2Z3X7	F2Z3U3;F2Z4B7;G5E867		>tr|F2Z3U3|F2Z3U3_MOUSE Protein Raph1 (Fragment) OS=Mus musculus GN=Raph1 PE=1 SV=1;>tr|F2Z4B7|F2Z4B7_MOUSE Protein Raph1 OS=Mus musculus GN=Raph1 PE=1 SV=1;>tr|G5E867|G5E867_MOUSE MCG116540, isoform CRA_b OS=Mus musculus GN=Raph1 PE=1 SV=1	GENES: Raph1	5			2.883e-49	11;10;10;3;1	9;8;8;3;1	9;8;8;3;1	11	9	9	2	2	2	3	1	3	0	4	5	5	1	1	0	0	0	0	0	0	0	0	0	0	0	0	1	2	2	3	1	3	0	3	3	4	1
F2Z446;F2Z447	F2Z446		>tr|F2Z446|F2Z446_MOUSE Vacuolar ATPase assembly integral membrane protein Vma21 OS=Mus musculus GN=Vma21 PE=4 SV=1	GENES: Vma21	2			1.8133e-20	3;1	3;1	2;0	3	3	2	0	2	0	0	1	1	1	0	0	0	0	0	0	0	0	0	0	0	0	0	0	0	0	0	0	2	0	0	1	1	1	0	0	0	0
Q6DIC0;F2Z4A9;H3BLH0;E9QAB8;H3BJK2;H3BJM2;H3BJI1;H3BLI4;Q9D007;H3BKJ3;H3BK47;E9Q9V7	Q6DIC0;F2Z4A9;H3BLH0;E9QAB8;H3BJK2	Probable global transcription activator SNF2L2	>sp|Q6DIC0|SMCA2_MOUSE Probable global transcription activator SNF2L2 OS=Mus musculus GN=Smarca2 PE=1 SV=1;>tr|F2Z4A9|F2Z4A9_MOUSE Probable global transcription activator SNF2L2 OS=Mus musculus GN=Smarca2 PE=1 SV=1;>tr|H3BLH0|H3BLH0_MOUSE Probable global t	GENES: Smarca2	12			7.1651e-267	17;17;17;16;15;2;2;2;2;2;2;1	4;4;4;4;4;1;1;1;1;1;1;0	4;4;4;4;4;1;1;1;1;1;1;0	17	4	4	8	5	4	3	8	7	2	8	9	5	4	4	0	0	0	0	0	1	0	0	0	0	0	1	1	0	0	0	1	0	1	1	2	1	0
F6Q3W9;Q9Z2V5	F6Q3W9;Q9Z2V5	Histone deacetylase 6	>tr|F6Q3W9|F6Q3W9_MOUSE Histone deacetylase 6 (Fragment) OS=Mus musculus GN=Hdac6 PE=4 SV=1;>sp|Q9Z2V5|HDAC6_MOUSE Histone deacetylase 6 OS=Mus musculus GN=Hdac6 PE=1 SV=3	GENES: Hdac6	2			1.0425e-05	1;1	1;1	1;1	1	1	1	0	0	1	1	0	1	0	0	0	1	0	0	0	0	0	0	0	0	0	0	0	0	0	0	0	0	1	1	0	1	0	0	0	1	0
Q5U430-3;Q5U430;F6QC57;F6RDS0	Q5U430-3;Q5U430;F6QC57;F6RDS0	E3 ubiquitin-protein ligase UBR3	>sp|Q5U430-3|UBR3_MOUSE Isoform 3 of E3 ubiquitin-protein ligase UBR3 OS=Mus musculus GN=Ubr3;>sp|Q5U430|UBR3_MOUSE E3 ubiquitin-protein ligase UBR3 OS=Mus musculus GN=Ubr3 PE=1 SV=3;>tr|F6QC57|F6QC57_MOUSE E3 ubiquitin-protein ligase UBR3 OS=Mus musculus	GENES: Ubr3	4			6.6681e-18	2;2;2;1	2;2;2;1	2;2;2;1	2	2	2	1	1	0	1	0	0	0	0	0	0	1	0	0	0	0	1	0	0	0	0	0	0	0	1	1	1	0	1	0	0	0	0	0	0	1
F6QKD2;Q9CWX9	F6QKD2;Q9CWX9	Probable ATP-dependent RNA helicase DDX47	>tr|F6QKD2|F6QKD2_MOUSE Probable ATP-dependent RNA helicase DDX47 (Fragment) OS=Mus musculus GN=Ddx47 PE=3 SV=1;>sp|Q9CWX9|DDX47_MOUSE Probable ATP-dependent RNA helicase DDX47 OS=Mus musculus GN=Ddx47 PE=2 SV=2	GENES: Ddx47	2			1.625e-20	2;2	2;2	2;2	2	2	2	2	0	1	0	1	0	0	0	0	1	0	0	0	0	0	0	0	0	0	0	0	0	0	0	2	0	1	0	1	0	0	0	0	1	0
F6QSC4;Q8JZN1;A9XX86	F6QSC4;Q8JZN1;A9XX86		>tr|F6QSC4|F6QSC4_MOUSE Protein Mgl2 (Fragment) OS=Mus musculus GN=Mgl2 PE=4 SV=1;>tr|Q8JZN1|Q8JZN1_MOUSE Macrophage galactose N-acetyl-galactosamine specific lectin 2 OS=Mus musculus GN=Mgl2 PE=2 SV=1;>tr|A9XX86|A9XX86_MOUSE MCG21506 OS=Mus musculus GN=Mg	GENES: Mgl2	3			1.9014e-27	2;1;1	2;1;1	1;0;0	2	2	1	0	0	0	0	1	0	0	0	1	0	0	0	0	1	0	0	1	0	0	0	0	1	0	0	0	0	0	0	1	0	0	0	1	0	0
F6RJ39;Q9JIX8-4;Q9JIX8;Q52KR6;Q9JIX8-3;B8JJ92;Q9JIX8-2;B8JJ91;B8JJ90;F6Q8C0;B8JJ89	F6RJ39;Q9JIX8-4;Q9JIX8;Q52KR6;Q9JIX8-3;B8JJ92;Q9JIX8-2;B8JJ91	Apoptotic chromatin condensation inducer in the nucleus	>tr|F6RJ39|F6RJ39_MOUSE Apoptotic chromatin condensation inducer in the nucleus (Fragment) OS=Mus musculus GN=Acin1 PE=1 SV=1;>sp|Q9JIX8-4|ACINU_MOUSE Isoform 4 of Apoptotic chromatin condensation inducer in the nucleus OS=Mus musculus GN=Acin1;>sp|Q9JIX8|	GENES: Acin1	11			4.2901e-210	19;18;18;13;12;12;12;12;3;2;1	19;18;18;13;12;12;12;12;3;2;1	18;17;17;13;12;12;12;12;3;2;1	19	19	18	4	7	7	3	3	3	3	5	11	10	4	3	0	0	0	0	0	0	0	0	0	0	0	0	4	7	7	3	3	3	3	5	11	10	4
F6RJV6;Q9JJK2	F6RJV6;Q9JJK2	LanC-like protein 2	>tr|F6RJV6|F6RJV6_MOUSE LanC-like protein 2 (Fragment) OS=Mus musculus GN=Lancl2 PE=1 SV=1;>sp|Q9JJK2|LANC2_MOUSE LanC-like protein 2 OS=Mus musculus GN=Lancl2 PE=1 SV=1	GENES: Lancl2	2			6.1014e-14	5;5	5;5	5;5	5	5	5	1	2	1	1	0	0	0	0	3	0	0	0	0	0	0	0	0	0	0	0	0	0	0	0	1	2	1	1	0	0	0	0	3	0	0
F6RK81;F6UIS1;Q9CQE7;Q9CQE7-2	F6RK81;F6UIS1;Q9CQE7;Q9CQE7-2	Endoplasmic reticulum-Golgi intermediate compartment protein 3	>tr|F6RK81|F6RK81_MOUSE Endoplasmic reticulum-Golgi intermediate compartment protein 3 (Fragment) OS=Mus musculus GN=Ergic3 PE=4 SV=1;>tr|F6UIS1|F6UIS1_MOUSE Endoplasmic reticulum-Golgi intermediate compartment protein 3 (Fragment) OS=Mus musculus GN=Ergic	GENES: Ergic3	4			2.3952e-05	1;1;1;1	1;1;1;1	1;1;1;1	1	1	1	0	0	0	0	1	0	0	0	0	0	0	0	0	0	0	0	0	0	0	0	0	0	0	0	0	0	0	0	1	0	0	0	0	0	0
F6RPJ9;Q9JHR7	F6RPJ9;Q9JHR7	Insulin-degrading enzyme	>tr|F6RPJ9|F6RPJ9_MOUSE Insulin-degrading enzyme (Fragment) OS=Mus musculus GN=Ide PE=1 SV=1;>sp|Q9JHR7|IDE_MOUSE Insulin-degrading enzyme OS=Mus musculus GN=Ide PE=1 SV=1	GENES: Ide	2			1.6592e-251	32;29	32;29	32;29	32	32	32	1	5	2	4	18	18	6	14	18	17	13	11	0	3	3	5	0	0	1	0	2	1	1	0	1	5	2	4	18	18	6	14	18	17	13
F6SAC3	F6SAC3	Glucose-6-phosphate isomerase	>tr|F6SAC3|F6SAC3_MOUSE Glucose-6-phosphate isomerase OS=Mus musculus GN=Gm1840 PE=3 SV=1	GENES: Gm1840	1			0	20	1	1	20	1	1	9	14	14	15	15	17	15	10	17	15	10	3	13	13	13	11	5	13	9	11	11	9	12	11	1	1	1	1	1	1	0	0	1	1	0
F6SFF5;Q8K1Z0	F6SFF5;Q8K1Z0	Ubiquinone biosynthesis protein COQ9, mitochondrial	>tr|F6SFF5|F6SFF5_MOUSE Ubiquinone biosynthesis protein COQ9, mitochondrial (Fragment) OS=Mus musculus GN=Coq9 PE=1 SV=1;>sp|Q8K1Z0|COQ9_MOUSE Ubiquinone biosynthesis protein COQ9, mitochondrial OS=Mus musculus GN=Coq9 PE=1 SV=1	GENES: Coq9	2			2.4148e-26	1;1	1;1	1;1	1	1	1	0	0	0	0	0	0	0	0	1	0	0	0	0	0	0	0	0	0	0	0	0	0	0	0	0	0	0	0	0	0	0	0	1	0	0
F6SPK0;Q9JJZ4;B1AWT7	F6SPK0;Q9JJZ4;B1AWT7	Ubiquitin-conjugating enzyme E2 J1	>tr|F6SPK0|F6SPK0_MOUSE Ubiquitin-conjugating enzyme E2 J1 (Fragment) OS=Mus musculus GN=Ube2j1 PE=1 SV=1;>sp|Q9JJZ4|UB2J1_MOUSE Ubiquitin-conjugating enzyme E2 J1 OS=Mus musculus GN=Ube2j1 PE=1 SV=2;>tr|B1AWT7|B1AWT7_MOUSE Ubiquitin-conjugating enzyme E2	GENES: Ube2j1	3			6.269e-32	6;6;5	6;6;5	6;6;5	6	6	6	1	1	3	1	1	0	0	0	1	0	0	0	0	0	1	0	0	0	0	0	0	0	0	0	1	1	3	1	1	0	0	0	1	0	0
F6SQH7;Q91VA6	F6SQH7;Q91VA6	Polymerase delta-interacting protein 2	>tr|F6SQH7|F6SQH7_MOUSE Polymerase delta-interacting protein 2 (Fragment) OS=Mus musculus GN=Poldip2 PE=4 SV=1;>sp|Q91VA6|PDIP2_MOUSE Polymerase delta-interacting protein 2 OS=Mus musculus GN=Poldip2 PE=2 SV=1	GENES: Poldip2	2			2.2361e-36	5;5	5;5	5;5	5	5	5	0	0	1	0	1	2	1	0	3	2	1	0	0	0	0	0	0	0	0	0	0	0	0	0	0	0	1	0	1	2	1	0	3	2	1
F7BSN3;F6SZG2;Q6ZQ93-3;Q6ZQ93-2;Q6ZQ93;F6WJB7;Q6ZQ93-4;Z4YLQ1	F7BSN3;F6SZG2;Q6ZQ93-3;Q6ZQ93-2;Q6ZQ93;F6WJB7;Q6ZQ93-4	Ubiquitin carboxyl-terminal hydrolase;Ubiquitin carboxyl-terminal hydrolase 34	>tr|F7BSN3|F7BSN3_MOUSE Ubiquitin carboxyl-terminal hydrolase OS=Mus musculus GN=Usp34 PE=1 SV=1;>tr|F6SZG2|F6SZG2_MOUSE Ubiquitin carboxyl-terminal hydrolase OS=Mus musculus GN=Usp34 PE=1 SV=1;>sp|Q6ZQ93-3|UBP34_MOUSE Isoform 3 of Ubiquitin carboxyl-termi	GENES: Usp34	8			7.42e-235	8;8;8;8;8;8;7;2	8;8;8;8;8;8;7;2	8;8;8;8;8;8;7;2	8	8	8	1	1	1	0	0	1	0	0	4	1	0	1	0	0	0	0	0	0	0	0	0	0	1	0	1	1	1	0	0	1	0	0	4	1	0
F6T4B0;Q6NXY1	F6T4B0;Q6NXY1	WD repeat-containing protein 67	>tr|F6T4B0|F6T4B0_MOUSE TBC1 domain family member 31 (Fragment) OS=Mus musculus GN=Tbc1d31 PE=4 SV=1;>sp|Q6NXY1|TBC31_MOUSE TBC1 domain family member 31 OS=Mus musculus GN=Tbc1d31 PE=2 SV=1	GENES: Wdr67	2			0.014297	1;1	1;1	1;1	1	1	1	0	0	0	0	0	0	0	0	0	0	0	0	0	0	0	0	0	1	0	1	0	0	0	1	0	0	0	0	0	0	0	0	0	0	0
F6V6T4;Q9R0Q3;Q8BPI2	F6V6T4;Q9R0Q3;Q8BPI2	Transmembrane emp24 domain-containing protein 2	>tr|F6V6T4|F6V6T4_MOUSE Transmembrane emp24 domain-containing protein 2 (Fragment) OS=Mus musculus GN=Tmed2 PE=3 SV=1;>sp|Q9R0Q3|TMED2_MOUSE Transmembrane emp24 domain-containing protein 2 OS=Mus musculus GN=Tmed2 PE=1 SV=1;>tr|Q8BPI2|Q8BPI2_MOUSE Transmem	GENES: Tmed2	3			2.3758e-31	7;7;4	7;7;4	7;7;4	7	7	7	0	2	2	1	4	5	3	3	3	1	1	0	0	0	0	0	0	0	0	0	0	0	0	0	0	2	2	1	4	5	3	3	3	1	1
F6V7U2;Q99N07;Q2TVW7	F6V7U2;Q99N07;Q2TVW7	Membrane-spanning 4-domains subfamily A member 6D	>tr|F6V7U2|F6V7U2_MOUSE Membrane-spanning 4-domains subfamily A member 6D (Fragment) OS=Mus musculus GN=Ms4a6d PE=4 SV=1;>sp|Q99N07|M4A6D_MOUSE Membrane-spanning 4-domains subfamily A member 6D OS=Mus musculus GN=Ms4a6d PE=2 SV=1;>tr|Q2TVW7|Q2TVW7_MOUSE MS	GENES: Ms4a6d	3			1.3282e-29	1;1;1	1;1;1	1;1;1	1	1	1	1	0	0	0	0	0	0	0	0	0	0	0	0	0	0	0	0	0	0	0	0	0	0	0	1	0	0	0	0	0	0	0	0	0	0
Q9Z130;F6VQH5	Q9Z130;F6VQH5	Heterogeneous nuclear ribonucleoprotein D-like	>sp|Q9Z130|HNRDL_MOUSE Heterogeneous nuclear ribonucleoprotein D-like OS=Mus musculus GN=Hnrnpdl PE=1 SV=1;>tr|F6VQH5|F6VQH5_MOUSE Heterogeneous nuclear ribonucleoprotein D-like (Fragment) OS=Mus musculus GN=Hnrnpdl PE=4 SV=1	GENES: Hnrpdl	2			8.7225e-12	3;3	2;2	2;2	3	2	2	1	1	1	1	2	1	1	1	2	2	1	0	1	1	1	1	0	0	0	0	0	1	0	0	0	0	0	0	1	0	0	0	1	1	1
F6VRP8	F6VRP8		>tr|F6VRP8|F6VRP8_MOUSE Galectin-3-binding protein (Fragment) OS=Mus musculus GN=Lgals3bp PE=4 SV=1	GENES: Lgals3bp	1			7.4775e-95	4	1	1	4	1	1	2	2	2	2	2	1	2	2	2	3	2	0	3	2	2	1	0	2	1	2	3	2	2	2	1	1	1	1	1	0	1	1	1	1	1
V9GX56;V9GXP9;F6VV40;Q8R2W9;Q3U4S0	V9GX56;V9GXP9;F6VV40;Q8R2W9;Q3U4S0	Pantothenate kinase 3	>tr|V9GX56|V9GX56_MOUSE Protein Pank2 OS=Mus musculus GN=Pank2 PE=4 SV=1;>tr|V9GXP9|V9GXP9_MOUSE Protein Pank2 OS=Mus musculus GN=Pank2 PE=4 SV=1;>tr|F6VV40|F6VV40_MOUSE Protein Pank2 (Fragment) OS=Mus musculus GN=Pank2 PE=4 SV=1;>sp|Q8R2W9|PANK3_MOUSE Pan	GENES: Pank2;Pank3	5			9.6681e-06	1;1;1;1;1	1;1;1;1;1	1;1;1;1;1	1	1	1	0	0	0	0	0	0	0	0	1	0	0	0	0	0	0	0	0	0	0	0	0	0	0	0	0	0	0	0	0	0	0	0	1	0	0
P68254-2;P68254;F6YY69;F6VW30	P68254-2;P68254;F6YY69;F6VW30	14-3-3 protein theta	>sp|P68254-2|1433T_MOUSE Isoform 2 of 14-3-3 protein theta OS=Mus musculus GN=Ywhaq;>sp|P68254|1433T_MOUSE 14-3-3 protein theta OS=Mus musculus GN=Ywhaq PE=1 SV=1;>tr|F6YY69|F6YY69_MOUSE 14-3-3 protein theta (Fragment) OS=Mus musculus GN=Ywhaq PE=4 SV=1;>t	GENES: Ywhaq	4			0	18;18;18;18	13;13;13;13	13;13;13;13	18	13	13	5	5	5	4	14	15	12	8	10	8	3	2	13	12	12	13	8	10	10	7	8	11	11	7	2	3	2	2	10	11	8	5	8	4	1
F6VYQ6;Q8K366;P56960	F6VYQ6;Q8K366;P56960	Exosome component 10	>tr|F6VYQ6|F6VYQ6_MOUSE Exosome component 10 OS=Mus musculus GN=Exosc10 PE=4 SV=1;>tr|Q8K366|Q8K366_MOUSE Exosc10 protein OS=Mus musculus GN=Exosc10 PE=2 SV=1;>sp|P56960|EXOSX_MOUSE Exosome component 10 OS=Mus musculus GN=Exosc10 PE=1 SV=2	GENES: Exosc10	3			1.1005e-66	10;10;10	10;10;10	10;10;10	10	10	10	1	1	1	0	2	4	0	1	5	4	1	0	0	0	0	0	0	0	0	0	0	1	0	0	1	1	1	0	2	4	0	1	5	4	1
Q8K4I3;F6WMJ3;A2AFJ8;H3BKQ0	Q8K4I3;F6WMJ3;A2AFJ8	Rho guanine nucleotide exchange factor 6	>sp|Q8K4I3|ARHG6_MOUSE Rho guanine nucleotide exchange factor 6 OS=Mus musculus GN=Arhgef6 PE=1 SV=1;>tr|F6WMJ3|F6WMJ3_MOUSE Rho guanine nucleotide exchange factor 6 OS=Mus musculus GN=Arhgef6 PE=1 SV=1;>tr|A2AFJ8|A2AFJ8_MOUSE Rho guanine nucleotide exchan	GENES: Arhgef6	4			1.4261e-215	8;8;5;1	6;6;3;1	4;4;2;1	8	6	4	0	1	1	0	1	1	2	1	7	4	1	1	0	0	0	0	0	0	0	0	0	0	0	0	0	1	1	0	1	1	1	1	5	3	1
O70370;F6WR04	O70370;F6WR04	Cathepsin S	>sp|O70370|CATS_MOUSE Cathepsin S OS=Mus musculus GN=Ctss PE=1 SV=2;>tr|F6WR04|F6WR04_MOUSE Cathepsin S OS=Mus musculus GN=Ctss PE=3 SV=1	GENES: Ctss	2			0	18;18	18;18	18;18	18	18	18	8	7	7	7	11	13	13	8	8	9	6	3	12	12	11	12	10	12	14	12	12	14	15	12	8	7	7	7	11	13	13	8	8	9	6
P70704-3;P70704-2;F6WYQ5;P70704;P98200	P70704-3;P70704-2;F6WYQ5;P70704	Probable phospholipid-transporting ATPase IA	>sp|P70704-3|AT8A1_MOUSE Isoform 3 of Phospholipid-transporting ATPase IA OS=Mus musculus GN=Atp8a1;>sp|P70704-2|AT8A1_MOUSE Isoform 2 of Phospholipid-transporting ATPase IA OS=Mus musculus GN=Atp8a1;>tr|F6WYQ5|F6WYQ5_MOUSE Probable phospholipid-transporti	GENES: Atp8a1	5			5.7848e-18	4;4;4;4;1	4;4;4;4;1	4;4;4;4;1	4	4	4	0	0	1	0	1	0	0	0	3	2	0	0	0	0	0	0	0	0	0	0	0	0	0	0	0	0	1	0	1	0	0	0	3	2	0
Q8BVI5;F6X4N5;B7ZCB8;F7CJY7	Q8BVI5;F6X4N5;B7ZCB8;F7CJY7	Syntaxin-16	>sp|Q8BVI5|STX16_MOUSE Syntaxin-16 OS=Mus musculus GN=Stx16 PE=1 SV=3;>tr|F6X4N5|F6X4N5_MOUSE Syntaxin-16 OS=Mus musculus GN=Stx16 PE=1 SV=1;>tr|B7ZCB8|B7ZCB8_MOUSE Syntaxin-16 (Fragment) OS=Mus musculus GN=Stx16 PE=4 SV=1;>tr|F7CJY7|F7CJY7_MOUSE Syntaxin-	GENES: Stx16	4			1.6633e-48	2;2;1;1	2;2;1;1	2;2;1;1	2	2	2	0	0	0	0	1	0	1	0	0	0	1	0	0	0	0	0	0	0	0	0	0	0	0	0	0	0	0	0	1	0	1	0	0	0	1
F6XC25;Q8BRN9;H3BKI0	F6XC25;Q8BRN9	Coiled-coil and C2 domain-containing protein 1B	>tr|F6XC25|F6XC25_MOUSE Coiled-coil and C2 domain-containing protein 1B (Fragment) OS=Mus musculus GN=Cc2d1b PE=4 SV=1;>sp|Q8BRN9|C2D1B_MOUSE Coiled-coil and C2 domain-containing protein 1B OS=Mus musculus GN=Cc2d1b PE=2 SV=1	GENES: Cc2d1b	3			5.7724e-165	16;16;1	16;16;1	16;16;1	16	16	16	1	2	1	1	0	1	1	9	1	12	2	2	0	0	0	0	0	0	0	0	0	0	0	0	1	2	1	1	0	1	1	9	1	12	2
F6XTP0;Q8R1Z9	F6XTP0;Q8R1Z9	RING finger protein 121	>tr|F6XTP0|F6XTP0_MOUSE RING finger protein 121 (Fragment) OS=Mus musculus GN=Rnf121 PE=4 SV=1;>sp|Q8R1Z9|RN121_MOUSE RING finger protein 121 OS=Mus musculus GN=Rnf121 PE=2 SV=1	GENES: Rnf121	2			3.3317e-63	1;1	1;1	1;1	1	1	1	1	0	1	1	0	0	0	0	0	0	0	0	0	0	0	0	0	0	0	0	0	0	0	0	1	0	1	1	0	0	0	0	0	0	0
Q8R0A6;F6Y6A6	Q8R0A6;F6Y6A6	V-set and transmembrane domain-containing protein 2A	>sp|Q8R0A6|VTM2A_MOUSE V-set and transmembrane domain-containing protein 2A OS=Mus musculus GN=Vstm2a PE=2 SV=2;>tr|F6Y6A6|F6Y6A6_MOUSE V-set and transmembrane domain-containing protein 2A OS=Mus musculus GN=Vstm2a PE=4 SV=1	GENES: Vstm2a	2			0.00071386	2;2	2;2	2;2	2	2	2	1	1	0	1	0	1	0	0	1	0	0	1	0	1	0	0	0	0	0	0	0	1	0	0	1	1	0	1	0	1	0	0	1	0	0
F6YIY0;Q3UDR8	F6YIY0;Q3UDR8	Protein YIPF3	>tr|F6YIY0|F6YIY0_MOUSE Protein YIPF3 (Fragment) OS=Mus musculus GN=Yipf3 PE=4 SV=1;>sp|Q3UDR8|YIPF3_MOUSE Protein YIPF3 OS=Mus musculus GN=Yipf3 PE=1 SV=1	GENES: Yipf3	2			0.01716	1;1	1;1	1;1	1	1	1	1	0	0	1	0	0	0	0	0	0	0	0	0	0	0	0	0	0	0	0	0	0	0	0	1	0	0	1	0	0	0	0	0	0	0
P62270;F6YVP7;S4R1N6	P62270;F6YVP7;S4R1N6	40S ribosomal protein S18	>sp|P62270|RS18_MOUSE 40S ribosomal protein S18 OS=Mus musculus GN=Rps18 PE=1 SV=3;>tr|F6YVP7|F6YVP7_MOUSE Uncharacterized protein OS=Mus musculus GN=Gm10260 PE=3 SV=2;>tr|S4R1N6|S4R1N6_MOUSE 40S ribosomal protein S18 OS=Mus musculus GN=Rps18 PE=3 SV=1	GENES: Rps18;Gm10260	3			4.2928e-67	12;12;11	12;12;11	12;12;11	12	12	12	1	8	6	3	8	8	6	6	9	8	3	0	7	3	4	4	0	0	1	0	0	0	0	0	1	8	6	3	8	8	6	6	9	8	3
F6Z1R4	F6Z1R4		>tr|F6Z1R4|F6Z1R4_MOUSE Clathrin heavy chain 1 (Fragment) OS=Mus musculus GN=Cltc PE=1 SV=1	GENES: Cltc	1			0	15	1	1	15	1	1	9	9	8	10	11	9	6	9	10	10	8	7	3	3	2	5	0	0	0	0	1	0	1	1	0	0	0	0	0	0	0	0	0	1	0
F6ZFT1;F8WJ64;Q9CR21	F6ZFT1;F8WJ64;Q9CR21	Acyl carrier protein;Acyl carrier protein, mitochondrial	>tr|F6ZFT1|F6ZFT1_MOUSE Acyl carrier protein (Fragment) OS=Mus musculus GN=Ndufab1 PE=1 SV=1;>tr|F8WJ64|F8WJ64_MOUSE Acyl carrier protein (Fragment) OS=Mus musculus GN=Ndufab1 PE=1 SV=1;>sp|Q9CR21|ACPM_MOUSE Acyl carrier protein, mitochondrial OS=Mus muscu	GENES: Ndufab1	3			0.001636	1;1;1	1;1;1	1;1;1	1	1	1	0	0	0	0	0	0	0	0	0	0	0	0	0	1	0	1	0	0	0	0	0	0	0	0	0	0	0	0	0	0	0	0	0	0	0
G3UW30;Q9D6Y9;F6ZHD8	G3UW30;Q9D6Y9;F6ZHD8	1,4-alpha-glucan-branching enzyme	>tr|G3UW30|G3UW30_MOUSE 1,4-alpha-glucan-branching enzyme OS=Mus musculus GN=Gbe1 PE=4 SV=1;>sp|Q9D6Y9|GLGB_MOUSE 1,4-alpha-glucan-branching enzyme OS=Mus musculus GN=Gbe1 PE=2 SV=1;>tr|F6ZHD8|F6ZHD8_MOUSE 1,4-alpha-glucan-branching enzyme OS=Mus musculus	GENES: Gbe1	3			6.9788e-10	3;3;3	3;3;3	3;3;3	3	3	3	0	0	0	0	0	0	0	0	2	2	0	0	0	0	0	0	0	0	0	0	0	0	0	0	0	0	0	0	0	0	0	0	2	2	0
F6ZQA3	F6ZQA3		>tr|F6ZQA3|F6ZQA3_MOUSE Protein Numa1 (Fragment) OS=Mus musculus GN=Numa1 PE=1 SV=1	GENES: Numa1	1			0	26	1	1	26	1	1	13	13	16	15	14	11	7	0	12	9	8	5	0	1	1	1	0	0	0	0	0	0	0	0	1	0	0	0	0	0	0	0	1	1	1
F7A6H4;E9Q555;Q3U0U2	F7A6H4;E9Q555	E3 ubiquitin-protein ligase RNF213	>tr|F7A6H4|F7A6H4_MOUSE E3 ubiquitin-protein ligase RNF213 OS=Mus musculus GN=Rnf213 PE=4 SV=2;>sp|E9Q555|RN213_MOUSE E3 ubiquitin-protein ligase RNF213 OS=Mus musculus GN=Rnf213 PE=2 SV=1	GENES: Rnf213	3			0	185;184;5	185;184;5	185;184;5	185	185	185	97	96	90	81	103	98	29	104	123	126	46	51	0	0	1	0	0	0	0	0	0	0	0	0	97	96	90	81	103	98	29	104	123	126	46
F7AC41;Q91VU7	F7AC41;Q91VU7		>tr|F7AC41|F7AC41_MOUSE Protein Pus7 (Fragment) OS=Mus musculus GN=Pus7 PE=4 SV=1;>tr|Q91VU7|Q91VU7_MOUSE Protein Pus7 OS=Mus musculus GN=Pus7 PE=2 SV=2	GENES: Pus7	2			7.9782e-15	2;2	2;2	2;2	2	2	2	0	0	1	1	0	0	0	1	0	2	1	0	0	0	0	0	0	0	0	0	0	0	0	0	0	0	1	1	0	0	0	1	0	2	1
F7ACR9	F7ACR9		>tr|F7ACR9|F7ACR9_MOUSE Microtubule-actin cross-linking factor 1 (Fragment) OS=Mus musculus GN=Macf1 PE=1 SV=1	GENES: Macf1	1			0	183	5	0	183	5	0	73	80	72	71	89	59	24	58	96	110	45	60	1	0	1	1	0	0	0	0	0	0	1	0	2	3	3	4	4	3	1	2	4	5	3
F7AL76;Q09XV5;Q09XV5-2	F7AL76;Q09XV5	Chromodomain-helicase-DNA-binding protein 8	>tr|F7AL76|F7AL76_MOUSE Chromodomain-helicase-DNA-binding protein 8 (Fragment) OS=Mus musculus GN=Chd8 PE=1 SV=1;>sp|Q09XV5|CHD8_MOUSE Chromodomain-helicase-DNA-binding protein 8 OS=Mus musculus GN=Chd8 PE=1 SV=1	GENES: Chd8	3			2.1526e-08	4;4;1	4;4;1	2;2;1	4	4	2	0	1	0	0	1	0	0	0	1	0	0	1	0	0	0	0	0	0	0	0	0	0	0	0	0	1	0	0	1	0	0	0	1	0	0
F7ARZ1;Q3TI14;Q8VE22	F7ARZ1;Q3TI14;Q8VE22	28S ribosomal protein S23, mitochondrial	>tr|F7ARZ1|F7ARZ1_MOUSE 28S ribosomal protein S23, mitochondrial (Fragment) OS=Mus musculus GN=Mrps23 PE=1 SV=1;>tr|Q3TI14|Q3TI14_MOUSE 28S ribosomal protein S23, mitochondrial OS=Mus musculus GN=Mrps23 PE=1 SV=1;>sp|Q8VE22|RT23_MOUSE 28S ribosomal protein	GENES: Mrps23	3			1.9091e-07	1;1;1	1;1;1	1;1;1	1	1	1	0	0	0	0	1	1	0	0	0	0	0	0	0	0	0	0	0	0	0	0	0	0	0	0	0	0	0	0	1	1	0	0	0	0	0
F7B6K4;Q80YV4-2;Q80YV4	F7B6K4;Q80YV4-2;Q80YV4	Pantothenate kinase 4	>tr|F7B6K4|F7B6K4_MOUSE Pantothenate kinase 4 (Fragment) OS=Mus musculus GN=Pank4 PE=1 SV=1;>sp|Q80YV4-2|PANK4_MOUSE Isoform 2 of Pantothenate kinase 4 OS=Mus musculus GN=Pank4;>sp|Q80YV4|PANK4_MOUSE Pantothenate kinase 4 OS=Mus musculus GN=Pank4 PE=1 SV=2	GENES: Pank4	3			0.00035619	1;1;1	1;1;1	1;1;1	1	1	1	0	0	0	0	1	0	0	0	0	0	0	0	0	0	0	0	0	0	0	0	0	0	0	0	0	0	0	0	1	0	0	0	0	0	0
F7BA65;Q8K4J0-3;Q32MX8;Q8K4J0-2	F7BA65;Q8K4J0-3;Q32MX8;Q8K4J0-2		>tr|F7BA65|F7BA65_MOUSE Protein artemis (Fragment) OS=Mus musculus GN=Dclre1c PE=4 SV=1;>sp|Q8K4J0-3|DCR1C_MOUSE Isoform 3 of Protein artemis OS=Mus musculus GN=Dclre1c;>tr|Q32MX8|Q32MX8_MOUSE Dclre1c protein OS=Mus musculus GN=Dclre1c PE=2 SV=1;>sp|Q8K4J0	GENES: Dclre1c	4			0.0033935	1;1;1;1	1;1;1;1	1;1;1;1	1	1	1	1	0	0	0	0	0	0	0	1	0	0	0	0	0	0	0	0	0	0	0	0	0	0	0	1	0	0	0	0	0	0	0	1	0	0
F7BP55	F7BP55		>tr|F7BP55|F7BP55_MOUSE Adenylate kinase 2, mitochondrial (Fragment) OS=Mus musculus GN=Ak2 PE=1 SV=1	GENES: Ak2	1			1.1164e-16	3	1	1	3	1	1	0	0	0	0	1	2	2	2	1	2	0	0	2	2	2	1	0	0	1	0	0	1	0	0	0	0	0	0	0	0	0	1	0	0	0
F7BT68;Q8BTI7	F7BT68;Q8BTI7	Serine/threonine-protein phosphatase 6 regulatory ankyrin repeat subunit C	>tr|F7BT68|F7BT68_MOUSE Serine/threonine-protein phosphatase 6 regulatory ankyrin repeat subunit C (Fragment) OS=Mus musculus GN=Ankrd52 PE=4 SV=1;>sp|Q8BTI7|ANR52_MOUSE Serine/threonine-protein phosphatase 6 regulatory ankyrin repeat subunit C OS=Mus musc	GENES: Ankrd52	2			2.9635e-20	1;1	1;1	1;1	1	1	1	0	0	0	0	0	0	0	0	1	1	0	0	0	0	0	0	0	0	0	0	0	0	0	0	0	0	0	0	0	0	0	0	1	1	0
F7BX26;Q60676	F7BX26;Q60676	Serine/threonine-protein phosphatase;Serine/threonine-protein phosphatase 5	>tr|F7BX26|F7BX26_MOUSE Serine/threonine-protein phosphatase (Fragment) OS=Mus musculus GN=Ppp5c PE=3 SV=1;>sp|Q60676|PPP5_MOUSE Serine/threonine-protein phosphatase 5 OS=Mus musculus GN=Ppp5c PE=1 SV=3	GENES: Ppp5c	2			8.1926e-99	8;8	8;8	8;8	8	8	8	0	2	1	2	2	2	4	1	5	4	3	0	0	0	2	2	0	0	0	0	0	0	0	0	0	2	1	2	2	2	4	1	5	4	3
Q5M8N0;F7C0H6	Q5M8N0;F7C0H6	CB1 cannabinoid receptor-interacting protein 1	>sp|Q5M8N0|CNRP1_MOUSE CB1 cannabinoid receptor-interacting protein 1 OS=Mus musculus GN=Cnrip1 PE=1 SV=1;>tr|F7C0H6|F7C0H6_MOUSE CB1 cannabinoid receptor-interacting protein 1 (Fragment) OS=Mus musculus GN=Cnrip1 PE=4 SV=1	GENES: Cnrip1	2			2.5254e-44	2;2	2;2	2;2	2	2	2	0	0	0	0	2	1	1	0	0	0	1	0	0	0	0	1	0	0	0	0	0	0	0	0	0	0	0	0	2	1	1	0	0	0	1
F7C957;Q8R1G6	F7C957;Q8R1G6	PDZ and LIM domain protein 2	>tr|F7C957|F7C957_MOUSE PDZ and LIM domain protein 2 (Fragment) OS=Mus musculus GN=Pdlim2 PE=4 SV=1;>sp|Q8R1G6|PDLI2_MOUSE PDZ and LIM domain protein 2 OS=Mus musculus GN=Pdlim2 PE=1 SV=1	GENES: Pdlim2	2			3.999e-05	1;1	1;1	1;1	1	1	1	0	0	0	0	0	0	1	0	0	0	0	0	0	0	0	0	0	0	0	0	0	0	0	0	0	0	0	0	0	0	1	0	0	0	0
F7CB97	F7CB97		>tr|F7CB97|F7CB97_MOUSE CAP-Gly domain-containing linker protein 1 (Fragment) OS=Mus musculus GN=Clip1 PE=4 SV=1	GENES: Clip1	1			0	15	1	1	15	1	1	8	5	7	3	4	4	1	4	9	4	5	6	0	0	3	0	0	0	1	0	0	1	0	0	0	0	0	0	0	0	0	0	0	0	0
F7CK17;Q9JL70;D3Z6Y5	F7CK17;Q9JL70;D3Z6Y5	Fanconi anemia group A protein homolog	>tr|F7CK17|F7CK17_MOUSE Fanconi anemia group A protein homolog (Fragment) OS=Mus musculus GN=Fanca PE=4 SV=1;>sp|Q9JL70|FANCA_MOUSE Fanconi anemia group A protein homolog OS=Mus musculus GN=Fanca PE=2 SV=2;>tr|D3Z6Y5|D3Z6Y5_MOUSE Fanconi anemia group A pro	GENES: Fanca	3			8.0765e-06	2;2;1	2;2;1	2;2;1	2	2	2	1	0	0	0	0	0	0	0	0	0	1	0	0	0	0	0	0	0	0	0	0	0	0	0	1	0	0	0	0	0	0	0	0	0	1
F7CVJ5	F7CVJ5		>tr|F7CVJ5|F7CVJ5_MOUSE Protein Ahnak2 (Fragment) OS=Mus musculus GN=Ahnak2 PE=1 SV=1	GENES: Ahnak2	1			5.8022e-220	9	9	1	9	9	1	7	5	5	6	4	4	3	5	5	6	3	3	1	0	0	0	0	0	0	0	0	0	0	0	7	5	5	6	4	4	3	5	5	6	3
F7D3B8;Q9CY18;F8WI30;F6RSR4	F7D3B8;Q9CY18;F8WI30;F6RSR4	Sorting nexin-7	>tr|F7D3B8|F7D3B8_MOUSE Sorting nexin-7 (Fragment) OS=Mus musculus GN=Snx7 PE=4 SV=1;>sp|Q9CY18|SNX7_MOUSE Sorting nexin-7 OS=Mus musculus GN=Snx7 PE=2 SV=1;>tr|F8WI30|F8WI30_MOUSE Sorting nexin-7 OS=Mus musculus GN=Snx7 PE=1 SV=1;>tr|F6RSR4|F6RSR4_MOUSE S	GENES: Snx7	4			3.8164e-05	2;2;2;1	2;2;2;1	2;2;2;1	2	2	2	0	0	1	0	0	0	0	0	1	0	0	0	0	0	0	0	0	0	0	0	0	0	0	0	0	0	1	0	0	0	0	0	1	0	0
F7D909;Q8R326-2;Q8R326	F7D909;Q8R326-2;Q8R326	Paraspeckle component 1	>tr|F7D909|F7D909_MOUSE Paraspeckle component 1 (Fragment) OS=Mus musculus GN=Pspc1 PE=4 SV=1;>sp|Q8R326-2|PSPC1_MOUSE Isoform 2 of Paraspeckle component 1 OS=Mus musculus GN=Pspc1;>sp|Q8R326|PSPC1_MOUSE Paraspeckle component 1 OS=Mus musculus GN=Pspc1 PE=	GENES: Pspc1	3			8.6071e-11	1;1;1	1;1;1	1;1;1	1	1	1	0	0	0	0	0	0	0	0	1	0	0	0	0	0	0	0	0	0	0	0	0	0	0	0	0	0	0	0	0	0	0	0	1	0	0
F7DBB3	F7DBB3		>tr|F7DBB3|F7DBB3_MOUSE Protein Ahnak2 (Fragment) OS=Mus musculus GN=Ahnak2 PE=1 SV=1	GENES: Ahnak2	1			2.7047e-187	8	1	1	8	1	1	6	6	5	6	4	4	3	5	5	5	3	3	1	0	0	0	0	0	0	0	0	0	0	0	0	1	0	0	0	0	0	0	1	1	0
F8VPK0	F8VPK0		>tr|F8VPK0|F8VPK0_MOUSE Protein Ttc37 OS=Mus musculus GN=Ttc37 PE=4 SV=1	GENES: Ttc37	1			1.5488e-289	24	24	24	24	24	24	4	4	3	1	5	3	0	5	7	7	6	8	0	0	0	0	0	0	0	0	0	0	0	0	4	4	3	1	5	3	0	5	7	7	6
Q811B1;F8VPK6	Q811B1;F8VPK6	Xylosyltransferase 1	>sp|Q811B1|XYLT1_MOUSE Xylosyltransferase 1 OS=Mus musculus GN=Xylt1 PE=2 SV=1;>tr|F8VPK6|F8VPK6_MOUSE Xylosyltransferase 1 OS=Mus musculus GN=Xylt1 PE=4 SV=1	GENES: Xylt1	2			8.8563e-26	6;6	6;6	6;6	6	6	6	0	0	0	0	1	1	0	0	0	0	0	0	0	0	0	2	1	1	1	0	1	2	0	1	0	0	0	0	1	1	0	0	0	0	0
Q61194;F8VPL2;Q61194-2	Q61194;F8VPL2;Q61194-2	Phosphatidylinositol 4-phosphate 3-kinase C2 domain-containing subunit alpha	>sp|Q61194|P3C2A_MOUSE Phosphatidylinositol 4-phosphate 3-kinase C2 domain-containing subunit alpha OS=Mus musculus GN=Pik3c2a PE=1 SV=2;>tr|F8VPL2|F8VPL2_MOUSE Phosphatidylinositol 4-phosphate 3-kinase C2 domain-containing subunit alpha OS=Mus musculus GN	GENES: Pik3c2a	3			2.4976e-68	8;8;7	8;8;7	8;8;7	8	8	8	0	0	0	0	0	0	1	3	4	0	1	1	0	0	0	0	0	0	0	0	0	0	0	0	0	0	0	0	0	0	1	3	4	0	1
F8VPL5;P97820;E9PVG7	F8VPL5;P97820;E9PVG7	Mitogen-activated protein kinase kinase kinase kinase 4	>tr|F8VPL5|F8VPL5_MOUSE Mitogen-activated protein kinase kinase kinase kinase 4 OS=Mus musculus GN=Map4k4 PE=1 SV=1;>sp|P97820|M4K4_MOUSE Mitogen-activated protein kinase kinase kinase kinase 4 OS=Mus musculus GN=Map4k4 PE=1 SV=1;>tr|E9PVG7|E9PVG7_MOUSE Mi	GENES: Map4k4	3			3.6457e-181	14;13;13	14;13;13	9;8;8	14	14	9	6	5	4	4	5	4	1	4	8	4	0	0	0	0	0	0	0	0	0	0	0	0	0	0	6	5	4	4	5	4	1	4	8	4	0
V9GXF0;V9GXP8;F8VPM7;V9GXH3;Q99MI1;V9GWT6;Q99MI1-2;Q99MI1-4;V9GX53;V9GXL1	V9GXF0;V9GXP8;F8VPM7;V9GXH3;Q99MI1;V9GWT6;Q99MI1-2	ELKS/Rab6-interacting/CAST family member 1	>tr|V9GXF0|V9GXF0_MOUSE ELKS/Rab6-interacting/CAST family member 1 OS=Mus musculus GN=Erc1 PE=1 SV=1;>tr|V9GXP8|V9GXP8_MOUSE ELKS/Rab6-interacting/CAST family member 1 OS=Mus musculus GN=Erc1 PE=1 SV=1;>tr|F8VPM7|F8VPM7_MOUSE ELKS/Rab6-interacting/CAST fam	GENES: Erc1	10			1.2793e-44	5;5;5;4;4;3;3;2;2;1	5;5;5;4;4;3;3;2;2;1	5;5;5;4;4;3;3;2;2;1	5	5	5	0	0	0	0	0	0	0	0	4	1	0	0	0	1	0	0	0	0	0	0	0	0	0	0	0	0	0	0	0	0	0	0	4	1	0
F8VPN4;F6XXE6;E0CYU6;F7CSZ6;E0CX86	F8VPN4;F6XXE6		>tr|F8VPN4|F8VPN4_MOUSE Protein Agl OS=Mus musculus GN=Agl PE=4 SV=1;>tr|F6XXE6|F6XXE6_MOUSE Protein Agl (Fragment) OS=Mus musculus GN=Agl PE=4 SV=1	GENES: Agl	5			4.3256e-60	14;8;3;2;1	14;8;3;2;1	14;8;3;2;1	14	14	14	0	2	2	0	4	4	1	1	2	5	2	1	0	0	0	0	0	0	0	0	0	0	0	0	0	2	2	0	4	4	1	1	2	5	2
F8VPX1;E9PXY8	F8VPX1;E9PXY8	Ubiquitin carboxyl-terminal hydrolase	>tr|F8VPX1|F8VPX1_MOUSE Ubiquitin carboxyl-terminal hydrolase OS=Mus musculus GN=Usp7 PE=1 SV=1;>tr|E9PXY8|E9PXY8_MOUSE Ubiquitin carboxyl-terminal hydrolase OS=Mus musculus GN=Usp7 PE=3 SV=1	GENES: Usp7	2			0	36;35	36;35	1;1	36	36	1	5	8	3	7	19	17	3	18	20	18	7	9	0	0	0	0	0	0	0	0	1	0	1	0	5	8	3	7	19	17	3	18	20	18	7
F8VQ05	F8VQ05		>tr|F8VQ05|F8VQ05_MOUSE Protein Fryl OS=Mus musculus GN=Fryl PE=1 SV=1	GENES: Fryl	1			2.3503e-07	2	2	2	2	2	2	0	0	0	0	1	1	0	0	1	1	0	0	0	0	0	0	0	0	0	0	0	0	0	0	0	0	0	0	1	1	0	0	1	1	0
Q8VI36-2;Q8VI36;F8VQ28	Q8VI36-2;Q8VI36;F8VQ28	Paxillin	>sp|Q8VI36-2|PAXI_MOUSE Isoform Alpha of Paxillin OS=Mus musculus GN=Pxn;>sp|Q8VI36|PAXI_MOUSE Paxillin OS=Mus musculus GN=Pxn PE=1 SV=1;>tr|F8VQ28|F8VQ28_MOUSE Paxillin OS=Mus musculus GN=Pxn PE=1 SV=1	GENES: Pxn	3			6.1269e-33	1;1;1	1;1;1	1;1;1	1	1	1	0	0	0	0	0	0	0	0	1	0	0	0	0	0	0	0	0	0	0	0	0	0	0	0	0	0	0	0	0	0	0	0	1	0	0
F8VQ29	F8VQ29		>tr|F8VQ29|F8VQ29_MOUSE Protein Iqgap3 OS=Mus musculus GN=Iqgap3 PE=4 SV=1	GENES: Iqgap3	1			0	40	35	35	40	35	35	12	10	8	8	18	16	2	20	23	15	10	13	1	0	1	1	1	0	0	0	0	0	0	0	7	5	3	3	13	11	1	15	18	11	6
F8VQ87;P97789-2;P97789;P97789-3	F8VQ87;P97789-2;P97789;P97789-3	5-3 exoribonuclease 1	>tr|F8VQ87|F8VQ87_MOUSE 5-3 exoribonuclease 1 OS=Mus musculus GN=Xrn1 PE=1 SV=1;>sp|P97789-2|XRN1_MOUSE Isoform 2 of 5-3 exoribonuclease 1 OS=Mus musculus GN=Xrn1;>sp|P97789|XRN1_MOUSE 5-3 exoribonuclease 1 OS=Mus musculus GN=Xrn1 PE=1 SV=1;>sp|P9778	GENES: Xrn1	4			4.0113e-51	14;13;13;12	14;13;13;12	14;13;13;12	14	14	14	0	0	0	0	3	1	2	7	5	1	0	0	0	0	0	0	0	0	0	0	0	0	0	0	0	0	0	0	3	1	2	7	5	1	0
F8VQB6;F8VQB6-2;E9Q5G1;D3YXU7;D3Z2P4;D3Z2E0;D3YZ13;D3YXW4	F8VQB6;F8VQB6-2;E9Q5G1	Unconventional myosin-X	>sp|F8VQB6|MYO10_MOUSE Unconventional myosin-X OS=Mus musculus GN=Myo10 PE=1 SV=1;>sp|F8VQB6-2|MYO10_MOUSE Isoform Headless of Unconventional myosin-X OS=Mus musculus GN=Myo10;>tr|E9Q5G1|E9Q5G1_MOUSE Unconventional myosin-X OS=Mus musculus GN=Myo10 PE=4 SV	GENES: Myo10	8			1.7077e-280	15;12;11;4;1;1;1;1	15;12;11;4;1;1;1;1	15;12;11;4;1;1;1;1	15	15	15	4	4	6	4	5	6	0	0	4	5	3	1	0	0	0	1	0	0	0	0	0	0	0	0	4	4	6	4	5	6	0	0	4	5	3
F8VQC1;E9Q740	F8VQC1;E9Q740	Signal recognition particle subunit SRP72	>tr|F8VQC1|F8VQC1_MOUSE Signal recognition particle subunit SRP72 OS=Mus musculus GN=Srp72 PE=1 SV=1;>tr|E9Q740|E9Q740_MOUSE Signal recognition particle subunit SRP72 OS=Mus musculus GN=Srp72 PE=1 SV=1	GENES: Srp72	2			0	29;25	29;25	29;25	29	29	29	15	18	17	16	6	0	7	2	17	11	5	2	0	0	0	0	0	0	0	0	0	0	0	0	15	18	17	16	6	0	7	2	17	11	5
F8VQC7;Q61595-6;Q61595-9;Q61595-5;Q61595-15;Q61595;Q61595-2;Q61595-12;Q61595-16;Q61595-3;Q61595-14;Q61595-4;Q61595-8;Q61595-13;Q61595-10;Q61595-7;Q61595-11	F8VQC7;Q61595-6;Q61595-9;Q61595-5;Q61595-15;Q61595;Q61595-2;Q61595-12;Q61595-16;Q61595-3;Q61595-14;Q61595-4;Q61595-8;Q61595-13;Q61595-10;Q61595-7;Q61595-11	Kinectin	>tr|F8VQC7|F8VQC7_MOUSE Kinectin OS=Mus musculus GN=Ktn1 PE=4 SV=1;>sp|Q61595-6|KTN1_MOUSE Isoform 6 of Kinectin OS=Mus musculus GN=Ktn1;>sp|Q61595-9|KTN1_MOUSE Isoform 9 of Kinectin OS=Mus musculus GN=Ktn1;>sp|Q61595-5|KTN1_MOUSE Isoform 5 of Kinectin OS=	GENES: Ktn1	17			2.0425e-93	14;13;13;13;13;13;12;12;12;12;12;12;12;12;12;12;12	14;13;13;13;13;13;12;12;12;12;12;12;12;12;12;12;12	14;13;13;13;13;13;12;12;12;12;12;12;12;12;12;12;12	14	14	14	4	2	2	4	2	1	0	2	8	2	2	0	0	0	0	0	0	0	0	0	0	0	1	0	4	2	2	4	2	1	0	2	8	2	2
Q8BTY2;F8VQC9;Q8BTY2-2;Q8JZR6-2;Q8JZR6	Q8BTY2;F8VQC9;Q8BTY2-2	Sodium bicarbonate cotransporter 3	>sp|Q8BTY2|S4A7_MOUSE Sodium bicarbonate cotransporter 3 OS=Mus musculus GN=Slc4a7 PE=1 SV=2;>tr|F8VQC9|F8VQC9_MOUSE NBCn1-G OS=Mus musculus GN=Slc4a7 PE=1 SV=1;>sp|Q8BTY2-2|S4A7_MOUSE Isoform 2 of Sodium bicarbonate cotransporter 3 OS=Mus musculus GN=Slc4	GENES: Slc4a7	5			1.3619e-88	11;11;7;1;1	11;11;7;1;1	11;11;7;1;1	11	11	11	2	5	3	2	3	2	2	1	3	5	2	3	0	0	0	0	0	0	0	0	0	0	0	0	2	5	3	2	3	2	2	1	3	5	2
Q8VHH5;F8VQE9;Q8VHH5-2	Q8VHH5;F8VQE9;Q8VHH5-2	Arf-GAP with GTPase, ANK repeat and PH domain-containing protein 3	>sp|Q8VHH5|AGAP3_MOUSE Arf-GAP with GTPase, ANK repeat and PH domain-containing protein 3 OS=Mus musculus GN=Agap3 PE=1 SV=1;>tr|F8VQE9|F8VQE9_MOUSE Arf-GAP with GTPase, ANK repeat and PH domain-containing protein 3 OS=Mus musculus GN=Agap3 PE=4 SV=1;>sp|Q	GENES: Agap3	3			4.085e-77	5;5;4	5;5;4	4;4;3	5	5	4	0	0	0	0	2	0	2	0	2	1	1	1	0	0	0	0	0	1	0	0	0	0	0	0	0	0	0	0	2	0	2	0	2	1	1
F8VQJ3;P02468;F6SFQ3;F6TLW1	F8VQJ3;P02468	Laminin subunit gamma-1	>tr|F8VQJ3|F8VQJ3_MOUSE Laminin subunit gamma-1 OS=Mus musculus GN=Lamc1 PE=4 SV=1;>sp|P02468|LAMC1_MOUSE Laminin subunit gamma-1 OS=Mus musculus GN=Lamc1 PE=1 SV=2	GENES: Lamc1	4			4.0987e-247	23;21;3;2	23;21;3;2	23;21;3;2	23	23	23	0	0	0	1	0	0	0	0	0	0	0	0	1	4	3	11	0	4	5	2	6	12	10	11	0	0	0	1	0	0	0	0	0	0	0
F8VQK5;P59808	F8VQK5;P59808	SAM and SH3 domain-containing protein 1	>tr|F8VQK5|F8VQK5_MOUSE SAM and SH3 domain-containing protein 1 OS=Mus musculus GN=Sash1 PE=1 SV=1;>sp|P59808|SASH1_MOUSE SAM and SH3 domain-containing protein 1 OS=Mus musculus GN=Sash1 PE=1 SV=1	GENES: Sash1	2			5.195e-63	11;10	11;10	10;9	11	11	10	1	1	4	1	2	2	1	0	5	2	1	1	0	0	0	0	0	0	0	0	0	0	0	0	1	1	4	1	2	2	1	0	5	2	1
F8WGW3;Q497V5;Q497V5-2	F8WGW3;Q497V5;Q497V5-2	S1 RNA-binding domain-containing protein 1	>tr|F8WGW3|F8WGW3_MOUSE S1 RNA-binding domain-containing protein 1 OS=Mus musculus GN=Srbd1 PE=4 SV=1;>sp|Q497V5|SRBD1_MOUSE S1 RNA-binding domain-containing protein 1 OS=Mus musculus GN=Srbd1 PE=2 SV=2;>sp|Q497V5-2|SRBD1_MOUSE Isoform 2 of S1 RNA-binding	GENES: Srbd1	3			1.5e-54	10;9;6	10;9;6	10;9;6	10	10	10	0	0	0	1	2	3	0	2	0	5	0	0	0	0	1	0	1	0	0	0	1	0	0	0	0	0	0	1	2	3	0	2	0	5	0
Q6PNC0;F8WGX5	Q6PNC0;F8WGX5	DmX-like protein 1	>sp|Q6PNC0|DMXL1_MOUSE DmX-like protein 1 OS=Mus musculus GN=Dmxl1 PE=1 SV=1;>tr|F8WGX5|F8WGX5_MOUSE DmX-like protein 1 OS=Mus musculus GN=Dmxl1 PE=1 SV=1	GENES: Dmxl1	2			1.9087e-56	7;7	7;7	6;6	7	7	6	0	0	0	0	2	0	1	0	2	4	0	0	0	0	0	0	1	0	0	0	0	1	0	0	0	0	0	0	2	0	1	0	2	4	0
Q09014;F8WH69;S4R293	Q09014;F8WH69;S4R293	Neutrophil cytosol factor 1	>sp|Q09014|NCF1_MOUSE Neutrophil cytosol factor 1 OS=Mus musculus GN=Ncf1 PE=2 SV=3;>tr|F8WH69|F8WH69_MOUSE Neutrophil cytosol factor 1 OS=Mus musculus GN=Ncf1 PE=4 SV=1;>tr|S4R293|S4R293_MOUSE Neutrophil cytosol factor 1 OS=Mus musculus GN=Ncf1 PE=4 SV=1	GENES: Ncf1	3			3.4734e-193	17;17;16	17;17;16	17;17;16	17	17	17	9	8	8	9	13	7	14	8	8	9	1	0	0	0	0	0	0	0	0	0	0	0	0	0	9	8	8	9	13	7	14	8	8	9	1
F8WHB1	F8WHB1		>tr|F8WHB1|F8WHB1_MOUSE Plasma membrane calcium-transporting ATPase 2 OS=Mus musculus GN=Atp2b2 PE=1 SV=1	GENES: Atp2b2	1			4.6028e-249	12	1	1	12	1	1	3	3	3	3	7	5	5	7	7	7	4	2	0	0	0	0	0	0	0	0	0	0	0	0	0	0	0	0	1	0	0	0	0	0	0
F8WHP8;P56135	F8WHP8;P56135	ATP synthase subunit f, mitochondrial	>tr|F8WHP8|F8WHP8_MOUSE ATP synthase subunit f, mitochondrial OS=Mus musculus GN=Atp5j2 PE=4 SV=1;>sp|P56135|ATPK_MOUSE ATP synthase subunit f, mitochondrial OS=Mus musculus GN=Atp5j2 PE=1 SV=3	GENES: Atp5j2	2			2.5633e-06	1;1	1;1	1;1	1	1	1	0	1	1	0	1	1	0	0	0	0	0	0	0	0	0	0	0	0	0	0	0	0	0	0	0	1	1	0	1	1	0	0	0	0	0
Q4VA53;Q4VA53-3;F8WHU5;Q4VA53-2	Q4VA53;Q4VA53-3;F8WHU5;Q4VA53-2	Sister chromatid cohesion protein PDS5 homolog B	>sp|Q4VA53|PDS5B_MOUSE Sister chromatid cohesion protein PDS5 homolog B OS=Mus musculus GN=Pds5b PE=1 SV=1;>sp|Q4VA53-3|PDS5B_MOUSE Isoform 3 of Sister chromatid cohesion protein PDS5 homolog B OS=Mus musculus GN=Pds5b;>tr|F8WHU5|F8WHU5_MOUSE Sister chroma	GENES: Pds5b	4			6.4616e-217	21;21;21;12	18;18;18;12	18;18;18;12	21	18	18	10	13	11	7	8	6	2	5	4	5	1	6	0	0	0	0	0	0	0	0	0	0	0	0	8	12	9	5	5	4	1	3	2	4	1
F8WHU8;Q9D8T7	F8WHU8;Q9D8T7	SRA stem-loop-interacting RNA-binding protein, mitochondrial	>tr|F8WHU8|F8WHU8_MOUSE SRA stem-loop-interacting RNA-binding protein, mitochondrial (Fragment) OS=Mus musculus GN=Slirp PE=1 SV=1;>sp|Q9D8T7|SLIRP_MOUSE SRA stem-loop-interacting RNA-binding protein, mitochondrial OS=Mus musculus GN=Slirp PE=1 SV=2	GENES: Slirp	2			0.00064167	1;1	1;1	1;1	1	1	1	0	1	0	0	0	0	0	0	0	0	0	0	0	0	0	0	0	0	0	0	0	0	0	0	0	1	0	0	0	0	0	0	0	0	0
F8WHW3;Q3TWL2;E0CYE6;E0CZF6;E0CZ18	F8WHW3;Q3TWL2;E0CYE6;E0CZF6;E0CZ18	Transmembrane protein 55B	>tr|F8WHW3|F8WHW3_MOUSE Type 1 phosphatidylinositol 4,5-bisphosphate 4-phosphatase OS=Mus musculus GN=Tmem55b PE=1 SV=1;>sp|Q3TWL2|TM55B_MOUSE Type 1 phosphatidylinositol 4,5-bisphosphate 4-phosphatase OS=Mus musculus GN=Tmem55b PE=1 SV=1;>tr|E0CYE6|E0CYE6	GENES: Tmem55b	5			4.38e-27	4;4;3;2;2	4;4;3;2;2	4;4;3;2;2	4	4	4	4	3	4	3	0	1	0	0	0	0	0	0	0	0	0	0	0	0	0	0	0	0	0	0	4	3	4	3	0	1	0	0	0	0	0
F8WHY8;E9PX23;Q8K4B0	F8WHY8;E9PX23;Q8K4B0	Metastasis-associated protein MTA1	>tr|F8WHY8|F8WHY8_MOUSE Metastasis-associated protein MTA1 OS=Mus musculus GN=Mta1 PE=1 SV=1;>tr|E9PX23|E9PX23_MOUSE Metastasis-associated protein MTA1 OS=Mus musculus GN=Mta1 PE=1 SV=1;>sp|Q8K4B0|MTA1_MOUSE Metastasis-associated protein MTA1 OS=Mus muscul	GENES: Mta1	3			1.2486e-76	7;6;6	6;5;5	5;4;4	7	6	5	0	0	1	0	1	0	0	0	5	2	1	0	0	0	0	0	0	0	0	0	0	0	0	0	0	0	1	0	0	0	0	0	4	2	1
F8WI08;Q62273	F8WI08;Q62273	Sulfate transporter	>tr|F8WI08|F8WI08_MOUSE Sulfate transporter OS=Mus musculus GN=Slc26a2 PE=4 SV=1;>sp|Q62273|S26A2_MOUSE Sulfate transporter OS=Mus musculus GN=Slc26a2 PE=2 SV=1	GENES: Slc26a2	2			2.5173e-13	1;1	1;1	1;1	1	1	1	0	1	0	0	0	0	0	0	0	0	0	0	0	0	0	0	0	0	0	0	0	0	0	0	0	1	0	0	0	0	0	0	0	0	0
F8WI14;D3YV64;D3Z772;D3YZV0	F8WI14		>tr|F8WI14|F8WI14_MOUSE Extracellular matrix protein 1 OS=Mus musculus GN=Ecm1 PE=4 SV=1	GENES: Ecm1	4			2.6853e-188	20;7;3;1	1;1;1;0	1;1;1;0	20	1	1	0	0	0	0	0	0	0	0	0	0	0	0	3	8	10	11	5	13	13	11	18	16	15	14	0	0	0	0	0	0	0	0	0	0	0
F8WI22;Q8K019-3	F8WI22;Q8K019-3		>tr|F8WI22|F8WI22_MOUSE Bcl-2-associated transcription factor 1 OS=Mus musculus GN=Bclaf1 PE=1 SV=1;>sp|Q8K019-3|BCLF1_MOUSE Isoform 3 of Bcl-2-associated transcription factor 1 OS=Mus musculus GN=Bclaf1	GENES: Bclaf1	2			1.3429e-210	19;17	19;17	1;0	19	19	1	5	9	7	10	11	8	6	12	12	9	3	3	0	0	0	0	0	0	0	0	0	0	0	0	5	9	7	10	11	8	6	12	12	9	3
F8WIE5;Q69ZR2	F8WIE5;Q69ZR2	E3 ubiquitin-protein ligase HECTD1	>tr|F8WIE5|F8WIE5_MOUSE E3 ubiquitin-protein ligase HECTD1 OS=Mus musculus GN=Hectd1 PE=1 SV=1;>sp|Q69ZR2|HECD1_MOUSE E3 ubiquitin-protein ligase HECTD1 OS=Mus musculus GN=Hectd1 PE=1 SV=2	GENES: Hectd1	2			8.2147e-72	19;18	19;18	19;18	19	19	19	7	2	1	1	6	2	1	0	4	0	1	0	0	0	0	0	0	0	0	0	0	0	0	0	7	2	1	1	6	2	1	0	4	0	1
Q9JIS8;F8WIJ0;F6TQE2	Q9JIS8;F8WIJ0	Solute carrier family 12 member 4	>sp|Q9JIS8|S12A4_MOUSE Solute carrier family 12 member 4 OS=Mus musculus GN=Slc12a4 PE=1 SV=2;>tr|F8WIJ0|F8WIJ0_MOUSE Solute carrier family 12 member 4 OS=Mus musculus GN=Slc12a4 PE=1 SV=2	GENES: Slc12a4	3			7.019e-74	17;17;4	17;17;4	12;12;4	17	17	12	2	3	1	4	4	3	0	7	8	4	0	0	0	0	0	0	0	0	0	0	0	0	0	0	2	3	1	4	4	3	0	7	8	4	0
P10923;F8WIP8;D3Z4N2;D3Z513;D3Z116	P10923;F8WIP8;D3Z4N2	Osteopontin	>sp|P10923|OSTP_MOUSE Osteopontin OS=Mus musculus GN=Spp1 PE=1 SV=1;>tr|F8WIP8|F8WIP8_MOUSE Osteopontin OS=Mus musculus GN=Spp1 PE=1 SV=1;>tr|D3Z4N2|D3Z4N2_MOUSE Osteopontin (Fragment) OS=Mus musculus GN=Spp1 PE=4 SV=1	GENES: Spp1	5			1.6053e-303	8;8;4;3;1	8;8;4;3;1	8;8;4;3;1	8	8	8	2	0	1	0	0	0	0	0	0	0	0	0	3	2	3	5	0	1	2	0	5	6	3	2	2	0	1	0	0	0	0	0	0	0	0
F8WIT2	F8WIT2	Annexin	>tr|F8WIT2|F8WIT2_MOUSE Annexin OS=Mus musculus GN=Anxa6 PE=1 SV=1	GENES: Anxa6	1			0	36	36	2	36	36	2	24	21	24	26	18	11	19	15	26	24	21	11	0	0	0	0	0	0	0	0	0	0	0	0	24	21	24	26	18	11	19	15	26	24	21
H7BXB9;Q9D1K7;F8WIU1;Q6IR22	H7BXB9;Q9D1K7;F8WIU1;Q6IR22	UPF0687 protein C20orf27 homolog	>tr|H7BXB9|H7BXB9_MOUSE Protein 1700037H04Rik (Fragment) OS=Mus musculus GN=1700037H04Rik PE=4 SV=1;>sp|Q9D1K7|CT027_MOUSE UPF0687 protein C20orf27 homolog OS=Mus musculus PE=2 SV=3;>tr|F8WIU1|F8WIU1_MOUSE Protein 1700037H04Rik OS=Mus musculus GN=1700037H0	GENES: 1700037H04Rik	4			8.4056e-15	2;2;2;1	2;2;2;1	2;2;2;1	2	2	2	0	0	0	0	2	1	1	0	1	1	0	0	1	2	0	1	0	0	0	0	0	0	0	0	0	0	0	0	2	1	1	0	1	1	0
F8WIX8;Q8CGP6;Q8R1M2;Q8CGP4;Q64523;Q8CGP7;Q8CGP5;Q8BFU2;Q6GSS7;P22752;P27661;Q64522;G3UWL7	F8WIX8;Q8CGP6;Q8R1M2;Q8CGP4;Q64523;Q8CGP7;Q8CGP5;Q8BFU2;Q6GSS7;P22752;P27661;Q64522	Histone H2A;Histone H2A type 1-H;Histone H2A.J;Histone H2A type 2-C;Histone H2A type 1-K;Histone H2A type 1-F;Histone H2A type 3;Histone H2A type 2-A;Histone H2A type 1;Histone H2A.x;Histone H2A type 2-B	>tr|F8WIX8|F8WIX8_MOUSE Histone H2A OS=Mus musculus GN=Hist1h2al PE=3 SV=1;>sp|Q8CGP6|H2A1H_MOUSE Histone H2A type 1-H OS=Mus musculus GN=Hist1h2ah PE=1 SV=3;>sp|Q8R1M2|H2AJ_MOUSE Histone H2A.J OS=Mus musculus GN=H2afj PE=1 SV=1;>tr|Q8CGP4|Q8CGP4_MOUSE His	GENES: Hist1h2al;Hist1h2ah;H2afj;Hist1h2aa;Hist2h2ac;Hist1h2ak;Hist1h2af;Hist3h2a;Hist2h2aa1;Hist1h2ab;H2afx;Hist2h2ab	13			1.0422e-93	4;4;4;4;4;4;4;4;4;4;3;2;1	4;4;4;4;4;4;4;4;4;4;3;2;1	2;2;2;2;2;2;2;2;2;2;1;1;0	4	4	2	1	2	2	2	2	3	2	1	2	3	0	0	3	2	3	2	2	1	2	2	2	3	2	1	1	2	2	2	2	3	2	1	2	3	0
Q3UMY5;F8WJ93;Q3UMY5-3;Q3UMY5-4;Q3UMY5-2	Q3UMY5;F8WJ93;Q3UMY5-3;Q3UMY5-4;Q3UMY5-2	Echinoderm microtubule-associated protein-like 4	>sp|Q3UMY5|EMAL4_MOUSE Echinoderm microtubule-associated protein-like 4 OS=Mus musculus GN=Eml4 PE=1 SV=1;>tr|F8WJ93|F8WJ93_MOUSE Echinoderm microtubule-associated protein-like 4 OS=Mus musculus GN=Eml4 PE=1 SV=1;>sp|Q3UMY5-3|EMAL4_MOUSE Isoform 3 of Echin	GENES: Eml4	5			5.084e-26	9;9;8;7;7	9;9;8;7;7	9;9;8;7;7	9	9	9	0	0	0	0	1	1	0	3	0	5	0	0	1	0	0	1	0	0	0	0	0	0	0	0	0	0	0	0	1	1	0	3	0	5	0
Q9ESV0;F8WJA0	Q9ESV0;F8WJA0	ATP-dependent RNA helicase DDX24	>sp|Q9ESV0|DDX24_MOUSE ATP-dependent RNA helicase DDX24 OS=Mus musculus GN=Ddx24 PE=1 SV=2;>tr|F8WJA0|F8WJA0_MOUSE ATP-dependent RNA helicase DDX24 OS=Mus musculus GN=Ddx24 PE=1 SV=1	GENES: Ddx24	2			7.2391e-77	4;4	4;4	4;4	4	4	4	0	0	0	0	0	1	0	0	4	1	1	0	0	0	0	0	0	0	0	0	0	0	0	0	0	0	0	0	0	1	0	0	4	1	1
F8WJA1;E0CXN1;E0CYX7;E0CXM5	F8WJA1;E0CXN1;E0CYX7;E0CXM5		>tr|F8WJA1|F8WJA1_MOUSE FXYD domain-containing ion transport regulator 5 OS=Mus musculus GN=Fxyd5 PE=4 SV=1;>tr|E0CXN1|E0CXN1_MOUSE FXYD domain-containing ion transport regulator 5 OS=Mus musculus GN=Fxyd5 PE=4 SV=1;>tr|E0CYX7|E0CYX7_MOUSE FXYD domain-cont	GENES: Fxyd5	4			3.2079e-171	6;5;4;4	1;1;1;1	1;1;1;1	6	1	1	6	5	5	5	3	4	3	0	3	2	0	0	0	0	0	0	0	0	0	0	0	0	0	0	1	1	1	1	0	1	0	0	1	0	0
Q80X82;F8WJD4;D3Z2M2;S4R2Q3;F6UJ99	Q80X82;F8WJD4	Symplekin	>sp|Q80X82|SYMPK_MOUSE Symplekin OS=Mus musculus GN=Sympk PE=1 SV=1;>tr|F8WJD4|F8WJD4_MOUSE Symplekin OS=Mus musculus GN=Sympk PE=1 SV=1	GENES: Sympk	5			6.5098e-124	16;16;2;2;1	16;16;2;2;1	16;16;2;2;1	16	16	16	4	3	1	3	2	3	0	4	9	2	5	2	0	0	0	0	0	0	0	0	0	0	0	0	4	3	1	3	2	3	0	4	9	2	5
Q60710;F8WJE0;F6TVP2;E9Q0K6;E9PYG9;E0CXZ5	Q60710;F8WJE0;F6TVP2;E9Q0K6;E9PYG9	SAM domain and HD domain-containing protein 1	>sp|Q60710|SAMH1_MOUSE Deoxynucleoside triphosphate triphosphohydrolase SAMHD1 OS=Mus musculus GN=Samhd1 PE=1 SV=2;>tr|F8WJE0|F8WJE0_MOUSE Deoxynucleoside triphosphate triphosphohydrolase SAMHD1 OS=Mus musculus GN=Samhd1 PE=1 SV=1;>tr|F6TVP2|F6TVP2_MOUSE D	GENES: Samhd1	6			0	31;31;29;29;25;3	31;31;29;29;25;3	31;31;29;29;25;3	31	31	31	17	16	17	18	17	1	15	13	22	20	16	6	6	6	5	4	0	0	0	0	0	0	0	1	17	16	17	18	17	1	15	13	22	20	16
F8WJI3;Q8R3Q6;E9Q4B5	F8WJI3;Q8R3Q6;E9Q4B5	Coiled-coil domain-containing protein 58	>tr|F8WJI3|F8WJI3_MOUSE Coiled-coil domain-containing protein 58 OS=Mus musculus GN=Ccdc58 PE=4 SV=1;>sp|Q8R3Q6|CCD58_MOUSE Coiled-coil domain-containing protein 58 OS=Mus musculus GN=Ccdc58 PE=2 SV=1;>tr|E9Q4B5|E9Q4B5_MOUSE Coiled-coil domain-containing p	GENES: Ccdc58	3			3.6366e-31	2;2;1	2;2;1	2;2;1	2	2	2	0	0	0	0	0	1	0	0	0	0	0	0	1	1	2	1	1	0	0	0	1	0	0	0	0	0	0	0	0	1	0	0	0	0	0
P62897;G3UWG1	P62897;G3UWG1	Cytochrome c, somatic	>sp|P62897|CYC_MOUSE Cytochrome c, somatic OS=Mus musculus GN=Cycs PE=1 SV=2;>tr|G3UWG1|G3UWG1_MOUSE MCG115977 OS=Mus musculus GN=Gm10108 PE=3 SV=1	GENES: Cycs;Gm10108	2			7.6629e-295	10;10	10;10	7;7	10	10	7	1	5	6	1	3	5	4	0	2	3	0	0	6	7	6	6	5	6	6	7	6	5	7	8	1	5	6	1	3	5	4	0	2	3	0
Q7TNP2;Q3TTF6;H3BKU1;G3UWS4;H3BLQ0;H3BLE7;H3BIV7	Q7TNP2;Q3TTF6;H3BKU1;G3UWS4;H3BLQ0;H3BLE7;H3BIV7	Serine/threonine-protein phosphatase 2A 65 kDa regulatory subunit A beta isoform	>sp|Q7TNP2|2AAB_MOUSE Serine/threonine-protein phosphatase 2A 65 kDa regulatory subunit A beta isoform OS=Mus musculus GN=Ppp2r1b PE=1 SV=2;>tr|Q3TTF6|Q3TTF6_MOUSE Serine/threonine-protein phosphatase 2A 65 kDa regulatory subunit A beta isoform OS=Mus musc	GENES: Ppp2r1b	7			3.6584e-188	10;10;10;10;9;9;8	1;1;1;1;1;1;1	1;1;1;1;1;1;1	10	1	1	4	5	7	7	2	4	2	4	5	5	5	2	2	2	1	1	0	0	0	0	1	0	0	0	0	0	1	1	0	0	0	0	1	0	0
G3UWW7	G3UWW7		>tr|G3UWW7|G3UWW7_MOUSE 26S proteasome non-ATPase regulatory subunit 11 (Fragment) OS=Mus musculus GN=Psmd11 PE=4 SV=1	GENES: Psmd11	1			2.3712e-88	6	1	1	6	1	1	1	3	1	1	2	2	3	1	3	2	0	0	0	0	1	1	0	0	0	0	0	0	0	0	0	0	0	0	0	0	0	0	0	0	0
P35601-2;G3UWX1;P35601;G3X8Z6;Q5U4B1;G3UXL4	P35601-2;G3UWX1;P35601;G3X8Z6;Q5U4B1;G3UXL4	Replication factor C subunit 1	>sp|P35601-2|RFC1_MOUSE Isoform 2 of Replication factor C subunit 1 OS=Mus musculus GN=Rfc1;>tr|G3UWX1|G3UWX1_MOUSE Replication factor C subunit 1 OS=Mus musculus GN=Rfc1 PE=1 SV=1;>sp|P35601|RFC1_MOUSE Replication factor C subunit 1 OS=Mus musculus GN=Rfc	GENES: Rfc1	6			6.0213e-259	9;9;9;9;9;9	9;9;9;9;9;9	9;9;9;9;9;9	9	9	9	4	2	3	3	2	4	0	4	9	5	2	2	0	0	0	0	0	0	0	0	0	0	0	0	4	2	3	3	2	4	0	4	9	5	2
G3UWZ0;O88379;G3UZ82;G3UZD1;G3UXR5	G3UWZ0;O88379;G3UZ82;G3UZD1;G3UXR5	Bromodomain adjacent to zinc finger domain protein 1A	>tr|G3UWZ0|G3UWZ0_MOUSE Bromodomain adjacent to zinc finger domain protein 1A OS=Mus musculus GN=Baz1a PE=1 SV=1;>sp|O88379|BAZ1A_MOUSE Bromodomain adjacent to zinc finger domain protein 1A OS=Mus musculus GN=Baz1a PE=1 SV=3;>tr|G3UZ82|G3UZ82_MOUSE Bromodo	GENES: Baz1a	5			1.6416e-68	4;4;3;2;2	4;4;3;2;2	4;4;3;2;2	4	4	4	1	0	1	1	1	1	0	0	0	0	0	1	0	0	0	0	0	0	0	0	0	0	0	0	1	0	1	1	1	1	0	0	0	0	0
O35451;G3UX19	O35451;G3UX19	Cyclic AMP-dependent transcription factor ATF-6 beta;Processed cyclic AMP-dependent transcription factor ATF-6 beta	>sp|O35451|ATF6B_MOUSE Cyclic AMP-dependent transcription factor ATF-6 beta OS=Mus musculus GN=Atf6b PE=2 SV=1;>tr|G3UX19|G3UX19_MOUSE Cyclic AMP-dependent transcription factor ATF-6 beta OS=Mus musculus GN=Atf6b PE=4 SV=2	GENES: Atf6b	2			2.1646e-10	1;1	1;1	1;1	1	1	1	0	0	0	0	0	0	0	0	0	0	0	0	0	0	0	0	0	1	1	0	1	0	0	1	0	0	0	0	0	0	0	0	0	0	0
G3UX59;Q08624	G3UX59;Q08624	Homeobox protein Hox-C4	>tr|G3UX59|G3UX59_MOUSE Homeobox protein Hox-C4 OS=Mus musculus GN=Hoxc4 PE=4 SV=1;>sp|Q08624|HXC4_MOUSE Homeobox protein Hox-C4 OS=Mus musculus GN=Hoxc4 PE=2 SV=1	GENES: Hoxc4	2			0.011805	1;1	1;1	1;1	1	1	1	0	0	0	0	0	0	0	0	0	0	0	0	0	0	0	0	0	0	0	0	1	0	0	0	0	0	0	0	0	0	0	0	0	0	0
G3UYQ9;G3UYX8;G3UX79;Q99N84	G3UYQ9;G3UYX8;G3UX79;Q99N84	28S ribosomal protein S18b, mitochondrial	>tr|G3UYQ9|G3UYQ9_MOUSE 28S ribosomal protein S18b, mitochondrial (Fragment) OS=Mus musculus GN=Mrps18b PE=4 SV=1;>tr|G3UYX8|G3UYX8_MOUSE 28S ribosomal protein S18b, mitochondrial (Fragment) OS=Mus musculus GN=Mrps18b PE=4 SV=1;>tr|G3UX79|G3UX79_MOUSE 28S	GENES: Mrps18b	4			5.2795e-07	2;2;2;2	2;2;2;2	2;2;2;2	2	2	2	2	0	0	0	0	0	0	0	0	0	0	0	0	0	0	0	0	0	0	0	0	0	0	0	2	0	0	0	0	0	0	0	0	0	0
Q8BHD7-2;Q8BHD7;G8JL74;G3UXA6;G3UZ01;G3UXZ8;G3UY95	Q8BHD7-2;Q8BHD7;G8JL74;G3UXA6;G3UZ01	Polypyrimidine tract-binding protein 3	>sp|Q8BHD7-2|PTBP3_MOUSE Isoform 2 of Polypyrimidine tract-binding protein 3 OS=Mus musculus GN=Ptbp3;>sp|Q8BHD7|PTBP3_MOUSE Polypyrimidine tract-binding protein 3 OS=Mus musculus GN=Ptbp3 PE=2 SV=1;>tr|G8JL74|G8JL74_MOUSE Polypyrimidine tract-binding prot	GENES: Ptbp3	7			1.8563e-63	5;5;5;5;4;2;1	3;3;3;3;3;1;1	3;3;3;3;3;1;1	5	3	3	0	1	1	0	1	1	1	1	2	1	2	0	3	2	1	2	0	0	0	0	0	0	0	0	0	0	0	0	0	0	0	0	1	0	1
G3UXI2;Q8BGP5	G3UXI2;Q8BGP5	Transmembrane protein 127	>tr|G3UXI2|G3UXI2_MOUSE Transmembrane protein 127 (Fragment) OS=Mus musculus GN=Tmem127 PE=4 SV=2;>sp|Q8BGP5|TM127_MOUSE Transmembrane protein 127 OS=Mus musculus GN=Tmem127 PE=2 SV=1	GENES: Tmem127	2			8.897e-104	1;1	1;1	1;1	1	1	1	1	0	0	0	0	0	0	0	0	0	0	0	0	0	0	0	0	0	0	0	0	0	0	0	1	0	0	0	0	0	0	0	0	0	0
Q9D7G0;G3UXL2	Q9D7G0;G3UXL2	Ribose-phosphate pyrophosphokinase 1;Ribose-phosphate pyrophosphokinase	>sp|Q9D7G0|PRPS1_MOUSE Ribose-phosphate pyrophosphokinase 1 OS=Mus musculus GN=Prps1 PE=1 SV=4;>tr|G3UXL2|G3UXL2_MOUSE Protein Prps1l3 OS=Mus musculus GN=Prps1l3 PE=3 SV=1	GENES: Prps1;Prps1l3	2			3.3984e-133	6;6	2;2	1;1	6	2	1	0	0	0	0	4	5	4	3	4	2	2	1	0	0	0	0	0	0	0	0	0	0	0	0	0	0	0	0	1	2	1	1	1	0	0
Q99LD4;Q3MIA8;G3UXW9;Q99LD4-2;B1ATU4	Q99LD4;Q3MIA8;G3UXW9;Q99LD4-2;B1ATU4	COP9 signalosome complex subunit 1	>sp|Q99LD4|CSN1_MOUSE COP9 signalosome complex subunit 1 OS=Mus musculus GN=Gps1 PE=1 SV=1;>tr|Q3MIA8|Q3MIA8_MOUSE COP9 signalosome complex subunit 1 OS=Mus musculus GN=Gps1 PE=1 SV=1;>tr|G3UXW9|G3UXW9_MOUSE COP9 signalosome complex subunit 1 OS=Mus muscul	GENES: Gps1	5			9.2042e-41	6;6;6;5;5	6;6;6;5;5	6;6;6;5;5	6	6	6	1	0	2	2	1	2	2	1	2	2	0	0	0	0	0	1	0	0	0	0	0	0	0	0	1	0	2	2	1	2	2	1	2	2	0
G3UXX6	G3UXX6		>tr|G3UXX6|G3UXX6_MOUSE Coiled-coil domain-containing protein 9 (Fragment) OS=Mus musculus GN=Ccdc9 PE=4 SV=1	GENES: Ccdc9	1			0.00037477	2	2	2	2	2	2	0	0	0	0	0	0	0	0	0	0	0	0	0	0	0	2	0	1	0	1	0	1	0	0	0	0	0	0	0	0	0	0	0	0	0
G3UXZ5;P97371;G3UXY0;G3X9K9;G3UWN9;G3UXR1	G3UXZ5;P97371;G3UXY0;G3X9K9;G3UWN9	Proteasome activator complex subunit 1	>tr|G3UXZ5|G3UXZ5_MOUSE Proteasome activator complex subunit 1 (Fragment) OS=Mus musculus GN=Psme1 PE=4 SV=1;>sp|P97371|PSME1_MOUSE Proteasome activator complex subunit 1 OS=Mus musculus GN=Psme1 PE=2 SV=2;>tr|G3UXY0|G3UXY0_MOUSE Proteasome activator compl	GENES: Psme1	6			0	16;16;14;13;12;1	16;16;14;13;12;1	16;16;14;13;12;1	16	16	16	0	0	1	0	10	7	12	5	11	1	3	2	8	8	6	9	3	5	5	3	5	5	4	4	0	0	1	0	10	7	12	5	11	1	3
G3UY39;P19426-2;P19426	G3UY39;P19426-2;P19426	Negative elongation factor E	>tr|G3UY39|G3UY39_MOUSE Negative elongation factor E (Fragment) OS=Mus musculus GN=Nelfe PE=1 SV=1;>sp|P19426-2|NELFE_MOUSE Isoform 2 of Negative elongation factor E OS=Mus musculus GN=Nelfe;>sp|P19426|NELFE_MOUSE Negative elongation factor E OS=Mus muscul	GENES: Nelfe	3			3.2384e-60	1;1;1	1;1;1	1;1;1	1	1	1	0	0	0	0	0	1	1	0	1	1	0	0	0	1	0	1	0	0	0	0	0	0	0	0	0	0	0	0	0	1	1	0	1	1	0
Q8CCS6-2;Q8CCS6;G3UY42;D3YUB9;D3Z5F7;D3Z055;G3UWS5;G3UWY6;G3UX74	Q8CCS6-2;Q8CCS6;G3UY42;D3YUB9;D3Z5F7;D3Z055;G3UWS5	Polyadenylate-binding protein 2	>sp|Q8CCS6-2|PABP2_MOUSE Isoform 2 of Polyadenylate-binding protein 2 OS=Mus musculus GN=Pabpn1;>sp|Q8CCS6|PABP2_MOUSE Polyadenylate-binding protein 2 OS=Mus musculus GN=Pabpn1 PE=2 SV=3;>tr|G3UY42|G3UY42_MOUSE Polyadenylate-binding protein 2 OS=Mus muscul	GENES: Pabpn1;Gm20521	9			3.4094e-53	8;8;8;6;6;5;5;1;1	8;8;8;6;6;5;5;1;1	8;8;8;6;6;5;5;1;1	8	8	8	3	3	5	5	0	0	0	0	1	0	0	0	0	0	0	0	0	0	0	0	0	0	0	0	3	3	5	5	0	0	0	0	1	0	0
G3UY94	G3UY94		>tr|G3UY94|G3UY94_MOUSE Uncharacterized protein (Fragment) OS=Mus musculus GN=Erich3 PE=4 SV=2	GENES: 4922501L14Rik	1			0.017961	1	1	1	1	1	1	0	0	0	0	0	0	0	0	0	0	0	1	0	0	0	0	0	0	0	0	0	0	0	0	0	0	0	0	0	0	0	0	0	0	0
G3UYD0;Q9ESZ8-5;Q9ESZ8-4;Q9ESZ8-3;Q3UHU8;Q9ESZ8-6;Q9ESZ8-2;Q9ESZ8;G3UYJ6;G3UWV2;G3UX27;Q99NI3	G3UYD0;Q9ESZ8-5;Q9ESZ8-4;Q9ESZ8-3;Q3UHU8;Q9ESZ8-6;Q9ESZ8-2;Q9ESZ8	General transcription factor II-I	>tr|G3UYD0|G3UYD0_MOUSE General transcription factor II-I OS=Mus musculus GN=Gtf2i PE=1 SV=1;>sp|Q9ESZ8-5|GTF2I_MOUSE Isoform 5 of General transcription factor II-I OS=Mus musculus GN=Gtf2i;>sp|Q9ESZ8-4|GTF2I_MOUSE Isoform 4 of General transcription factor	GENES: Gtf2i	12			0	23;23;23;23;23;23;23;23;10;3;2;1	23;23;23;23;23;23;23;23;10;3;2;1	21;21;21;21;21;21;21;21;9;1;2;1	23	23	21	2	8	7	10	9	11	3	9	7	17	9	8	0	0	0	0	0	0	0	0	0	0	0	0	2	8	7	10	9	11	3	9	7	17	9
G3UYG6;Q6Y7W8;G3UWR2;G3UYR9;E9Q2M5;G3UZX7;Q6Y7W8-2;G3UZW5;G3UYH4	G3UYG6;Q6Y7W8;G3UWR2;G3UYR9;E9Q2M5;G3UZX7	PERQ amino acid-rich with GYF domain-containing protein 2	>tr|G3UYG6|G3UYG6_MOUSE PERQ amino acid-rich with GYF domain-containing protein 2 (Fragment) OS=Mus musculus GN=Gigyf2 PE=1 SV=1;>sp|Q6Y7W8|PERQ2_MOUSE PERQ amino acid-rich with GYF domain-containing protein 2 OS=Mus musculus GN=Gigyf2 PE=1 SV=2;>tr|G3UWR2	GENES: Gigyf2	9			0	16;16;15;10;8;8;6;2;1	15;15;14;9;8;7;6;2;1	15;15;14;9;8;7;6;2;1	16	15	15	6	4	3	2	7	6	4	7	6	9	4	4	0	0	0	0	0	1	0	0	0	0	0	0	6	4	3	2	7	6	3	7	6	9	4
G3UYJ7;G3UZN1	G3UYJ7;G3UZN1		>tr|G3UYJ7|G3UYJ7_MOUSE Protein Gm20441 (Fragment) OS=Mus musculus GN=Gm20441 PE=4 SV=1;>tr|G3UZN1|G3UZN1_MOUSE D-dopachrome decarboxylase OS=Mus musculus GN=Ddt PE=4 SV=1	GENES: Gm20441;Ddt	2			2.1845e-56	4;3	1;0	0;0	4	1	0	0	0	1	0	0	1	0	0	1	1	0	0	3	2	3	3	1	1	2	1	1	1	0	0	0	0	0	0	0	0	0	0	1	1	0
G3UYV7;P62858;J3QNN8	G3UYV7;P62858;J3QNN8	40S ribosomal protein S28	>tr|G3UYV7|G3UYV7_MOUSE 40S ribosomal protein S28 (Fragment) OS=Mus musculus GN=Rps28 PE=4 SV=1;>sp|P62858|RS28_MOUSE 40S ribosomal protein S28 OS=Mus musculus GN=Rps28 PE=2 SV=1;>tr|J3QNN8|J3QNN8_MOUSE MCG49140 OS=Mus musculus GN=Gm10263 PE=3 SV=1	GENES: Rps28;Gm10263	3			2.1848e-27	3;3;2	3;3;2	3;3;2	3	3	3	0	0	0	0	0	0	0	0	0	0	0	0	2	2	0	2	0	1	1	1	1	3	2	1	0	0	0	0	0	0	0	0	0	0	0
Q6VNB8;G3UYW1;Q6VNB8-2;G3UYV1;G3UY81;G3UWK9	Q6VNB8;G3UYW1	WD repeat and FYVE domain-containing protein 3	>sp|Q6VNB8|WDFY3_MOUSE WD repeat and FYVE domain-containing protein 3 OS=Mus musculus GN=Wdfy3 PE=1 SV=1;>tr|G3UYW1|G3UYW1_MOUSE WD repeat and FYVE domain-containing protein 3 OS=Mus musculus GN=Wdfy3 PE=1 SV=1	GENES: Wdfy3	6			7.2058e-182	25;25;8;3;1;1	25;25;8;3;1;1	25;25;8;3;1;1	25	25	25	2	3	0	0	5	4	0	6	10	13	1	8	0	0	0	0	0	0	0	0	0	0	0	0	2	3	0	0	5	4	0	6	10	13	1
G3UYX5;G3UYR1	G3UYX5;G3UYR1		>sp|G3UYX5|RGS22_MOUSE Regulator of G-protein signaling 22 OS=Mus musculus GN=Rgs22 PE=1 SV=1;>tr|G3UYR1|G3UYR1_MOUSE Regulator of G-protein-signaling 22 (Fragment) OS=Mus musculus GN=Rgs22 PE=4 SV=1	GENES: Rgs22	2			8.8433e-07	3;2	3;2	3;2	3	3	3	0	1	0	0	0	0	0	0	0	0	0	0	2	1	0	0	0	0	0	0	0	0	0	1	0	1	0	0	0	0	0	0	0	0	0
G3UZ26;P50431;G3UYY1	G3UZ26;P50431;G3UYY1	Serine hydroxymethyltransferase;Serine hydroxymethyltransferase, cytosolic	>tr|G3UZ26|G3UZ26_MOUSE Serine hydroxymethyltransferase (Fragment) OS=Mus musculus GN=Shmt1 PE=1 SV=1;>sp|P50431|GLYC_MOUSE Serine hydroxymethyltransferase, cytosolic OS=Mus musculus GN=Shmt1 PE=1 SV=3;>tr|G3UYY1|G3UYY1_MOUSE Serine hydroxymethyltransferas	GENES: Shmt1	3			2.2923e-08	3;3;2	2;2;1	2;2;1	3	2	2	1	1	0	1	0	0	1	0	0	0	1	0	0	0	0	1	0	0	0	0	0	0	0	0	0	0	0	0	0	0	0	0	0	0	1
G3UZ63;Q921I2;G3X961;G3UZG5;G3UZF2	G3UZ63;Q921I2;G3X961;G3UZG5	Kelch domain-containing protein 4	>tr|G3UZ63|G3UZ63_MOUSE Kelch domain-containing protein 4 OS=Mus musculus GN=Klhdc4 PE=4 SV=1;>sp|Q921I2|KLDC4_MOUSE Kelch domain-containing protein 4 OS=Mus musculus GN=Klhdc4 PE=2 SV=2;>tr|G3X961|G3X961_MOUSE Kelch domain containing 4, isoform CRA_a OS=M	GENES: Klhdc4	5			7.5964e-146	4;4;4;3;1	4;4;4;3;1	4;4;4;3;1	4	4	4	0	0	0	0	0	0	0	0	4	0	1	0	0	0	0	0	0	0	0	0	0	0	0	0	0	0	0	0	0	0	0	0	4	0	1
G3UZA4;G3UZJ5;P67871;G3UZX4;G3UWU5;G3UXG7;G3UXU2	G3UZA4;G3UZJ5;P67871;G3UZX4;G3UWU5;G3UXG7;G3UXU2	Casein kinase II subunit beta	>tr|G3UZA4|G3UZA4_MOUSE Casein kinase II subunit beta (Fragment) OS=Mus musculus GN=Csnk2b PE=4 SV=2;>tr|G3UZJ5|G3UZJ5_MOUSE Casein kinase II subunit beta (Fragment) OS=Mus musculus GN=Csnk2b PE=4 SV=2;>sp|P67871|CSK2B_MOUSE Casein kinase II subunit beta O	GENES: Csnk2b	7			4.7428e-17	2;2;2;2;1;1;1	2;2;2;2;1;1;1	2;2;2;2;1;1;1	2	2	2	0	0	0	0	2	2	0	0	2	0	0	0	1	0	0	0	0	0	0	0	0	0	0	0	0	0	0	0	2	2	0	0	2	0	0
G3UZI7;O54834-2;O54834-4;O54834-3;O54834;A2ALX6;A2ALX7	G3UZI7;O54834-2;O54834-4;O54834-3;O54834;A2ALX6;A2ALX7	Rho GTPase-activating protein 6	>tr|G3UZI7|G3UZI7_MOUSE Rho GTPase activating protein 6, isoform CRA_b OS=Mus musculus GN=Arhgap6 PE=4 SV=1;>sp|O54834-2|RHG06_MOUSE Isoform 2 of Rho GTPase-activating protein 6 OS=Mus musculus GN=Arhgap6;>sp|O54834-4|RHG06_MOUSE Isoform 4 of Rho GTPase-ac	GENES: Arhgap6	7			1.8493e-24	2;2;2;2;2;1;1	2;2;2;2;2;1;1	2;2;2;2;2;1;1	2	2	2	0	0	0	0	0	0	0	0	2	0	0	0	0	0	0	0	0	0	0	0	0	0	0	0	0	0	0	0	0	0	0	0	2	0	0
Q69ZK6;G3UZM1;G3UZX8;G3UYW3	Q69ZK6;G3UZM1	Probable JmjC domain-containing histone demethylation protein 2C	>sp|Q69ZK6|JHD2C_MOUSE Probable JmjC domain-containing histone demethylation protein 2C OS=Mus musculus GN=Jmjd1c PE=1 SV=3;>tr|G3UZM1|G3UZM1_MOUSE Probable JmjC domain-containing histone demethylation protein 2C OS=Mus musculus GN=Jmjd1c PE=1 SV=1	GENES: Jmjd1c	4			1.3634e-06	3;3;1;1	3;3;1;1	3;3;1;1	3	3	3	0	0	0	0	0	0	0	0	0	1	0	0	0	0	0	1	0	1	0	0	0	0	0	0	0	0	0	0	0	0	0	0	0	1	0
Q8BWW9-3;G3UZM9;Q8BWW9-2;Q8BWW9;G3UXH4;G3UYD6	Q8BWW9-3;G3UZM9;Q8BWW9-2;Q8BWW9;G3UXH4	Serine/threonine-protein kinase N2	>sp|Q8BWW9-3|PKN2_MOUSE Isoform 3 of Serine/threonine-protein kinase N2 OS=Mus musculus GN=Pkn2;>tr|G3UZM9|G3UZM9_MOUSE Serine/threonine-protein kinase N2 OS=Mus musculus GN=Pkn2 PE=1 SV=1;>sp|Q8BWW9-2|PKN2_MOUSE Isoform 2 of Serine/threonine-protein kinas	GENES: Pkn2	6			2.5522e-23	7;7;7;7;6;1	7;7;7;7;6;1	7;7;7;7;6;1	7	7	7	0	0	0	0	0	2	0	0	1	4	1	0	0	0	0	0	0	0	0	0	0	0	1	0	0	0	0	0	0	2	0	0	1	4	1
G3UZY2;P97493	G3UZY2;P97493	Thioredoxin;Thioredoxin, mitochondrial	>tr|G3UZY2|G3UZY2_MOUSE Thioredoxin, mitochondrial (Fragment) OS=Mus musculus GN=Txn2 PE=1 SV=1;>sp|P97493|THIOM_MOUSE Thioredoxin, mitochondrial OS=Mus musculus GN=Txn2 PE=1 SV=1	GENES: Txn2	2			2.14e-07	2;2	2;2	2;2	2	2	2	0	0	0	0	0	0	0	0	0	0	0	0	1	0	0	1	0	0	0	0	0	0	0	0	0	0	0	0	0	0	0	0	0	0	0
G3X8Q0;O89090	G3X8Q0;O89090	Transcription factor Sp1	>tr|G3X8Q0|G3X8Q0_MOUSE Trans-acting transcription factor 1 OS=Mus musculus GN=Sp1 PE=1 SV=1;>sp|O89090|SP1_MOUSE Transcription factor Sp1 OS=Mus musculus GN=Sp1 PE=1 SV=2	GENES: Sp1	2			0.00017035	1;1	1;1	1;1	1	1	1	0	0	0	0	0	1	0	0	0	1	1	0	0	0	0	0	0	0	0	0	0	0	0	0	0	0	0	0	0	1	0	0	0	1	1
G3X8R0;Q60870	G3X8R0		>tr|G3X8R0|G3X8R0_MOUSE Receptor accessory protein 5, isoform CRA_a OS=Mus musculus GN=Reep5 PE=4 SV=1	GENES: Reep5	2			2.9848e-17	6;1	6;1	6;1	6	6	6	1	3	4	1	3	3	3	2	3	2	0	0	0	0	0	0	0	0	0	0	0	0	0	0	1	3	4	1	3	3	3	2	3	2	0
Q9CQV7;Q9CQV7-3;Q9CQV7-2;G3X8S1;D3Z5K6	Q9CQV7;Q9CQV7-3;Q9CQV7-2;G3X8S1;D3Z5K6	Mitochondrial import inner membrane translocase subunit TIM14	>sp|Q9CQV7|TIM14_MOUSE Mitochondrial import inner membrane translocase subunit TIM14 OS=Mus musculus GN=Dnajc19 PE=2 SV=3;>sp|Q9CQV7-3|TIM14_MOUSE Isoform 3 of Mitochondrial import inner membrane translocase subunit TIM14 OS=Mus musculus GN=Dnajc19;>sp|Q9C	GENES: Dnajc19	5			8.2684e-35	3;3;3;3;2	3;3;3;3;2	3;3;3;3;2	3	3	3	0	2	1	0	0	0	0	0	0	0	0	0	0	0	0	0	0	0	0	0	0	0	0	0	0	2	1	0	0	0	0	0	0	0	0
Q0P678;H3BIW0;G3X8T2;Q0P678-2;H3BKL4;H3BJN4;H3BJJ9	Q0P678;H3BIW0;G3X8T2;Q0P678-2	Zinc finger CCCH domain-containing protein 18	>sp|Q0P678|ZCH18_MOUSE Zinc finger CCCH domain-containing protein 18 OS=Mus musculus GN=Zc3h18 PE=1 SV=1;>tr|H3BIW0|H3BIW0_MOUSE Zinc finger CCCH domain-containing protein 18 OS=Mus musculus GN=Zc3h18 PE=1 SV=1;>tr|G3X8T2|G3X8T2_MOUSE RIKEN cDNA 5830416A07	GENES: Zc3h18	7			0	14;14;14;7;3;2;2	14;14;14;7;3;2;2	14;14;14;7;3;2;2	14	14	14	8	6	6	7	6	6	2	4	7	6	1	1	0	0	0	0	0	0	0	0	0	0	0	0	8	6	6	7	6	6	2	4	7	6	1
P16675;G3X8T3;A2A5J9;A2A5J8;A2A5J6	P16675;G3X8T3	Lysosomal protective protein;Lysosomal protective protein 32 kDa chain;Lysosomal protective protein 20 kDa chain	>sp|P16675|PPGB_MOUSE Lysosomal protective protein OS=Mus musculus GN=Ctsa PE=1 SV=1;>tr|G3X8T3|G3X8T3_MOUSE Lysosomal protective protein OS=Mus musculus GN=Ctsa PE=4 SV=1	GENES: Ctsa	5			0	21;21;4;3;1	21;21;4;3;1	21;21;4;3;1	21	21	21	4	4	5	5	7	10	4	5	9	8	4	0	15	16	18	19	15	19	18	16	17	18	18	16	4	4	5	5	7	10	4	5	9	8	4
G3X8U3	G3X8U3		>tr|G3X8U3|G3X8U3_MOUSE MCG6895 OS=Mus musculus GN=2210016F16Rik PE=4 SV=1	GENES: 2210016F16Rik	1			6.6529e-133	14	14	14	14	14	14	0	0	0	0	7	5	5	3	4	7	5	0	0	0	0	0	0	0	0	0	0	0	0	0	0	0	0	0	7	5	5	3	4	7	5
O88622-2;G3X8U8;O88622;E9Q088	O88622-2;G3X8U8;O88622;E9Q088	Poly(ADP-ribose) glycohydrolase	>sp|O88622-2|PARG_MOUSE Isoform 2 of Poly(ADP-ribose) glycohydrolase OS=Mus musculus GN=Parg;>tr|G3X8U8|G3X8U8_MOUSE Poly (ADP-ribose) glycohydrolase, isoform CRA_c OS=Mus musculus GN=Parg PE=1 SV=1;>sp|O88622|PARG_MOUSE Poly(ADP-ribose) glycohydrolase OS=	GENES: Parg	4			3.342e-05	2;2;2;1	2;2;2;1	2;2;2;1	2	2	2	0	0	0	0	1	0	0	0	0	0	0	0	0	0	0	0	1	0	0	0	0	0	0	0	0	0	0	0	1	0	0	0	0	0	0
G3X8X0;Q05BH3	G3X8X0;Q05BH3		>tr|G3X8X0|G3X8X0_MOUSE DEAH (Asp-Glu-Ala-His) box polypeptide 16, isoform CRA_a OS=Mus musculus GN=Dhx16 PE=1 SV=1;>tr|Q05BH3|Q05BH3_MOUSE Dhx16 protein OS=Mus musculus GN=Dhx16 PE=1 SV=1	GENES: Dhx16	2			3.8488e-46	7;6	7;6	7;6	7	7	7	0	1	0	1	2	2	0	0	1	4	2	4	0	0	0	0	0	0	0	0	0	0	0	0	0	1	0	1	2	2	0	0	1	4	2
Q920Q4;G3X8X7;Q920Q4-2;A2BI90	Q920Q4;G3X8X7;Q920Q4-2	Vacuolar protein sorting-associated protein 16 homolog	>sp|Q920Q4|VPS16_MOUSE Vacuolar protein sorting-associated protein 16 homolog OS=Mus musculus GN=Vps16 PE=1 SV=3;>tr|G3X8X7|G3X8X7_MOUSE Vacuolar protein sorting 16 (Yeast) OS=Mus musculus GN=Vps16 PE=1 SV=1;>sp|Q920Q4-2|VPS16_MOUSE Isoform 2 of Vacuolar p	GENES: Vps16	4			9.4287e-251	20;20;12;7	20;20;12;7	20;20;12;7	20	20	20	0	1	0	0	4	7	4	5	17	9	6	5	0	0	0	0	0	0	0	0	0	0	0	0	0	1	0	0	4	7	4	5	17	9	6
G3X8Y3;Q80UM3;Q9DBB4;E9PZ53	G3X8Y3;Q80UM3	N-alpha-acetyltransferase 15, NatA auxiliary subunit	>tr|G3X8Y3|G3X8Y3_MOUSE N-alpha-acetyltransferase 15, NatA auxiliary subunit OS=Mus musculus GN=Naa15 PE=1 SV=1;>sp|Q80UM3|NAA15_MOUSE N-alpha-acetyltransferase 15, NatA auxiliary subunit OS=Mus musculus GN=Naa15 PE=1 SV=1	GENES: Naa15	4			0	48;46;5;4	48;46;5;4	48;46;5;4	48	48	48	9	16	10	0	21	26	10	13	28	31	13	21	0	0	0	1	0	0	0	0	0	0	0	0	9	16	10	0	21	26	10	13	28	31	13
Q9QUN7;G3X8Y8	Q9QUN7;G3X8Y8	Toll-like receptor 2;Toll-like receptor	>sp|Q9QUN7|TLR2_MOUSE Toll-like receptor 2 OS=Mus musculus GN=Tlr2 PE=1 SV=1;>tr|G3X8Y8|G3X8Y8_MOUSE Toll-like receptor OS=Mus musculus GN=Tlr2 PE=3 SV=1	GENES: Tlr2	2			1.0268e-218	15;15	15;15	15;15	15	15	15	1	5	3	4	7	7	6	7	13	11	5	3	0	0	0	0	0	0	0	0	0	0	0	0	1	5	3	4	7	7	6	7	13	11	5
Q9DBR3-3;Q9DBR3-2;Q9DBR3;G3X920	Q9DBR3-3;Q9DBR3-2;Q9DBR3;G3X920	Armadillo repeat-containing protein 8	>sp|Q9DBR3-3|ARMC8_MOUSE Isoform 3 of Armadillo repeat-containing protein 8 OS=Mus musculus GN=Armc8;>sp|Q9DBR3-2|ARMC8_MOUSE Isoform 2 of Armadillo repeat-containing protein 8 OS=Mus musculus GN=Armc8;>sp|Q9DBR3|ARMC8_MOUSE Armadillo repeat-containing pro	GENES: Armc8	4			2.3655e-06	2;2;2;2	2;2;2;2	2;2;2;2	2	2	2	0	0	0	0	0	0	0	0	1	1	0	0	0	0	0	0	0	0	0	0	0	0	0	0	0	0	0	0	0	0	0	0	1	1	0
G3X922	G3X922		>tr|G3X922|G3X922_MOUSE MCG115602 OS=Mus musculus GN=Dnajc13 PE=4 SV=1	GENES: Dnajc13	1			0	61	61	61	61	61	61	18	27	23	19	28	31	5	1	37	22	13	9	0	0	1	0	0	0	0	0	0	0	0	0	18	27	23	19	28	31	5	1	37	22	13
S4R1Y5;G3X926;Q9JJ80;S4R2H5;S4R2R2	S4R1Y5;G3X926;Q9JJ80;S4R2H5;S4R2R2	Ribosome production factor 2 homolog	>tr|S4R1Y5|S4R1Y5_MOUSE Ribosome production factor 2 homolog (Fragment) OS=Mus musculus GN=Rpf2 PE=4 SV=1;>tr|G3X926|G3X926_MOUSE MCG1407, isoform CRA_a OS=Mus musculus GN=Rpf2 PE=4 SV=1;>sp|Q9JJ80|RPF2_MOUSE Ribosome production factor 2 homolog OS=Mus mus	GENES: Rpf2	5			3.857e-09	4;4;4;3;2	4;4;4;3;2	4;4;4;3;2	4	4	4	1	0	1	0	0	1	1	0	1	1	0	0	0	0	0	0	0	0	0	0	0	0	0	0	1	0	1	0	0	1	1	0	1	1	0
G3X928;Q6NZC7	G3X928;Q6NZC7	SEC23-interacting protein	>tr|G3X928|G3X928_MOUSE SEC23-interacting protein OS=Mus musculus GN=Sec23ip PE=4 SV=1;>sp|Q6NZC7|S23IP_MOUSE SEC23-interacting protein OS=Mus musculus GN=Sec23ip PE=2 SV=2	GENES: Sec23ip	2			2.5358e-67	11;10	11;10	11;10	11	11	11	0	2	4	4	4	3	1	7	3	7	3	2	0	0	0	0	0	0	0	0	0	0	0	0	0	2	4	4	4	3	1	7	3	7	3
Q3TWF6;G3X934	Q3TWF6;G3X934	WD repeat-containing protein 70	>sp|Q3TWF6|WDR70_MOUSE WD repeat-containing protein 70 OS=Mus musculus GN=Wdr70 PE=1 SV=1;>tr|G3X934|G3X934_MOUSE MCG115964 OS=Mus musculus GN=Wdr70 PE=1 SV=1	GENES: Wdr70	2			3.4409e-20	6;6	6;6	6;6	6	6	6	1	0	1	1	0	0	0	1	4	4	1	0	0	0	0	0	0	0	0	0	0	0	0	0	1	0	1	1	0	0	0	1	4	4	1
Q920B9;G3X956	Q920B9;G3X956	FACT complex subunit SPT16	>sp|Q920B9|SP16H_MOUSE FACT complex subunit SPT16 OS=Mus musculus GN=Supt16h PE=1 SV=2;>tr|G3X956|G3X956_MOUSE FACT complex subunit SPT16 OS=Mus musculus GN=Supt16 PE=1 SV=1	GENES: Supt16h;Supt16	2			0	34;34	34;34	34;34	34	34	34	8	10	12	10	20	20	10	20	19	18	13	13	0	1	1	2	0	0	0	0	0	0	0	0	8	10	12	10	20	20	10	20	19	18	13
O35711-2;O35711;G3X957;O35711-4;O35711-3	O35711-2;O35711;G3X957;O35711-4	Liprin-beta-2	>sp|O35711-2|LIPB2_MOUSE Isoform 2 of Liprin-beta-2 OS=Mus musculus GN=Ppfibp2;>sp|O35711|LIPB2_MOUSE Liprin-beta-2 OS=Mus musculus GN=Ppfibp2 PE=1 SV=3;>tr|G3X957|G3X957_MOUSE Liprin-beta-2 OS=Mus musculus GN=Ppfibp2 PE=1 SV=1;>sp|O35711-4|LIPB2_MOUSE Iso	GENES: Ppfibp2	5			5.3189e-76	10;10;10;9;1	10;10;10;9;1	10;10;10;9;1	10	10	10	0	1	1	1	2	1	2	3	4	6	0	0	0	0	0	0	0	0	0	0	0	0	0	0	0	1	1	1	2	1	2	3	4	6	0
G3X972	G3X972		>tr|G3X972|G3X972_MOUSE Protein Sec24c OS=Mus musculus GN=Sec24c PE=4 SV=1	GENES: Sec24c	1			8.1165e-91	9	9	9	9	9	9	1	0	1	0	6	3	0	1	3	5	4	2	0	0	0	0	0	0	0	0	0	0	0	0	1	0	1	0	6	3	0	1	3	5	4
Q8R4Y4-2;Q8R4Y4;G3X973	Q8R4Y4-2;Q8R4Y4;G3X973	Stabilin-1	>sp|Q8R4Y4-2|STAB1_MOUSE Isoform 2 of Stabilin-1 OS=Mus musculus GN=Stab1;>sp|Q8R4Y4|STAB1_MOUSE Stabilin-1 OS=Mus musculus GN=Stab1 PE=1 SV=1;>tr|G3X973|G3X973_MOUSE Stabilin 1, isoform CRA_a OS=Mus musculus GN=Stab1 PE=4 SV=1	GENES: Stab1	3			8.7505e-27	1;1;1	1;1;1	1;1;1	1	1	1	0	0	0	0	0	0	0	0	1	0	0	0	0	0	0	0	0	0	0	0	0	0	0	0	0	0	0	0	0	0	0	0	1	0	0
Q61703;G3X977	Q61703;G3X977	Inter-alpha-trypsin inhibitor heavy chain H2	>sp|Q61703|ITIH2_MOUSE Inter-alpha-trypsin inhibitor heavy chain H2 OS=Mus musculus GN=Itih2 PE=1 SV=1;>tr|G3X977|G3X977_MOUSE Inter-alpha trypsin inhibitor, heavy chain 2 OS=Mus musculus GN=Itih2 PE=1 SV=1	GENES: Itih2	2			1.2001e-174	12;12	1;1	1;1	12	1	1	0	1	0	1	2	2	2	3	2	3	2	0	5	6	7	5	6	6	5	5	6	5	8	4	0	0	0	0	0	0	0	0	0	0	0
G5E846;G3X981	G5E846;G3X981		>tr|G5E846|G5E846_MOUSE Peripherin OS=Mus musculus GN=Prph PE=3 SV=1;>tr|G3X981|G3X981_MOUSE Peripherin OS=Mus musculus GN=Prph PE=3 SV=1	GENES: Prph	2			4.0521e-65	4;4	1;1	1;1	4	1	1	1	2	2	1	0	0	1	0	0	0	0	0	2	1	1	1	1	2	2	3	2	3	2	2	0	1	0	0	0	0	0	0	0	0	0
Q5SXG1;Q5SXG3;G3X9G2;Q9JM52-3;Q9JM52-2;Q9JM52;F7AMS7;E0CZF8;E0CZD7;P83510-2;E0CXD6;E0CY98;P83510;E9PUL9;B9EKN8;B2RQ80;E0CYV5;J3QM71;J3QP32	Q5SXG1;Q5SXG3;G3X9G2;Q9JM52-3;Q9JM52-2;Q9JM52;F7AMS7;E0CZF8;E0CZD7;P83510-2;E0CXD6;E0CY98;P83510;E9PUL9;B9EKN8;B2RQ80	Misshapen-like kinase 1;Traf2 and NCK-interacting protein kinase	>tr|Q5SXG1|Q5SXG1_MOUSE Misshapen-like kinase 1 OS=Mus musculus GN=Mink1 PE=1 SV=1;>tr|Q5SXG3|Q5SXG3_MOUSE Misshapen-like kinase 1 OS=Mus musculus GN=Mink1 PE=1 SV=1;>tr|G3X9G2|G3X9G2_MOUSE Misshapen-like kinase 1 OS=Mus musculus GN=Mink1 PE=1 SV=1;>sp|Q9J	GENES: Mink1;Tnik	19			1.106e-192	10;10;10;10;9;9;7;5;5;5;5;5;5;5;5;5;3;2;1	5;5;5;5;4;4;4;1;1;1;1;1;1;1;1;1;1;2;1	5;5;5;5;4;4;4;1;1;1;1;1;1;1;1;1;1;2;1	10	5	5	3	1	1	0	4	2	1	3	5	2	1	1	0	0	0	0	0	0	0	0	0	0	0	0	2	0	0	0	3	1	1	1	2	1	1
P42859;G3X9H5;P42859-2	P42859;G3X9H5;P42859-2	Huntingtin	>sp|P42859|HD_MOUSE Huntingtin OS=Mus musculus GN=Htt PE=1 SV=2;>tr|G3X9H5|G3X9H5_MOUSE Huntingtin OS=Mus musculus GN=Htt PE=1 SV=1;>sp|P42859-2|HD_MOUSE Isoform Short of Huntingtin OS=Mus musculus GN=Htt	GENES: Htt	3			0	55;55;48	55;55;48	55;55;48	55	55	55	2	6	2	4	18	9	2	17	22	31	3	9	0	0	2	0	1	1	0	0	1	0	2	0	2	6	2	4	18	9	2	17	22	31	3
Q8R1S4;G3X9H7;Q8R1S4-2;Q6P9S0	Q8R1S4;G3X9H7;Q8R1S4-2	Metastasis suppressor protein 1	>sp|Q8R1S4|MTSS1_MOUSE Metastasis suppressor protein 1 OS=Mus musculus GN=Mtss1 PE=1 SV=1;>tr|G3X9H7|G3X9H7_MOUSE Metastasis suppressor 1, isoform CRA_e OS=Mus musculus GN=Mtss1 PE=1 SV=1;>sp|Q8R1S4-2|MTSS1_MOUSE Isoform 2 of Metastasis suppressor protein	GENES: Mtss1	4			0	26;26;25;1	26;26;25;1	26;26;25;1	26	26	26	8	17	14	1	15	17	2	7	16	12	6	12	0	0	0	0	0	0	0	0	0	0	0	0	8	17	14	1	15	17	2	7	16	12	6
G3X9K3;D3YYK9	G3X9K3;D3YYK9	Brefeldin A-inhibited guanine nucleotide-exchange protein 1	>sp|G3X9K3|BIG1_MOUSE Brefeldin A-inhibited guanine nucleotide-exchange protein 1 OS=Mus musculus GN=Arfgef1 PE=2 SV=1;>tr|D3YYK9|D3YYK9_MOUSE Brefeldin A-inhibited guanine nucleotide-exchange protein 1 OS=Mus musculus GN=Arfgef1 PE=4 SV=1	GENES: Arfgef1	2			0	23;13	14;9	14;9	23	14	14	8	8	10	8	12	9	0	3	12	4	3	1	0	0	0	0	0	1	0	0	0	0	0	0	4	4	6	5	6	5	0	0	8	1	1
G3X9L6;Q9DCX2;B1ASE2;D3Z1B2	G3X9L6;Q9DCX2;B1ASE2	ATP synthase subunit d, mitochondrial	>tr|G3X9L6|G3X9L6_MOUSE MCG55033 OS=Mus musculus GN=Gm10250 PE=4 SV=1;>sp|Q9DCX2|ATP5H_MOUSE ATP synthase subunit d, mitochondrial OS=Mus musculus GN=Atp5h PE=1 SV=3;>tr|B1ASE2|B1ASE2_MOUSE ATP synthase subunit d, mitochondrial (Fragment) OS=Mus musculus G	GENES: Gm10250;Atp5h	4			1.3842e-120	9;9;7;1	9;9;7;1	9;9;7;1	9	9	9	0	0	0	0	6	4	4	4	7	2	0	0	0	0	0	0	0	0	0	0	0	0	0	0	0	0	0	0	6	4	4	4	7	2	0
Q9ER88;G3X9M0;G3UWM7;G3UWZ6;Q9ER88-2;G3UWJ4;G3UZC0;G3UWR5	Q9ER88;G3X9M0;G3UWM7;G3UWZ6;Q9ER88-2	28S ribosomal protein S29, mitochondrial	>sp|Q9ER88|RT29_MOUSE 28S ribosomal protein S29, mitochondrial OS=Mus musculus GN=Dap3 PE=2 SV=1;>tr|G3X9M0|G3X9M0_MOUSE 28S ribosomal protein S29, mitochondrial OS=Mus musculus GN=Dap3 PE=4 SV=1;>tr|G3UWM7|G3UWM7_MOUSE 28S ribosomal protein S29, mitochond	GENES: Dap3	8			7.5989e-14	7;7;5;5;5;2;2;1	7;7;5;5;5;2;2;1	7;7;5;5;5;2;2;1	7	7	7	1	0	1	0	1	0	5	0	1	1	0	0	0	0	0	0	0	0	0	0	0	0	0	0	1	0	1	0	1	0	5	0	1	1	0
Q9JKP5;G3X9Q0;Q8C181-3;Q8C181-2;Q8C181;Q8C181-4	Q9JKP5;G3X9Q0;Q8C181-3;Q8C181-2;Q8C181;Q8C181-4	Muscleblind-like protein 1;Muscleblind-like protein 2	>sp|Q9JKP5|MBNL1_MOUSE Muscleblind-like protein 1 OS=Mus musculus GN=Mbnl1 PE=1 SV=1;>tr|G3X9Q0|G3X9Q0_MOUSE Muscleblind-like 1 (Drosophila), isoform CRA_a OS=Mus musculus GN=Mbnl1 PE=4 SV=1;>sp|Q8C181-3|MBNL2_MOUSE Isoform 3 of Muscleblind-like protein 2	GENES: Mbnl1;Mbnl2	6			1.2707e-16	4;4;3;3;3;3	4;4;3;3;3;3	3;3;3;3;3;3	4	4	3	1	1	0	0	1	0	2	0	2	1	0	0	0	0	0	0	0	0	0	0	0	0	0	0	1	1	0	0	1	0	2	0	2	1	0
G3X9Q3;Q3TBD2;D3Z7R7;Q3TBD2-2;Q3TBD2-3;Q3TBD2-4	G3X9Q3;Q3TBD2;D3Z7R7;Q3TBD2-2;Q3TBD2-3;Q3TBD2-4	Minor histocompatibility protein HA-1	>tr|G3X9Q3|G3X9Q3_MOUSE Histocompatibility (Minor) HA-1, isoform CRA_a OS=Mus musculus GN=Hmha1 PE=1 SV=1;>sp|Q3TBD2|HMHA1_MOUSE Minor histocompatibility protein HA-1 OS=Mus musculus GN=Hmha1 PE=1 SV=2;>tr|D3Z7R7|D3Z7R7_MOUSE Minor histocompatibility prote	GENES: Hmha1	6			0	28;27;27;22;17;15	28;27;27;22;17;15	28;27;27;22;17;15	28	28	28	8	11	11	9	17	18	4	18	21	20	12	7	0	0	0	0	0	0	1	0	0	1	0	0	8	11	11	9	17	18	4	18	21	20	12
G3X9V0;P97372;E0CZ90	G3X9V0;P97372;E0CZ90	Proteasome activator complex subunit 2	>tr|G3X9V0|G3X9V0_MOUSE MCG22048, isoform CRA_a OS=Mus musculus GN=Psme2 PE=4 SV=1;>sp|P97372|PSME2_MOUSE Proteasome activator complex subunit 2 OS=Mus musculus GN=Psme2 PE=2 SV=4;>tr|E0CZ90|E0CZ90_MOUSE Proteasome activator complex subunit 2 (Fragment) OS	GENES: Psme2	3			0	12;12;9	12;12;9	12;12;9	12	12	12	0	0	1	0	6	7	7	2	6	2	1	0	11	6	7	8	0	3	3	4	2	3	3	4	0	0	1	0	6	7	7	2	6	2	1
G5E8G0;G3X9W0	G5E8G0;G3X9W0		>tr|G5E8G0|G5E8G0_MOUSE Heterogeneous nuclear ribonucleoprotein D, isoform CRA_b OS=Mus musculus GN=Hnrnpd PE=1 SV=1;>tr|G3X9W0|G3X9W0_MOUSE Heterogeneous nuclear ribonucleoprotein D, isoform CRA_a OS=Mus musculus GN=Hnrnpd PE=1 SV=1	GENES: Hnrnpd	2			1.7927e-60	11;11	1;1	1;1	11	1	1	6	3	6	4	5	7	6	3	6	4	2	1	5	5	4	6	2	2	2	2	2	3	2	2	0	0	0	0	0	1	0	0	0	0	0
O88879-2;G3XA09;O88879;Q80VR5	O88879-2;G3XA09;O88879	Apoptotic protease-activating factor 1	>sp|O88879-2|APAF_MOUSE Isoform 2 of Apoptotic protease-activating factor 1 OS=Mus musculus GN=Apaf1;>tr|G3XA09|G3XA09_MOUSE Apoptotic peptidase activating factor 1, isoform CRA_a OS=Mus musculus GN=Apaf1 PE=4 SV=1;>sp|O88879|APAF_MOUSE Apoptotic protease-	GENES: Apaf1	4			4.6596e-287	22;22;22;4	22;22;22;4	22;22;22;4	22	22	22	0	2	1	1	4	10	3	11	9	6	3	2	0	0	0	0	0	0	0	0	0	0	0	0	0	2	1	1	4	10	3	11	9	6	3
G3XA17;F7CBP1;Q62448;Q62448-2;F6TW20;F7DAB1	G3XA17;F7CBP1;Q62448;Q62448-2	Eukaryotic translation initiation factor 4 gamma 2	>tr|G3XA17|G3XA17_MOUSE Eukaryotic translation initiation factor 4 gamma 2 OS=Mus musculus GN=Eif4g2 PE=1 SV=1;>tr|F7CBP1|F7CBP1_MOUSE Eukaryotic translation initiation factor 4 gamma 2 OS=Mus musculus GN=Eif4g2 PE=1 SV=1;>sp|Q62448|IF4G2_MOUSE Eukaryotic	GENES: Eif4g2	6			0	15;14;14;13;2;1	15;14;14;13;2;1	15;14;14;13;2;1	15	15	15	1	1	2	0	4	4	1	9	8	8	4	5	0	0	1	0	0	0	0	0	0	0	0	0	1	1	2	0	4	4	1	9	8	8	4
G3XA48;H3BLF8;H3BLP1;H3BKD7	G3XA48		>tr|G3XA48|G3XA48_MOUSE Isopentenyl-diphosphate Delta-isomerase 1 OS=Mus musculus GN=Idi1 PE=4 SV=1	GENES: Idi1	4			3.4003e-126	13;6;5;5	1;0;0;0	1;0;0;0	13	1	1	0	0	0	0	8	6	9	4	5	6	0	0	3	4	3	4	0	1	2	1	0	1	0	0	0	0	0	0	0	0	0	0	0	0	0
Q9D8B4;G5E814	Q9D8B4;G5E814	NADH dehydrogenase [ubiquinone] 1 alpha subcomplex subunit 11	>sp|Q9D8B4|NDUAB_MOUSE NADH dehydrogenase [ubiquinone] 1 alpha subcomplex subunit 11 OS=Mus musculus GN=Ndufa11 PE=2 SV=2;>tr|G5E814|G5E814_MOUSE MCG5603 OS=Mus musculus GN=Ndufa11 PE=4 SV=1	GENES: Ndufa11	2			2.0388e-95	3;3	3;3	3;3	3	3	3	0	3	2	0	1	1	3	1	0	0	0	0	0	0	0	0	0	0	0	0	0	0	0	0	0	3	2	0	1	1	3	1	0	0	0
G5E829;Q32ME1;F7AAP4;E9Q828;Q6Q477;Q8C048;A2ALL9;Q9R0K7;Q0VF55;S4R1C4	G5E829		>tr|G5E829|G5E829_MOUSE MCG13663, isoform CRA_a OS=Mus musculus GN=Atp2b1 PE=1 SV=1	GENES: Atp2b1	10			0	37;12;12;12;12;11;11;11;11;10	37;12;12;12;12;11;11;11;11;10	26;4;4;4;4;1;1;0;1;0	37	37	26	8	11	9	9	25	22	11	24	22	24	18	12	0	0	0	0	0	0	0	0	0	0	0	0	8	11	9	9	25	22	11	24	22	24	18
G5E850;P56395;E0CY88	G5E850;P56395	Cytochrome b5	>tr|G5E850|G5E850_MOUSE Cytochrome b-5, isoform CRA_a OS=Mus musculus GN=Cyb5a PE=1 SV=1;>sp|P56395|CYB5_MOUSE Cytochrome b5 OS=Mus musculus GN=Cyb5a PE=1 SV=2	GENES: Cyb5;Cyb5a	3			1.9698e-152	5;5;2	5;5;2	5;5;2	5	5	5	1	0	0	0	4	3	3	5	3	2	1	0	3	1	1	2	0	0	0	0	0	0	0	0	1	0	0	0	4	3	3	5	3	2	1
G5E861	G5E861		>sp|G5E861|SCLT1_MOUSE Sodium channel and clathrin linker 1 OS=Mus musculus GN=Sclt1 PE=2 SV=1	GENES: Sclt1	1			0.011172	1	1	1	1	1	1	0	0	0	0	0	0	0	0	0	0	0	0	0	0	0	0	0	1	0	0	0	0	0	0	0	0	0	0	0	0	0	0	0	0	0
Q99NB9;G5E866	Q99NB9;G5E866	Splicing factor 3B subunit 1	>sp|Q99NB9|SF3B1_MOUSE Splicing factor 3B subunit 1 OS=Mus musculus GN=Sf3b1 PE=1 SV=1;>tr|G5E866|G5E866_MOUSE Splicing factor 3B subunit 1 OS=Mus musculus GN=Sf3b1 PE=1 SV=1	GENES: Sf3b1	2			0	56;56	56;56	56;56	56	56	56	26	24	27	32	34	31	10	35	41	33	23	15	0	3	8	7	0	1	1	0	0	1	1	0	26	24	27	32	34	31	10	35	41	33	23
G5E870	G5E870	E3 ubiquitin-protein ligase TRIP12	>sp|G5E870|TRIPC_MOUSE E3 ubiquitin-protein ligase TRIP12 OS=Mus musculus GN=Trip12 PE=1 SV=1	GENES: Trip12	1			0	35	35	35	35	35	35	16	9	15	14	11	13	4	7	18	16	4	4	0	0	0	0	0	0	0	0	0	0	0	0	16	9	15	14	11	13	4	7	18	16	4
G5E884;O88643	G5E884;O88643	Serine/threonine-protein kinase PAK 1	>tr|G5E884|G5E884_MOUSE Serine/threonine-protein kinase PAK 1 OS=Mus musculus GN=Pak1 PE=1 SV=1;>sp|O88643|PAK1_MOUSE Serine/threonine-protein kinase PAK 1 OS=Mus musculus GN=Pak1 PE=1 SV=1	GENES: Pak1	2			1.4538e-295	7;7	4;4	3;3	7	4	3	4	1	2	2	1	2	2	2	3	2	3	0	0	0	0	0	0	0	0	0	0	0	0	0	2	0	1	0	0	0	0	0	1	0	1
G5E895;D3Z494;S4R2G9	G5E895;D3Z494		>tr|G5E895|G5E895_MOUSE MCG142264, isoform CRA_b OS=Mus musculus GN=Akr1b10 PE=4 SV=1;>tr|D3Z494|D3Z494_MOUSE MCG142264, isoform CRA_a OS=Mus musculus GN=Akr1b10 PE=4 SV=1	GENES: Akr1b10	3			3.7713e-240	15;13;6	9;7;5	7;5;3	15	9	7	3	1	2	1	8	11	8	8	8	5	5	2	2	2	1	2	0	1	1	1	1	0	0	0	1	1	2	1	3	6	4	4	4	2	2
Q3UJB9;G5E896;Q3UJB9-2;D6RE33;F6ZJ27;F6V5I7	Q3UJB9;G5E896;Q3UJB9-2;D6RE33	Enhancer of mRNA-decapping protein 4	>sp|Q3UJB9|EDC4_MOUSE Enhancer of mRNA-decapping protein 4 OS=Mus musculus GN=Edc4 PE=1 SV=2;>tr|G5E896|G5E896_MOUSE Enhancer of mRNA decapping 4, isoform CRA_b OS=Mus musculus GN=Edc4 PE=1 SV=1;>sp|Q3UJB9-2|EDC4_MOUSE Isoform 2 of Enhancer of mRNA-decappi	GENES: Edc4	6			0	23;23;22;20;4;1	23;23;22;20;4;1	23;23;22;20;4;1	23	23	23	6	5	8	3	9	9	1	8	11	11	6	7	0	0	0	0	0	0	0	0	0	0	0	0	6	5	8	3	9	9	1	8	11	11	6
G5E897	G5E897		>tr|G5E897|G5E897_MOUSE KDEL (Lys-Asp-Glu-Leu) containing 2, isoform CRA_b OS=Mus musculus GN=Kdelc2 PE=4 SV=1	GENES: Kdelc2	1			2.194e-08	3	3	3	3	3	3	0	0	0	0	0	0	0	1	2	1	1	0	0	0	0	0	0	0	0	0	0	0	0	0	0	0	0	0	0	0	0	1	2	1	1
G5E898;Q9R269	G5E898;Q9R269	Periplakin	>tr|G5E898|G5E898_MOUSE Periplakin OS=Mus musculus GN=Ppl PE=1 SV=1;>sp|Q9R269|PEPL_MOUSE Periplakin OS=Mus musculus GN=Ppl PE=1 SV=1	GENES: Ppl	2			1.1763e-05	2;2	2;2	2;2	2	2	2	0	0	1	0	0	0	0	1	0	0	0	0	0	0	0	0	0	0	0	0	0	0	0	0	0	0	1	0	0	0	0	1	0	0	0
Q8CI95;G5E8A0;Q8R2T7;S4R296;S4R1M9	Q8CI95;G5E8A0	Oxysterol-binding protein-related protein 11;Oxysterol-binding protein	>sp|Q8CI95|OSB11_MOUSE Oxysterol-binding protein-related protein 11 OS=Mus musculus GN=Osbpl11 PE=1 SV=2;>tr|G5E8A0|G5E8A0_MOUSE Oxysterol-binding protein OS=Mus musculus GN=Osbpl11 PE=1 SV=1	GENES: Osbpl11	5			8.5787e-43	6;6;1;1;1	6;6;1;1;1	6;6;1;1;1	6	6	6	0	0	0	0	0	0	2	2	6	2	1	0	0	0	0	0	0	0	0	0	0	0	0	0	0	0	0	0	0	0	2	2	6	2	1
Q8BRH0;G5E8C4;D3Z2Z3;Q8BRH0-2	Q8BRH0;G5E8C4;D3Z2Z3;Q8BRH0-2	Transmembrane and TPR repeat-containing protein 3	>sp|Q8BRH0|TMTC3_MOUSE Transmembrane and TPR repeat-containing protein 3 OS=Mus musculus GN=Tmtc3 PE=2 SV=2;>tr|G5E8C4|G5E8C4_MOUSE MCG142017, isoform CRA_a OS=Mus musculus GN=Tmtc3 PE=4 SV=1;>tr|D3Z2Z3|D3Z2Z3_MOUSE Transmembrane and TPR repeat-containing	GENES: Tmtc3	4			0.00010502	2;2;1;1	2;2;1;1	2;2;1;1	2	2	2	0	0	0	0	0	0	0	0	1	0	0	0	0	0	1	1	0	0	0	0	0	0	0	0	0	0	0	0	0	0	0	0	1	0	0
G5E8E1	G5E8E1		>tr|G5E8E1|G5E8E1_MOUSE Leucine rich repeat (In FLII) interacting protein 1, isoform CRA_e OS=Mus musculus GN=Lrrfip1 PE=1 SV=1	GENES: Lrrfip1	1			3.1314e-121	11	1	1	11	1	1	3	4	5	7	3	3	3	4	1	8	2	2	0	1	0	0	0	0	0	0	0	0	0	0	1	0	1	1	1	0	1	0	0	1	0
O70309;Q6PE70;O70309-2;G5E8F8	O70309;Q6PE70;O70309-2;G5E8F8	Integrin beta-5;Integrin beta	>sp|O70309|ITB5_MOUSE Integrin beta-5 OS=Mus musculus GN=Itgb5 PE=1 SV=2;>tr|Q6PE70|Q6PE70_MOUSE Integrin beta OS=Mus musculus GN=Itgb5 PE=2 SV=1;>sp|O70309-2|ITB5_MOUSE Isoform Beta-5B of Integrin beta-5 OS=Mus musculus GN=Itgb5;>tr|G5E8F8|G5E8F8_MOUSE In	GENES: Itgb5	4			7.2088e-07	2;2;2;2	2;2;2;2	2;2;2;2	2	2	2	0	1	1	1	1	1	1	1	1	1	1	1	0	0	1	1	0	0	1	0	0	0	0	0	0	1	1	1	1	1	1	1	1	1	1
G5E8I4;Q9DD02	G5E8I4;Q9DD02	Protein Hikeshi	>tr|G5E8I4|G5E8I4_MOUSE Protein l7Rn6 OS=Mus musculus GN=l7Rn6 PE=4 SV=1;>sp|Q9DD02|HIKES_MOUSE Protein Hikeshi OS=Mus musculus GN=L7rn6 PE=2 SV=1	GENES: l7Rn6;L7rn6	2			0.00013039	1;1	1;1	1;1	1	1	1	0	0	0	0	0	0	0	0	0	0	0	0	0	1	0	1	0	1	0	0	0	0	0	0	0	0	0	0	0	0	0	0	0	0	0
Q8CGZ0;G5E8I8	Q8CGZ0;G5E8I8	Calcium homeostasis endoplasmic reticulum protein	>sp|Q8CGZ0|CHERP_MOUSE Calcium homeostasis endoplasmic reticulum protein OS=Mus musculus GN=Cherp PE=1 SV=1;>tr|G5E8I8|G5E8I8_MOUSE Calcium homeostasis endoplasmic reticulum protein OS=Mus musculus GN=Cherp PE=1 SV=1	GENES: Cherp	2			5.3976e-37	9;9	9;9	9;9	9	9	9	1	1	0	1	2	2	1	2	0	6	1	2	0	0	0	0	0	0	0	0	0	0	0	0	1	1	0	1	2	2	1	2	0	6	1
O35516-2;O35516;G5E8J0	O35516-2;O35516;G5E8J0	Neurogenic locus notch homolog protein 2;Notch 2 extracellular truncation;Notch 2 intracellular domain	>sp|O35516-2|NOTC2_MOUSE Isoform 2 of Neurogenic locus notch homolog protein 2 OS=Mus musculus GN=Notch2;>sp|O35516|NOTC2_MOUSE Neurogenic locus notch homolog protein 2 OS=Mus musculus GN=Notch2 PE=1 SV=1;>tr|G5E8J0|G5E8J0_MOUSE Neurogenic locus notch homo	GENES: Notch2	3			1.3332e-05	2;2;2	2;2;2	2;2;2	2	2	2	0	0	0	0	0	0	0	0	0	0	0	0	0	0	0	0	0	0	0	0	0	2	0	0	0	0	0	0	0	0	0	0	0	0	0
Q8K1X1;G5E8J3	Q8K1X1;G5E8J3	WD repeat-containing protein 11	>sp|Q8K1X1|WDR11_MOUSE WD repeat-containing protein 11 OS=Mus musculus GN=Wdr11 PE=2 SV=1;>tr|G5E8J3|G5E8J3_MOUSE Bromodomain and WD repeat domain containing 2, isoform CRA_a OS=Mus musculus GN=Wdr11 PE=4 SV=1	GENES: Wdr11	2			0	30;30	30;30	30;30	30	30	30	0	5	2	5	8	10	0	9	5	17	7	6	0	0	0	0	0	0	0	0	0	0	0	0	0	5	2	5	8	10	0	9	5	17	7
G5E8J9;Q8CFE4;Q80UY7;Q8CFE4-2	G5E8J9;Q8CFE4;Q80UY7	SCY1-like protein 2	>tr|G5E8J9|G5E8J9_MOUSE SCY1-like protein 2 OS=Mus musculus GN=Scyl2 PE=1 SV=1;>sp|Q8CFE4|SCYL2_MOUSE SCY1-like protein 2 OS=Mus musculus GN=Scyl2 PE=1 SV=1;>tr|Q80UY7|Q80UY7_MOUSE SCY1-like protein 2 (Fragment) OS=Mus musculus GN=Scyl2 PE=2 SV=1	GENES: Scyl2	4			2.8475e-56	6;6;4;2	6;6;4;2	6;6;4;2	6	6	6	0	0	0	0	0	0	0	1	3	5	0	1	0	0	0	0	0	0	0	0	0	0	0	0	0	0	0	0	0	0	0	1	3	5	0
G5E8R1;G5E8R2;G5E8R0;E9Q455;B7ZNL3;E9Q453;E9Q456;E9Q448;S4R261	G5E8R1;G5E8R2;G5E8R0;E9Q455;B7ZNL3;E9Q453;E9Q456;E9Q448		>tr|G5E8R1|G5E8R1_MOUSE Tropomyosin 1, alpha, isoform CRA_j OS=Mus musculus GN=Tpm1 PE=3 SV=1;>tr|G5E8R2|G5E8R2_MOUSE Tropomyosin 1, alpha, isoform CRA_k OS=Mus musculus GN=Tpm1 PE=3 SV=1;>tr|G5E8R0|G5E8R0_MOUSE Tropomyosin 1, alpha, isoform CRA_i OS=Mus m	GENES: Tpm1	9			3.1526e-195	15;14;13;13;13;12;12;12;1	8;7;6;6;6;5;5;5;1	2;2;2;2;0;2;2;0;1	15	8	2	13	7	8	8	3	4	6	4	5	1	1	1	5	4	2	4	2	3	5	3	2	4	5	5	7	3	4	5	0	1	1	1	1	0	0
Q922D4-2;Q922D4;G5E8R4;Q922D4-4;Q922D4-3	Q922D4-2;Q922D4;G5E8R4;Q922D4-4;Q922D4-3	Serine/threonine-protein phosphatase 6 regulatory subunit 3	>sp|Q922D4-2|PP6R3_MOUSE Isoform 2 of Serine/threonine-protein phosphatase 6 regulatory subunit 3 OS=Mus musculus GN=Ppp6r3;>sp|Q922D4|PP6R3_MOUSE Serine/threonine-protein phosphatase 6 regulatory subunit 3 OS=Mus musculus GN=Ppp6r3 PE=1 SV=1;>tr|G5E8R4|G5	GENES: Ppp6r3	5			3.7184e-295	23;23;23;14;14	23;23;23;14;14	23;23;23;14;14	23	23	23	3	4	3	11	9	9	0	10	1	15	5	6	0	0	0	0	0	0	0	0	0	0	0	0	3	4	3	11	9	9	0	10	1	15	5
Q99KB8;G5E8T9;E9PYA3;Q99KB8-2;E9Q2H8;D3YWI0;D3YUX8;D3YV58	Q99KB8;G5E8T9;E9PYA3;Q99KB8-2;E9Q2H8	Hydroxyacylglutathione hydrolase, mitochondrial	>sp|Q99KB8|GLO2_MOUSE Hydroxyacylglutathione hydrolase, mitochondrial OS=Mus musculus GN=Hagh PE=1 SV=2;>tr|G5E8T9|G5E8T9_MOUSE Hydroxyacyl glutathione hydrolase OS=Mus musculus GN=Hagh PE=1 SV=1;>tr|E9PYA3|E9PYA3_MOUSE Hydroxyacylglutathione hydrolase, mi	GENES: Hagh	8			7.813e-69	7;7;6;6;5;3;2;1	7;7;6;6;5;3;2;1	7;7;6;6;5;3;2;1	7	7	7	1	0	0	0	3	2	1	2	2	0	0	0	4	2	1	3	0	2	0	2	0	0	1	2	1	0	0	0	3	2	1	2	2	0	0
G5E8V8;Q9JJT9	G5E8V8;Q9JJT9	Phosphorylated adapter RNA export protein	>tr|G5E8V8|G5E8V8_MOUSE Phosphorylated adapter RNA export protein OS=Mus musculus GN=Phax PE=1 SV=1;>sp|Q9JJT9|PHAX_MOUSE Phosphorylated adapter RNA export protein OS=Mus musculus GN=Phax PE=1 SV=1	GENES: Phax	2			6.4149e-10	2;2	2;2	1;1	2	2	1	2	0	0	1	0	0	1	0	0	0	0	0	0	0	0	0	0	0	0	0	0	0	0	0	2	0	0	1	0	0	1	0	0	0	0
G5E8V9;A2RSX9;E9Q3G5	G5E8V9;A2RSX9;E9Q3G5		>tr|G5E8V9|G5E8V9_MOUSE MCG18094 (Fragment) OS=Mus musculus GN=Arfip1 PE=4 SV=1;>tr|A2RSX9|A2RSX9_MOUSE Arfip1 protein OS=Mus musculus GN=Arfip1 PE=2 SV=1;>tr|E9Q3G5|E9Q3G5_MOUSE Protein Arfip1 OS=Mus musculus GN=Arfip1 PE=4 SV=1	GENES: Arfip1	3			1.7531e-68	3;2;2	3;2;2	3;2;2	3	3	3	2	1	1	0	0	0	2	0	3	0	0	0	0	0	0	0	0	0	0	0	0	0	0	0	2	1	1	0	0	0	2	0	3	0	0
G5E8Z3	G5E8Z3		>tr|G5E8Z3|G5E8Z3_MOUSE MCG120169 OS=Mus musculus GN=2310050C09Rik PE=4 SV=1	GENES: 2310050C09Rik	1			9.4432e-14	4	4	4	4	4	4	0	0	0	0	0	0	0	0	0	0	0	0	0	0	1	1	0	0	3	0	1	2	0	1	0	0	0	0	0	0	0	0	0	0	0
Q8R088-3;H3BJ12;K3W4Q3;Q8R088;H3BJ82;H3BJ07;H3BJN5;Q8R088-2;K3W4N3;H3BKI7	Q8R088-3;H3BJ12;K3W4Q3;Q8R088;H3BJ82;H3BJ07;H3BJN5	Golgi phosphoprotein 3-like	>sp|Q8R088-3|GLP3L_MOUSE Isoform 3 of Golgi phosphoprotein 3-like OS=Mus musculus GN=Golph3l;>tr|H3BJ12|H3BJ12_MOUSE Golgi phosphoprotein 3-like (Fragment) OS=Mus musculus GN=Golph3l PE=4 SV=1;>tr|K3W4Q3|K3W4Q3_MOUSE Golgi phosphoprotein 3-like OS=Mus musc	GENES: Golph3l	10			1.9449e-20	3;3;3;3;3;3;2;1;1;1	2;2;2;2;2;2;1;1;1;1	2;2;2;2;2;2;1;1;1;1	3	2	2	0	0	0	0	2	2	2	0	0	0	0	0	0	0	0	0	0	0	0	0	0	0	0	0	0	0	0	0	1	1	1	0	0	0	0
H3BJ26;H3BKT0;P70403;H3BJN3;H3BLJ7;H3BJL7;H3BL09	H3BJ26;H3BKT0;P70403;H3BJN3;H3BLJ7;H3BJL7	Protein CASP	>tr|H3BJ26|H3BJ26_MOUSE Homeobox protein cut-like 1 OS=Mus musculus GN=Cux1 PE=4 SV=1;>tr|H3BKT0|H3BKT0_MOUSE Homeobox protein cut-like 1 OS=Mus musculus GN=Cux1 PE=4 SV=1;>sp|P70403|CASP_MOUSE Protein CASP OS=Mus musculus GN=Cux1 PE=2 SV=2;>tr|H3BJN3|H3BJ	GENES: Cux1	7			5.3542e-113	5;5;5;5;4;3;1	1;1;1;1;1;0;0	1;1;1;1;1;0;0	5	1	1	1	0	1	0	0	0	0	0	3	2	0	0	0	0	0	0	0	0	0	0	0	0	0	0	0	0	0	0	0	0	0	0	1	1	0
Q6NVF9;H3BJ30;H3BJW3;H3BKW0;H3BLM9	Q6NVF9;H3BJ30;H3BJW3	Cleavage and polyadenylation specificity factor subunit 6	>sp|Q6NVF9|CPSF6_MOUSE Cleavage and polyadenylation specificity factor subunit 6 OS=Mus musculus GN=Cpsf6 PE=2 SV=1;>tr|H3BJ30|H3BJ30_MOUSE Cleavage and polyadenylation-specificity factor subunit 6 OS=Mus musculus GN=Cpsf6 PE=4 SV=1;>tr|H3BJW3|H3BJW3_MOUSE	GENES: Cpsf6	5			0	8;8;8;3;1	8;8;8;3;1	8;8;8;3;1	8	8	8	4	5	5	2	1	0	1	0	5	3	1	0	1	2	1	1	0	1	1	0	1	1	1	1	4	5	5	2	1	0	1	0	5	3	1
Q60875-5;H3BJU7;Q60875-4;H3BJX8;H3BJ45;H3BJ40;H3BKH9;Q60875;Q60875-3;Q60875-2;H3BL15;H3BLF9;H3BJ59;H3BLJ1;H3BIX8;H3BJM4;H3BJ48	Q60875-5;H3BJU7;Q60875-4;H3BJX8;H3BJ45;H3BJ40;H3BKH9;Q60875;Q60875-3;Q60875-2	Rho guanine nucleotide exchange factor 2	>sp|Q60875-5|ARHG2_MOUSE Isoform 5 of Rho guanine nucleotide exchange factor 2 OS=Mus musculus GN=Arhgef2;>tr|H3BJU7|H3BJU7_MOUSE Rho guanine nucleotide exchange factor 2 OS=Mus musculus GN=Arhgef2 PE=1 SV=1;>sp|Q60875-4|ARHG2_MOUSE Isoform 4 of Rho guanin	GENES: Arhgef2	17			0	45;45;45;45;45;45;45;45;24;23;10;8;7;5;5;4;4	45;45;45;45;45;45;45;45;24;23;10;8;7;5;5;4;4	45;45;45;45;45;45;45;45;24;23;10;8;7;5;5;4;4	45	45	45	12	20	18	30	32	33	8	35	0	33	20	23	0	0	0	0	0	0	0	0	0	0	0	0	12	20	18	30	32	33	8	35	0	33	20
H3BJ51;Q64FW2;H3BKK1;F7CW61	H3BJ51;Q64FW2;H3BKK1	All-trans-retinol 13,14-reductase	>tr|H3BJ51|H3BJ51_MOUSE All-trans-retinol 13,14-reductase OS=Mus musculus GN=Retsat PE=4 SV=1;>sp|Q64FW2|RETST_MOUSE All-trans-retinol 13,14-reductase OS=Mus musculus GN=Retsat PE=1 SV=3;>tr|H3BKK1|H3BKK1_MOUSE All-trans-retinol 13,14-reductase OS=Mus musc	GENES: Retsat	4			4.6657e-79	5;5;4;2	5;5;4;2	5;5;4;2	5	5	5	0	1	1	1	1	2	1	2	5	2	1	0	0	0	0	0	0	0	0	0	0	0	0	0	0	1	1	1	1	2	1	2	5	2	1
H3BKM5;H3BJH7;Q80WT5-2;Q80WT5	H3BKM5;H3BJH7;Q80WT5-2;Q80WT5	Aftiphilin	>tr|H3BKM5|H3BKM5_MOUSE Aftiphilin (Fragment) OS=Mus musculus GN=Aftph PE=1 SV=1;>tr|H3BJH7|H3BJH7_MOUSE Aftiphilin OS=Mus musculus GN=Aftph PE=1 SV=1;>sp|Q80WT5-2|AFTIN_MOUSE Isoform 2 of Aftiphilin OS=Mus musculus GN=Aftph;>sp|Q80WT5|AFTIN_MOUSE Aftiphil	GENES: Aftph	4			8.6059e-45	2;2;2;2	2;2;2;2	2;2;2;2	2	2	2	0	1	0	0	1	0	0	0	0	1	1	0	0	0	0	0	0	0	0	0	0	0	0	0	0	1	0	0	1	0	0	0	0	1	1
H3BJK6;Q8VDI9	H3BJK6;Q8VDI9	Alpha-1,2-mannosyltransferase ALG9	>tr|H3BJK6|H3BJK6_MOUSE Alpha-1,2-mannosyltransferase ALG9 (Fragment) OS=Mus musculus GN=Alg9 PE=4 SV=1;>sp|Q8VDI9|ALG9_MOUSE Alpha-1,2-mannosyltransferase ALG9 OS=Mus musculus GN=Alg9 PE=2 SV=1	GENES: Alg9	2			0.011728	1;1	1;1	1;1	1	1	1	0	0	0	1	0	0	0	0	0	0	0	0	0	0	0	0	0	0	0	0	0	0	0	0	0	0	0	1	0	0	0	0	0	0	0
P42567-2;Q5JC28;P42567;H3BK65;H3BLE4;F6W2Q5	P42567-2;Q5JC28;P42567;H3BK65	Epidermal growth factor receptor substrate 15	>sp|P42567-2|EPS15_MOUSE Isoform 2 of Epidermal growth factor receptor substrate 15 OS=Mus musculus GN=Eps15;>tr|Q5JC28|Q5JC28_MOUSE Epidermal growth factor receptor pathway substrate 15 isoform B OS=Mus musculus GN=Eps15 PE=1 SV=1;>sp|P42567|EPS15_MOUSE E	GENES: Eps15	6			2.2124e-67	5;5;5;5;2;2	5;5;5;5;2;2	5;5;5;5;2;2	5	5	5	0	0	1	0	0	0	1	1	0	4	0	0	0	0	0	0	0	0	0	0	0	0	0	0	0	0	1	0	0	0	1	1	0	4	0
Q9R0P3;H3BKH6;H3BJP2;H3BLJ9;H3BJL6;H3BK43;H3BJC6;H3BL99	Q9R0P3;H3BKH6;H3BJP2;H3BLJ9;H3BJL6;H3BK43	S-formylglutathione hydrolase	>sp|Q9R0P3|ESTD_MOUSE S-formylglutathione hydrolase OS=Mus musculus GN=Esd PE=1 SV=1;>tr|H3BKH6|H3BKH6_MOUSE S-formylglutathione hydrolase OS=Mus musculus GN=Esd PE=1 SV=1;>tr|H3BJP2|H3BJP2_MOUSE S-formylglutathione hydrolase (Fragment) OS=Mus musculus GN=	GENES: Esd	8			8.2433e-287	12;12;11;11;11;10;4;1	12;12;11;11;11;10;4;1	12;12;11;11;11;10;4;1	12	12	12	3	1	2	2	8	7	11	4	9	1	4	4	4	3	1	3	0	0	0	0	0	0	1	1	3	1	2	2	8	7	11	4	9	1	4
H3BKY1;H9H9R4;Q9JHJ3	H3BKY1;H9H9R4;Q9JHJ3	Lysosomal protein NCU-G1	>tr|H3BKY1|H3BKY1_MOUSE Protein 0610031J06Rik OS=Mus musculus GN=0610031J06Rik PE=4 SV=1;>tr|H9H9R4|H9H9R4_MOUSE Protein 0610031J06Rik OS=Mus musculus GN=0610031J06Rik PE=4 SV=1;>sp|Q9JHJ3|NCUG1_MOUSE Lysosomal protein NCU-G1 OS=Mus musculus PE=1 SV=1	GENES: 0610031J06Rik	3			9.4273e-66	2;2;2	2;2;2	2;2;2	2	2	2	0	1	0	1	2	1	1	2	2	2	2	2	0	0	0	0	0	0	0	0	0	0	0	0	0	1	0	1	2	1	1	2	2	2	2
[truncated: 3,343 more rows]
[truncated: 148 more columns]

## Sheet: LPS_prot
Table S3. All of the proteins identified in all of the LPS_Proteome analyses.
[truncated: 1,532 more rows]

## Sheet: P3C_prot
Table S3. All of the proteins identified in all of the P3C_Proteome analyses.
[truncated: 1,803 more rows]

## Sheet: R848_prot
Table S3. All of the proteins identified in all of the R848_Proteome analyses.
[truncated: 1,826 more rows]

[truncated: 3 more sheets: LPS_sec, P3C_sec, R848_sec]
