# Supplementary material for: Proteome and Secretome Analysis Reveals Differential Post-transcriptional Regulation of Toll-like Receptor Responses
Source: Mol Cell Proteomics. 2017 Feb 24;16(4 Suppl 1):S172–86. doi: 10.1074/mcp.M116.064261 (PMC5393387; doi:10.1074/mcp.M116.064261)
Supplement: Supplemental Data [file 10.1074_M116.064261_mcp.M116.064261-4.xlsx]

## Sheet: SignalP_processedentries_183
Table S4. Proteins identified as containing a signal peptide by SignalP software (Sheet 1) and proteins predicted to be secreted via the non-classical secretory pathway by SecretomeP software (Sheet 2).
sequence-name	source	feature	start	end	score	SP	Protein ID	Gene name
sp_P01027_CO3_MOUSE	SignalP-4.1	SIGNAL	1	24	0.927	YES	P01027	C3
sp_O09159_MA2B1_MOUSE	SignalP-4.1	SIGNAL	1	49	0.518	YES	O09159	Man2b1
sp_P08113_ENPL_MOUSE	SignalP-4.1	SIGNAL	1	21	0.923	YES	P08113	Hsp90b1
sp_P28798_GRN_MOUSE	SignalP-4.1	SIGNAL	1	17	0.918	YES	P28798	Grn
sp_Q8K482_EMIL2_MOUSE	SignalP-4.1	SIGNAL	1	33	0.798	YES	Q8K482	Emilin2
sp_P34960_MMP12_MOUSE	SignalP-4.1	SIGNAL	1	28	0.744	YES	P34960	Mmp12
sp_Q8BND5_QSOX1_MOUSE	SignalP-4.1	SIGNAL	1	32	0.79	YES	Q8BND5	Qsox1
sp_Q91ZX7_LRP1_MOUSE	SignalP-4.1	SIGNAL	1	19	0.894	YES	Q91ZX7	Lrp1
sp_P12265_BGLR_MOUSE	SignalP-4.1	SIGNAL	1	22	0.817	YES	P12265	Gusb
sp_P20029_GRP78_MOUSE	SignalP-4.1	SIGNAL	1	19	0.909	YES	P20029	Hspa5
sp_P10605_CATB_MOUSE	SignalP-4.1	SIGNAL	1	17	0.933	YES	P10605	Ctsb
sp_P27773_PDIA3_MOUSE	SignalP-4.1	SIGNAL	1	24	0.878	YES	P27773	Pdia3
sp_P16675_PPGB_MOUSE	SignalP-4.1	SIGNAL	1	23	0.891	YES	P16675	Ctsa
sp_P18242_CATD_MOUSE	SignalP-4.1	SIGNAL	1	20	0.516	YES	P18242	Ctsd
sp_Q02819_NUCB1_MOUSE	SignalP-4.1	SIGNAL	1	25	0.868	YES	Q02819	Nucb1
sp_Q9R0E2_PLOD1_MOUSE	SignalP-4.1	SIGNAL	1	18	0.893	YES	Q9R0E2	Plod1
tr_O88325_O88325_MOUSE	SignalP-4.1	SIGNAL	1	21	0.8	YES	O88325	Naglu
sp_P09581_CSF1R_MOUSE	SignalP-4.1	SIGNAL	1	19	0.651	YES	P09581	Csf1r
sp_P10810_CD14_MOUSE	SignalP-4.1	SIGNAL	1	20	0.699	YES	P10810	Cd14
sp_Q9WUU7_CATZ_MOUSE	SignalP-4.1	SIGNAL	1	25	0.876	YES	Q9WUU7	Ctsz
sp_O70370_CATS_MOUSE	SignalP-4.1	SIGNAL	1	20	0.701	YES	O70370	Ctss
sp_O88968_TCO2_MOUSE	SignalP-4.1	SIGNAL	1	18	0.877	YES	O88968	Tcn2
sp_P29416_HEXA_MOUSE	SignalP-4.1	SIGNAL	1	22	0.753	YES	P29416	Hexa
sp_Q07797_LG3BP_MOUSE	SignalP-4.1	SIGNAL	1	18	0.921	YES	Q07797	Lgals3bp
sp_Q9JKR6_HYOU1_MOUSE	SignalP-4.1	SIGNAL	1	28	0.822	YES	Q9JKR6	Hyou1
sp_P06797_CATL1_MOUSE	SignalP-4.1	SIGNAL	1	17	0.916	YES	P06797	Ctsl1
sp_Q8C255_DPEP2_MOUSE	SignalP-4.1	SIGNAL	1	31	0.821	YES	Q8C255	Dpep2
sp_O89017_LGMN_MOUSE	SignalP-4.1	SIGNAL	1	17	0.903	YES	O89017	Lgmn
sp_Q6P5E4_UGGG1_MOUSE	SignalP-4.1	SIGNAL	1	42	0.588	YES	Q6P5E4	Uggt1
sp_P13020_GELS_MOUSE	SignalP-4.1	SIGNAL	1	25	0.922	YES	P13020	Gsn
sp_P97821_CATC_MOUSE	SignalP-4.1	SIGNAL	1	24	0.883	YES	P97821	Ctsc
sp_P21460_CYTC_MOUSE	SignalP-4.1	SIGNAL	1	20	0.933	YES	P21460	Cst3
sp_P14211_CALR_MOUSE	SignalP-4.1	SIGNAL	1	17	0.894	YES	P14211	Calr
sp_P11680_PROP_MOUSE	SignalP-4.1	SIGNAL	1	23	0.889	YES	P11680	Cfp
sp_Q8K2I4_MANBA_MOUSE	SignalP-4.1	SIGNAL	1	19	0.92	YES	Q8K2I4	Manba
sp_P51670_CCL9_MOUSE	SignalP-4.1	SIGNAL	1	26	0.812	YES	P51670	Ccl9
sp_P11276_FINC_MOUSE	SignalP-4.1	SIGNAL	1	27	0.808	YES	P11276	Fn1
sp_P01902_HA1D_MOUSE	SignalP-4.1	SIGNAL	1	21	0.847	YES	P01902	H2-K1
sp_P20060_HEXB_MOUSE	SignalP-4.1	SIGNAL	1	31	0.712	YES	P20060	Hexb
sp_Q9Z0J0_NPC2_MOUSE	SignalP-4.1	SIGNAL	1	19	0.934	YES	Q9Z0J0	Npc2
sp_P23780_BGAL_MOUSE	SignalP-4.1	SIGNAL	1	24	0.818	YES	P23780	Glb1
sp_O08807_PRDX4_MOUSE	SignalP-4.1	SIGNAL	1	40	0.552	YES	O08807	Prdx4
sp_Q9JJH1_RNAS4_MOUSE	SignalP-4.1	SIGNAL	1	29	0.829	YES	Q9JJH1	Rnase4
sp_P82198_BGH3_MOUSE	SignalP-4.1	SIGNAL	1	23	0.857	YES	P82198	Tgfbi
tr_Q3TKX1_Q3TKX1_MOUSE	SignalP-4.1	SIGNAL	1	32	0.627	YES	Q3TKX1	Atp6ap1
sp_P12023_A4_MOUSE	SignalP-4.1	SIGNAL	1	17	0.932	YES	P12023	App
sp_P98086_C1QA_MOUSE	SignalP-4.1	SIGNAL	1	22	0.847	YES	P98086	C1qa
tr_F8VQJ3_F8VQJ3_MOUSE	SignalP-4.1	SIGNAL	1	33	0.846	YES	F8VQJ3	Lamc1
sp_P50429_ARSB_MOUSE	SignalP-4.1	SIGNAL	1	39	0.835	YES	P50429	Arsb
sp_O89023_TPP1_MOUSE	SignalP-4.1	SIGNAL	1	19	0.669	YES	O89023	Tpp1
sp_P14106_C1QB_MOUSE	SignalP-4.1	SIGNAL	1	25	0.947	YES	P14106	C1qb
sp_Q9Z0M5_LICH_MOUSE	SignalP-4.1	SIGNAL	1	26	0.678	YES	Q9Z0M5	Lipa
tr_Q6PI17_Q6PI17_MOUSE	SignalP-4.1	SIGNAL	1	26	0.939	YES	Q6PI17	Timp2
sp_P09103_PDIA1_MOUSE	SignalP-4.1	SIGNAL	1	21	0.778	YES	P09103	P4hb
sp_P06869_UROK_MOUSE	SignalP-4.1	SIGNAL	1	20	0.836	YES	P06869	Plau
sp_P47879_IBP4_MOUSE	SignalP-4.1	SIGNAL	1	21	0.769	YES	P47879	Igfbp4
sp_O88531_PPT1_MOUSE	SignalP-4.1	SIGNAL	1	25	0.761	YES	O88531	Ppt1
sp_P04918_SAA3_MOUSE	SignalP-4.1	SIGNAL	1	18	0.839	YES	P04918	Saa3
sp_Q9WV54_ASAH1_MOUSE	SignalP-4.1	SIGNAL	1	20	0.871	YES	Q9WV54	Asah1
sp_O08795_GLU2B_MOUSE	SignalP-4.1	SIGNAL	1	14	0.937	YES	O08795	Prkcsh
sp_Q9CYN9_RENR_MOUSE	SignalP-4.1	SIGNAL	1	17	0.931	YES	Q9CYN9	Atp6ap2
sp_P01887_B2MG_MOUSE	SignalP-4.1	SIGNAL	1	20	0.822	YES	P01887	B2m
sp_P33435_MMP13_MOUSE	SignalP-4.1	SIGNAL	1	19	0.909	YES	P33435	Mmp13
sp_Q02105_C1QC_MOUSE	SignalP-4.1	SIGNAL	1	29	0.873	YES	Q02105	C1qc
sp_Q9CPT4_MYDGF_MOUSE	SignalP-4.1	SIGNAL	1	24	0.819	YES	Q9CPT4	D17Wsu104e
sp_Q9CQ01_RNT2_MOUSE	SignalP-4.1	SIGNAL	1	29	0.793	YES	Q9CQ01	Rnaset2
sp_P57759_ERP29_MOUSE	SignalP-4.1	SIGNAL	1	34	0.843	YES	P57759	Erp29
sp_Q9ESY9_GILT_MOUSE	SignalP-4.1	SIGNAL	1	27	0.741	YES	Q9ESY9	Ifi30
sp_Q9WVJ3_CBPQ_MOUSE	SignalP-4.1	SIGNAL	1	20	0.814	YES	Q9WVJ3	Cpq
sp_P11152_LIPL_MOUSE	SignalP-4.1	SIGNAL	1	20	0.841	YES	P11152	Lpl
sp_Q8CG16_C1RA_MOUSE	SignalP-4.1	SIGNAL	1	16	0.864	YES	Q8CG16	C1ra;C1rb
sp_Q61112_CAB45_MOUSE	SignalP-4.1	SIGNAL	1	35	0.686	YES	Q61112	Sdf4
sp_O88839_ADA15_MOUSE	SignalP-4.1	SIGNAL	1	17	0.67	YES	O88839	Adam15
sp_P08905_LYZ2_MOUSE	SignalP-4.1	SIGNAL	1	18	0.836	YES	P08905	Lyz2
sp_P14097_CCL4_MOUSE	SignalP-4.1	SIGNAL	1	23	0.885	YES	P14097	Ccl4
tr_Q60709_Q60709_MOUSE	SignalP-4.1	SIGNAL	1	31	0.847	YES	Q60709	Aplp2
sp_O35298_AOAH_MOUSE	SignalP-4.1	SIGNAL	1	22	0.862	YES	O35298	Aoah
sp_O88668_CREG1_MOUSE	SignalP-4.1	SIGNAL	1	31	0.769	YES	O88668	Creg1
sp_Q8BFR4_GNS_MOUSE	SignalP-4.1	SIGNAL	1	35	0.519	YES	Q8BFR4	Gns
sp_Q922R8_PDIA6_MOUSE	SignalP-4.1	SIGNAL	1	19	0.778	YES	Q922R8	Pdia6
sp_O09043_NAPSA_MOUSE	SignalP-4.1	SIGNAL	1	21	0.801	YES	O09043	Napsa
sp_O09126_SEM4D_MOUSE	SignalP-4.1	SIGNAL	1	23	0.758	YES	O09126	Sema4d
tr_S4R1M0_S4R1M0_MOUSE	SignalP-4.1	SIGNAL	1	25	0.752	YES	S4R1M0	Ptprc
sp_Q8VE43_METRL_MOUSE	SignalP-4.1	SIGNAL	1	45	0.722	YES	Q8VE43	Metrnl
sp_P10889_CXCL2_MOUSE	SignalP-4.1	SIGNAL	1	27	0.908	YES	P10889	Cxcl2
sp_P35951_LDLR_MOUSE	SignalP-4.1	SIGNAL	1	23	0.887	YES	P35951	Ldlr
sp_Q99NH8_TREM2_MOUSE	SignalP-4.1	SIGNAL	1	18	0.885	YES	Q99NH8	Trem2
sp_Q8JZZ7_AGRL2_MOUSE	SignalP-4.1	SIGNAL	1	25	0.638	YES	Q8JZZ7	Adgrl2
sp_Q9Z126_PLF4_MOUSE	SignalP-4.1	SIGNAL	1	29	0.78	YES	Q9Z126	Pf4
sp_P10923_OSTP_MOUSE	SignalP-4.1	SIGNAL	1	16	0.839	YES	P10923	Spp1
tr_A2AFG7_A2AFG7_MOUSE	SignalP-4.1	SIGNAL	1	19	0.764	YES	A2AFG7	L1cam
tr_D3YW23_D3YW23_MOUSE	SignalP-4.1	SIGNAL	1	21	0.89	YES	D3YW23	Cxcl10
sp_P10855_CCL3_MOUSE	SignalP-4.1	SIGNAL	1	23	0.826	YES	P10855	Ccl3
sp_Q60648_SAP3_MOUSE	SignalP-4.1	SIGNAL	1	20	0.874	YES	Q60648	Gm2a
sp_A1L314_MPEG1_MOUSE	SignalP-4.1	SIGNAL	1	19	0.93	YES	A1L314	Mpeg1
sp_O35657_NEUR1_MOUSE	SignalP-4.1	SIGNAL	1	41	0.534	YES	O35657	Neu1
sp_P11672_NGAL_MOUSE	SignalP-4.1	SIGNAL	1	20	0.769	YES	P11672	Lcn2
sp_O35598_ADA10_MOUSE	SignalP-4.1	SIGNAL	1	18	0.838	YES	O35598	Adam10
sp_P08505_IL6_MOUSE	SignalP-4.1	SIGNAL	1	24	0.72	YES	P08505	Il6
sp_Q62165_DAG1_MOUSE	SignalP-4.1	SIGNAL	1	27	0.889	YES	Q62165	Dag1
tr_I7HIQ2_I7HIQ2_MOUSE	SignalP-4.1	SIGNAL	1	15	0.571	YES	I7HIQ2	Cxcl16
sp_O35375_NRP2_MOUSE	SignalP-4.1	SIGNAL	1	22	0.612	YES	O35375	Nrp2
sp_Q9CYA0_CREL2_MOUSE	SignalP-4.1	SIGNAL	1	22	0.896	YES	Q9CYA0	Creld2
sp_P32261_ANT3_MOUSE	SignalP-4.1	SIGNAL	1	34	0.727	YES	P32261	Serpinc1
sp_P31996_CD68_MOUSE	SignalP-4.1	SIGNAL	1	17	0.679	YES	P31996	Cd68
sp_Q06890_CLUS_MOUSE	SignalP-4.1	SIGNAL	1	21	0.864	YES	Q06890	Clu
sp_Q571E4_GALNS_MOUSE	SignalP-4.1	SIGNAL	1	22	0.72	YES	Q571E4	Galns
sp_O54782_MA2B2_MOUSE	SignalP-4.1	SIGNAL	1	23	0.736	YES	O54782	Man2b2
sp_Q03366_CCL7_MOUSE	SignalP-4.1	SIGNAL	1	23	0.942	YES	Q03366	Ccl7
sp_P50428_ARSA_MOUSE	SignalP-4.1	SIGNAL	1	17	0.796	YES	P50428	Arsa
tr_D3Z7M4_D3Z7M4_MOUSE	SignalP-4.1	SIGNAL	1	32	0.841	YES	D3Z7M4	Igf1
sp_P01897_HA1L_MOUSE	SignalP-4.1	SIGNAL	1	24	0.862	YES	P01897	H2-L
sp_Q61495_DSG1A_MOUSE	SignalP-4.1	SIGNAL	1	23	0.66	YES	Q61495	Dsg1a;Dsg1b;Dsg1c
sp_Q8R366_IGSF8_MOUSE	SignalP-4.1	SIGNAL	1	25	0.893	YES	Q8R366	Igsf8
sp_Q920A5_RISC_MOUSE	SignalP-4.1	SIGNAL	1	28	0.917	YES	Q920A5	Scpep1
sp_Q9QWR8_NAGAB_MOUSE	SignalP-4.1	SIGNAL	1	17	0.737	YES	Q9QWR8	Naga
sp_P10148_CCL2_MOUSE	SignalP-4.1	SIGNAL	1	23	0.837	YES	P10148	Ccl2
sp_P20491_FCERG_MOUSE	SignalP-4.1	SIGNAL	1	18	0.887	YES	P20491	Fcer1g
sp_Q8K4Z3_NNRE_MOUSE	SignalP-4.1	SIGNAL	1	24	0.635	YES	Q8K4Z3	Apoa1bp
sp_P22777_PAI1_MOUSE	SignalP-4.1	SIGNAL	1	21	0.818	YES	P22777	Serpine1
sp_P25119_TNR1B_MOUSE	SignalP-4.1	SIGNAL	1	20	0.734	YES	P25119	Tnfrsf1b
sp_Q99KV1_DJB11_MOUSE	SignalP-4.1	SIGNAL	1	22	0.886	YES	Q99KV1	Dnajb11
sp_O35988_SDC4_MOUSE	SignalP-4.1	SIGNAL	1	23	0.873	YES	O35988	Sdc4
sp_P11438_LAMP1_MOUSE	SignalP-4.1	SIGNAL	1	24	0.9	YES	P11438	Lamp1
sp_P45878_FKBP2_MOUSE	SignalP-4.1	SIGNAL	1	18	0.872	YES	P45878	Fkbp2
tr_Q9EQ08_Q9EQ08_MOUSE	SignalP-4.1	SIGNAL	1	22	0.801	YES	Q9EQ08	Sgsh
sp_B2RXS4_PLXB2_MOUSE	SignalP-4.1	SIGNAL	1	19	0.803	YES	B2RXS4	Plxnb2
tr_Q542I8_Q542I8_MOUSE	SignalP-4.1	SIGNAL	1	22	0.902	YES	Q542I8	Itgb2
sp_Q921I1_TRFE_MOUSE	SignalP-4.1	SIGNAL	1	19	0.914	YES	Q921I1	Tf
sp_Q9JK81_MYG1_MOUSE	SignalP-4.1	SIGNAL	1	20	0.471	YES	Q9JK81	Myg1
sp_Q61838_A2M_MOUSE	SignalP-4.1	SIGNAL	1	24	0.787	YES	Q61838	A2m;Pzp
tr_G3X9T8_G3X9T8_MOUSE	SignalP-4.1	SIGNAL	1	19	0.855	YES	G3X9T8	Cp
sp_O88188_LY86_MOUSE	SignalP-4.1	SIGNAL	1	19	0.691	YES	O88188	Ly86
sp_P30882_CCL5_MOUSE	SignalP-4.1	SIGNAL	1	23	0.763	YES	P30882	Ccl5
sp_Q9EQH2_ERAP1_MOUSE	SignalP-4.1	SIGNAL	1	20	0.746	YES	Q9EQH2	Erap1
sp_P13597_ICAM1_MOUSE	SignalP-4.1	SIGNAL	1	27	0.797	YES	P13597	Icam1
sp_P97333_NRP1_MOUSE	SignalP-4.1	SIGNAL	1	21	0.802	YES	P97333	Nrp1
sp_Q8K385_FRRS1_MOUSE	SignalP-4.1	SIGNAL	1	22	0.9	YES	Q8K385	FRRS1
sp_Q99LJ1_FUCO_MOUSE	SignalP-4.1	SIGNAL	1	15	0.917	YES	Q99LJ1	Fuca1
sp_Q9ESP1_SDF2L_MOUSE	SignalP-4.1	SIGNAL	1	28	0.688	YES	Q9ESP1	Sdf2l1
sp_Q9WV85_NDK3_MOUSE	SignalP-4.1	SIGNAL	1	18	0.725	YES	Q9WV85	Nme3
sp_Q9Z1T2_TSP4_MOUSE	SignalP-4.1	SIGNAL	1	26	0.815	YES	Q9Z1T2	Thbs4
sp_P25085_IL1RA_MOUSE	SignalP-4.1	SIGNAL	1	26	0.807	YES	P25085	Il1rn
tr_E9Q638_E9Q638_MOUSE	SignalP-4.1	SIGNAL	1	29	0.686	YES	E9Q638	Adam9
tr_Q792Z1_Q792Z1_MOUSE	SignalP-4.1	SIGNAL	1	15	0.871	YES	Q792Z1	Try10
tr_E9Q1Y3_E9Q1Y3_MOUSE	SignalP-4.1	SIGNAL	1	27	0.932	YES	E9Q1Y3	Apob
sp_P97857_ATS1_MOUSE	SignalP-4.1	SIGNAL	1	54	0.592	YES	P97857	Adamts1
sp_Q8R242_DIAC_MOUSE	SignalP-4.1	SIGNAL	1	23	0.809	YES	Q8R242	Ctbs
sp_P08003_PDIA4_MOUSE	SignalP-4.1	SIGNAL	1	21	0.859	YES	P08003	Pdia4
tr_Q8HWB2_Q8HWB2_MOUSE	SignalP-4.1	SIGNAL	1	21	0.773	YES	Q8HWB2	H2-Q4
sp_P15379_CD44_MOUSE	SignalP-4.1	SIGNAL	1	20	0.878	YES	P15379	Cd44
sp_P09055_ITB1_MOUSE	SignalP-4.1	SIGNAL	1	20	0.83	YES	P09055	Itgb1
sp_P35564_CALX_MOUSE	SignalP-4.1	SIGNAL	1	20	0.876	YES	P35564	Canx
sp_P41245_MMP9_MOUSE	SignalP-4.1	SIGNAL	1	19	0.877	YES	P41245	Mmp9
tr_E9Q6R3_E9Q6R3_MOUSE	SignalP-4.1	SIGNAL	1	13	0.518	YES	E9Q6R3	Sec22b
sp_O35664_INAR2_MOUSE	SignalP-4.1	SIGNAL	1	21	0.83	YES	O35664	Ifnar2
sp_P21956_MFGM_MOUSE	SignalP-4.1	SIGNAL	1	22	0.773	YES	P21956	Mfge8
sp_Q7TMD7_DSG4_MOUSE	SignalP-4.1	SIGNAL	1	20	0.93	YES	Q7TMD7	Dsg4
sp_Q8VEB4_PAG15_MOUSE	SignalP-4.1	SIGNAL	1	33	0.723	YES	Q8VEB4	Pla2g15
sp_Q07113_MPRI_MOUSE	SignalP-4.1	SIGNAL	1	35	0.875	YES	Q07113	Igf2r
sp_Q7TMR0_PCP_MOUSE	SignalP-4.1	SIGNAL	1	17	0.861	YES	Q7TMR0	Prcp
sp_Q9ET22_DPP2_MOUSE	SignalP-4.1	SIGNAL	1	33	0.738	YES	Q9ET22	Dpp7
sp_Q9Z2L6_MINP1_MOUSE	SignalP-4.1	SIGNAL	1	30	0.521	YES	Q9Z2L6	Minpp1
sp_P17439_GLCM_MOUSE	SignalP-4.1	SIGNAL	1	19	0.78	YES	P17439	Gba
sp_P55302_AMRP_MOUSE	SignalP-4.1	SIGNAL	1	32	0.728	YES	P55302	Lrpap1
sp_P70665_SIAE_MOUSE	SignalP-4.1	SIGNAL	1	21	0.618	YES	P70665	Siae
sp_Q64151_SEM4C_MOUSE	SignalP-4.1	SIGNAL	1	20	0.564	YES	Q64151	Sema4c
sp_Q9Z121_CCL8_MOUSE	SignalP-4.1	SIGNAL	1	19	0.885	YES	Q9Z121	Ccl8
sp_P04202_TGFB1_MOUSE	SignalP-4.1	SIGNAL	1	29	0.679	YES	P04202	Tgfb1
sp_P07724_ALBU_MOUSE	SignalP-4.1	SIGNAL	1	18	0.852	YES	P07724	Alb
sp_P31240_PDGFB_MOUSE	SignalP-4.1	SIGNAL	1	20	0.87	YES	P31240	Pdgfb
sp_Q9ES30_C1QT3_MOUSE	SignalP-4.1	SIGNAL	1	22	0.92	YES	Q9ES30	C1qtnf3
tr_D3Z4N4_D3Z4N4_MOUSE	SignalP-4.1	SIGNAL	1	24	0.874	YES	D3Z4N4	Igf2
sp_P24668_MPRD_MOUSE	SignalP-4.1	SIGNAL	1	27	0.749	YES	P24668	M6pr
sp_Q62401_CCL12_MOUSE	SignalP-4.1	SIGNAL	1	22	0.916	YES	Q62401	Ccl12
sp_Q8K297_GT251_MOUSE	SignalP-4.1	SIGNAL	1	31	0.632	YES	Q8K297	Colgalt1
sp_P07141_CSF1_MOUSE	SignalP-4.1	SIGNAL	1	32	0.788	YES	P07141	Csf1
sp_P55292_DSC2_MOUSE	SignalP-4.1	SIGNAL	1	28	0.69	YES	P55292	Dsc2
sp_Q64695_EPCR_MOUSE	SignalP-4.1	SIGNAL	1	19	0.845	YES	Q64695	Procr
sp_Q99KR8_FUCO2_MOUSE	SignalP-4.1	SIGNAL	1	25	0.704	YES	Q99KR8	Fuca2
sp_Q9R0E1_PLOD3_MOUSE	SignalP-4.1	SIGNAL	1	26	0.89	YES	Q9R0E1	Plod3
sp_Q61543_GSLG1_MOUSE	SignalP-4.1	SIGNAL	1	27	0.781	YES	Q61543	Glg1
sp_O35516_NOTC2_MOUSE	SignalP-4.1	SIGNAL	1	25	0.892	YES	O35516	Notch2

## Sheet: SecretomeP_over0.6threshold_194
Table S4. Proteins identified as containing a signal peptide by SignalP software (Sheet 1) and proteins predicted to be secreted via the non-classical secretory pathway by SecretomeP software (Sheet 2).
Name	NN-score	Odds	Weighted by prior	Note
sp_Q9R0P5_D	0.6	1.592	0.003
sp_Q9Z1B5_M	0.601	1.457	0.003
sp_Q9CQM9_G	0.602	1.433	0.003
sp_P10852_4	0.602	1.982	0.004
sp_Q62422_O	0.603	1.586	0.003
sp_Q9WUM4_C	0.604	1.546	0.003
sp_P62309_R	0.604	1.451	0.003
sp_P62702_R	0.605	1.501	0.003
sp_Q9D3P1_T	0.608	1.443	0.003
sp_Q9QXA5_L	0.61	2.185	0.004
sp_Q9CQW9_I	0.611	2.288	0.005
sp_Q9CZU6_C	0.611	1.51	0.003
sp_Q9DBZ5_E	0.611	1.45	0.003
sp_O08573_L	0.612	1.427	0.003
sp_P61358_R	0.612	1.522	0.003
tr_B7FAU9_B	0.613	1.64	0.003
sp_Q9DBP5_K	0.613	1.577	0.003
sp_Q9CWJ9_P	0.614	1.5	0.003
sp_Q8VCF1_C	0.614	1.446	0.003
tr_E9PZ00_E	0.615	1.488	0.003
sp_Q6P5F9_X	0.615	1.607	0.003
sp_Q9CWW6_P	0.615	2.427	0.005
sp_P14901_H	0.615	1.517	0.003
sp_Q8K1J6_T	0.617	1.614	0.003
sp_Q9JHJ0_T	0.617	1.754	0.004
sp_Q7TNV0_D	0.618	1.7	0.003
sp_P62334_P	0.619	1.551	0.003
sp_P14206_R	0.62	1.471	0.003
sp_Q9CY64_B	0.623	1.935	0.004
sp_Q9WUM3_C	0.624	1.588	0.003
sp_P61971_N	0.625	1.483	0.003
sp_Q8BKC5_I	0.627	0.753	0.002
sp_P61087_U	0.627	1.53	0.003
sp_Q8BG73_S	0.628	1.689	0.003
sp_P18760_C	0.629	1.761	0.004
sp_P08752_G	0.629	1.586	0.003
sp_Q8VDN2_A	0.63	1.929	0.004
sp_P60843_I	0.631	1.619	0.003
sp_P25444_R	0.631	1.811	0.004
sp_Q91X91_N	0.635	0.897	0.002
tr_E9PV44_E	0.635	1.865	0.004
sp_Q60972_R	0.636	1.606	0.003
tr_Q5XJF6_Q	0.637	1.631	0.003
sp_Q9CPV4_G	0.637	1.724	0.003
sp_O08997_A	0.641	1.919	0.004
sp_Q60973_R	0.644	1.659	0.003
sp_Q9DBG5_P	0.645	1.687	0.003
sp_P59999_A	0.646	1.837	0.004
sp_Q8BGB7_E	0.646	1.617	0.003
sp_Q9WTX5_S	0.649	1.673	0.003
sp_Q921M3_S	0.65	1.693	0.003
sp_Q9Z0S1_B	0.652	1.671	0.003
sp_O88543_C	0.654	1.656	0.003
sp_O70251_E	0.655	1.764	0.004
sp_Q80UG5_S	0.655	1.744	0.003
sp_Q8K183_P	0.656	1.252	0.003
sp_Q9WUL7_A	0.659	1.698	0.003
tr_Q6ZWZ6_Q	0.661	2.761	0.006
sp_Q91WK2_E	0.661	1.8	0.004
tr_E9PXX7_E	0.662	1.74	0.003
sp_P28352_A	0.663	1.837	0.004
sp_Q922Q8_L	0.663	2.024	0.004
sp_P62245_R	0.663	1.733	0.003
sp_Q3UM45_P	0.666	1.802	0.004
sp_P28076_P	0.668	1.789	0.004
sp_Q9D0J8_P	0.673	1.812	0.004
sp_P62204_C	0.676	2.172	0.004
sp_Q9DBG3_A	0.677	1.888	0.004
sp_P67984_R	0.678	2.287	0.005
sp_P11031_T	0.679	2.243	0.004
sp_Q91YR1_T	0.679	1.986	0.004
sp_P97823_L	0.68	1.988	0.004
sp_P99029_P	0.682	1.896	0.004
sp_Q9CPW4_A	0.684	2.102	0.004
sp_P63325_R	0.685	0.771	0.002
sp_Q9JM76_A	0.689	2.143	0.004
sp_P42859_H	0.69	1.919	0.004
sp_P62264_R	0.691	2.539	0.005
sp_Q6PGH2_H	0.692	2.127	0.004
sp_Q9CR51_V	0.693	1.942	0.004
sp_Q9CXW3_C	0.693	2.03	0.004
sp_Q05144_R	0.693	0.293	0.001
tr_Q9CQ43_Q	0.695	2.057	0.004
sp_Q9CQE5_R	0.697	2.45	0.005
sp_P10639_T	0.698	2.111	0.004
sp_P48024_E	0.699	2.185	0.004
sp_Q9Z1D1_E	0.699	2.137	0.004
tr_Q99N15_Q	0.701	2.355	0.005
sp_P62331_A	0.702	0.556	0.001
sp_Q64345_I	0.703	2.098	0.004
sp_P35279_R	0.703	2.189	0.004
sp_Q9R0Q7_T	0.706	2.382	0.005
sp_P34884_M	0.707	2.212	0.004
sp_Q99J93_I	0.712	2.426	0.005
sp_Q62446_F	0.714	2.217	0.004
sp_Q64339_I	0.714	1.375	0.003
tr_Q3TAI4_Q	0.72	2.369	0.005
sp_P30204_M	0.72	2.665	0.005
sp_Q61792_L	0.722	2.475	0.005
sp_Q9D8S4_O	0.722	3.078	0.006
sp_Q9CQ60_6	0.725	2.416	0.005
sp_P54227_S	0.725	2.325	0.005
sp_P20152_V	0.728	2.445	0.005
sp_Q9CQR2_R	0.728	2.476	0.005
sp_Q921Y0_M	0.729	2.724	0.005
sp_P61089_U	0.73	2.572	0.005
sp_P62960_Y	0.73	0.676	0.001
sp_Q9JJU8_S	0.733	2.738	0.005
sp_P31786_A	0.733	2.389	0.005
sp_Q8CAY6_T	0.733	1.048	0.002
sp_P14131_R	0.735	2.595	0.005
sp_Q9CQI6_C	0.737	2.617	0.005
sp_Q62189_S	0.738	2.577	0.005
sp_P07356_A	0.739	2.545	0.005	exosome
sp_Q62433_N	0.739	2.575	0.005
sp_P70460_V	0.74	2.643	0.005
sp_P61082_U	0.74	2.613	0.005
sp_Q07813_B	0.741	1.314	0.003
sp_Q99LT0_D	0.742	2.781	0.006
sp_O09131_G	0.744	1.482	0.003
sp_Q62418_D	0.744	2.47	0.005
sp_Q9JM90_S	0.745	0.669	0.001
sp_O89086_R	0.745	3.076	0.006
sp_Q61686_C	0.745	2.929	0.006
sp_P60766_C	0.747	3.057	0.006
sp_P63280_U	0.749	2.707	0.005
sp_O55234_P	0.753	2.954	0.006
tr_G5E850_G	0.753	2.73	0.005
sp_P62281_R	0.754	0.922	0.002
sp_Q99L47_F	0.755	3.622	0.007
sp_P04117_F	0.755	2.687	0.005
sp_Q91VW3_S	0.758	2.808	0.006
sp_P08228_S	0.76	2.971	0.006
sp_P62320_S	0.763	2.981	0.006
tr_Q8C253_Q	0.764	2.917	0.006
sp_P00493_H	0.766	3.123	0.006
sp_P60867_R	0.769	2.862	0.006
sp_Q9JJI8_R	0.771	3.42	0.007
sp_O89053_C	0.773	3.308	0.007
sp_P63166_S	0.773	3.082	0.006
sp_P97352_S	0.773	3.204	0.006
tr_Q80ZP8_Q	0.775	2.916	0.006
sp_P84089_E	0.775	2.869	0.006
sp_P63073_I	0.775	3.099	0.006
sp_Q8BG07_P	0.778	3.161	0.006
sp_P56391_C	0.778	4.812	0.01
sp_P83870_P	0.78	0.245	0
tr_Q91V55_Q	0.78	3.002	0.006
sp_Q6WVG3_K	0.781	3.026	0.006
sp_Q9D6Y7_M	0.784	3.422	0.007
sp_Q9WVA4_T	0.79	3.376	0.007
sp_P84096_R	0.793	3.506	0.007
sp_P70349_H	0.795	3.619	0.007
sp_Q99KB8_G	0.797	3.412	0.007
sp_P62305_R	0.802	3.554	0.007
sp_Q9CQJ6_D	0.802	3.684	0.007
sp_Q61937_N	0.803	3.387	0.007
sp_P50543_S	0.812	3.721	0.007
sp_Q9DAR7_D	0.815	3.517	0.007
sp_P62301_R	0.816	3.627	0.007
sp_Q8BFQ8_P	0.819	3.581	0.007
sp_Q9D115_Z	0.819	3.753	0.008
sp_P42125_E	0.822	0.696	0.001
sp_P62830_R	0.825	0.496	0.001
sp_Q9CZX8_R	0.826	3.72	0.007
sp_Q8BGS2_B	0.829	3.841	0.008
tr_Q9DCC5_Q	0.836	0.554	0.001
sp_Q923D2_B	0.839	4.24	0.008
sp_P20108_P	0.842	4.452	0.009
sp_Q9D358_P	0.843	4.327	0.009
sp_Q9DCH4_E	0.846	5.117	0.01
sp_P55821_S	0.854	4.311	0.009
sp_P57784_R	0.856	4.513	0.009
tr_H7BXB9_H	0.857	4.704	0.009
sp_O89051_I	0.858	4.639	0.009
sp_P20065_T	0.864	4.582	0.009
sp_O88456_C	0.864	4.865	0.01
sp_Q9D8S9_B	0.864	0.822	0.002
sp_Q9QUR7_P	0.864	4.63	0.009
sp_P35979_R	0.865	4.785	0.01
sp_P06804_T	0.868	4.659	0.009
sp_O70200_A	0.872	1.103	0.002
sp_P83917_C	0.872	4.988	0.01
sp_P0C7N9_P	0.875	5.029	0.01
sp_P62838_U	0.88	5.137	0.01
sp_Q4KML4_A	0.896	0.51	0.001
sp_Q62048_P	0.898	5.665	0.011
sp_Q9D7X3_D	0.904	5.861	0.012
sp_P62082_R	0.905	5.922	0.012
tr_F8WJI3_F	0.913	6.202	0.012
sp_P62317_S	0.914	6.078	0.012
sp_Q9D7M8_R	0.918	6.365	0.013
sp_P62627_D	0.924	6.502	0.013
tr_E0CYJ0_E	0.929	6.724	0.013
