# Supplementary material for: Proteome and Secretome Analysis Reveals Differential Post-transcriptional Regulation of Toll-like Receptor Responses
Source: Mol Cell Proteomics. 2017 Feb 24;16(4 Suppl 1):S172–86. doi: 10.1074/mcp.M116.064261 (PMC5393387; doi:10.1074/mcp.M116.064261)
Supplement: Supplemental Data [file 10.1074_M116.064261_mcp.M116.064261-5.xlsx]

## Sheet: LPS
Table S5. Proteins that exhibit significant changes in expression level at the protein level, but not at the transcript level for the LPS (Sheet 1), P3C (Sheet 2), and R848 (Sheet 3) stimulations.
Clone	Entrez_GeneID	Gene	Description	Trans_LPS-1	Trans_LPS-2	Trans_LPS-4	Majority protein IDs	Prot_LPS_6h	Prot_LPS_12h	Sec_LPS_6h	Sec_LPS_24h
ILMN_1234139	11308	Abi1	abl-interactor 1 (Abi1), transcript variant 5, mRNA.	0.28	0.91	0.36	Q8CBW3-5;B7ZCU2;B7ZCU5;Q8CBW3-2;B7ZCU4;B7ZCU3;Q8CBW3-4;Q8CBW3-3;B7ZCU0;Q8CBW3;J3QNK8	-0.0847621	0.116135
ILMN_2810473	11364	Acadm	acyl-Coenzyme A dehydrogenase, medium chain (Acadm), nuclear gene encoding mitochondrial protein, mRNA.	-0.02	-0.32	-0.88	P45952	-0.0615712	-0.346536
ILMN_2674763	11465	Actg1	actin, gamma, cytoplasmic 1 (Actg1), mRNA.	0.06	0.14	0.24	P63260	0.0744552	0.244603	1.33165	0.132412
ILMN_2844996	109711	Actn1	actinin, alpha 1 (Actn1), mRNA.	-0.22	0.44	0.61	Q7TPR4;A1BN54	0.0433538	-0.0424122	0.612329	0.0425988
ILMN_2944765	228061	Agps	alkylglycerone phosphate synthase (Agps), mRNA.	-0.13	-0.3	-0.7	Q8C0I1;A2AL50;H3BKN2;A2AL49	-0.125856	-0.149873
ILMN_2675072	217737	Ahsa1	AHA1, activator of heat shock protein ATPase homolog 1 (yeast) (Ahsa1), mRNA.	-0.29	-0.49	-0.1	Q8BK64			1.52025	-0.145706
ILMN_1254577	226691	AI607873	PREDICTED: expressed sequence AI607873 (AI607873), mRNA.	0.52	1.13	1.82	D3Z2E7;E9Q3L4	0.437627	0.395145
ILMN_2804487	11629	Aif1	allograft inflammatory factor 1 (Aif1), mRNA.	0.13	0.04	0.18	O70200			1.01265	-0.0473496
ILMN_1244147	56248	Ak3	adenylate kinase 3 (Ak3), nuclear gene encoding mitochondrial protein, mRNA.	0.23	0.14	-0.63	Q9WTP7			1.16763	-0.428967
ILMN_2627300	100986	Akap9	A kinase (PRKA) anchor protein (yotiao) 9 (Akap9), mRNA.	0.02	-0.24	-0.46	Q70FJ1-3;Q70FJ1-2;E9QQ10;Q70FJ1	0.632501	0.116764
ILMN_1215791	11690	Alox5ap	arachidonate 5-lipoxygenase activating protein (Alox5ap), mRNA.	-0.03	-0.65	-0.81	P30355	-0.28597	-0.0947801
ILMN_1222637	11737	Anp32a	acidic (leucine-rich) nuclear phosphoprotein 32 family, member A (Anp32a), mRNA.	-0.07	-0.56	-0.53	D3Z7M9;O35381;D3YYE1;F6UFG6	-0.147916	0.211075	2.61166	1.19024
ILMN_2723788	66471	Anp32e	acidic (leucine-rich) nuclear phosphoprotein 32 family, member E (Anp32e), mRNA.	-0.04	-0.06	-0.38	P97822;P97822-2;E9Q5H2;E9PZF5	-0.182191	-0.214274	1.26661	-0.00942265
ILMN_2711007	71770	Ap2b1	adaptor-related protein complex 2, beta 1 subunit (Ap2b1), transcript variant 2, mRNA.	0.02	0.22	0.42	Q9DBG3;Q9DBG3-2;H3BIY9;H3BKM0	-0.0656911	-0.0242304	1.86269	0.0536535
ILMN_2776952	11792	Apex1	apurinic/apyrimidinic endonuclease 1 (Apex1), mRNA.	0	-0.46	-0.87	P28352;F6QA74;D3Z124	-0.0818581	0.148801	1.27901	-0.190392
ILMN_1257631	11810	Apobec1	apolipoprotein B mRNA editing enzyme, catalytic polypeptide 1 (Apobec1), transcript variant 2, mRNA.	-0.72	-1.15	-1.34	P51908	-0.205825	-0.387808
ILMN_1219978	216190	Appl2	adaptor protein, phosphotyrosine interaction, PH domain and leucine zipper containing 2 (Appl2), mRNA.	-0.09	-0.18	-0.65	Q8K3G9;D3Z340	1.30454	-0.0682564
ILMN_2715558	70497	Arhgap17	Rho GTPase activating protein 17 (Arhgap17), transcript variant 1, mRNA.	-0.08	-1.11	-0.67	Q3UIA2-2;Q3UIA2;Q3UIA2-4;Q3UIA2-3;E9QAJ9	-0.162767	-0.211682
ILMN_2782446	16800	Arhgef2	rho/rac guanine nucleotide exchange factor (GEF) 2 (Arhgef2), mRNA.	0.02	0.59	0.55	Q60875-5;H3BJU7;Q60875-4;H3BJX8;H3BJ45;H3BJ40;H3BKH9;Q60875;Q60875-3;Q60875-2	-0.204944	-0.112744
ILMN_1225374	11881	Arsb	arylsulfatase B (Arsb), mRNA.	0.04	-0.1	-0.67	P50429;P50429-2	-0.0771133	0.117063	0.933093	0.278077
ILMN_1231966	11886	Asah1	N-acylsphingosine amidohydrolase 1 (Asah1), mRNA.	-0.11	-0.19	-0.59	Q9WV54			0.210858	-0.635966
ILMN_2878021	67972	Atp2b1	ATPase, Ca++ transporting, plasma membrane 1 (Atp2b1), mRNA.	-0.06	0.24	0.67	G5E829	-0.0691491	0.0734775
ILMN_2776075	66335	Atp6v1c1	ATPase, H+ transporting, lysosomal V1 subunit C1 (Atp6v1c1), mRNA.	-0.1	0.02	-0.47	Q9Z1G3	0.151466	-0.0213248	1.89654	-0.827167
ILMN_2716567	12177	Bnip3l	BCL2/adenovirus E1B interacting protein 3-like (Bnip3l), mRNA.	-0.21	-0.08	-0.74	Q91Z78;Q9Z2F7	-0.279903	-0.273488
ILMN_2640140	69168	Bola1	bolA-like 1 (E. coli) (Bola1), mRNA.	-0.01	-0.53	-0.46	Q9D8S9			0.857663	1.82365
ILMN_2759484	12266	C3	complement component 3 (C3), mRNA.	0.02	0.25	0.7	P01027	1.35236	2.42445	1.8374	2.23381
ILMN_2595052	12273	C5ar1	complement component 5a receptor 1 (C5ar1), transcript variant 1, mRNA.	0.48	0.67	1.02	Q3TZ86;P30993	-0.252097	-0.873219
ILMN_1222123	108058	Camk2d	calcium/calmodulin-dependent protein kinase II, delta (Camk2d), transcript variant 3, mRNA.	0.12	0.49	0.65	Q6PHZ2-2;Q6PHZ2-4;Q6PHZ2;Q6PHZ2-5;E9Q1V9;E9Q1T1;E9PXV3;E9Q1W0;Q8CCM0	0.0976445	0.073666
ILMN_2431657	71902	Cand1	cullin associated and neddylation disassociated 1 (Cand1), mRNA.	-0.08	-0.13	-0.22	Q6ZQ38	0.0346735	0.139437	1.12342	0.919914
ILMN_1219583	12334	Capn2	calpain 2 (Capn2), mRNA.	-0.02	0.41	0.11	O08529	-0.0801108	-0.221409	2.42151	1.15379
ILMN_3031009	12345	Capzb	capping protein (actin filament) muscle Z-line, beta (Capzb), transcript variant 1, mRNA.	0.14	0.07	0.25	P47757-2;A2AMW0;P47757-4;P47757;F7CAZ6	-0.0073669	0.382612	1.15921	0.365832
ILMN_3097868	12370	Casp8	caspase 8 (Casp8), transcript variant 2, mRNA.	0.03	-0.08	0.75	O89110	0.37035	0.137993
ILMN_2837855	12400	Cbfb	core binding factor beta (Cbfb), transcript variant 2, mRNA.	0.03	0.01	-0.65	Q08024-4;Q08024;Q08024-3;Q08024-2			1.58224	0.0586975
ILMN_1245710	20296	Ccl2	chemokine (C-C motif) ligand 2 (Ccl2), mRNA.	1.04	2.55	4.69	P10148			2.92189	1.20096
ILMN_1224472	20303	Ccl4	chemokine (C-C motif) ligand 4 (Ccl4), mRNA.	4.29	4.01	4.38	P14097			4.91328	1.96218
ILMN_2771176	20306	Ccl7	chemokine (C-C motif) ligand 7 (Ccl7), mRNA.	0.3	1.5	3.48	Q03366			3.74116	1.56306
ILMN_2776603	20308	Ccl9	chemokine (C-C motif) ligand 9 (Ccl9), mRNA.	0.8	1.55	2.04	P51670			1.69142	1.10209
ILMN_2511275	56706	Ccnl1	Cyclin L1	0.9	0.73	0.69	Q52KE7-2;Q52KE7;F6WST0;F6WYR6	0.280659	0.178683
ILMN_2836710	12476	Cd151	CD151 antigen (Cd151), transcript variant 1, mRNA.	-0.13	-0.17	-0.55	O35566	-0.505912	-0.921636
ILMN_2905717	17079	Cd180	CD180 antigen (Cd180), mRNA.	-0.11	0.23	0.72	Q62192	-0.0552165	0.031254
ILMN_3115796	21939	Cd40	CD40 antigen (Cd40), transcript variant 5, mRNA.	1.83	3.23	4.55	P27512;P27512-5;P27512-4;P27512-3;P27512-2	1.91726	2.64598
ILMN_1223697	12505	Cd44	CD44 antigen (Cd44), transcript variant 4, mRNA.	0.34	0.59	1.57	P15379-2;Q3U8S1;A2APM5;P15379-3;A2APM3;P15379-6;A2APM4;P15379-11;P15379-5;E9QKM8;Q80X37;P15379-10;P15379-9;P15379-4;A2APM1;P15379-8;P15379-7;P15379;A2APM2	0.31768	0.229772
ILMN_2675669	12517	Cd72	CD72 antigen (Cd72), transcript variant 3, mRNA.	-0.29	-0.3	-0.75	Q3UB58;A2AIN5;P21855;Q3UNJ0;Q3UZ35	0.159339	-0.0375768
ILMN_2631093	12520	Cd81	CD81 antigen (Cd81), mRNA.	-0.27	-0.42	-0.66	P35762	-0.451973	-0.791907	0.667938	-1.64494
ILMN_2721966	12539	Cdc37	cell division cycle 37 homolog (S. cerevisiae) (Cdc37), mRNA.	-0.11	0.2	0.22	Q61081	-0.114535	0.0200434	1.28951	0.870753
ILMN_2776764	75608	Chmp4b	chromatin modifying protein 4B (Chmp4b), mRNA.	-0.18	0.18	0.81	Q9D8B3	0.136618	0.283774
ILMN_1224754	12709	Ckb	creatine kinase, brain (Ckb), mRNA.	-0.42	-0.2	-0.62	Q04447	-0.102853	-0.160266	0.869554	-0.203232
ILMN_2621921	26373	Clcn7	chloride channel 7 (Clcn7), mRNA.	-0.05	0.09	0.65	O70496;E9PYL4	-0.180769	-0.0761967
ILMN_1215209	56619	Clec4e	C-type lectin domain family 4, member e (Clec4e), mRNA.	1.95	2.21	2.31	Q9R0Q8	2.05831	2.16326	1.12128	0.579262
ILMN_2599018	29876	Clic4	chloride intracellular channel 4 (mitochondrial) (Clic4), nuclear gene encoding mitochondrial protein, mRNA.	0.46	0.81	1.06	Q9QYB1	-0.0490837	0.179224	0.725218	0.120252
ILMN_2473620	56430	Clip1	CAP-GLY domain containing linker protein 1	-0.04	-0.67	-0.48	Q922J3;D3Z2Z1;F8WIA1;Q922J3-2;D3Z3M7;F6RCU2;Q8C0S5	-0.031677	-0.0464442
ILMN_2727153	12759	Clu	clusterin (Clu), mRNA.	0.08	0.41	0.84	Q06890			1.53244	-0.578036
ILMN_1240864	22169	Cmpk2	cytidine monophosphate (UMP-CMP) kinase 2, mitochondrial (Cmpk2), nuclear gene encoding mitochondrial protein, mRNA.	0.15	2.33	4.44	Q3U5Q7	1.91212	2.04285	2.30963	1.18679
ILMN_1215733	66054	Cndp2	CNDP dipeptidase 2 (metallopeptidase M20 family) (Cndp2), mRNA.	0.14	0.03	0.34	Q9D1A2	-0.13582	-0.0781943	1.22659	0.63529
ILMN_1215493	26891	Cops4	COP9 (constitutive photomorphogenic) homolog, subunit 4 (Arabidopsis thaliana) (Cops4), mRNA.	0.02	-0.08	-0.48	O88544;F6QTS1;D3YV99	-0.214232	0.0982241	1.91177	0.817509
ILMN_1239638	433375	Creg1	cellular repressor of E1A-stimulated genes 1 (Creg1), mRNA.	-0.24	-0.3	-0.38	O88668;K4DI63	-0.163193	0.0159447	-0.128566	-1.39143
ILMN_1221405	12928	Crk	v-crk sarcoma virus CT10 oncogene homolog (avian) (Crk), mRNA.	0.1	0.1	0.03	Q64010;Q8JZR2;Q64010-2;Q5ND50;F7D232			1.68397	-0.19803
ILMN_1229530	12988	Csk	c-src tyrosine kinase (Csk), mRNA.	-0.5	-0.43	-0.64	P41241	-0.0460023	-0.188156
ILMN_1257575	13010	Cst3	cystatin C (Cst3), mRNA.	-0.13	-0.11	-0.33	P21460;A2APX3	-0.707572	-0.761201	-0.266181	-1.87906
ILMN_3142803	15945	Cxcl10	chemokine (C-X-C motif) ligand 10 (Cxcl10), mRNA.	4.37	4.9	6.11	D3YW23;P17515			6.87803	4.95532
ILMN_1254723	66102	Cxcl16	chemokine (C-X-C motif) ligand 16 (Cxcl16), mRNA.	0.6	0.52	0.35	I7HIQ2;Q8BSU2			0.885965	-0.730983
ILMN_2811154	20310	Cxcl2	chemokine (C-X-C motif) ligand 2 (Cxcl2), mRNA.	5.45	4.56	5.95	P10889			6.93091	3.45725
ILMN_1243329	13132	Dab2	disabled homolog 2 (Drosophila) (Dab2), transcript variant 2, mRNA.	-0.11	-0.42	-0.36	P98078-2;E9QL31;P98078;F6TQN9;E9PX84;Q3TRE6;P98078-3	-0.0734198	0.0439709	1.4662	0.171011
ILMN_2717127	230073	Ddx58	DEAD (Asp-Glu-Ala-Asp) box polypeptide 58 (Ddx58), mRNA.	-0.11	0.93	1.78	Q6Q899;A2AP29;Q6Q899-2	0.49968	0.86444
ILMN_1248658	13209	Ddx6	DEAD (Asp-Glu-Ala-Asp) box polypeptide 6 (Ddx6), transcript variant 2, mRNA.	0.02	-0.02	0.77	P54823	-0.210701	-0.268061	1.38449	-0.395442
ILMN_2629748	13211	Dhx9	DEAH (Asp-Glu-Ala-His) box polypeptide 9 (Dhx9), mRNA.	0.11	-0.41	0.08	E9QNN1;O70133-2;O70133;O70133-3	0.194204	-0.24768	1.70897	1.84671
ILMN_3060442	23950	Dnajb6	DnaJ (Hsp40) homolog, subfamily B, member 6 (Dnajb6), transcript variant 1, mRNA.	0.08	0.32	0.8	O54946;F6YRQ2	-0.0646459	-0.213521
ILMN_2720451	13433	Dnmt1	DNA methyltransferase (cytosine-5) 1 (Dnmt1), mRNA.	-0.32	-0.2	-0.86	P13864;P13864-2	-0.285341	-0.566806
ILMN_2593143	210293	Dock10	dedicator of cytokinesis 10 (Dock10), mRNA.	-0.22	0.3	1.1	Q8BZN6;E9QM99;Q8BZN6-2;Q8BZN6-3	0.234164	0.188179
ILMN_2692315	319446	Dpep2	dipeptidase 2 (Dpep2), mRNA.	0.13	0.76	1.43	Q8C255-3;Q8C255;Q8C255-2			0.481216	-0.462441
ILMN_2726717	75221	Dpp3	dipeptidylpeptidase 3 (Dpp3), mRNA.	-0.46	-0.05	-0.32	Q99KK7	-0.0963254	-0.0653627	1.19101	-0.270465
ILMN_2801683	56431	Dstn	destrin (Dstn), mRNA.	0.19	0.44	0.12	Q9R0P5	-0.340989	-0.134984	1.62737	0.335712
ILMN_2689274	13424	Dync1h1	dynein cytoplasmic 1 heavy chain 1 (Dync1h1), mRNA.	-0.17	-0.08	0.78	Q9JHU4	0.0404015	0.0667781	1.23596	0.126203
ILMN_2551827	13427	Dync1i2	Dynein cytoplasmic 1 intermediate chain 2	0.15	-0.08	0.38	O88487;Q3TPJ8;A2BFF8;A2BFF9;A2BFF5	-0.15339	-0.100411	1.4603	-0.261509
ILMN_2531741	67160	Eef1g	eukaryotic translation elongation factor 1 gamma (Eef1g), mRNA.	-0.26	-0.18	-0.18	Q9D8N0	0.120783	0.117329	1.2167	0.250931
ILMN_2628757	13660	Ehd1	EH-domain containing 1 (Ehd1), mRNA.	1.39	2.15	2.1	Q9WVK4	0.617534	1.01701
ILMN_1250410	19106	Eif2ak2	eukaryotic translation initiation factor 2-alpha kinase 2 (Eif2ak2), mRNA.	-0.19	0.55	1.67	Q03963	1.10702	0.686792
ILMN_2753213	66085	Eif3f	eukaryotic translation initiation factor 3, subunit F (Eif3f), mRNA.	-0.47	-0.04	-0.14	Q9DCH4			1.53194	0.119091
ILMN_2737192	53356	Eif3g	eukaryotic translation initiation factor 3, subunit G (Eif3g), mRNA.	-0.22	-0.13	-0.26	Q9Z1D1	0.0537369	-0.0420817	1.53117	1.83011
ILMN_2959480	13681	Eif4a1	eukaryotic translation initiation factor 4A1 (Eif4a1), transcript variant 2, mRNA.	0.02	0.2	0.22	P60843	0.130997	0.172167	1.50733	0.263828
ILMN_1220294	16418	Eif6	eukaryotic translation initiation factor 6 (Eif6), mRNA.	0.12	0.2	0.31	O55135			1.00702	-0.00547458
ILMN_2652757	68801	Elovl5	ELOVL family member 5, elongation of long chain fatty acids (yeast) (Elovl5), mRNA.	0.06	-0.2	-1.12	Q8BHI7;D3Z136	-0.341434	-0.296267
ILMN_1218041	236930	Ercc6l	Excision repair cross-complementing rodent repair deficiency complementation group 6 - like	-0.13	-0.08	-0.28	Q8BHK9	0.357411	2.23983
ILMN_1239185	67397	Erp29	endoplasmic reticulum protein 29 (Erp29), mRNA.	-0.3	-0.45	-0.75	P57759			0.716019	-0.159267
ILMN_3049896	216984	Evi2b	ecotropic viral integration site 2b (Evi2b), transcript variant 2, mRNA.	0.05	0.21	1.02	Q8VD58	-0.193049	-0.330846
ILMN_2607786	76267	Fads1	fatty acid desaturase 1 (Fads1), mRNA.	-0.27	0.08	-0.6	Q920L1	-0.56538	-1.03576
ILMN_2591031	63913	Fam129a	family with sequence similarity 129, member A (Fam129a), mRNA.	-0.07	0.3	0.93	Q3UW53;E9PYV4	0.191594	0.201665
ILMN_2686975	227737	Fam129b	family with sequence similarity 129, member B (Fam129b), mRNA.	-0.1	0.69	0.26	Q8R1F1	-0.232396	0.0214513
ILMN_1240719	80752	Fam20c	family with sequence similarity 20, member C (Fam20c), mRNA.	-0.23	-0.39	-0.38	Q5MJS3			0.852265	-2.06848
ILMN_1229523	14129	Fcgr1	Fc receptor, IgG, high affinity I (Fcgr1), mRNA.	-0.47	-0.72	1.48	P26151	0.0617301	0.891704
ILMN_2687403	14131	Fcgr3	Fc receptor, IgG, low affinity III (Fcgr3), mRNA.	-0.26	-0.62	-0.63	P08508;E9PUV2	-0.347559	-0.752194
ILMN_1259473	14156	Fen1	flap structure specific endonuclease 1 (Fen1), mRNA.	-0.23	-0.54	-0.88	Q91Z50;P39749	-0.0665482	-0.279187
ILMN_1245994	192176	Flna	filamin, alpha (Flna), mRNA.	-0.18	0.36	0.67	B7FAU9;Q8BTM8;B7FAV1	-0.158288	-0.0868138	0.819409	0.0506097
ILMN_2482572	286940	Flnb	filamin, beta (Flnb), mRNA.	-0.07	0.7	1.06	Q80X90	0.319329	0.599461
ILMN_2599659	22379	Fmnl3	formin-like 3 (Fmnl3), mRNA.	-0.16	-0.52	-0.93	Q6ZPF4;Q6ZPF4-2;D3Z7A7	-0.00930648	-0.173238
ILMN_2683593	51886	Fubp1	far upstream element (FUSE) binding protein 1 (Fubp1), mRNA.	-0.14	0.38	0.62	Q3TUE1;Q91WJ8;Q91WJ8-2	-0.199914	-0.360059
ILMN_1251018	11936	Fxyd2	FXYD domain-containing ion transport regulator 2 (Fxyd2), transcript variant b, mRNA.	-0.14	-0.24	-0.38	Q04646;Q04646-2;Q04646-3			-0.802003	-2.95084
ILMN_3006219	23880	Fyb	FYN binding protein (Fyb), mRNA.	0.08	0.71	1.16	O35601;O35601-2	-0.0710764	0.02697
ILMN_2622163	14450	Gart	phosphoribosylglycinamide formyltransferase (Gart), mRNA.	-0.2	-0.25	-0.4	Q64737	0.163821	-0.116496	1.98207	-0.248751
ILMN_3122961	14469	Gbp2	guanylate binding protein 2 (Gbp2), mRNA.	0.08	1	3.93	Q9Z0E6	1.68005	2.99638
ILMN_1244866	229898	Gbp5	guanylate binding protein 5 (Gbp5), mRNA.	0.06	0.56	2.27	Q8CFB4	2.18385	2.6757
ILMN_1228316	14567	Gdi1	guanosine diphosphate (GDP) dissociation inhibitor 1 (Gdi1), mRNA.	0	0.14	0.3	P50396	0.0655723	0.259303	1.22052	0.242435
ILMN_2945348	93692	Glrx	glutaredoxin (Glrx), mRNA.	0.74	1.24	1.36	Q9QUH0			0.116318	0.363171
ILMN_2852217	26384	Gnpda1	glucosamine-6-phosphate deaminase 1 (Gnpda1), mRNA.	-0.17	-0.38	-1.28	O88958			0.597817	-0.354962
ILMN_1260175	269682	Golga3	golgi autoantigen, golgin subfamily a, 3 (Golga3), mRNA.	-0.12	-0.02	0.79	P55937-1;P55937;E9QP99	0.111131	0.307807
ILMN_1212695	80910	Gpr84	G protein-coupled receptor 84 (Gpr84), mRNA.	2.3	2.46	2.19	Q8CIM5	0.560911	0.902054
ILMN_2742455	98053	Gtf2f1	general transcription factor IIF, polypeptide 1 (Gtf2f1), mRNA.	0.03	-0.16	0.75	Q3THK3	0.126874	-0.0652533
ILMN_2642462	14886	Gtf2i	general transcription factor II I (Gtf2i), transcript variant 4, mRNA.	-0.36	-0.28	-0.71	G3UYD0;Q9ESZ8-5;Q9ESZ8-4;Q9ESZ8-3;Q3UHU8;Q9ESZ8-6;Q9ESZ8-2;Q9ESZ8	-0.244348	-0.42859
ILMN_2768026	110006	Gusb	glucuronidase, beta (Gusb), mRNA.	-0.21	-0.44	-0.38	P12265	-0.16728	-0.167697	-0.279091	-1.68622
ILMN_3120510	74558	Gvin1	GTPase, very large interferon inducible 1 (Gvin1), transcript variant B, mRNA.	0.06	0.22	2.22	Q80SU7;L7N451	0.986544	0.384916
ILMN_2732816	14964	H2-D1	histocompatibility 2, D region locus 1 (H2-D1), mRNA.	-0.06	0.1	0.73	P01900;P01895-2;P01895	-0.271361	-0.249329
ILMN_2685516	15163	Hcls1	hematopoietic cell specific Lyn substrate 1 (Hcls1), mRNA.	0.02	0.43	0.97	P49710	0.0794634	-0.0286018	1.7168	-0.0636315
ILMN_2624544	117599	Helb	helicase (DNA) B (Helb), mRNA.	-0.34	-1	-1.28	Q6NVF4	0.453965	0.461099
ILMN_2855315	50708	Hist1h1c	histone cluster 1, H1c (Hist1h1c), mRNA.	0.14	-0.15	-1.11	P15864	-0.17601	-0.439143
ILMN_2685023	70719	Hmha1	histocompatibility (minor) HA-1 (Hmha1), transcript variant 1, mRNA.	-0.44	-0.92	-0.73	G3X9Q3;Q3TBD2;D3Z7R7;Q3TBD2-2;Q3TBD2-3;Q3TBD2-4	-0.171974	-0.201987
ILMN_2896601	15894	Icam1	intercellular adhesion molecule 1 (Icam1), mRNA.	1.45	2.11	1.86	P13597-2;P13597	1.30992	1.69586
ILMN_2729458	15926	Idh1	isocitrate dehydrogenase 1 (NADP+), soluble (Idh1), transcript variant 2, mRNA.	-0.09	-0.2	-0.86	O88844	-0.0358491	-0.0871087	0.64106	0.411508
ILMN_3010089	15951	Ifi204	interferon activated gene 204 (Ifi204), mRNA.	0.03	-0.06	0.06	E9QKL6	0.957915	1.40858
ILMN_2767918	65972	Ifi30	interferon gamma inducible protein 30 (Ifi30), mRNA.	0.22	-0.6	-0.42	Q9ESY9			0.775367	-1.34241
ILMN_2648913	71586	Ifih1	interferon induced with helicase C domain 1 (Ifih1), transcript variant 1, mRNA.	0.06	0.23	0.61	Q8R5F7;Q8R5F7-2	1.38804	1.65789
ILMN_2774340	15957	Ifit1	interferon-induced protein with tetratricopeptide repeats 1 (Ifit1), mRNA.	0	-0.1	-0.01	Q64282	2.2315	2.06041
ILMN_2981167	15958	Ifit2	interferon-induced protein with tetratricopeptide repeats 2 (Ifit2), mRNA.	0.06	2.18	4.7	Q6GTM0;Q64112	1.64828	1.47781
ILMN_1258988	16010	Igfbp4	insulin-like growth factor binding protein 4 (Igfbp4), mRNA.	-0.13	-0.24	-0.7	P47879;H3BLB7			-0.484187	-3.14169
ILMN_2593554	16145	Igtp	interferon gamma induced GTPase (Igtp), mRNA.	0.05	1.3	3.18	Q9DCE9	1.11268	1.57624
ILMN_2682566	16181	Il1rn	interleukin 1 receptor antagonist (Il1rn), transcript variant 2, mRNA.	1.25	2.42	3.61	P25085-2;A2AIU1;Q3TBV5;P25085			3.7794	2.96892
ILMN_1243601	16193	Il6	interleukin 6 (Il6), mRNA.	0.02	0.05	0.72	P08505			4.28564	1.73824
ILMN_1220608	76582	Ipo11	Importin 11	-0.3	-0.56	-0.6	Q8K2V6;Q8K2V6-2	0.18935	-0.183499
ILMN_1237712	16365	Irg1	immunoresponsive gene 1 (Irg1), mRNA.	3.63	4.5	5.33	P54987	2.13935	2.69698
ILMN_1234539	15944	Irgm1	immunity-related GTPase family M member 1 (Irgm1), mRNA.	0.18	1.58	2.53	Q60766-2;Q60766;Q5NCB5	0.449007	0.572477
ILMN_1256257	100038882	Isg15	ISG15 ubiquitin-like modifier (Isg15), mRNA.	1.51	2.74	4.36	Q64339			1.16607	0.399248
ILMN_2849449	16402	Itga5	integrin alpha 5 (fibronectin receptor alpha) (Itga5), mRNA.	1.69	2.17	1.15	P11688	0.313971	0.953582
ILMN_2663613	16419	Itgb5	integrin beta 5 (Itgb5), transcript variant 2, mRNA.	-0.27	-0.43	-0.76	O70309;Q6PE70;O70309-2;G5E8F8	-0.142218	-0.0903882
ILMN_2782082	16432	Itm2b	integral membrane protein 2B (Itm2b), mRNA.	0.21	0.01	-0.02	O89051	-0.514254	-0.159509	1.01253	-0.931068
ILMN_2736783	239217	Kctd12	potassium channel tetramerisation domain containing 12 (Kctd12), mRNA.	0.42	0.9	0.92	Q6WVG3	0.143393	0.287856	0.522555	0.187495
ILMN_2900557	209737	Kif15	kinesin family member 15 (Kif15), mRNA.	-0.08	-0.33	-0.6	Q6P9L6	0.269991	-0.431345
ILMN_2974798	226519	Lamc1	Laminin, gamma 1	-0.1	0.51	0.6	F8VQJ3;P02468			0.2621	0.777676
ILMN_1217849	16792	Laptm5	lysosomal-associated protein transmembrane 5 (Laptm5), mRNA.	-0.16	-0.09	-0.34	Q61168;F8WH95;F6WX18	-0.785113	-1.46307
ILMN_2759884	73158	Larp1	La ribonucleoprotein domain family, member 1 (Larp1), mRNA.	-0.36	0.22	0.66	Z4YJT3;Q6ZQ58	0.0992649	0.357608
ILMN_2879745	16796	Lasp1	LIM and SH3 protein 1 (Lasp1), mRNA.	-0.1	0.12	0.64	Q61792;A2A6H0;A2A6G9;A2A6G7;A2A6G8	-0.171121	-0.0706559	1.78207	1.28789
ILMN_2712075	16819	Lcn2	lipocalin 2 (Lcn2), mRNA.	-0.04	0.4	1.55	P11672			2.80368	2.0221
ILMN_1231012	16822	Lcp2	lymphocyte cytosolic protein 2 (Lcp2), mRNA.	0.33	0.8	0.88	Q60787;B1ATD2;B1ATD1	0.636915	0.730531
ILMN_1221255	16835	Ldlr	low density lipoprotein receptor (Ldlr), mRNA.	0.01	0.06	0.24	P35951	0.201709	-0.503706	2.34476	0.583182
ILMN_1258526	19039	Lgals3bp	lectin, galactoside-binding, soluble, 3 binding protein (Lgals3bp), mRNA.	-0.16	0.32	0.88	Q07797	0.0929753	0.420536	1.37947	0.308244
ILMN_2752873	16859	Lgals9	lectin, galactose binding, soluble 9 (Lgals9), transcript variant 1, mRNA.	-0.05	0.54	1.71	O08573-2;B1AQR8;O08573;G3X9T7			2.24746	0.510861
ILMN_1236702	14728	Lilrb4	leukocyte immunoglobulin-like receptor, subfamily B, member 4 (Lilrb4), mRNA.	0.55	0.99	1.55	Q64281-2;Q64281	0.264236	0.00799558
ILMN_2916035	16906	Lmnb1	Lamin B1	-0.35	-0.41	-0.86	P14733	-0.000873095	-0.66798	0.986262	-0.289003
ILMN_2669404	16907	Lmnb2	lamin B2 (Lmnb2), mRNA.	-0.41	-0.42	-1.02	P21619;P21619-2	-0.063379	-0.578709
ILMN_1225171	69605	Lnp	limb and neural patterns (Lnp), transcript variant 2, mRNA.	0.05	0.06	0.2	Q7TQ95;A2ASL8	-0.484092	-0.715131
ILMN_1230587	107321	Lpxn	leupaxin (Lpxn), mRNA.	-0.3	-0.73	-0.08	Q99N69	-0.0464963	-0.0530035
ILMN_2602542	16970	Lrmp	lymphoid-restricted membrane protein (Lrmp), mRNA.	-0.3	-0.19	-0.6	Q60664;F6WLY0;G5E880	-2.19616	-2.31161	-3.08069	-9.30217
ILMN_2819951	239393	Lrp12	low density lipoprotein-related protein 12 (Lrp12), mRNA.	0.1	0.05	0.23	Q8BUJ9-2;Q8BUJ9	0.0578696	-0.745315
ILMN_2671923	17084	Ly86	lymphocyte antigen 86 (Ly86), mRNA.	0.17	-0.5	0.04	O88188			1.19128	-0.162
ILMN_1252076	17105	Lyz2	lysozyme 2 (Lyz2), mRNA.	-0.3	-0.01	-0.19	P08905	-0.115394	-0.0731656	0.576525	-1.96832
ILMN_2778872	56150	Mad2l1	MAD2 mitotic arrest deficient-like 1 (yeast) (Mad2l1), mRNA.	0.11	-0.48	-0.82	Q9Z1B5			0.582566	-0.292075
ILMN_2835723	110173	Manba	mannosidase, beta A, lysosomal (Manba), mRNA.	0.11	-0.11	-0.85	Q8K2I4	0.0545892	-0.085364	-0.19681	-1.46256
ILMN_1256142	17118	Marcks	myristoylated alanine rich protein kinase C substrate (Marcks), mRNA.	0.09	0.63	0.81	P26645	0.509493	0.657297	1.11743	1.51726
ILMN_1250438	17357	Marcksl1	MARCKS-like 1 (Marcksl1), mRNA.	2.11	2.84	2.64	P28667	1.85895	2.24382	2.54608	0.645794
ILMN_2978838	232087	Mat2a	methionine adenosyltransferase II, alpha (Mat2a), mRNA.	0.03	0.33	0.46	Q3THS6	0.151599	0.212881	1.77867	0.668748
ILMN_1250907	17216	Mcm2	minichromosome maintenance deficient 2 mitotin (S. cerevisiae) (Mcm2), mRNA.	-0.36	-0.56	-0.69	P97310	-0.0572791	-0.38257
ILMN_2936427	17217	Mcm4	minichromosome maintenance deficient 4 homolog (S. cerevisiae) (Mcm4), mRNA.	-0.16	-0.2	-1.08	P49717	-0.0822602	-0.48777
ILMN_2742849	17218	Mcm5	minichromosome maintenance deficient 5, cell division cycle 46 (S. cerevisiae) (Mcm5), mRNA.	-0.23	-0.54	-1.25	Q52KC3;P49718	-0.219518	-0.689195
ILMN_1233857	17219	Mcm6	minichromosome maintenance deficient 6 (MIS5 homolog, S. pombe) (S. cerevisiae) (Mcm6), mRNA.	-0.31	-0.24	-0.99	P97311	-0.0121359	-0.432409	1.79791	0.135627
ILMN_2711772	231830	Micall2	MICAL-like 2 (Micall2), mRNA.	-0.11	0.91	1.07	Q3TN34;E9PZD2	0.147847	0.277568
ILMN_2737685	17386	Mmp13	matrix metallopeptidase 13 (Mmp13), mRNA.	0.01	0.01	0.15	P33435			2.72909	1.22756
ILMN_2483422	100040462	Mndal	myeloid nuclear differentiation antigen like (Mndal), mRNA.	0.16	0.39	1.39	D0QMC3	0.232446	0.302845
ILMN_2539511	17476	Mpeg1	Macrophage expressed gene 1	-0.15	-0.16	0.68	A1L314;E9QN37	-0.0911179	-0.378616	-0.207669	-1.87013
ILMN_3161936	17524	Mpp1	membrane protein, palmitoylated (Mpp1), mRNA.	-0.05	-0.07	0.84	P70290;A2AN84;B7ZCL8;B7ZCL9	-0.0894515	0.140811
ILMN_2631097	17688	Msh6	mutS homolog 6 (E. coli) (Msh6), mRNA.	0.05	-0.66	-1.72	P54276	0.032115	-0.165062
ILMN_1229193	17698	Msn	Moesin	1.04	0.46	0.87	P26041	-0.0205856	0.0473988	0.385127	-0.211252
ILMN_2851671	50918	Myadm	myeloid-associated differentiation marker (Myadm), transcript variant 2, mRNA.	0.13	0.5	1.32	O35682	-0.311735	-0.294809
ILMN_1255110	18432	Mybbp1a	MYB binding protein (P160) 1a (Mybbp1a), mRNA.	-0.25	0.19	0.71	Q7TPV4	0.197771	0.0673771	2.23351	0.480356
ILMN_2594821	60315	Myg1	melanocyte proliferating gene 1 (Myg1), mRNA.	-0.03	-0.37	-0.45	Q9JK81;F8WGG3			1.87261	-0.179776
ILMN_2522127	71602	Myo1e	myosin IE (Myo1e), mRNA.	-0.24	1.02	1.06	E9Q634	0.292134	0.846794
ILMN_2731760	17916	Myo1f	myosin IF (Myo1f), mRNA.	-0.28	-0.21	-0.71	Q8CG29;P70248;G3V011	-0.00214761	0.16279
ILMN_2833248	231713	Naa25	N(alpha)-acetyltransferase 25, NatB auxiliary subunit (Naa25), mRNA.	0.01	0.74	1.33	Q8BWZ3;Q8BWZ3-2			1.58078	0.390824
ILMN_1245757	94181	Nans	N-acetylneuraminic acid synthase (sialic acid synthase) (Nans), mRNA.	-0.26	-0.25	-0.8	Q99J77	-0.0655665	-0.312951
ILMN_1251930	50927	Nasp	nuclear autoantigenic sperm protein (histone-binding) (Nasp), transcript variant 2, mRNA.	0.06	-0.43	-0.85	B1AU76;Q99MD9;B1AU75;Q99MD9-2	-0.0218703	-0.452017
ILMN_2797642	215387	Ncaph	non-SMC condensin I complex, subunit H (Ncaph), mRNA.	-0.13	-0.27	-0.76	Q8C156	0.260149	-0.419864
ILMN_2949021	320024	Nceh1	arylacetamide deacetylase-like 1 (Nceh1), mRNA.	-0.31	-0.59	-0.91	Q8BLF1	-0.151466	-0.226843
ILMN_2794460	228869	Ncoa5	nuclear receptor coactivator 5 (Ncoa5), mRNA.	0.02	0.5	0.61	B7ZC23;B7ZC24;Q91W39	0.278889	-0.288681
ILMN_2646166	17988	Ndrg1	N-myc downstream regulated gene 1 (Ndrg1), mRNA.	-0.03	-0.02	-0.74	Q62433	-0.050607	-0.107314	1.18493	-0.125502
ILMN_2774882	66147	Necap2	NECAP endocytosis associated 2 (Necap2), mRNA.	-0.27	-0.2	-0.35	Q9D1J1	-0.95744	-0.743658	1.00732	-0.562772
ILMN_2708906	18010	Neu1	neuraminidase 1 (Neu1), mRNA.	-0.16	-0.52	-0.51	O35657			1.26384	-0.42332
ILMN_2642239	18034	Nfkb2	nuclear factor of kappa light polypeptide gene enhancer in B-cells 2, p49/p100 (Nfkb2), transcript variant 3, mRNA.	0	0.07	0.11	Q9WTK5	1.27806	1.22223
ILMN_3058077	20826	Nhp2l1	NHP2 non-histone chromosome protein 2-like 1 (S. cerevisiae) (Nhp2l1), mRNA.	0.31	0.23	0.23	Q9D0T1;E9PZS4			1.09156	1.32086
ILMN_2681622	52633	Nit2	nitrilase family, member 2 (Nit2), mRNA.	0.06	-0.41	-0.15	Q9JHW2			1.75645	-0.150801
ILMN_2744414	79059	Nme3	non-metastatic cells 3, protein expressed in (Nme3), mRNA.	-0.08	-0.04	-0.3	Q9WV85			1.53557	0.0967915
ILMN_2688378	110109	Nop2	NOP2 nucleolar protein homolog (yeast) (Nop2), mRNA.	0	0.08	0.22	E9QN31;Q922K7	0.0144029	-0.67088
ILMN_1223499	18126	Nos2	nitric oxide synthase 2, inducible (Nos2), mRNA.	-0.01	0.15	0.75	P29477	2.23333	2.14009
ILMN_1238071	19155	Npepps	aminopeptidase puromycin sensitive (Npepps), mRNA.	-0.03	-0.07	-0.01	Q11011;F6QYF8;E9Q039;E9Q6F4	-0.0037125	-0.0343376	1.62502	-0.184419
ILMN_2968729	18105	Nqo2	NAD(P)H dehydrogenase, quinone 2 (Nqo2), transcript variant 3, mRNA.	0.38	-0.27	-0.38	Q9JI75			1.16152	-0.442543
ILMN_2669912	18186	Nrp1	neuropilin 1 (Nrp1), mRNA.	-0.05	-0.23	-0.43	P97333	-0.755779	-0.79855	0.442121	-1.91047
ILMN_3136656	18187	Nrp2	neuropilin 2 (Nrp2), transcript variant 3, mRNA.	0.01	0.36	0.5	O35375-5;O35375-6;O35375-2;O35375-3;O35375-4;O35375	0.51856	0.679604	2.07992	0.163443
ILMN_2765080	53312	Nub1	negative regulator of ubiquitin-like proteins 1 (Nub1), mRNA.	-0.2	0.17	0.66	P54729	0.124543	0.265737
ILMN_2962958	18221	Nudc	Nuclear distribution gene C homolog (Aspergillus)	-0.1	-0.2	-0.49	O35685	0.110497	-0.0343228	1.38339	1.40097
ILMN_1216020	246727	Oas3	2'-5' oligoadenylate synthetase 3 (Oas3), mRNA.	-0.03	0.11	0.94	Q8VI93	-0.0158482	-0.128298
ILMN_2717366	231655	Oasl1	2'-5' oligoadenylate synthetase-like 1 (Oasl1), mRNA.	2.13	3.23	3.85	Q8VI94	1.12737	1.19197
ILMN_1250450	72075	Ogfr	opioid growth factor receptor (Ogfr), mRNA.	-0.02	0.41	1.29	Q99PG2;Q99PG2-2	0.239805	0.333118
ILMN_1221827	67059	Ola1	Obg-like ATPase 1	-0.05	-0.09	0	Q9CZ30;Q9CZ30-2;B1AYJ9	0.0579805	0.00300849	3.13847	1.09523
ILMN_1231503	67041	Oxct1	3-oxoacid CoA transferase 1 (Oxct1), nuclear gene encoding mitochondrial protein, mRNA.	-0.07	-0.12	-0.48	Q9D0K2;Q3UJQ9	-0.0335215	-0.0786475	1.71977	0.573127
ILMN_2735996	18453	P4hb	prolyl 4-hydroxylase, beta polypeptide (P4hb), mRNA.	-0.36	-0.24	-0.45	P09103	0.0332045	0.0611886	1.36267	-0.103534
ILMN_2971744	11545	Parp1	poly (ADP-ribose) polymerase family, member 1 (Parp1), mRNA.	-0.29	0.03	-0.67	Q921K2;P11103	0.0402261	-0.16987	2.50377	0.776188
ILMN_2825803	547253	Parp14	poly (ADP-ribose) polymerase family, member 14 (Parp14), mRNA.	0.18	1.58	3.11	Q2EMV9;Q2EMV9-2	1.31934	1.30622
ILMN_2888902	18537	Pcmt1	protein-L-isoaspartate (D-aspartate) O-methyltransferase 1 (Pcmt1), mRNA.	-0.05	0.01	-0.3	P23506;P23506-2;F7D432;E9PWE0;E0CYV0;F6V9F1			1.279	0.016047
ILMN_1259798	100710	Pds5b	PDS5, regulator of cohesion maintenance, homolog B (S. cerevisiae) (Pds5b), mRNA.	-0.03	-0.37	-0.59	Q4VA53;Q4VA53-3;F8WHU5;Q4VA53-2	-0.08516	-0.214106
ILMN_1258372	18632	Pex11b	peroxisomal biogenesis factor 11 beta (Pex11b), transcript variant 1, mRNA.	-0.59	-1.24	-1.05	Q9Z210;D3Z0M4;E9PXK7;D6RFQ2	-0.0428134	0.0744963
ILMN_1230977	72157	Pgm2	phosphoglucomutase 2 (Pgm2), mRNA.	-0.26	-0.22	-0.68	Q7TSV4	-0.0485365	-0.201128
ILMN_1257623	83490	Pik3ap1	Phosphoinositide-3-kinase adaptor protein 1	-0.15	0.15	1.37	Q9EQ32;Q9EQ32-2;Q9EQ32-3	0.0763368	0.155629
ILMN_2473531	18708	Pik3r1	phosphatidylinositol 3-kinase, regulatory subunit, polypeptide 1 (p85 alpha) (Pik3r1), transcript variant 1, mRNA.	-0.08	-0.79	-0.38	P26450;Q80UI5	-0.127027	0.0205603
ILMN_2717439	18718	Pip4k2a	phosphatidylinositol-5-phosphate 4-kinase, type II, alpha (Pip4k2a), mRNA.	-0.21	-0.54	-1.41	O70172;F6RJE8	0.00161491	0.166221
ILMN_1249498	56193	Plek	pleckstrin (Plek), mRNA.	0.89	1.12	1.08	Q9JHK5;Q8CAG6	0.17063	0.420024
ILMN_2749448	102595	Plekho2	pleckstrin homology domain containing, family O member 2 (Plekho2), mRNA.	0.64	2.02	1.25	Q8K124	-0.375782	-0.339966
ILMN_2827162	72324	Plxdc1	plexin domain containing 1 (Plxdc1), transcript variant 2, mRNA.	-0.12	-0.56	-1.11	Q91ZV7;Q91ZV7-2	-0.518401	-0.789977
ILMN_2732576	18854	Pml	promyelocytic leukemia (Pml), transcript variant 1, mRNA.	-0.13	0.22	2.04	Q60953;D3Z3A6;D3YXR5;Q60953-2;F7BTZ2	0.203473	0.205684
ILMN_1256633	18950	Pnp	purine-nucleoside phosphorylase (Pnp), mRNA.	0.23	0.02	1.89	Q543K9;P23492	-0.0785408	0.936365	0.877528	0.38322
ILMN_2655577	18971	Pold1	polymerase (DNA directed), delta 1, catalytic subunit (Pold1), mRNA.	-0.47	-0.51	-1.23	P52431;D6RFB8	-0.0531444	-0.262336
ILMN_2791272	18984	Por	P450 (cytochrome) oxidoreductase (Por), mRNA.	-0.15	0.12	0.6	P37040;Q05DV1	-0.00101385	-0.0753832
ILMN_2838317	217430	Pqlc3	PQ loop repeat containing (Pqlc3), transcript variant 1, mRNA.	0.02	0.02	-0.78	Q8C6U2;Q8C259	-0.251788	-0.326172
ILMN_1239765	54683	Prdx5	peroxiredoxin 5 (Prdx5), nuclear gene encoding mitochondrial protein, mRNA.	0.36	0.62	1.12	P99029-2;P99029;G3UZJ4;H3BJQ7			0.0623566	-0.203365
ILMN_2473294	19084	Prkar1a	Protein kinase, cAMP dependent regulatory, type I, alpha	0.08	0.06	0.33	Q9DBC7	0.0808214	0.151761	1.9221	-0.280133
ILMN_1245750	18753	Prkcd	protein kinase C, delta (Prkcd), mRNA.	-0.15	0.31	0.77	P28867;P28867-2;Q1MX41;Q1MX43;Q1MX40;Q1MX42	0.108223	0.150755
ILMN_2934532	28000	Prpf19	PRP19/PSO4 pre-mRNA processing factor 19 homolog (S. cerevisiae) (Prpf19), mRNA.	-0.36	-0.39	-0.32	Q99KP6;Q99KP6-2;J3QNL8;Q99KP6-3	-0.0954735	-0.16286	1.56556	0.0246211
ILMN_2941430	70767	Prpf3	PRP3 pre-mRNA processing factor 3 homolog (yeast) (Prpf3), mRNA.	0.09	0.06	0.24	Q922U1	-0.261889	-0.631824
ILMN_1250956	353211	Prune2	prune homolog 2 (Drosophila) (Prune2), mRNA.	0.13	-0.14	-0.63	Q52KR3-4;Q52KR3-3;Q52KR3-2;Q52KR3-6;Q52KR3	-0.209851	-0.471722
ILMN_1221048	107272	Psat1	phosphoserine aminotransferase 1 (Psat1), mRNA.	-0.07	-0.13	-0.65	Q99K85;Q3U6K9	-0.0326912	-0.0151045	0.56003	-0.0725662
ILMN_2617478	101739	Psip1	PC4 and SFRS1 interacting protein 1 (Psip1), mRNA.	0.08	-0.22	-0.89	Q99JF8;A2BI12;Q99JF8-2	0.0814623	0.154842
ILMN_2757870	19171	Psmb10	proteasome (prosome, macropain) subunit, beta type 10 (Psmb10), mRNA.	-0.02	-0.02	1.32	O35955			1.34184	0.00240009
ILMN_2693940	16913	Psmb8	proteasome (prosome, macropain) subunit, beta type 8 (large multifunctional peptidase 7) (Psmb8), mRNA.	-0.1	-0.27	0.97	P28063;G3UZW8			0.62279	-0.00413925
ILMN_2671204	19186	Psme1	proteasome (prosome, macropain) 28 subunit, alpha (Psme1), mRNA.	0.07	0.08	0.64	G3UXZ5;P97371;G3UXY0;G3X9K9;G3UWN9			1.02958	0.202314
ILMN_2731057	19188	Psme2	proteasome (prosome, macropain) 28 subunit, beta (Psme2), transcript variant 1, mRNA.	-0.02	-0.02	0.62	G3X9V0;P97372;E0CZ90			0.65242	0.411725
ILMN_1224003	19205	Ptbp1	polypyrimidine tract binding protein 1 (Ptbp1), transcript variant 1, mRNA.	-0.29	0.04	-0.27	Q8BGJ5;Q922I7;Q8CB58;P17225;E9QMW9	-0.0451858	-0.314096	1.78737	0.388272
ILMN_1231600	19225	Ptgs2	prostaglandin-endoperoxide synthase 2 (Ptgs2), mRNA.	0.15	0.19	0.22	Q05769	2.44022	2.38918
ILMN_1220996	15170	Ptpn6	protein tyrosine phosphatase, non-receptor type 6 (Ptpn6), transcript variant 1, mRNA.	-0.32	-0.33	-0.68	P29351;P29351-2;P29351-3	0.00683658	-0.0188853	1.15641	0.850997
ILMN_2750053	19271	Ptprj	protein tyrosine phosphatase, receptor type, J (Ptprj), transcript variant 2, mRNA.	0	0.2	0.53	A2AWF8;Q64455;A2AWF9;E9Q4S7	0.364292	0.791022
ILMN_2588995	235442	Rab8b	RAB8B, member RAS oncogene family (Rab8b), mRNA.	0.27	0.38	0.76	P61028	-0.113528	-0.144536
ILMN_2867427	19360	Rad50	RAD50 homolog (S. cerevisiae) (Rad50), mRNA.	-0.22	-0.37	-0.62	Q5SV02;P70388;P70388-2;A8Y5I3	0.102053	-0.155193
ILMN_1240620	19687	Rfc1	replication factor C (activator 1) 1 (Rfc1), mRNA.	-0.11	-0.22	-0.79	P35601-2;G3UWX1;P35601;G3X8Z6;Q5U4B1;G3UXL4	-0.129249	-0.545413
ILMN_1240868	76438	Rftn1	raftlin lipid raft linker 1 (Rftn1), mRNA.	0.09	-0.06	-0.68	Q6A0D4	-0.0933518	-0.481802
ILMN_2699531	67865	Rgs10	regulator of G-protein signalling 10 (Rgs10), mRNA.	0.08	-0.03	-0.61	Q9CQE5			0.431177	-0.310874
ILMN_2592620	56212	Rhog	ras homolog gene family, member G (Rhog), mRNA.	0.13	0.48	0.44	P84096	0.0274372	0.196607	1.89449	0.0180359
ILMN_1235657	58809	Rnase4	ribonuclease, RNase A family 4 (Rnase4), transcript variant 1, mRNA.	0.2	-0.88	-1.1	Q9JJH1;Q8C7E4			-0.103147	-1.91375
ILMN_1229455	672511	Rnf213	Ring finger protein 213	-0.39	0.11	1.97	F7A6H4;E9Q555	0.593808	0.790855
ILMN_2659229	19934	Rpl22	ribosomal protein L22 (Rpl22), mRNA.	-0.39	-0.52	-0.88	P67984	-0.143779	0.0821576	1.02265	0.804508
ILMN_2597686	81910	Rrbp1	ribosome binding protein 1 (Rrbp1), transcript variant 1, mRNA.	-0.33	-0.15	0.73	A2AVJ7;Q99PL5	0.0887149	0.139175	0.859274	0.354475
ILMN_1212848	56353	Rybp	RING1 and YY1 binding protein (Rybp), mRNA.	-0.03	0.37	0.77	Q8CCI5	-0.254307	-0.833456
ILMN_2772632	20210	Saa3	serum amyloid A 3 (Saa3), mRNA.	0.84	2.34	3.76	P04918			2.83784	4.06557
ILMN_2423789	56459	Sae1	SUMO1 activating enzyme subunit 1 (Sae1), mRNA.	-0.19	-0.44	-0.58	Q9R1T2;Q9R1T2-2			1.57449	-0.0882547
ILMN_1224855	209086	Samd9l	sterile alpha motif domain containing 9-like (Samd9l), mRNA.	0.1	1.53	2.36	Q69Z37;E9PX59	0.484568	0.908147
ILMN_1221736	56045	Samhd1	SAM domain and HD domain, 1 (Samhd1), transcript variant 1, mRNA.	-0.09	0.17	1.61	Q60710;F8WJE0;F6TVP2;E9Q0K6;E9PYG9	0.0598744	0.385514	1.43236	0.502443
ILMN_2712900	20226	Sars	seryl-aminoacyl-tRNA synthetase (Sars), mRNA.	-0.14	0.18	0.12	P26638;Q8C483;A2AFS0	0.00676478	-0.0531045	0.672222	1.27434
ILMN_1226985	24044	Scamp2	secretory carrier membrane protein 2 (Scamp2), mRNA.	-0.23	-0.69	-0.15	Q9ERN0	-0.101637	-0.0493226
ILMN_2919259	20250	Scd2	stearoyl-Coenzyme A desaturase 2 (Scd2), mRNA.	-0.47	-0.56	-1.12	P13011	-1.12705	-1.14698
ILMN_1221943	64136	Sdf2l1	stromal cell-derived factor 2-like 1 (Sdf2l1), mRNA.	-0.21	-0.22	-0.77	Q9ESP1	-0.0760142	-0.0827172	1.24263	-0.196645
ILMN_1245383	27054	Sec23b	SEC23B (S. cerevisiae) (Sec23b), mRNA.	-0.14	0	0.44	Q9D662	0.125337	-0.0771856	2.53353	1.7792
ILMN_1228710	99683	Sec24b	Sec24 related gene family, member B (S. cerevisiae) (Sec24b), mRNA.	-0.2	0.51	0.62	Q80ZX0;F6VJC5	-0.0294887	-0.0429286
ILMN_2612143	20466	Sin3a	transcriptional regulator, SIN3A (yeast) (Sin3a), transcript variant 2, mRNA.	-0.09	-0.78	-1.05	Q60520;Q60520-1	-0.389678	-0.122858
ILMN_1243129	18174	Slc11a2	solute carrier family 11 (proton-coupled divalent metal ion transporters), member 2 (Slc11a2), transcript variant 1, mRNA.	0.16	1.58	1.47	P49282;P49282-4;D3Z314;P49282-2;P49282-3	-0.0316364	0.196355
ILMN_2998026	83704	Slc12a9	solute carrier family 12 (potassium/chloride transporters), member 9 (Slc12a9), mRNA.	-0.06	-0.26	0.35	Q99MR3	-0.622454	-0.139117
ILMN_2987709	65221	Slc15a3	solute carrier family 15, member 3 (Slc15a3), mRNA.	0.74	1.36	2.46	Q8BPX9	0.0210248	0.127897
ILMN_2439813	72472	Slc16a10	solute carrier family 16 (monocarboxylic acid transporters), member 10 (Slc16a10), transcript variant 1, mRNA.	-0.05	0.61	0.25	Q3U9N9-2;Q3U9N9	-0.277228	-0.100167
ILMN_1216788	235504	Slc17a5	solute carrier family 17 (anion/sugar transporter), member 5 (Slc17a5), mRNA.	-0.12	-0.28	-0.49	Q8BN82-2;Q8BN82;Q8BN82-3	-0.555686	-0.730815
ILMN_1258159	20525	Slc2a1	solute carrier family 2 (facilitated glucose transporter), member 1 (Slc2a1), mRNA.	0.33	0.99	0.62	P17809	0.20248	0.153481
ILMN_2614778	69048	Slc30a5	solute carrier family 30 (zinc transporter), member 5 (Slc30a5), mRNA.	-0.24	-0.05	-0.8	Q8R4H9	-0.399502	-0.341958
ILMN_1257444	56857	Slc37a2	solute carrier family 37 (glycerol-3-phosphate transporter), member 2 (Slc37a2), transcript variant 2, mRNA.	-0.18	-0.64	-1.23	Q9WU81;Q9WU81-2	-0.544261	-0.402159
ILMN_1244123	67760	Slc38a2	solute carrier family 38, member 2 (Slc38a2), mRNA.	-0.63	-0.23	-0.2	Q8CFE6	-0.169623	-0.753902
ILMN_2599719	68682	Slc44a2	solute carrier family 44, member 2 (Slc44a2), mRNA.	-0.28	-0.48	-0.86	Q8BY89-2;Q8BY89	-0.116645	-0.157858
ILMN_2629601	218756	Slc4a7	solute carrier family 4, sodium bicarbonate cotransporter, member 7 (Slc4a7), mRNA.	0.74	0.53	1.51	Q8BTY2;F8VQC9;Q8BTY2-2	0.346872	0.594123
ILMN_1252493	21366	Slc6a6	Solute carrier family 6 (neurotransmitter transporter, taurine), member 6	-0.02	0.1	0.12	O35316	-0.432528	-0.834197
ILMN_1216116	83796	Smarcd2	SWI/SNF related, matrix associated, actin dependent regulator of chromatin, subfamily d, member 2 (Smarcd2), transcript variant 1, mRNA.	-0.46	-0.46	-0.83	Q99JR8-2;Q99JR8;G3UXC0	-0.182266	-0.544756
ILMN_2543842	14211	Smc2	Structural maintenance of chromosomes 2	0.71	-0.65	-0.12	Q8CG48	0.166008	-0.180271
ILMN_2604080	13006	Smc3	structural maintenace of chromosomes 3 (Smc3), mRNA.	0.01	0.01	-0.63	Q9CW03	-0.0568776	-0.0752882	1.11483	2.87154
ILMN_2597886	170625	Snx18	sorting nexin 18 (Snx18), mRNA.	-0.49	-0.59	0	Q8C788;Q91ZR2	-0.193313	-0.595037
ILMN_2783010	67804	Snx2	sorting nexin 2 (Snx2), mRNA.	-0.13	-0.37	0.01	Q9CWK8	-0.0794895	-0.153475	1.29215	0.483661
ILMN_2650280	20656	Sod2	superoxide dismutase 2, mitochondrial (Sod2), nuclear gene encoding mitochondrial protein, mRNA.	0.42	0.8	0.88	P09671	0.739719	1.23109	2.10766	0.69169
ILMN_1231083	109032	Sp110	Sp110 nuclear body protein (Sp110), mRNA.	0.31	0.04	2.18	Q8BVK9	0.401658	0.215505
ILMN_2690603	20750	Spp1	secreted phosphoprotein 1 (Spp1), mRNA.	0.4	0.65	0.35	P10923;F8WIP8;D3Z4N2			0.531935	-1.19741
ILMN_2737163	20775	Sqle	squalene epoxidase (Sqle), mRNA.	-0.08	-0.03	-0.81	P52019;Q3TSS7	0.401397	-0.402416
ILMN_2710705	18412	Sqstm1	sequestosome 1 (Sqstm1), mRNA.	1.11	1.43	0.85	Q64337;Q64337-2;D3YZJ1	0.793105	0.839859
ILMN_1222560	14270	Srgap2	SLIT-ROBO Rho GTPase activating protein 2	-0.02	-0.11	0.65	Q91Z67	0.0978467	0.24306
ILMN_2772274	20384	Srsf5	serine/arginine-rich splicing factor 5 (Srsf5), transcript variant 1, mRNA.	0.08	-0.04	0.87	O35326;Q9D8S5	0.178747	0.0177188
ILMN_2719803	56792	Stap1	signal transducing adaptor family member 1 (Stap1), mRNA.	0.39	0.47	1.06	Q9JM90;Q9JM90-2	0.0738888	0.291957	0.621923	0.553368
ILMN_2655721	20846	Stat1	signal transducer and activator of transcription 1 (Stat1), mRNA.	-0.34	0.33	1.59	Q8C3V4;P42225	0.286083	1.07363
ILMN_2698046	20848	Stat3	signal transducer and activator of transcription 3 (Stat3), transcript variant 3, mRNA.	0.08	-0.38	1.59	P42227-2;P42227;B7ZC18;P42227-3	-0.301948	0.301939
ILMN_2644632	20910	Stxbp1	syntaxin binding protein 1 (Stxbp1), transcript variant 2, mRNA.	-0.12	0.3	0.6	O08599;O08599-2;Z4YL99	0.335472	-0.00114379
ILMN_2903364	20947	Swap70	SWA-70 protein (Swap70), mRNA.	0.46	1.25	0.71	Q6A028	0.342526	0.359971	1.25562	0.974382
ILMN_1250409	21354	Tap1	transporter 1, ATP-binding cassette, sub-family B (MDR/TAP) (Tap1), transcript variant 2, mRNA.	-0.13	0.39	1.59	Q3TBA3;P21958	0.633757	0.923035
ILMN_2686721	21355	Tap2	transporter 2, ATP-binding cassette, sub-family B (MDR/TAP) (Tap2), mRNA.	-0.32	-0.14	1.56	P36371	0.319233	0.981293
ILMN_3155492	21356	Tapbp	TAP binding protein (Tapbp), transcript variant 2, mRNA.	-0.27	0.26	1.35	Q9R233-2;Q9R233;Q3TCU5	0.116265	0.797636
ILMN_1239799	110960	Tars	threonyl-tRNA synthetase (Tars), mRNA.	0.02	0.05	-0.08	Q9D0R2	0.131622	0.12264	1.38005	0.718672
ILMN_2746456	27060	Tcirg1	T-cell, immune regulator 1, ATPase, H+ transporting, lysosomal V0 protein A3 (Tcirg1), transcript variant 2, mRNA.	-0.04	0.63	0.95	Q9JHF5	-0.334662	-0.388115
ILMN_3084954	21753	Tes	testis derived transcript (Tes), mRNA.	-0.04	0.21	0.43	Q3ULB1;Q921W7;P47226-2;P47226	0.0997665	0.309584	1.62702	1.56615
ILMN_2860804	22042	Tfrc	transferrin receptor (Tfrc), mRNA.	0.17	0.39	1.13	Q62351;Q8C872	0.274331	-0.211314
ILMN_2735961	279572	Tlr13	toll-like receptor 13 (Tlr13), mRNA.	-0.41	-0.89	-0.61	Q6R5N8	-0.180442	-0.163498
ILMN_2733733	24088	Tlr2	toll-like receptor 2 (Tlr2), mRNA.	0.75	1.43	0.63	Q9QUN7;G3X8Y8	1.55912	1.60576
ILMN_1220640	99237	Tm9sf4	transmembrane 9 superfamily protein member 4 (Tm9sf4), mRNA.	-0.04	0.23	0.74	Q8BH24	-0.0520309	0.115633
ILMN_2473337	68581	Tmed10	transmembrane emp24-like trafficking protein 10 (yeast) (Tmed10), mRNA.	-0.21	-0.05	-0.61	Q9D1D4;Q9D1D4-2	-0.0023788	-0.00607932
ILMN_1238346	217203	Tmem106a	transmembrane protein 106A (Tmem106a), mRNA.	-0.14	-0.03	1.11	Q8VC04;A2A4M9;A2A4N0	-0.170256	-0.115
ILMN_1237114	320782	Tmem154	transmembrane protein 154 (Tmem154), mRNA.	-0.03	-0.19	-0.11	Q8C4Q9	-0.458713	-0.851222
ILMN_2831283	74122	Tmem43	transmembrane protein 43 (Tmem43), mRNA.	-0.25	-0.46	-0.9	Q9DBS1	-0.0999814	-0.289435
ILMN_1216624	219024	Tmem55b	transmembrane protein 55b (Tmem55b), mRNA.	-0.61	-0.64	-0.11	F8WHW3;Q3TWL2;E0CYE6;E0CZF6;E0CZ18	-0.528688	-0.447288
ILMN_2467245	21926	Tnf	tumor necrosis factor (Tnf), mRNA.	4.51	4.72	4.65	P06804			4.83078	-1.08793
ILMN_2841289	21928	Tnfaip2	tumor necrosis factor, alpha-induced protein 2 (Tnfaip2), mRNA.	2.1	3.01	2.93	Q61333;D3Z4L9	2.43369	1.60426
ILMN_2485839	21938	Tnfrsf1b	tumor necrosis factor receptor superfamily, member 1b (Tnfrsf1b), mRNA.	0.31	1.75	2.79	P25119	1.43486	1.81313	3.52637	2.55196
ILMN_2751215	208263	Tor1aip1	torsin A interacting protein 1 (Tor1aip1), transcript variant 1, mRNA.	0.3	0.32	1.32	Q921T2;F6YC07;Q921T2-2;Q921T2-3;E9PWW2	-0.0311388	0.130203	0.977426	0.435415
ILMN_2857086	101214	Tra2a	transformer 2 alpha homolog (Drosophila) (Tra2a), mRNA.	0.56	0.1	0.73	E9QP00;Q6PFR5	0.61306	0.168125
ILMN_2992709	83433	Trem2	triggering receptor expressed on myeloid cells 2 (Trem2), mRNA.	-0.31	-0.51	-0.62	Q99NH8;Q99NH8-2			0.580117	-1.26226
ILMN_2480463	217069	Trim25	tripartite motif-containing 25 (Trim25), mRNA.	-0.39	0.42	1.36	Q61510;Q5SU71;Q5SU72	0.0771473	0.0802347
ILMN_1227225	21849	Trim28	tripartite motif-containing 28 (Trim28), mRNA.	-0.25	-0.3	-0.76	Q62318;Q62318-2	0.0420139	-0.089605	1.79093	0.68644
ILMN_2504698	14897	Trip12	thyroid hormone receptor interactor 12 (Trip12), mRNA.	-0.06	0.63	0.71	G5E870	-0.0438727	-0.189841
ILMN_1227463	53424	Tsnax	translin-associated factor X (Tsnax), mRNA.	-0.2	-0.13	-0.37	Q9QZE7	-2.89726	-3.80168	0.125836	-2.62088
ILMN_2727920	12257	Tspo	translocator protein (Tspo), mRNA.	-0.23	-0.15	0.7	P50637	-0.11767	0.1139
ILMN_2718217	67951	Tubb6	tubulin, beta 6 (Tubb6), mRNA.	0.46	0.6	0	Q922F4	0.103763	-0.000743179
ILMN_1250947	105245	Txndc5	thioredoxin domain containing 5 (Txndc5), mRNA.	-0.19	-0.31	-0.47	E9PXX7;Q91W90	0.0378742	0.111566	1.11567	-0.03354
ILMN_1213609	56338	Txnip	thioredoxin interacting protein (Txnip), transcript variant 2, mRNA.	-2.82	-2.24	-0.57	Q8BG60-2;Q8BG60	-0.478768	-0.823435
ILMN_2430374	22201	Uba1	ubiquitin-like modifier activating enzyme 1 (Uba1), transcript variant 1, mRNA.	-0.09	-0.3	0.67	Q02053	0.0266938	0.146981	0.710107	0.553039
ILMN_1235921	21429	Ubtf	upstream binding transcription factor, RNA polymerase I (Ubtf), transcript variant 1, mRNA.	0.02	-0.28	-0.51	A2AWT6;P25976-2;A2AWT7;A2AWT5;P25976	-0.169658	-0.671056
ILMN_2425148	56207	Uchl5	ubiquitin carboxyl-terminal esterase L5 (Uchl5), transcript variant 2, mRNA.	0.27	0.09	-0.36	Q9WUP7-2;Q9WUP7			1.47687	0.0909799
ILMN_2460555	53330	Vamp4	Vesicle-associated membrane protein 4	0.31	-0.24	-0.87	Q8BSN6;O70480	0.0708015	-0.300191
ILMN_1229273	22323	Vasp	vasodilator-stimulated phosphoprotein (Vasp), mRNA.	0.06	0.33	0.49	P70460	0.107219	0.41908	1.1762	-0.192063
ILMN_1224077	22324	Vav1	vav 1 oncogene (Vav1), transcript variant 3, mRNA.	-0.38	-0.36	-0.68	P27870;E9PXI0;Q8VDU4	0.0236528	0.157173
ILMN_2419138	22330	Vcl	vinculin (Vcl), mRNA.	0.31	0.59	0.51	Q64727	-0.00707208	0.191499	1.38305	0.342797
ILMN_1252737	65114	Vps35	vacuolar protein sorting 35 (Vps35), mRNA.	-0.1	0.01	-0.75	Q9EQH3	-0.126144	-0.13955	0.430794	-0.127061
ILMN_2460168	22388	Wdr1	WD repeat domain 1 (Wdr1), mRNA.	0.13	0.55	0.73	O88342	-0.00587289	-0.0568138	1.10715	-0.128649
ILMN_1257209	215280	Wipf1	WAS/WASL interacting protein family, member 1 (Wipf1), mRNA.	0	-0.75	-0.36	Q8K1I7	-0.571236	-0.714835
ILMN_2591082	22608	Ybx1	Y box protein 1 (Ybx1), mRNA.	0.03	0.12	-0.11	P62960;A2BGG7	0.0173376	-0.193033	1.81518	0.297626
ILMN_2966722	22629	Ywhah	tyrosine 3-monooxygenase/tryptophan 5-monooxygenase activation protein, eta polypeptide (Ywhah), mRNA.	-0.05	-0.09	-0.62	P68510			0.505586	-0.0143575
ILMN_1219468	98999	Znfx1	zinc finger, NFX1-type containing 1 (Znfx1), mRNA.	-0.34	0.96	2.04	Q8R151;A2A5R6	1.19521	0.619108
ILMN_2514292	22793	Zyx	zyxin (Zyx), mRNA.	0.87	1.24	1.4	Q62523	-0.367141	-0.661735

## Sheet: P3C
Table S5. Proteins that exhibit significant changes in expression level at the protein level, but not at the transcript level for the LPS (Sheet 1), P3C (Sheet 2), and R848 (Sheet 3) stimulations.
Clone	Entrez_GeneID	Gene	Description	Trans_P3C-1	Trans_P3C-2	Trans_P3C-4	Majority protein IDs	Prot_P3C_6h	Prot_P3C_12h	Sec_P3C_6h	Sec_P3C_24h
ILMN_2754690	66948	Acad8	acyl-Coenzyme A dehydrogenase family, member 8 (Acad8), nuclear gene encoding mitochondrial protein, mRNA.	-0.06	-0.18	-0.23	Q9D7B6;D3YTT4	0.0503415	0.65228
ILMN_2622671	14081	Acsl1	acyl-CoA synthetase long-chain family member 1 (Acsl1), mRNA.	0.26	0.1	-0.06	P41216;D3Z041	0.289441	0.604356
ILMN_2674763	11465	Actg1	actin, gamma, cytoplasmic 1 (Actg1), mRNA.	0.05	0.16	0.27	P63260	0.00321723	0.287915	1.22168	0.169556
ILMN_2844996	109711	Actn1	actinin, alpha 1 (Actn1), mRNA.	-0.25	0.61	0.73	Q7TPR4;A1BN54	-0.0708529	-0.0518776	0.547919	-0.486353
ILMN_2958099	11565	Adssl1	adenylosuccinate synthetase like 1 (Adssl1), mRNA.	-0.2	0.1	-0.44	P28650;P28650-2;J3QN31	-0.318524	1.08444
ILMN_1254577	226691	AI607873	PREDICTED: expressed sequence AI607873 (AI607873), mRNA.	0.4	0.17	1.15	D3Z2E7;E9Q3L4	0.0173198	-0.254044
ILMN_1215791	11690	Alox5ap	arachidonate 5-lipoxygenase activating protein (Alox5ap), mRNA.	0.1	-0.6	-0.6	P30355	-0.231447	-0.237575
ILMN_1233117	12306	Anxa2	Annexin A2	0.76	-0.05	0.03	P07356;B0V2N5;B0V2N7;B0V2N8	-0.00263171	-0.0443896	0.825189	-0.435287
ILMN_2962737	27052	Aoah	acyloxyacyl hydrolase (Aoah), mRNA.	-0.02	-0.01	0.23	O35298			1.68788	1.64384
ILMN_2776952	11792	Apex1	apurinic/apyrimidinic endonuclease 1 (Apex1), mRNA.	0.08	-0.49	-0.49	P28352;F6QA74;D3Z124	-0.149245	-0.111173	1.2293	0.0339057
ILMN_1257631	11810	Apobec1	apolipoprotein B mRNA editing enzyme, catalytic polypeptide 1 (Apobec1), transcript variant 2, mRNA.	-0.66	-0.86	-0.9	P51908	-0.101505	-0.142544
ILMN_2715558	70497	Arhgap17	Rho GTPase activating protein 17 (Arhgap17), transcript variant 1, mRNA.	-0.29	-0.83	-0.54	Q3UIA2-2;Q3UIA2;Q3UIA2-4;Q3UIA2-3;E9QAJ9	-0.386902	-0.544035
ILMN_2860480	11867	Arpc1b	actin related protein 2/3 complex, subunit 1B (Arpc1b), mRNA.	-0.16	-0.08	-0.23	Q9WV32	0.118758	0.14323	1.14631	-0.441321
ILMN_2492491	11920	Atm	ataxia telangiectasia mutated homolog (human) (Atm), mRNA.	-0.04	-0.87	-0.66	Q62388	0.38452	0.222557
ILMN_1220235	56336	B4galt5	UDP-Gal:betaGlcNAc beta 1,4-galactosyltransferase, polypeptide 5 (B4galt5), mRNA.	-0.01	0.3	0.35	Q9JMK0			1.53506	0.503247
ILMN_2770917	233016	Blvrb	biliverdin reductase B (flavin reductase (NADPH)) (Blvrb), mRNA.	0.17	-0.02	0.02	Q923D2;E9PZC3;E9PZC4	-0.184457	-0.164618	1.14359	-0.042156
ILMN_2640140	69168	Bola1	bolA-like 1 (E. coli) (Bola1), mRNA.	-0.04	-0.41	-0.52	Q9D8S9			1.63815	-0.267317
ILMN_2759484	12266	C3	complement component 3 (C3), mRNA.	0.03	0.17	0.34	P01027	0.557513	1.33289	1.97551	2.90612
ILMN_2837855	12400	Cbfb	core binding factor beta (Cbfb), transcript variant 2, mRNA.	0.1	-0.05	-0.34	Q08024-4;Q08024;Q08024-3;Q08024-2	-0.666744	-0.888791
ILMN_1245710	20296	Ccl2	chemokine (C-C motif) ligand 2 (Ccl2), mRNA.	0.65	0.83	2.84	P10148			3.05801	3.27768
ILMN_1253919	20302	Ccl3	chemokine (C-C motif) ligand 3 (Ccl3), mRNA.	2.14	2.8	3.21	P10855			2.29821	2.42663
ILMN_1224472	20303	Ccl4	chemokine (C-C motif) ligand 4 (Ccl4), mRNA.	3.46	3.31	4.05	P14097			3.38114	3.31476
ILMN_2771176	20306	Ccl7	chemokine (C-C motif) ligand 7 (Ccl7), mRNA.	0.19	0.28	1.28	Q03366			4.1584	3.32403
ILMN_2776603	20308	Ccl9	chemokine (C-C motif) ligand 9 (Ccl9), mRNA.	0.72	1.22	1.78	P51670			2.22414	2.61733
ILMN_2742075	12475	Cd14	CD14 antigen (Cd14), mRNA.	0.26	0.51	0.61	P10810	0.0646691	0.0862675	0.141626	0.52667
ILMN_1223697	12505	Cd44	CD44 antigen (Cd44), transcript variant 4, mRNA.	0.14	0.33	0.97	P15379-2;Q3U8S1;A2APM5;P15379-3;A2APM3;P15379-6;A2APM4;P15379-11;P15379-5;E9QKM8;Q80X37;P15379-10;P15379-9;P15379-4;A2APM1;P15379-8;P15379-7;P15379;A2APM2	0.0761691	0.369159
ILMN_2631093	12520	Cd81	CD81 antigen (Cd81), mRNA.	-0.22	-0.25	-0.52	P35762	-0.32057	-0.773861	1.06906	-0.354932
ILMN_1215209	56619	Clec4e	C-type lectin domain family 4, member e (Clec4e), mRNA.	1.76	1.55	1.94	Q9R0Q8	1.95823	1.9568
ILMN_2596611	114584	Clic1	chloride intracellular channel 1 (Clic1), mRNA.	0.08	-0.07	0.3	Q9Z1Q5	-0.108966	-0.178682	1.1506	0.0363416
ILMN_2727153	12759	Clu	clusterin (Clu), mRNA.	0	0.09	0.11	Q06890			2.27129	0.622899
ILMN_2604521	72042	Cotl1	coactosin-like 1 (Dictyostelium) (Cotl1), mRNA.	0.97	0.47	0.49	Q9CQI6	0.0212949	-0.112475	0.146023	0.0150765
ILMN_1229530	12988	Csk	c-src tyrosine kinase (Csk), mRNA.	-0.39	-0.17	-0.25	P41241	0.0927487	-0.58891
ILMN_1257575	13010	Cst3	cystatin C (Cst3), mRNA.	-0.01	-0.1	-0.17	P21460;A2APX3	-0.276054	-1.03935	0.169348	-0.360948
ILMN_3008858	13032	Ctsc	cathepsin C (Ctsc), mRNA.	0.08	0.02	0.1	P97821;D3Z220	0.0204702	-0.0723563	1.16541	0.822587
ILMN_3142803	15945	Cxcl10	chemokine (C-X-C motif) ligand 10 (Cxcl10), mRNA.	1.72	0.7	2.09	D3YW23;P17515			4.69033	3.99397
ILMN_2687586	66102	Cxcl16	chemokine (C-X-C motif) ligand 16 (Cxcl16), mRNA.	0.28	0.45	0.57	I7HIQ2;Q8BSU2			1.03995	1.21428
ILMN_2811154	20310	Cxcl2	chemokine (C-X-C motif) ligand 2 (Cxcl2), mRNA.	4.13	2.65	5.78	P10889			4.233	3.50635
ILMN_1243329	13132	Dab2	disabled homolog 2 (Drosophila) (Dab2), transcript variant 2, mRNA.	-0.17	-0.21	-0.59	P98078-2;E9QL31;P98078;F6TQN9;E9PX84;Q3TRE6;P98078-3	-0.0890602	-0.256614
ILMN_2717127	230073	Ddx58	DEAD (Asp-Glu-Ala-Asp) box polypeptide 58 (Ddx58), mRNA.	-0.17	0.29	0.96	Q6Q899;A2AP29;Q6Q899-2	-0.079097	0.0320538
ILMN_2720451	13433	Dnmt1	DNA methyltransferase (cytosine-5) 1 (Dnmt1), mRNA.	-0.33	-0.02	-0.6	P13864;P13864-2	-0.0257717	-0.607672
ILMN_2593143	210293	Dock10	dedicator of cytokinesis 10 (Dock10), mRNA.	-0.15	0.23	0.69	Q8BZN6;E9QM99;Q8BZN6-2;Q8BZN6-3	0.225275	0.0358561
ILMN_1234229	319446	Dpep2	Dipeptidase 2	0.39	1.41	1.26	Q8C255-3;Q8C255;Q8C255-2			0.97772	0.0242736
ILMN_2726717	75221	Dpp3	dipeptidylpeptidase 3 (Dpp3), mRNA.	-0.47	0.11	-0.14	Q99KK7	-0.0671527	-0.130571	1.31781	-0.310075
ILMN_2949596	12934	Dpysl2	dihydropyrimidinase-like 2 (Dpysl2), mRNA.	0.03	-0.44	-0.31	O08553	-0.171519	-0.0949572	1.06667	-0.1868
ILMN_2801683	56431	Dstn	destrin (Dstn), mRNA.	0.14	0.2	0.09	Q9R0P5	-0.0872045	-0.00358956	2.00518	0.268075
ILMN_2637538	72349	Dusp3	dual specificity phosphatase 3 (vaccinia virus phosphatase VH1-related) (Dusp3), mRNA.	0.27	0.17	0.23	Q9D7X3;B1AQF4;H3BKL8;Q3V2Y9	0.0213376	-0.10841	2.51344	0.262132
ILMN_2628757	13660	Ehd1	EH-domain containing 1 (Ehd1), mRNA.	1.43	1.8	1.73	Q9WVK4	0.70299	1.00879
ILMN_1239185	67397	Erp29	endoplasmic reticulum protein 29 (Erp29), mRNA.	-0.23	-0.3	-0.48	P57759	-0.0554564	-0.258123	1.09571	0.290159
ILMN_3049896	216984	Evi2b	ecotropic viral integration site 2b (Evi2b), transcript variant 2, mRNA.	-0.13	0.21	0.67	Q8VD58	0.0546228	-0.375295
ILMN_2686975	227737	Fam129b	family with sequence similarity 129, member B (Fam129b), mRNA.	0.15	0.8	0.44	Q8R1F1	-0.0382211	0.020808
ILMN_2748875	14127	Fcer1g	Fc receptor, IgE, high affinity I, gamma polypeptide (Fcer1g), mRNA.	0.03	0.04	0.07	P20491	0.00901746	0.00724215	0.0380775	1.01302
ILMN_2687403	14131	Fcgr3	Fc receptor, IgG, low affinity III (Fcgr3), mRNA.	-0.11	-0.6	-0.86	P08508;E9PUV2	-0.10385	-0.228683
ILMN_2764019	218503	Fcho2	FCH domain only 2 (Fcho2), mRNA.	-0.13	-0.29	-0.62	Q3UQN2;F6RG68;Q3UQN2-3;J3QPQ1;Q3UQN2-2	0.104135	-0.325955
ILMN_1259473	14156	Fen1	flap structure specific endonuclease 1 (Fen1), mRNA.	0.03	-0.41	-0.64	Q91Z50;P39749	-0.0688465	-0.276229
ILMN_1245994	192176	Flna	filamin, alpha (Flna), mRNA.	0.14	0.38	0.69	B7FAU9;Q8BTM8;B7FAV1	-0.0930555	-0.0621924	0.848918	-0.188402
ILMN_2482571	286940	Flnb	filamin, beta (Flnb), mRNA.	-0.16	0.53	0.75	Q80X90	0.172359	0.0819395
ILMN_3098120	20321	Frrs1	ferric-chelate reductase 1 (Frrs1), transcript variant 2, mRNA.	-0.15	0.27	0.51	Q8K385			1.05337	0.227556
ILMN_1251018	11936	Fxyd2	FXYD domain-containing ion transport regulator 2 (Fxyd2), transcript variant b, mRNA.	-0.24	-0.12	-0.21	Q04646;Q04646-2;Q04646-3			-2.62316	-0.587952
ILMN_3006219	23880	Fyb	FYN binding protein (Fyb), mRNA.	0.16	0.43	1.1	O35601;O35601-2	0.114034	0.220175
ILMN_2852217	26384	Gnpda1	glucosamine-6-phosphate deaminase 1 (Gnpda1), mRNA.	-0.15	-0.32	-0.73	O88958	-0.185208	-0.317049
ILMN_1212695	80910	Gpr84	G protein-coupled receptor 84 (Gpr84), mRNA.	2.14	1.89	2.1	Q8CIM5	0.639209	1.14045
ILMN_2685516	15163	Hcls1	hematopoietic cell specific Lyn substrate 1 (Hcls1), mRNA.	0.14	0.23	0.77	P49710	0.143568	0.302173	0.965396	0.191373
ILMN_2624544	117599	Helb	helicase (DNA) B (Helb), mRNA.	-0.33	-0.78	-0.89	Q6NVF4	0.00996339	0.0472824
ILMN_1239397	15277	Hk2	hexokinase 2 (Hk2), mRNA.	-0.4	-0.34	0.59	O08528;E9Q5B5	0.431783	0.655466
ILMN_2657124	15288	Hmbs	hydroxymethylbilane synthase (Hmbs), transcript variant 2, mRNA.	-0.16	-0.26	-0.66	P22907-2;P22907	-0.289783	0.119303
ILMN_2822131	15356	Hmgcl	3-hydroxy-3-methylglutaryl-Coenzyme A lyase (Hmgcl), mRNA.	-0.29	-0.64	-0.49	P38060	-0.104392	-0.178807
ILMN_2560567	70719	Hmha1	histocompatibility (minor) HA-1 (Hmha1), transcript variant 1, mRNA.	-0.57	-0.62	-0.44	G3X9Q3;Q3TBD2;D3Z7R7;Q3TBD2-2;Q3TBD2-3;Q3TBD2-4	-0.162557	-0.293951
ILMN_2788073	15368	Hmox1	heme oxygenase (decycling) 1 (Hmox1), mRNA.	0.41	-0.02	0.8	P14901;H3BKP1	-0.160863	0.50501
ILMN_2893749	15369	Hmox2	heme oxygenase (decycling) 2 (Hmox2), transcript variant 1, mRNA.	0.18	-0.62	-0.11	O70252;D3YX62	0.0678245	-0.031688
ILMN_2896601	15894	Icam1	intercellular adhesion molecule 1 (Icam1), mRNA.	1.46	1.23	1.24	P13597-2;P13597	1.50537	1.52647
ILMN_1258988	16010	Igfbp4	insulin-like growth factor binding protein 4 (Igfbp4), mRNA.	-0.05	-0.1	-0.56	P47879;H3BLB7			0.114364	-1.11899
ILMN_1243601	16193	Il6	interleukin 6 (Il6), mRNA.	0	-0.01	0.02	P08505			3.12638	1.85757
ILMN_1258148	16332	Inppl1	inositol polyphosphate phosphatase-like 1 (Inppl1), transcript variant 1, mRNA.	-0.21	0.49	0.6	Q6P549	-0.160234	0.0744575
ILMN_1237712	16365	Irg1	immunoresponsive gene 1 (Irg1), mRNA.	2.23	2.34	3.9	P54987	1.47119	2.44416
ILMN_1234539	15944	Irgm1	immunity-related GTPase family M member 1 (Irgm1), mRNA.	0.15	0.38	1.41	Q60766-2;Q60766;Q5NCB5	-0.305151	-0.107275
ILMN_2849449	16402	Itga5	integrin alpha 5 (fibronectin receptor alpha) (Itga5), mRNA.	1.87	2.02	1.39	P11688	0.45242	0.795185
ILMN_2782082	16432	Itm2b	integral membrane protein 2B (Itm2b), mRNA.	0.07	0	-0.22	O89051	-0.31874	-0.773763	1.31441	-0.332553
ILMN_2736783	239217	Kctd12	potassium channel tetramerisation domain containing 12 (Kctd12), mRNA.	0.06	0.08	0.23	Q6WVG3	0.071694	0.0464282	1.15021	0.230285
ILMN_2774596	226519	Lamc1	laminin, gamma 1 (Lamc1), mRNA.	-0.04	0.44	0.38	F8VQJ3;P02468			1.36068	0.776469
ILMN_1217849	16792	Laptm5	lysosomal-associated protein transmembrane 5 (Laptm5), mRNA.	-0.14	-0.01	-0.12	Q61168;F8WH95;F6WX18	-0.16385	-1.10723
ILMN_2879745	16796	Lasp1	LIM and SH3 protein 1 (Lasp1), mRNA.	0.18	0.33	0.63	Q61792;A2A6H0;A2A6G9;A2A6G7;A2A6G8	-0.135554	-0.186069	1.10414	-0.316259
ILMN_2712075	16819	Lcn2	lipocalin 2 (Lcn2), mRNA.	-0.02	0.15	0.99	P11672			3.04087	2.26716
ILMN_1221255	16835	Ldlr	low density lipoprotein receptor (Ldlr), mRNA.	0.08	0.07	0.15	P35951	0.301558	0.0513199	1.41085	0.797594
ILMN_1258526	19039	Lgals3bp	lectin, galactoside-binding, soluble, 3 binding protein (Lgals3bp), mRNA.	0.1	0.1	0.55	Q07797	-0.00536597	0.0233441	1.28076	0.4095
ILMN_1236702	14728	Lilrb4	leukocyte immunoglobulin-like receptor, subfamily B, member 4 (Lilrb4), mRNA.	0.42	0.48	1.15	Q64281-2;Q64281	0.120135	0.0541168
ILMN_2916035	16906	Lmnb1	Lamin B1	-0.24	-0.24	-0.7	P14733	-0.00787694	-0.500978
ILMN_2669404	16907	Lmnb2	lamin B2 (Lmnb2), mRNA.	-0.23	-0.23	-0.6	P21619;P21619-2	0.508728	-0.511094
ILMN_2602542	16970	Lrmp	lymphoid-restricted membrane protein (Lrmp), mRNA.	-0.22	-0.15	-0.31	Q60664;F6WLY0;G5E880			-2.21968	-8.88177
ILMN_2671923	17084	Ly86	lymphocyte antigen 86 (Ly86), mRNA.	0.15	-0.57	-0.37	O88188			2.19913	0.599413
ILMN_1252076	17105	Lyz2	lysozyme 2 (Lyz2), mRNA.	-0.1	-0.09	0.03	P08905	0.131019	-0.11938	1.11263	-0.0535798
ILMN_2778872	56150	Mad2l1	MAD2 mitotic arrest deficient-like 1 (yeast) (Mad2l1), mRNA.	0.07	-0.56	-0.63	Q9Z1B5	0.302758	-0.0569964
ILMN_1256142	17118	Marcks	myristoylated alanine rich protein kinase C substrate (Marcks), mRNA.	0.04	0.14	0.18	P26645	0.266936	0.303407	1.51445	0.511114
ILMN_1250438	17357	Marcksl1	MARCKS-like 1 (Marcksl1), mRNA.	2.01	2.17	2.27	P28667	1.27435	1.48287	2.49403	1.44339
ILMN_1246268	108645	Mat2b	Methionine adenosyltransferase II, beta	-0.14	-0.63	-0.33	Q99LB6-2;Q99LB6	-0.142486	-0.269472
ILMN_2936427	17217	Mcm4	minichromosome maintenance deficient 4 homolog (S. cerevisiae) (Mcm4), mRNA.	-0.1	-0.17	-0.7	P49717	0.0240927	-0.509158
ILMN_2742849	17218	Mcm5	minichromosome maintenance deficient 5, cell division cycle 46 (S. cerevisiae) (Mcm5), mRNA.	-0.1	-0.29	-0.85	Q52KC3;P49718	-0.143727	-0.681405
ILMN_1233857	17219	Mcm6	minichromosome maintenance deficient 6 (MIS5 homolog, S. pombe) (S. cerevisiae) (Mcm6), mRNA.	-0.39	-0.28	-0.9	P97311	-0.0595927	-0.616182
ILMN_2711772	231830	Micall2	MICAL-like 2 (Micall2), mRNA.	-0.07	0.74	0.84	Q3TN34;E9PZD2	0.390668	0.755856
ILMN_2539511	17476	Mpeg1	Macrophage expressed gene 1	-0.12	-0.18	0.27	A1L314;E9QN37	-0.100585	-0.129694	0.453017	-1.67521
ILMN_2631097	17688	Msh6	mutS homolog 6 (E. coli) (Msh6), mRNA.	0	-0.43	-1.11	P54276	0.0793838	-0.146207
ILMN_1229193	17698	Msn	Moesin	1.13	0.09	0.78	P26041	0.0159257	-0.0133124	0.277175	-0.145194
ILMN_2851671	50918	Myadm	myeloid-associated differentiation marker (Myadm), transcript variant 2, mRNA.	0.53	0.16	0.85	O35682	-0.260005	-0.267692
ILMN_1255110	18432	Mybbp1a	MYB binding protein (P160) 1a (Mybbp1a), mRNA.	-0.15	0.28	0.66	Q7TPV4	0.205017	0.365329
ILMN_2522127	71602	Myo1e	myosin IE (Myo1e), mRNA.	-0.11	1.19	1.54	E9Q634	-0.0254633	0.882976
ILMN_2833243	231713	Naa25	N(alpha)-acetyltransferase 25, NatB auxiliary subunit (Naa25), mRNA.	-0.18	0.38	0.92	Q8BWZ3;Q8BWZ3-2	-0.0200088	0.382243
ILMN_2708906	18010	Neu1	neuraminidase 1 (Neu1), mRNA.	-0.16	-0.25	-0.07	O35657			1.48526	0.286132
ILMN_2642239	18034	Nfkb2	nuclear factor of kappa light polypeptide gene enhancer in B-cells 2, p49/p100 (Nfkb2), transcript variant 3, mRNA.	-0.01	0	0.1	Q9WTK5	1.07569	1.09793
ILMN_1237471	216799	Nlrp3	NLR family, pyrin domain containing 3 (Nlrp3), mRNA.	0.6	0.61		Q8R4B8;Q8R4B8-3;Q8R4B8-2;Q8R4B8-4	1.13481	1.18403
ILMN_1223499	18126	Nos2	nitric oxide synthase 2, inducible (Nos2), mRNA.	0.03	0.06	0.17	P29477	2.30774	1.66398
ILMN_1237197	18186	Nrp1	neuropilin 1 (Nrp1), mRNA.	-0.2	-0.2	-0.17	P97333	-0.55662	-0.869535
ILMN_2480957	18187	Nrp2	neuropilin 2 (Nrp2), transcript variant 4, mRNA.	0.29	-0.1	0.36	O35375-5;O35375-6;O35375-2;O35375-3;O35375-4;O35375	0.748518	0.737773	2.44241	0.550999
ILMN_2670150	246728	Oas2	2'-5' oligoadenylate synthetase 2 (Oas2), mRNA.	-0.07	0.14	0.88	E9Q9A9;E9Q9A9-2	0.100224	-0.059525
ILMN_1250450	72075	Ogfr	opioid growth factor receptor (Ogfr), mRNA.	-0.07	0.13	0.71	Q99PG2;Q99PG2-2	0.165751	-0.00688362
ILMN_2697390	170719	Oxr1	oxidation resistance 1 (Oxr1), transcript variant 2, mRNA.	-0.11	-0.01	-0.22	Q4KMM3-3;Q4KMM3-2;E9Q0A7;Q4KMM3-4;Q4KMM3	-0.131313	-0.597376
ILMN_2735996	18453	P4hb	prolyl 4-hydroxylase, beta polypeptide (P4hb), mRNA.	-0.1	-0.05	-0.04	P09103	0.0843705	0.226077	1.44014	0.368461
ILMN_2728754	57320	Park7	Parkinson disease (autosomal recessive, early onset) 7 (Park7), mRNA.	-0.11	-0.13	-0.24	Q99LX0;A2A813;A2A815	-0.0287563	0.0163858	1.82012	0.243003
ILMN_2929896	52033	Pbk	PDZ binding kinase (Pbk), mRNA.	-0.01	-0.15	-0.4	Q9JJ78	-0.563135	-0.791071
ILMN_1219840	229534	Pbxip1	pre-B-cell leukemia transcription factor interacting protein 1 (Pbxip1), mRNA.	-0.49	0.09	0.63	Q3TVI8	-0.230087	-0.454486
ILMN_2472504	66881	Pcyox1	prenylcysteine oxidase 1 (Pcyox1), mRNA.	-0.5	-0.5	-0.91	Q9CQF9	-0.0538081	-0.122417
ILMN_1258372	18632	Pex11b	peroxisomal biogenesis factor 11 beta (Pex11b), transcript variant 1, mRNA.	-0.61	-0.81	-0.68	Q9Z210;D3Z0M4;E9PXK7;D6RFQ2	-0.406904	-0.807065
ILMN_2727318	67078	Pgp	phosphoglycolate phosphatase (Pgp), mRNA.	-0.67	0.01	-0.66	Q8CHP8	-0.030634	-0.118335
ILMN_1257623	83490	Pik3ap1	Phosphoinositide-3-kinase adaptor protein 1	0.03	0.13	1.1	Q9EQ32;Q9EQ32-2;Q9EQ32-3	-0.127656	0.0813669
ILMN_2680549	74769	Pik3cb	phosphatidylinositol 3-kinase, catalytic, beta polypeptide (Pik3cb), mRNA.	-0.11	0.75	0.66	Q8BTI9	0.349422	0.344942
ILMN_2473531	18708	Pik3r1	phosphatidylinositol 3-kinase, regulatory subunit, polypeptide 1 (p85 alpha) (Pik3r1), transcript variant 1, mRNA.	-0.15	-0.77	-0.28	P26450;Q80UI5	-0.0496759	-0.211821
ILMN_1249498	56193	Plek	pleckstrin (Plek), mRNA.	0.52	0.79	0.79	Q9JHK5;Q8CAG6	0.0922751	0.2728
ILMN_2749448	102595	Plekho2	pleckstrin homology domain containing, family O member 2 (Plekho2), mRNA.	0.96	1.86	1.37	Q8K124	0.0509091	-0.525782
ILMN_1256633	18950	Pnp	purine-nucleoside phosphorylase (Pnp), mRNA.	0.35	-0.34	0.59	Q543K9;P23492	-0.0553214	0.0861485	0.968017	1.75924
ILMN_2655577	18971	Pold1	polymerase (DNA directed), delta 1, catalytic subunit (Pold1), mRNA.	-0.49	-0.15	-0.89	P52431;D6RFB8	-0.283435	-0.33393
ILMN_2791272	18984	Por	P450 (cytochrome) oxidoreductase (Por), mRNA.	0.06	0.47	0.86	P37040;Q05DV1	0.0456759	0.0459555
ILMN_1239765	54683	Prdx5	peroxiredoxin 5 (Prdx5), nuclear gene encoding mitochondrial protein, mRNA.	0.3	0.33	0.62	P99029-2;P99029;G3UZJ4;H3BJQ7	-0.104072	0.0278523	1.07768	0.0832928
ILMN_2941430	70767	Prpf3	PRP3 pre-mRNA processing factor 3 homolog (yeast) (Prpf3), mRNA.	-0.02	0.07	0.19	Q922U1	-0.249051	-0.713663
ILMN_2914843	19171	Psmb10	proteasome (prosome, macropain) subunit, beta type 10 (Psmb10), mRNA.	-0.15	-0.07	0.23	O35955	0.541416	0.145408	1.18767	-0.13872
ILMN_2671204	19186	Psme1	proteasome (prosome, macropain) 28 subunit, alpha (Psme1), mRNA.	0.26	-0.07	0.06	G3UXZ5;P97371;G3UXY0;G3X9K9;G3UWN9	-0.130993	-0.128602	1.27693	0.103743
ILMN_2731057	19188	Psme2	proteasome (prosome, macropain) 28 subunit, beta (Psme2), transcript variant 1, mRNA.	0.21	-0.28	0.26	G3X9V0;P97372;E0CZ90	0.108752	0.415056	1.56759	0.29944
ILMN_1231600	19225	Ptgs2	prostaglandin-endoperoxide synthase 2 (Ptgs2), mRNA.	0.03	0.08	0.17	Q05769	2.13001	2.55275
ILMN_2637714	19414	Rasa3	RAS p21 protein activator 3 (Rasa3), mRNA.	-0.25	-0.63	-1.17	Q60790	-0.146941	-0.883396
ILMN_2956092	213391	Rassf4	Ras association (RalGDS/AF-6) domain family member 4 (Rassf4), mRNA.	-0.26	0.75	1.25	Q8CB96-2;Q8CB96	0.605115	0.434161
ILMN_1240620	19687	Rfc1	replication factor C (activator 1) 1 (Rfc1), mRNA.	-0.11	-0.19	-0.64	P35601-2;G3UWX1;P35601;G3X8Z6;Q5U4B1;G3UXL4	-0.0134556	-0.314972
ILMN_1240868	76438	Rftn1	raftlin lipid raft linker 1 (Rftn1), mRNA.	0.16	-0.06	-0.39	Q6A0D4	-0.515638	-0.847232
ILMN_2790097	11853	Rhoc	ras homolog gene family, member C (Rhoc), mRNA.	0.98	0.93	1.63	Q62159;H3BL56	-0.271849	-0.483662
ILMN_1235657	58809	Rnase4	ribonuclease, RNase A family 4 (Rnase4), transcript variant 1, mRNA.	0.04	-0.86	-1.14	Q9JJH1;Q8C7E4			0.237655	-1.17343
ILMN_1229455	672511	Rnf213	Ring finger protein 213	0.05	-0.31	1.38	F7A6H4;E9Q555	0.224936	0.285728
ILMN_2602687	19891	Rpa2	replication protein A2 (Rpa2), mRNA.	-0.17	-0.91	-0.79	Q62193;Q3TE40	0.0756011	0.874089
ILMN_2659229	19934	Rpl22	ribosomal protein L22 (Rpl22), mRNA.	-0.2	-0.34	-0.37	P67984	-0.06004	0.00965173	1.51175	0.25181
ILMN_2529458	16785	Rpsa	Ribosomal protein SA	0.04	-0.06	-0.01	P14206	0.0714538	0.0941347	1.83204	-0.572923
ILMN_2772632	20210	Saa3	serum amyloid A 3 (Saa3), mRNA.	0.5	1	2.28	P04918			2.12887	4.13705
ILMN_2648965	319934	Sbf2	SET binding factor 2	0.06	0.14	-0.13	E9Q0D4;E9Q305;E9PXF8	-0.484207	-1.08381
ILMN_2919259	20250	Scd2	stearoyl-Coenzyme A desaturase 2 (Scd2), mRNA.	-0.45	-0.13	-0.28	P13011	-0.661045	-0.228207
ILMN_1221943	64136	Sdf2l1	stromal cell-derived factor 2-like 1 (Sdf2l1), mRNA.	-0.15	-0.16	-0.57	Q9ESP1	0.0122504	0.00572694	1.93733	0.484705
ILMN_1237280	27029	Sgsh	N-sulfoglucosamine sulfohydrolase (sulfamidase) (Sgsh), mRNA.	-0.06	0.02	-0.13	Q9EQ08			1.15186	-0.831024
ILMN_1230423	268396	Sh3pxd2b	SH3 and PX domains 2B (Sh3pxd2b), mRNA.	0.01	0.59	0.65	A2AAY5	0.0501464	-0.00899796
ILMN_2987709	65221	Slc15a3	solute carrier family 15, member 3 (Slc15a3), mRNA.	1.1	1.12	2.02	Q8BPX9	0.00691914	0.256739
ILMN_1216788	235504	Slc17a5	solute carrier family 17 (anion/sugar transporter), member 5 (Slc17a5), mRNA.	-0.16	-0.19	-0.25	Q8BN82-2;Q8BN82;Q8BN82-3	-0.49539	-0.607074
ILMN_1258159	20525	Slc2a1	solute carrier family 2 (facilitated glucose transporter), member 1 (Slc2a1), mRNA.	0.3	1.05	0.78	P17809	0.261651	0.640737
ILMN_1257444	56857	Slc37a2	solute carrier family 37 (glycerol-3-phosphate transporter), member 2 (Slc37a2), transcript variant 2, mRNA.	-0.33	-0.34	-0.86	Q9WU81;Q9WU81-2	-0.534292	-0.568398
ILMN_1244123	67760	Slc38a2	solute carrier family 38, member 2 (Slc38a2), mRNA.	-0.67	0.11	0	Q8CFE6	-0.0181693	-0.438552
ILMN_1252493	21366	Slc6a6	Solute carrier family 6 (neurotransmitter transporter, taurine), member 6	0.03	0.1	0.12	O35316	-0.370224	-0.697529
ILMN_2543842	14211	Smc2	Structural maintenance of chromosomes 2	0.44	-0.61	-0.42	Q8CG48	0.0550742	-0.212455
ILMN_2650280	20656	Sod2	superoxide dismutase 2, mitochondrial (Sod2), nuclear gene encoding mitochondrial protein, mRNA.	0.33	0.53	0.7	P09671	0.527821	1.16113	2.99761	0.954147
ILMN_2710705	18412	Sqstm1	sequestosome 1 (Sqstm1), mRNA.	1.24	1.21	1.42	Q64337;Q64337-2;D3YZJ1	0.868766	0.971994
ILMN_2772274	20384	Srsf5	serine/arginine-rich splicing factor 5 (Srsf5), transcript variant 1, mRNA.	0.17	-0.31	0.79	O35326;Q9D8S5	0.268594	0.17253
ILMN_2719803	56792	Stap1	signal transducing adaptor family member 1 (Stap1), mRNA.	0.52	0.26	1.49	Q9JM90;Q9JM90-2	0.423874	0.750156	1.90507	0.595313
ILMN_2593196	20846	Stat1	signal transducer and activator of transcription 1 (Stat1), mRNA.	-0.06	-0.02	0.85	Q8C3V4;P42225	-0.215793	-0.238
ILMN_2727273	20947	Swap70	SWA-70 protein (Swap70), mRNA.	0.48	0.89	0.67	Q6A028	0.487229	0.571119
ILMN_2732848	21346	Tagln2	transgelin 2 (Tagln2), mRNA.	0.6	-0.01	0.06	Q9WVA4	-0.0344041	-0.0910027	0.458224	0.13014
ILMN_2746456	27060	Tcirg1	T-cell, immune regulator 1, ATPase, H+ transporting, lysosomal V0 protein A3 (Tcirg1), transcript variant 2, mRNA.	-0.01	0.43	0.57	Q9JHF5	-0.0254083	-0.598462
ILMN_2860804	22042	Tfrc	transferrin receptor (Tfrc), mRNA.	0.14	0.21	1.24	Q62351;Q8C872	0.188496	0.388933
ILMN_2735961	279572	Tlr13	toll-like receptor 13 (Tlr13), mRNA.	-0.45	-0.62	-0.33	Q6R5N8	-0.225531	-0.1918
ILMN_2733733	24088	Tlr2	toll-like receptor 2 (Tlr2), mRNA.	0.41	0.94	0.59	Q9QUN7;G3X8Y8	1.38031	1.73099
ILMN_1220640	99237	Tm9sf4	transmembrane 9 superfamily protein member 4 (Tm9sf4), mRNA.	0.12	0.16	0.69	Q8BH24	0.107226	0.049582
ILMN_2899863	21926	Tnf	tumor necrosis factor (Tnf), mRNA.	3.01	3.09	4.57	P06804			4.56824	2.70202
ILMN_1249688	69769	Tnfaip8l2	tumor necrosis factor, alpha-induced protein 8-like 2 (Tnfaip8l2), mRNA.	-0.05	-0.83	0.09	Q9D8Y7	-0.314912	-0.542234
ILMN_2445789	21942	Tnfrsf9	tumor necrosis factor receptor superfamily, member 9 (Tnfrsf9), transcript variant 2, mRNA.	0.07	-0.04	0.1	Q8R037;P20334;A2A886;A2A887;A2A888	0.207143	0.83871
ILMN_2751215	208263	Tor1aip1	torsin A interacting protein 1 (Tor1aip1), transcript variant 1, mRNA.	0.42	0.09	0.62	Q921T2;F6YC07;Q921T2-2;Q921T2-3;E9PWW2	-0.142863	-0.0798439
ILMN_2478101	30935	Tor3a	torsin family 3, member A (Tor3a), mRNA.	-0.1	0.69	1.5	Q9ER38	0.17628	-0.0157582
ILMN_2857086	101214	Tra2a	transformer 2 alpha homolog (Drosophila) (Tra2a), mRNA.	0.67	-0.13	0.44	E9QP00;Q6PFR5	0.454281	-0.134477
ILMN_2992709	83433	Trem2	triggering receptor expressed on myeloid cells 2 (Trem2), mRNA.	-0.12	-0.41	-0.52	Q99NH8;Q99NH8-2			2.2176	0.253039
ILMN_2480463	217069	Trim25	tripartite motif-containing 25 (Trim25), mRNA.	-0.35	0.2	0.83	Q61510;Q5SU71;Q5SU72	0.151112	0.484174
ILMN_2504698	14897	Trip12	thyroid hormone receptor interactor 12 (Trip12), mRNA.	-0.01	0.47	0.65	G5E870	0.0575958	-0.0324514
ILMN_1227463	53424	Tsnax	translin-associated factor X (Tsnax), mRNA.	-0.32	0.02	-0.2	Q9QZE7	-1.03086	-1.13729	-0.209386	-2.69558
ILMN_2718217	67951	Tubb6	tubulin, beta 6 (Tubb6), mRNA.	0.32	0.67	0.15	Q922F4	-0.0623694	-0.0921479
ILMN_1230019	74153	Uba7	ubiquitin-like modifier activating enzyme 7 (Uba7), mRNA.	-0.32	0.16	0.84	Q9DBK7	-0.340569	-0.246438
ILMN_2460555	53330	Vamp4	Vesicle-associated membrane protein 4	0.23	-0.28	-0.61	Q8BSN6;O70480	-0.101374	-0.241202
ILMN_1252737	65114	Vps35	vacuolar protein sorting 35 (Vps35), mRNA.	-0.25	0.12	-0.47	Q9EQH3	-0.149165	-0.184125	1.26169	-0.574304
ILMN_2826414	72145	Wdfy3	WD repeat and FYVE domain containing 3 (Wdfy3), mRNA.	0.01	0.03	0.12	Q6VNB8;G3UYW1	0.0683865	0.683858
ILMN_1245448	218973	Wdhd1	WD repeat and HMG-box DNA binding protein 1 (Wdhd1), mRNA.	-0.51	-0.55	-0.66	P59328-3;P59328;E9QPB3;P59328-2	-0.0467571	-0.438298
ILMN_2460168	22388	Wdr1	WD repeat domain 1 (Wdr1), mRNA.	0.34	0.56	0.78	O88342	0.0385767	-0.0240507	1.30146	-0.029404
ILMN_2503361	73192	Xpot	exportin, tRNA (nuclear export receptor for tRNAs) (Xpot), mRNA.	-0.32	-0.02	-0.14	Q9CRT8	0.22708	0.930263
ILMN_2591082	22608	Ybx1	Y box protein 1 (Ybx1), mRNA.	-0.18	0.12	-0.01	P62960;A2BGG7	-0.0266202	-0.107438	1.33506	0.115788
ILMN_1219468	98999	Znfx1	zinc finger, NFX1-type containing 1 (Znfx1), mRNA.	-0.52	0.26	1.13	Q8R151;A2A5R6	0.187989	0.424062
ILMN_2925558	26951	Zw10	ZW10 homolog (Drosophila), centromere/kinetochore protein (Zw10), mRNA.	-0.16	-0.37	-0.13	O54692	0.591201	-0.0493375
ILMN_2514292	22793	Zyx	zyxin (Zyx), mRNA.	1.02	1.48	1.46	Q62523	0.159952	-0.17097

## Sheet: R848
Table S5. Proteins that exhibit significant changes in expression level at the protein level, but not at the transcript level for the LPS (Sheet 1), P3C (Sheet 2), and R848 (Sheet 3) stimulations.
Clone	Entrez_GeneID	Gene	Description	Trans_R848-1	Trans_R848-2	Trans_R848-4	Majority protein IDs	Prot_R848_6h	Prot_R848_12h	Sec_R848_6h	Sec_R848_24h
ILMN_1234139	11308	Abi1	abl-interactor 1 (Abi1), transcript variant 5, mRNA.	0.32	0.69	0.35	Q8CBW3-5;B7ZCU2;B7ZCU5;Q8CBW3-2;B7ZCU4;B7ZCU3;Q8CBW3-4;Q8CBW3-3;B7ZCU0;Q8CBW3;J3QNK8	0.167294	0.190425
ILMN_2606180	70025	Acot7	acyl-CoA thioesterase 7 (Acot7), transcript variant 3, mRNA.	0	0.35	0.65	Q91V12-2;Q91V12-4;Q91V12;E9PYH2;Q91V12-3	0.0892947	0.340809
ILMN_1216089	11431	Acp1	acid phosphatase 1, soluble (Acp1), transcript variant 2, mRNA.	0.02	-0.01	0.07	Q9D358;Q9D358-2;Q561M1	-0.128908	-0.248691	1.16981	0.422448
ILMN_2622671	14081	Acsl1	acyl-CoA synthetase long-chain family member 1 (Acsl1), mRNA.	0.15	0.2	-0.01	P41216;D3Z041	0.248125	0.708364
ILMN_2674763	11465	Actg1	actin, gamma, cytoplasmic 1 (Actg1), mRNA.	0.05	0.18	0.26	P63260	0.222928	0.430892	1.46664	-0.0216067
ILMN_2844996	109711	Actn1	actinin, alpha 1 (Actn1), mRNA.	-0.32	0.36	0.75	Q7TPR4;A1BN54	-0.0145797	-0.0630022	0.16747	-0.615431
ILMN_2594718	11491	Adam17	a disintegrin and metallopeptidase domain 17 (Adam17), mRNA.	0	0.53	0.44	Q9Z0F8;Q9Z0F8-2;E9PXU2	0.930094	1.10832
ILMN_1254577	226691	AI607873	PREDICTED: expressed sequence AI607873 (AI607873), mRNA.	0.31	0.44	1.43	D3Z2E7;E9Q3L4	-0.00195618	-0.131384
ILMN_1215791	11690	Alox5ap	arachidonate 5-lipoxygenase activating protein (Alox5ap), mRNA.	-0.03	-0.56	-0.65	P30355	0.212445	0.449651
ILMN_1233117	12306	Anxa2	Annexin A2	0.4	-0.15	-0.13	P07356;B0V2N5;B0V2N7;B0V2N8	0.0473988	-0.0879442	1.49843	0.333149
ILMN_2962737	27052	Aoah	acyloxyacyl hydrolase (Aoah), mRNA.	-0.06	-0.04	0.21	O35298			1.94834	1.75333
ILMN_3143577	11783	Apaf1	apoptotic peptidase activating factor 1 (Apaf1), transcript variant 2, mRNA.	-0.24	-0.61	-0.2	O88879-2;G3XA09;O88879	0.0787464	0.114167
ILMN_2776952	11792	Apex1	apurinic/apyrimidinic endonuclease 1 (Apex1), mRNA.	0.05	-0.53	-0.65	P28352;F6QA74;D3Z124	-0.0427243	-0.144154	0.984371	-0.611722
ILMN_1257631	11810	Apobec1	apolipoprotein B mRNA editing enzyme, catalytic polypeptide 1 (Apobec1), transcript variant 2, mRNA.	-0.75	-0.94	-0.89	P51908	-0.292696	-0.520397
ILMN_2715558	70497	Arhgap17	Rho GTPase activating protein 17 (Arhgap17), transcript variant 1, mRNA.	-0.27	-1.09	-0.54	Q3UIA2-2;Q3UIA2;Q3UIA2-4;Q3UIA2-3;E9QAJ9	-0.166806	-0.271065
ILMN_2720356	213498	Arhgef11	Rho guanine nucleotide exchange factor (GEF) 11 (Arhgef11), mRNA.	-0.21	-0.45	-0.23	E9Q0A3;Q68FM7;D6RGQ8	-0.62471	0.481588
ILMN_2696247	23807	Arih2	ariadne homolog 2 (Drosophila) (Arih2), mRNA.	0.62	0.57	0.12	Q9Z1K6	-0.0912409	-0.221657
ILMN_1225374	11881	Arsb	arylsulfatase B (Arsb), mRNA.	-0.02	-0.06	-0.42	P50429;P50429-2	0.0389044	-0.152211	1.31271	0.0471545
ILMN_1231966	11886	Asah1	N-acylsphingosine amidohydrolase 1 (Asah1), mRNA.	-0.18	-0.09	-0.25	Q9WV54	0.114505	0.0750716	1.24948	0.201571
ILMN_1246298	11980	Atp8a1	ATPase, aminophospholipid transporter (APLT), class I, type 8A, member 1 (Atp8a1), transcript variant 2, mRNA.	0.02	0.12	0.03	P70704-3;P70704-2;F6WYQ5;P70704	0.0678796	-0.598206
ILMN_1220235	56336	B4galt5	UDP-Gal:betaGlcNAc beta 1,4-galactosyltransferase, polypeptide 5 (B4galt5), mRNA.	0.05	0.34	0.4	Q9JMK0			2.12659	0.434241
ILMN_2770917	233016	Blvrb	biliverdin reductase B (flavin reductase (NADPH)) (Blvrb), mRNA.	0.24	-0.05	0.04	Q923D2;E9PZC3;E9PZC4	-0.193016	-0.410237	1.22926	0.00966248
ILMN_2640140	69168	Bola1	bolA-like 1 (E. coli) (Bola1), mRNA.	0.1	-0.24	-0.49	Q9D8S9			2.44039	-0.043631
ILMN_2759484	12266	C3	complement component 3 (C3), mRNA.	-0.05	0.14	0.26	P01027	1.75129	2.17328	1.95176	2.85645
ILMN_3031009	12345	Capzb	capping protein (actin filament) muscle Z-line, beta (Capzb), transcript variant 1, mRNA.	0.18	0.09	0.23	P47757-2;A2AMW0;P47757-4;P47757;F7CAZ6	0.0444641	0.210597	1.12889	0.309176
ILMN_1245710	20296	Ccl2	chemokine (C-C motif) ligand 2 (Ccl2), mRNA.	0.74	1.15	2.95	P10148			2.23854	2.25963
ILMN_1253919	20302	Ccl3	chemokine (C-C motif) ligand 3 (Ccl3), mRNA.	2.78	2.89	3.19	P10855			3.23799	3.53666
ILMN_1224472	20303	Ccl4	chemokine (C-C motif) ligand 4 (Ccl4), mRNA.	4.12	3.78	4.1	P14097			4.12431	3.52449
ILMN_2771176	20306	Ccl7	chemokine (C-C motif) ligand 7 (Ccl7), mRNA.	0.19	0.36	1.53	Q03366			3.75813	3.42006
ILMN_2776603	20308	Ccl9	chemokine (C-C motif) ligand 9 (Ccl9), mRNA.	0.74	1.3	1.92	P51670			2.55444	2.8824
ILMN_3114585	12505	Cd44	CD44 antigen (Cd44), transcript variant 1, mRNA.	0.18	0.71	1.08	P15379-2;Q3U8S1;A2APM5;P15379-3;A2APM3;P15379-6;A2APM4;P15379-11;P15379-5;E9QKM8;Q80X37;P15379-10;P15379-9;P15379-4;A2APM1;P15379-8;P15379-7;P15379;A2APM2	0.279887	0.441138
ILMN_2631093	12520	Cd81	CD81 antigen (Cd81), mRNA.	-0.16	-0.32	-0.61	P35762	-0.35559	-0.604685	1.39456	-0.156004
ILMN_2721966	12539	Cdc37	cell division cycle 37 homolog (S. cerevisiae) (Cdc37), mRNA.	0.02	0.15	0.25	Q61081	-0.165572	0.0323901	1.45621	-0.298537
ILMN_2727153	12759	Clu	clusterin (Clu), mRNA.	-0.01	0.14	0.15	Q06890			1.01264	0.624639
ILMN_1215733	66054	Cndp2	CNDP dipeptidase 2 (metallopeptidase M20 family) (Cndp2), mRNA.	0.13	0.06	0.16	Q9D1A2	-0.0160487	-0.10343	2.20725	0.219801
ILMN_2733793	12721	Coro1a	coronin, actin binding protein 1A (Coro1a), mRNA.	0.03	-0.86	0.16	O89053;G3UYK8	-0.108009	-0.144353	0.537868	-0.180912
ILMN_3083163	12870	Cp	ceruloplasmin (Cp), transcript variant 2, mRNA.	0	-0.01	0	G3X9T8;Q61147;G3X8Q5;E9PZD8			2.40527	1.98413
ILMN_1249142	12874	Cpd	carboxypeptidase D (Cpd), mRNA.	0.02	0.21	0.19	O89001	0.527496	0.588517
ILMN_2706803	54394	Crlf3	cytokine receptor-like factor 3 (Crlf3), mRNA.	0	0.27	0.3	Q9Z2L7;Q9Z2L7-2	0.601934	0.761328
ILMN_2615837	228410	Cstf3	cleavage stimulation factor, 3' pre-RNA, subunit 3 (Cstf3), transcript variant 1, mRNA.	0.59	0.13	0.1	Q99LI7	-0.00941539	0.00687606
ILMN_3008858	13032	Ctsc	cathepsin C (Ctsc), mRNA.	0.05	-0.06	0.12	P97821;D3Z220			1.062	0.777872
ILMN_3142803	15945	Cxcl10	chemokine (C-X-C motif) ligand 10 (Cxcl10), mRNA.	1.68	1.05	2.4	D3YW23;P17515			4.65381	3.24651
ILMN_2687586	66102	Cxcl16	chemokine (C-X-C motif) ligand 16 (Cxcl16), mRNA.	0.38	0.5	0.59	I7HIQ2;Q8BSU2			1.36212	1.11585
ILMN_2811154	20310	Cxcl2	chemokine (C-X-C motif) ligand 2 (Cxcl2), mRNA.	4.72	2.84	5.68	P10889			4.06529	3.49918
ILMN_1243329	13132	Dab2	disabled homolog 2 (Drosophila) (Dab2), transcript variant 2, mRNA.	-0.16	-0.42	-0.62	P98078-2;E9QL31;P98078;F6TQN9;E9PX84;Q3TRE6;P98078-3	0.0377898	-0.134386
ILMN_2720770	69305	Dcps	decapping enzyme, scavenger (Dcps), mRNA.	0.02	-0.4	-0.31	Q9DAR7;Q3TBW9	-0.164507	-0.205491	1.26397	-0.249878
ILMN_2717127	230073	Ddx58	DEAD (Asp-Glu-Ala-Asp) box polypeptide 58 (Ddx58), mRNA.	-0.21	0.37	1.15	Q6Q899;A2AP29;Q6Q899-2	0.0640654	0.301588
ILMN_2720451	13433	Dnmt1	DNA methyltransferase (cytosine-5) 1 (Dnmt1), mRNA.	-0.36	-0.12	-0.71	P13864;P13864-2	-0.107073	-0.608975
ILMN_2593143	210293	Dock10	dedicator of cytokinesis 10 (Dock10), mRNA.	-0.28	0.39	0.85	Q8BZN6;E9QM99;Q8BZN6-2;Q8BZN6-3	0.298893	0.0106689
ILMN_2692315	319446	Dpep2	dipeptidase 2 (Dpep2), mRNA.	0.12	0.69	1.32	Q8C255-3;Q8C255;Q8C255-2			0.773743	0.0412815
ILMN_2726717	75221	Dpp3	dipeptidylpeptidase 3 (Dpp3), mRNA.	-0.39	-0.06	-0.14	Q99KK7	-0.044996	-0.024025	1.8774	-0.234726
ILMN_2801683	56431	Dstn	destrin (Dstn), mRNA.	0.19	0.34	0.13	Q9R0P5	-0.0638112	-0.052466	2.37131	0.171015
ILMN_1220813	209200	Dtx3l	deltex 3-like (Drosophila) (Dtx3l), mRNA.	-0.32	-0.13	0.66	Q3UIR3;Q3UIR3-2	0.0537682	0.0737585
ILMN_2689274	13424	Dync1h1	dynein cytoplasmic 1 heavy chain 1 (Dync1h1), mRNA.	-0.11	0.22	0.33	Q9JHU4	0.0516505	0.00682581	1.88708	-0.594697
ILMN_2531741	67160	Eef1g	eukaryotic translation elongation factor 1 gamma (Eef1g), mRNA.	-0.17	-0.11	-0.1	Q9D8N0	0.124549	0.215824	1.27632	0.0234789
ILMN_2628757	13660	Ehd1	EH-domain containing 1 (Ehd1), mRNA.	1.42	1.9	1.72	Q9WVK4	0.730423	1.12758
ILMN_1250410	19106	Eif2ak2	eukaryotic translation initiation factor 2-alpha kinase 2 (Eif2ak2), mRNA.	-0.31	-0.25	1.19	Q03963	-0.244508	0.201592
ILMN_1220294	16418	Eif6	eukaryotic translation initiation factor 6 (Eif6), mRNA.	0.3	0.2	0.33	O55135	0.189603	0.298013	1.78858	0.282025
ILMN_1239185	67397	Erp29	endoplasmic reticulum protein 29 (Erp29), mRNA.	-0.19	-0.31	-0.48	P57759	-0.0459303	-0.184966	1.8149	0.173358
ILMN_3049896	216984	Evi2b	ecotropic viral integration site 2b (Evi2b), transcript variant 2, mRNA.	0.04	0.17	0.65	Q8VD58	0.0858325	-0.533382
ILMN_2686975	227737	Fam129b	family with sequence similarity 129, member B (Fam129b), mRNA.	0.08	0.7	0.47	Q8R1F1	0.0260599	0.0621217
ILMN_2723024	80752	Fam20c	family with sequence similarity 20, member C (Fam20c), mRNA.	-0.15	-0.2	0.29	Q5MJS3			1.09685	0.432933
ILMN_2687403	14131	Fcgr3	Fc receptor, IgG, low affinity III (Fcgr3), mRNA.	-0.16	-0.5	-0.78	P08508;E9PUV2	-0.319739	0.129547
ILMN_2764019	218503	Fcho2	FCH domain only 2 (Fcho2), mRNA.	-0.13	-0.48	-0.59	Q3UQN2;F6RG68;Q3UQN2-3;J3QPQ1;Q3UQN2-2	0.115233	-0.480609
ILMN_1259473	14156	Fen1	flap structure specific endonuclease 1 (Fen1), mRNA.	-0.22	-0.6	-0.66	Q91Z50;P39749	-0.102969	-0.373888
ILMN_1245994	192176	Flna	filamin, alpha (Flna), mRNA.	-0.05	0.54	0.67	B7FAU9;Q8BTM8;B7FAV1	-0.070762	-0.0553402	0.758474	-0.36897
ILMN_2482571	286940	Flnb	filamin, beta (Flnb), mRNA.	-0.06	0.75	0.85	Q80X90	0.310166	0.235543
ILMN_3098120	20321	Frrs1	ferric-chelate reductase 1 (Frrs1), transcript variant 2, mRNA.	-0.27	0.19	0.53	Q8K385			1.54355	0.712464
ILMN_1251018	11936	Fxyd2	FXYD domain-containing ion transport regulator 2 (Fxyd2), transcript variant b, mRNA.	-0.2	-0.15	-0.35	Q04646;Q04646-2;Q04646-3			1.72901	-0.521877
ILMN_3006219	23880	Fyb	FYN binding protein (Fyb), mRNA.	0.06	0.39	1.14	O35601;O35601-2	0.0578523	0.24896
ILMN_3122961	14469	Gbp2	guanylate binding protein 2 (Gbp2), mRNA.	0.13	0.11	0.84	Q9Z0E6	1.01259	1.54366
ILMN_1217043	14718	Got1	glutamate oxaloacetate transaminase 1, soluble (Got1), mRNA.	-0.01	-0.28	-0.32	P05201	-0.16922	-0.146201	1.09823	-0.353155
ILMN_2614655	93695	Gpnmb	glycoprotein (transmembrane) nmb (Gpnmb), mRNA.	-0.29	-1.06	-0.21	Q99P91	0.195432	0.0929741
ILMN_1212695	80910	Gpr84	G protein-coupled receptor 84 (Gpr84), mRNA.	2.21	1.97	2	Q8CIM5	0.686433	1.22202
ILMN_2646241	54645	Gripap1	GRIP1 associated protein 1 (Gripap1), mRNA.	0.04	0.65	0.78	A2AEW9;Q8VD04;A2AEW8;A2AEW6;A2AEW5	0.0892371	0.144203
ILMN_1230454	231086	Hadhb	hydroxyacyl-Coenzyme A dehydrogenase/3-ketoacyl-Coenzyme A thiolase/enoyl-Coenzyme A hydratase (trifunctional protein), beta subunit (Hadhb), nuclear gene encoding mitochondrial protein, mRNA.	0.08	0.12	-0.61	Q99JY0;D3YXU1	-0.0953733	-0.10552
ILMN_2685516	15163	Hcls1	hematopoietic cell specific Lyn substrate 1 (Hcls1), mRNA.	0	0.12	0.74	P49710	0.0826822	0.244613	1.66268	0.0450095
ILMN_2624544	117599	Helb	helicase (DNA) B (Helb), mRNA.	-0.38	-0.96	-0.96	Q6NVF4	-0.106925	0.051111
ILMN_1215898	233876	Hirip3	HIRA interacting protein 3 (Hirip3), mRNA.	-0.16	-0.45	-0.65	Q8BLH7	-0.211005	-0.480931
ILMN_1239397	15277	Hk2	hexokinase 2 (Hk2), mRNA.	-0.57	-0.3	0.46	O08528;E9Q5B5	0.502305	0.783163
ILMN_2560567	70719	Hmha1	histocompatibility (minor) HA-1 (Hmha1), transcript variant 1, mRNA.	-0.85	-0.6	-0.47	G3X9Q3;Q3TBD2;D3Z7R7;Q3TBD2-2;Q3TBD2-3;Q3TBD2-4	-0.172059	-0.299219
ILMN_2896601	15894	Icam1	intercellular adhesion molecule 1 (Icam1), mRNA.	1.3	1.36	1.21	P13597-2;P13597	1.53529	1.66267	2.83204	2.4252
ILMN_2767918	65972	Ifi30	interferon gamma inducible protein 30 (Ifi30), mRNA.	0.15	-0.42	-0.41	Q9ESY9	-0.000714311	-0.206628	1.17699	-0.059713
ILMN_1225311	15976	Ifnar2	interferon (alpha and beta) receptor 2 (Ifnar2), transcript variant 1, mRNA.	-0.18	-0.16	-0.09	O35664-3;O35664-2;O35664			1.41092	0.707024
ILMN_2829646	67661	Ift172	intraflagellar transport 172 homolog (Chlamydomonas) (Ift172), mRNA.	0.12	-0.04	-0.03	Q6VH22			0.594362	-2.49817
ILMN_1258988	16010	Igfbp4	insulin-like growth factor binding protein 4 (Igfbp4), mRNA.	-0.15	-0.29	-0.61	P47879;H3BLB7			0.651339	-0.867088
ILMN_3161543	56489	Ikbke	inhibitor of kappaB kinase epsilon (Ikbke), mRNA.	0.31	0.8	1.13	Q9R0T8;E9PYL6	0.965729	1.15864
ILMN_1243601	16193	Il6	interleukin 6 (Il6), mRNA.	0.01	0	0.06	P08505			3.15861	2.27647
ILMN_1239801	270110	Irf2bp2	interferon regulatory factor 2 binding protein 2 (Irf2bp2), mRNA.	-0.26	0.23	-0.56	E9Q1P8	-0.100634	-0.695458
ILMN_1237712	16365	Irg1	immunoresponsive gene 1 (Irg1), mRNA.	2.68	2.92	3.83	P54987	1.0807	1.78876
ILMN_1234539	15944	Irgm1	immunity-related GTPase family M member 1 (Irgm1), mRNA.	0.04	0.5	1.72	Q60766-2;Q60766;Q5NCB5	-0.0711105	-0.0540777
ILMN_2849449	16402	Itga5	integrin alpha 5 (fibronectin receptor alpha) (Itga5), mRNA.	1.6	2.15	1.56	P11688	0.545524	1.06402
ILMN_2782082	16432	Itm2b	integral membrane protein 2B (Itm2b), mRNA.	0.12	-0.11	-0.23	O89051			1.57725	-0.420923
ILMN_2736783	239217	Kctd12	potassium channel tetramerisation domain containing 12 (Kctd12), mRNA.	0.19	0.1	0.3	Q6WVG3	0.188823	0.330673	1.22035	0.560446
ILMN_2900557	209737	Kif15	kinesin family member 15 (Kif15), mRNA.	-0.08	-0.21	-0.65	Q6P9L6	0.0467425	-0.470575
ILMN_2974798	226519	Lamc1	Laminin, gamma 1	-0.04	0.52	0.35	F8VQJ3;P02468			1.0202	0.798776
ILMN_2879745	16796	Lasp1	LIM and SH3 protein 1 (Lasp1), mRNA.	0	0.29	0.64	Q61792;A2A6H0;A2A6G9;A2A6G7;A2A6G8	-0.136289	-0.170026	1.29678	-0.128819
ILMN_2712075	16819	Lcn2	lipocalin 2 (Lcn2), mRNA.	0.02	0.23	1.07	P11672			3.91016	3.11282
ILMN_1231012	16822	Lcp2	lymphocyte cytosolic protein 2 (Lcp2), mRNA.	0.31	0.61	0.55	Q60787;B1ATD2;B1ATD1	0.66476	0.921208
ILMN_1221255	16835	Ldlr	low density lipoprotein receptor (Ldlr), mRNA.	0.03	0.02	0.26	P35951	0.616828	-0.0114571	1.51659	1.652
ILMN_1258526	19039	Lgals3bp	lectin, galactoside-binding, soluble, 3 binding protein (Lgals3bp), mRNA.	-0.25	-0.01	0.61	Q07797	0.0150598	0.0324676	1.06974	0.345368
ILMN_2916035	16906	Lmnb1	Lamin B1	-0.26	-0.31	-0.72	P14733	0.105846	-0.462262	0.476605	-0.182041
ILMN_2602542	16970	Lrmp	lymphoid-restricted membrane protein (Lrmp), mRNA.	-0.33	-0.08	-0.46	Q60664;F6WLY0;G5E880	-3.5519	-6.75974	-2.58771	-10.0716
ILMN_2671923	17084	Ly86	lymphocyte antigen 86 (Ly86), mRNA.	0.19	-0.5	-0.39	O88188			1.87305	0.355975
ILMN_1252076	17105	Lyz2	lysozyme 2 (Lyz2), mRNA.	-0.17	-0.13	-0.12	P08905	0.0409625	-0.248185	1.11533	-0.142536
ILMN_1216818	240354	Malt1	mucosa associated lymphoid tissue lymphoma translocation gene 1 (Malt1), mRNA.	0.3	0.6	0.49	Q2TBA3;Q2TBA3-2	0.996124	1.11121
ILMN_2835723	110173	Manba	mannosidase, beta A, lysosomal (Manba), mRNA.	0.04	-0.21	-0.59	D6RGR1			0.570333	0.0897467
ILMN_1246268	108645	Mat2b	Methionine adenosyltransferase II, beta	-0.2	-0.67	-0.28	Q99LB6-2;Q99LB6	0.0348531	-0.133143
ILMN_2596961	228607	Mavs	mitochondrial antiviral signaling protein (Mavs), nuclear gene encoding mitochondrial protein, mRNA.	-0.15	-0.4	-0.28	Q8VCF0	-0.359536	-0.600599
ILMN_2936427	17217	Mcm4	minichromosome maintenance deficient 4 homolog (S. cerevisiae) (Mcm4), mRNA.	-0.21	-0.34	-0.7	P49717	-0.00158784	-0.401854
ILMN_2742849	17218	Mcm5	minichromosome maintenance deficient 5, cell division cycle 46 (S. cerevisiae) (Mcm5), mRNA.	-0.17	-0.48	-0.98	Q52KC3;P49718	-0.116364	-0.633938
ILMN_1233857	17219	Mcm6	minichromosome maintenance deficient 6 (MIS5 homolog, S. pombe) (S. cerevisiae) (Mcm6), mRNA.	-0.36	-0.29	-0.94	P97311	-0.0298752	-0.560547
ILMN_2711772	231830	Micall2	MICAL-like 2 (Micall2), mRNA.	0.02	0.95	0.89	Q3TN34;E9PZD2	0.157475	0.649661
ILMN_1253545	17330	Minpp1	multiple inositol polyphosphate histidine phosphatase 1 (Minpp1), mRNA.	0.08	-0.04	-0.12	Q9Z2L6			1.5578	0.216238
ILMN_2631097	17688	Msh6	mutS homolog 6 (E. coli) (Msh6), mRNA.	-0.11	-0.54	-1.28	P54276	-0.148185	-0.26479
ILMN_1229193	17698	Msn	Moesin	0.54	0.19	0.61	P26041	-0.00829767	0.00941526	0.337511	-0.0909374
ILMN_1255110	18432	Mybbp1a	MYB binding protein (P160) 1a (Mybbp1a), mRNA.	-0.31	0.5	0.77	Q7TPV4	0.140779	0.43058
ILMN_2522127	71602	Myo1e	myosin IE (Myo1e), mRNA.	-0.35	1.27	1.57	E9Q634	-0.513311	1.10057
ILMN_2833243	231713	Naa25	N(alpha)-acetyltransferase 25, NatB auxiliary subunit (Naa25), mRNA.	-0.04	0.15	1.09	Q8BWZ3;Q8BWZ3-2	0.20558	0.27739
ILMN_1251930	50927	Nasp	nuclear autoantigenic sperm protein (histone-binding) (Nasp), transcript variant 2, mRNA.	0.07	-0.6	-0.74	B1AU76;Q99MD9;B1AU75;Q99MD9-2	-0.000548328	-0.264749
ILMN_2708906	18010	Neu1	neuraminidase 1 (Neu1), mRNA.	-0.2	-0.43	-0.05	O35657			2.20765	0.707083
ILMN_2642239	18034	Nfkb2	nuclear factor of kappa light polypeptide gene enhancer in B-cells 2, p49/p100 (Nfkb2), transcript variant 3, mRNA.	0.01	-0.01	0.07	Q9WTK5	1.34379	1.31814
ILMN_1237471	216799	Nlrp3	NLR family, pyrin domain containing 3 (Nlrp3), mRNA.	0.61	0.66		Q8R4B8;Q8R4B8-3;Q8R4B8-2;Q8R4B8-4	1.66878	1.65698
ILMN_1223499	18126	Nos2	nitric oxide synthase 2, inducible (Nos2), mRNA.	0	0.06	0.27	P29477	2.83794	2.00789
ILMN_1237197	18186	Nrp1	neuropilin 1 (Nrp1), mRNA.	-0.24	-0.18	-0.11	P97333	-0.481848	-1.06614
ILMN_3136656	18187	Nrp2	neuropilin 2 (Nrp2), transcript variant 3, mRNA.	0.01	0.41	0.36	O35375-5;O35375-6;O35375-2;O35375-3;O35375-4;O35375	0.749448	0.870108	3.32141	0.751349
ILMN_1250450	72075	Ogfr	opioid growth factor receptor (Ogfr), mRNA.	-0.03	0.02	0.82	Q99PG2;Q99PG2-2	-0.241714	-0.0399517
ILMN_2735996	18453	P4hb	prolyl 4-hydroxylase, beta polypeptide (P4hb), mRNA.	-0.29	-0.06	-0.07	P09103	0.0602584	0.231432	1.28242	0.0135051
ILMN_1229969	18475	Pafah1b2	platelet-activating factor acetylhydrolase, isoform 1b, subunit 2 (Pafah1b2), mRNA.	0.05	0.07	0	Q61206	-0.14598	0.093594	5.48965	0.691878
ILMN_2728754	57320	Park7	Parkinson disease (autosomal recessive, early onset) 7 (Park7), mRNA.	-0.19	-0.19	-0.27	Q99LX0;A2A813;A2A815	0.00192471	-0.00362572	1.27956	-0.00929559
ILMN_2825803	547253	Parp14	poly (ADP-ribose) polymerase family, member 14 (Parp14), mRNA.	-0.13	0.14	2.03	Q2EMV9;Q2EMV9-2	0.303635	-0.0186734	0.782954	-1.38202
ILMN_2472504	66881	Pcyox1	prenylcysteine oxidase 1 (Pcyox1), mRNA.	-0.49	-0.73	-0.89	Q9CQF9	0.0409532	0.0820531
ILMN_1258372	18632	Pex11b	peroxisomal biogenesis factor 11 beta (Pex11b), transcript variant 1, mRNA.	-0.7	-0.9	-0.83	Q9Z210;D3Z0M4;E9PXK7;D6RFQ2	-1.78754	-2.48774
ILMN_1230977	72157	Pgm2	phosphoglucomutase 2 (Pgm2), mRNA.	-0.28	-0.21	-0.6	Q7TSV4	0.54959	-0.143251
ILMN_1257623	83490	Pik3ap1	Phosphoinositide-3-kinase adaptor protein 1	-0.12	0.17	1.24	Q9EQ32;Q9EQ32-2;Q9EQ32-3	-0.0454128	0.0728981
ILMN_3114641	18708	Pik3r1	phosphatidylinositol 3-kinase, regulatory subunit, polypeptide 1 (p85 alpha) (Pik3r1), transcript variant 1, mRNA.	-0.24	-0.61	-0.18	P26450;Q80UI5	0.171527	0.00809242
ILMN_1249498	56193	Plek	pleckstrin (Plek), mRNA.	0.79	1.05	0.85	Q9JHK5;Q8CAG6	0.360608	0.345851
ILMN_2749448	102595	Plekho2	pleckstrin homology domain containing, family O member 2 (Plekho2), mRNA.	0.71	1.79	1.36	Q8K124	-0.410447	-0.572136
ILMN_2827162	72324	Plxdc1	plexin domain containing 1 (Plxdc1), transcript variant 2, mRNA.	-0.13	-0.41	-0.69	Q91ZV7;Q91ZV7-2	-0.468811	-0.587779
ILMN_1256633	18950	Pnp	purine-nucleoside phosphorylase (Pnp), mRNA.	0.12	-0.23	0.82	Q543K9;P23492	0.108357	1.22931	2.09658	0.358723
ILMN_2655577	18971	Pold1	polymerase (DNA directed), delta 1, catalytic subunit (Pold1), mRNA.	-0.35	-0.25	-0.93	P52431;D6RFB8	-0.0306266	-0.271648
ILMN_2791272	18984	Por	P450 (cytochrome) oxidoreductase (Por), mRNA.	0.09	0.33	1	P37040;Q05DV1	0.040952	0.092681
ILMN_1239765	54683	Prdx5	peroxiredoxin 5 (Prdx5), nuclear gene encoding mitochondrial protein, mRNA.	0.48	0.39	0.6	P99029-2;P99029;G3UZJ4;H3BJQ7	-0.170881	0.161372	1.62502	0.193488
ILMN_2617478	101739	Psip1	PC4 and SFRS1 interacting protein 1 (Psip1), mRNA.	0.05	-0.42	-0.69	Q99JF8;A2BI12;Q99JF8-2	0.230142	0.514653
ILMN_2914843	19171	Psmb10	proteasome (prosome, macropain) subunit, beta type 10 (Psmb10), mRNA.	-0.12	0	0.18	O35955	0.118293	-0.0122353	1.14984	0.133389
ILMN_2693940	16913	Psmb8	proteasome (prosome, macropain) subunit, beta type 8 (large multifunctional peptidase 7) (Psmb8), mRNA.	0.09	-0.1	0.1	P28063;G3UZW8	-0.201518	-0.0237904	1.14284	0.0852547
ILMN_2671204	19186	Psme1	proteasome (prosome, macropain) 28 subunit, alpha (Psme1), mRNA.	0.21	0.05	0.11	G3UXZ5;P97371;G3UXY0;G3X9K9;G3UWN9	-0.0340865	0.178972	1.15322	0.0773797
ILMN_2665666	19200	Pstpip1	proline-serine-threonine phosphatase-interacting protein 1 (Pstpip1), mRNA.	-0.2	-0.56	-0.16	P97814	-0.630115	-0.529218
ILMN_1231600	19225	Ptgs2	prostaglandin-endoperoxide synthase 2 (Ptgs2), mRNA.	0.06	0.08	0.21	Q05769	2.94452	2.8102
ILMN_1220996	15170	Ptpn6	protein tyrosine phosphatase, non-receptor type 6 (Ptpn6), transcript variant 1, mRNA.	-0.41	-0.11	-0.05	P29351;P29351-2;P29351-3	0.00825022	-0.0325842	1.51702	0.4188
ILMN_2750053	19271	Ptprj	protein tyrosine phosphatase, receptor type, J (Ptprj), transcript variant 2, mRNA.	0.01	0.07	0.3	A2AWF8;Q64455;A2AWF9;E9Q4S7	0.775643	0.426426
ILMN_2600678	19354	Rac2	RAS-related C3 botulinum substrate 2 (Rac2), mRNA.	0.12	0.14	0.61	Q05144	-0.0789649	-0.122125
ILMN_2637714	19414	Rasa3	RAS p21 protein activator 3 (Rasa3), mRNA.	-0.29	-0.81	-1.12	Q60790	-0.348895	-0.872928
ILMN_2956092	213391	Rassf4	Ras association (RalGDS/AF-6) domain family member 4 (Rassf4), mRNA.	-0.3	0.94	1.23	Q8CB96-2;Q8CB96	0.808481	0.59159
ILMN_1216883	71766	Raver1	ribonucleoprotein, PTB-binding 1 (Raver1), mRNA.	0.02	0.07		Q9CW46;Q9CW46-2	-0.390478	-0.480773
ILMN_2740859	19697	Rela	v-rel reticuloendotheliosis viral oncogene homolog A (avian) (Rela), mRNA.	0.63	0.44	0.05	Q04207-2;Q04207	-0.371758	-0.284511
ILMN_2790097	11853	Rhoc	ras homolog gene family, member C (Rhoc), mRNA.	0.82	0.94	1.59	Q62159;H3BL56	-1.01461	-1.01422
ILMN_1235657	58809	Rnase4	ribonuclease, RNase A family 4 (Rnase4), transcript variant 1, mRNA.	0.01	-0.82	-1.23	Q9JJH1;Q8C7E4			0.396844	-1.05591
ILMN_1229455	672511	Rnf213	Ring finger protein 213	-0.33	-0.37	1.54	F7A6H4;E9Q555	0.21602	0.320889
ILMN_2750801	68275	Rpa1	replication protein A1 (Rpa1), transcript variant 2, mRNA.	-0.24	-0.32	-0.76	Q8VEE4;Q5SWN2	0.383165	-0.0134847
ILMN_2772632	20210	Saa3	serum amyloid A 3 (Saa3), mRNA.	0.81	1.32	2.53	P04918			2.65992	4.08727
ILMN_1224855	209086	Samd9l	sterile alpha motif domain containing 9-like (Samd9l), mRNA.	-0.2	0.35	1.28	Q69Z37;E9PX59	0.305445	0.382981
ILMN_2871412	20226	Sars	seryl-aminoacyl-tRNA synthetase (Sars), mRNA.	-0.17	0.03	0.34	P26638;Q8C483;A2AFS0	0.0331657	-0.0316032	1.02095	0.191878
ILMN_1221943	64136	Sdf2l1	stromal cell-derived factor 2-like 1 (Sdf2l1), mRNA.	-0.12	-0.26	-0.59	Q9ESP1	-0.0119298	-0.0292494
ILMN_2613841	75062	Sf3a3	splicing factor 3a, subunit 3 (Sf3a3), mRNA.	-0.08	-0.16	-0.21	Q9D554	0.0148076	0.308174	-2.69475	-4.71051
ILMN_1230423	268396	Sh3pxd2b	SH3 and PX domains 2B (Sh3pxd2b), mRNA.	-0.11	0.36	0.6	A2AAY5	0.0381271	-0.0865686
ILMN_2612143	20466	Sin3a	transcriptional regulator, SIN3A (yeast) (Sin3a), transcript variant 2, mRNA.	-0.15	-0.69	-0.64	Q60520;Q60520-1	0.0692026	-0.137452
ILMN_1243129	18174	Slc11a2	solute carrier family 11 (proton-coupled divalent metal ion transporters), member 2 (Slc11a2), transcript variant 1, mRNA.	0.42	1.88	1.76	P49282;P49282-4;D3Z314;P49282-2;P49282-3	-0.278881	0.293606
ILMN_2987709	65221	Slc15a3	solute carrier family 15, member 3 (Slc15a3), mRNA.	0.92	1.25	2.08	Q8BPX9	0.0526477	0.306923
ILMN_1258159	20525	Slc2a1	solute carrier family 2 (facilitated glucose transporter), member 1 (Slc2a1), mRNA.	0.51	0.92	0.74	P17809	0.241749	0.358115
ILMN_1257444	56857	Slc37a2	solute carrier family 37 (glycerol-3-phosphate transporter), member 2 (Slc37a2), transcript variant 2, mRNA.	-0.21	-0.52	-0.96	Q9WU81;Q9WU81-2	-0.477191	-0.565737
ILMN_1244123	67760	Slc38a2	solute carrier family 38, member 2 (Slc38a2), mRNA.	-0.93	-0.22	-0.13	Q8CFE6	-0.0318576	-0.300223
ILMN_2629601	218756	Slc4a7	solute carrier family 4, sodium bicarbonate cotransporter, member 7 (Slc4a7), mRNA.	0.19	0.98	0.35	Q8BTY2;F8VQC9;Q8BTY2-2	0.302992	0.275404
ILMN_1252493	21366	Slc6a6	Solute carrier family 6 (neurotransmitter transporter, taurine), member 6	0.02	0.15	0.09	O35316	-0.538985	-0.748251	-0.610136	-0.0865686
ILMN_2650280	20656	Sod2	superoxide dismutase 2, mitochondrial (Sod2), nuclear gene encoding mitochondrial protein, mRNA.	0.47	0.56	0.5	P09671	0.659011	1.48163	2.52445	0.782325
ILMN_2690603	20750	Spp1	secreted phosphoprotein 1 (Spp1), mRNA.	0.29	0.58	0.32	P10923;F8WIP8;D3Z4N2			1.11219	0.0913681
ILMN_2710705	18412	Sqstm1	sequestosome 1 (Sqstm1), mRNA.	1.1	1.25	1.36	Q64337;Q64337-2;D3YZJ1	0.959276	1.04411
ILMN_2772274	20384	Srsf5	serine/arginine-rich splicing factor 5 (Srsf5), transcript variant 1, mRNA.	0.04	-0.53	0.72	O35326;Q9D8S5	0.170438	0.135666
ILMN_2719803	56792	Stap1	signal transducing adaptor family member 1 (Stap1), mRNA.	0.4	0.29	1.45	Q9JM90;Q9JM90-2	0.475396	0.800772	1.70517	0.349184
ILMN_2655721	20846	Stat1	signal transducer and activator of transcription 1 (Stat1), mRNA.	-0.28	-0.09	1.07	Q8C3V4;P42225	-0.171263	-0.0396996
ILMN_2657822	20847	Stat2	signal transducer and activator of transcription 2 (Stat2), mRNA.	-0.16	0.12	0.77	Q9QXJ2;E9QJX9;Q9WVL2	-0.200189	-0.253045
ILMN_2698046	20848	Stat3	signal transducer and activator of transcription 3 (Stat3), transcript variant 3, mRNA.	-0.19	-0.08	0.4	P42227-2;P42227;B7ZC18;P42227-3	-0.597343	-0.682175
ILMN_2727273	20947	Swap70	SWA-70 protein (Swap70), mRNA.	1.03	1.61	1.21	Q6A028	0.521855	0.530995
ILMN_1226819	21356	Tapbp	TAP binding protein (Tapbp), transcript variant 2, mRNA.	-0.09	-0.34	0.76	Q9R233-2;Q9R233;Q3TCU5	-0.0802023	0.25876
ILMN_2746456	27060	Tcirg1	T-cell, immune regulator 1, ATPase, H+ transporting, lysosomal V0 protein A3 (Tcirg1), transcript variant 2, mRNA.	-0.18	0.53	0.66	Q9JHF5	-0.329735	-0.784719
ILMN_3084954	21753	Tes	testis derived transcript (Tes), mRNA.	-0.21	0.21	0.62	Q3ULB1;Q921W7;P47226-2;P47226	0.37102	0.570139
ILMN_2860804	22042	Tfrc	transferrin receptor (Tfrc), mRNA.	0.19	0.42	1.26	Q62351;Q8C872	0.182152	0.411697
ILMN_2735961	279572	Tlr13	toll-like receptor 13 (Tlr13), mRNA.	-0.48	-0.62	-0.35	Q6R5N8	-0.117416	-0.19173
ILMN_2733733	24088	Tlr2	toll-like receptor 2 (Tlr2), mRNA.	0.58	0.87	0.71	Q9QUN7;G3X8Y8	1.62179	1.8808
ILMN_2467245	21926	Tnf	tumor necrosis factor (Tnf), mRNA.	3.63	3.09	4.78	P06804			4.90542	2.82555
ILMN_2841289	21928	Tnfaip2	tumor necrosis factor, alpha-induced protein 2 (Tnfaip2), mRNA.	1.67	2.46	2.17	Q61333;D3Z4L9	2.60989	1.81179
ILMN_1249688	69769	Tnfaip8l2	tumor necrosis factor, alpha-induced protein 8-like 2 (Tnfaip8l2), mRNA.	-0.14	-0.92	0.11	Q9D8Y7	-0.177506	0.00411303
ILMN_2751215	208263	Tor1aip1	torsin A interacting protein 1 (Tor1aip1), transcript variant 1, mRNA.	0.33	0.18	0.68	Q921T2;F6YC07;Q921T2-2;Q921T2-3;E9PWW2	-0.264455	-0.211743
ILMN_2478101	30935	Tor3a	torsin family 3, member A (Tor3a), mRNA.	-0.06	0.75	1.67	Q9ER38	0.0376915	-0.0614959
ILMN_2480463	217069	Trim25	tripartite motif-containing 25 (Trim25), mRNA.	-0.39	0.17	0.96	Q61510;Q5SU71;Q5SU72	0.0375087	0.226714
ILMN_1227463	53424	Tsnax	translin-associated factor X (Tsnax), mRNA.	-0.26	-0.07	-0.26	Q9QZE7	-0.832608	-1.30743
ILMN_2492716	72565	Uaca	uveal autoantigen with coiled-coil domains and ankyrin repeats (Uaca), mRNA.	-0.47	-0.58	-0.8	Q8CGB3;Q8CGB3-3;Q8CGB3-2	0.103128	-0.156273
ILMN_1230019	74153	Uba7	ubiquitin-like modifier activating enzyme 7 (Uba7), mRNA.	-0.35	0.04	0.99	Q9DBK7	-0.126323	0.03801
ILMN_1229273	22323	Vasp	vasodilator-stimulated phosphoprotein (Vasp), mRNA.	0.13	0.13	0.36	P70460	0.192384	0.646531	0.515218	0.301119
ILMN_1245448	218973	Wdhd1	WD repeat and HMG-box DNA binding protein 1 (Wdhd1), mRNA.	-0.47	-0.57	-0.71	P59328-3;P59328;E9QPB3;P59328-2	-0.033193	0.13562
ILMN_2460168	22388	Wdr1	WD repeat domain 1 (Wdr1), mRNA.	0.15	0.73	0.81	O88342	0.0316599	-0.0421522	1.14854	0.0866819
ILMN_2862619	14375	Xrcc6	X-ray repair complementing defective repair in Chinese hamster cells 6 (Xrcc6), mRNA.	-0.18	-0.25	-0.66	P23475	0.0343754	-0.303324
ILMN_2591082	22608	Ybx1	Y box protein 1 (Ybx1), mRNA.	-0.05	0.05	0.03	P62960;A2BGG7	-0.0527902	-0.0354264	1.66398	0.328492
ILMN_2966722	22629	Ywhah	tyrosine 3-monooxygenase/tryptophan 5-monooxygenase activation protein, eta polypeptide (Ywhah), mRNA.	0.09	-0.09	-0.46	P68510	-0.161234	-0.0967457	1.17252	0.0550568
ILMN_1252832	69082	Zc3h15	zinc finger CCCH-type containing 15 (Zc3h15), mRNA.	0.63	0.02	-0.05	Q3TIV5;Q3TIV5-2	-0.0115298	-0.177262
ILMN_1219468	98999	Znfx1	zinc finger, NFX1-type containing 1 (Znfx1), mRNA.	-0.65	0.27	1.37	Q8R151;A2A5R6	0.394404	0.37604
ILMN_2514292	22793	Zyx	zyxin (Zyx), mRNA.	0.95	1.2	1.53	Q62523	-0.582858	-0.481183
