# Supplementary material for: Proteome and Secretome Analysis Reveals Differential Post-transcriptional Regulation of Toll-like Receptor Responses
Source: Mol Cell Proteomics. 2017 Feb 24;16(4 Suppl 1):S172–86. doi: 10.1074/mcp.M116.064261 (PMC5393387; doi:10.1074/mcp.M116.064261)
Supplement: Supplemental Data [file 10.1074_M116.064261_mcp.M116.064261-6.xlsx]

## Sheet: Sheet1
Table S6. List of proteins used for the targeted proteomic analysis after the stimulation of cells with heat-killed whole pathogens.
TargetList_Gene	TargetList_Protein ID	Protein IDs	Majority protein IDs	Protein names	Gene names	Fasta headers	Number of proteins	Peptides	Razor + unique peptides	Unique peptides	Unique peptides Burk_A	Unique peptides Burk_B	Unique peptides Burk_C	Unique peptides PSAE_A	Unique peptides PSAE_B	Unique peptides PSAE_C	Unique peptides Staph_A	Unique peptides Staph_B	Unique peptides Staph_C	Sequence coverage [%]	Unique + razor sequence coverage [%]	Unique sequence coverage [%]	Mol. weight [kDa]	Sequence length	Sequence lengths	Fraction average	Experiment Burk_A	Experiment Burk_B	Experiment Burk_C	Experiment PSAE_A	Experiment PSAE_B	Experiment PSAE_C	Experiment Staph_A	Experiment Staph_B	Experiment Staph_C	PEP	Ratio 6h normalized Burk_A	Ratio 24h normalized Burk_A	Ratio H/M normalized Burk_A	Ratio 6h normalized Burk_B	Ratio 24h normalized Burk_B	Ratio H/M normalized Burk_B	Ratio 6h normalized Burk_C	Ratio 24h normalized Burk_C	Ratio H/M normalized Burk_C	AVG Ratio 6h Burk	AVG Ratio 24h Burk	Ratio 6h normalized PSAE_A	Ratio 24h normalized PSAE_A
App	P12023	P12023;P12023-2;P12023-3	P12023;P12023-2;P12023-3	Amyloid beta A4 protein;N-APP;Soluble APP-alpha;Soluble APP-beta;C99;Beta-amyloid protein 42;Beta-amyloid protein 40;C83;P3(42);P3(40);C80;Gamma-secretase C-terminal fragment 59;Gamma-secretase C-terminal fragment 57;Gamma-secretase C-terminal fragment 50;C31	App	>sp|P12023|A4_MOUSE Amyloid beta A4 protein OS=Mus musculus GN=App PE=1 SV=3;>sp|P12023-2|A4_MOUSE Isoform APP695 of Amyloid beta A4 protein OS=Mus musculus GN=App;>sp|P12023-3|A4_MOUSE Isoform APP751 of Amyloid beta A4 protein OS=Mus musculus GN=App	3	3	3	3	2	3	2	1	1	1	0	2	1	5.3	5.3	5.3	86.721	770	770;695;735	7.88	5	8	2	1	1	3		3	1	1.1872e-51	NaN	NaN	NaN	5.5204	1.089	0.15892	12.185	0.55054	0.059149	8.8527	0.81977	NaN	NaN
Bax	Q07813	Q07813	Q07813	Apoptosis regulator BAX	Bax	>sp|Q07813|BAX_MOUSE Apoptosis regulator BAX OS=Mus musculus GN=Bax PE=1 SV=1	1	3	3	3	3	2	2	2	1	1	0	1	0	22.9	22.9	22.9	21.394	192	192	16.6	4	4	3	2	2	3		1		5.8064e-16	2.839	1.0856	0.23553	6.0239	1.1772	0.21671	51.12	1.2057	0.025023	19.9943	1.15617	4.6578	1.3492
C1qa	P98086																																													#DIV/0!	#DIV/0!
C1qb	P14106	P14106	P14106	Complement C1q subcomponent subunit B	C1qb	>sp|P14106|C1QB_MOUSE Complement C1q subcomponent subunit B OS=Mus musculus GN=C1qb PE=1 SV=2	1	2	2	2	2	2	1	2	2	2	0	2	2	10.3	10.3	10.3	26.717	253	253	9.76	4	5	1	2	4	2		3	8	8.9375e-21	3.9715	0.534	0.096647	6.4663	0.55767	0.0758	NaN	NaN	NaN	5.2189	0.545835	4.0414	0.58219
C1qc	Q02105	Q02105	Q02105	Complement C1q subcomponent subunit C	C1qc	>sp|Q02105|C1QC_MOUSE Complement C1q subcomponent subunit C OS=Mus musculus GN=C1qc PE=2 SV=2	1	1	1	1	0	1	0	1	0	1	0	0	0	5.3	5.3	5.3	25.991	246	246	2.5		1		2		1				0.00021808	NaN	NaN	NaN	NaN	NaN	NaN	NaN	NaN	NaN	#DIV/0!	#DIV/0!	12.105	4.3183
C3	P01027	P01027;P01027-2;H3BKW9;H3BL60	P01027	Complement C3;Complement C3 beta chain;Complement C3 alpha chain;C3a anaphylatoxin;Acylation stimulating protein;Complement C3b alpha chain;Complement C3c alpha chain fragment 1;Complement C3dg fragment;Complement C3g fragment;Complement C3d fragment;Complement C3f fragment;Complement C3c alpha chain fragment 2	C3	>sp|P01027|CO3_MOUSE Complement C3 OS=Mus musculus GN=C3 PE=1 SV=3	4	44	44	42	24	24	23	19	16	23	8	24	25	36.7	36.7	35	186.48	1663	1663;535;185;102	6.83	91	105	85	84	57	90	34	98	91	0	1.4284	0.59404	0.49244	1.6549	0.53014	0.35779	1.8273	0.54673	0.34264	1.63687	0.55697	1.4138	1.1119
Ccl4	P14097																																													#DIV/0!	#DIV/0!
Ccl9	P51670	P51670	P51670	C-C motif chemokine 9;CCL9(29-101);CCL9(30-101);CCL9(31-101)	Ccl9	>sp|P51670|CCL9_MOUSE C-C motif chemokine 9 OS=Mus musculus GN=Ccl9 PE=1 SV=1	1	5	5	5	3	2	1	2	0	3	1	4	5	34.4	34.4	34.4	13.871	122	122	14.5	6	3	1	2		4	2	11	21	6.2252e-34	0.96058	1.0163	1.4524	1.0886	1.5259	1.3346	NaN	NaN	NaN	1.02459	1.2711	1.9531	2.0674
Cd14	P10810	P10810	P10810	Monocyte differentiation antigen CD14	Cd14	>sp|P10810|CD14_MOUSE Monocyte differentiation antigen CD14 OS=Mus musculus GN=Cd14 PE=1 SV=1	1	8	8	8	8	6	6	6	6	8	5	7	7	32.5	32.5	32.5	39.203	366	366	12.1	74	71	64	64	48	68	45	56	57	0	1.3334	0.7944	0.60599	1.9703	0.75966	0.46724	2.1563	0.83314	0.34091	1.82	0.795733	1.1771	1.0526
Cfp	P11680	P11680	P11680	Properdin	Cfp	>sp|P11680|PROP_MOUSE Properdin OS=Mus musculus GN=Cfp PE=2 SV=2	1	3	3	3	2	1	2	0	0	0	1	2	1	6	6	6	50.327	464	464	10.4	3	5	2				1	4	1	4.2329e-16	NaN	NaN	NaN	1.6426	0.65972	0.42587	4.0854	0.73253	0.17104	2.864	0.696125	NaN	NaN
Ctsb	P10605	P10605	P10605	Cathepsin B;Cathepsin B light chain;Cathepsin B heavy chain	Ctsb	>sp|P10605|CATB_MOUSE Cathepsin B OS=Mus musculus GN=Ctsb PE=1 SV=2	1	14	14	14	11	12	10	10	7	7	9	12	11	40.4	40.4	40.4	37.279	339	339	11.8	177	173	151	166	140	128	82	136	115	0	3.0584	0.87411	0.28561	3.2148	0.87209	0.39909	4.3585	0.91725	0.208	3.5439	0.887817	2.1255	0.9465
Cxcl2	P10889																																													#DIV/0!	#DIV/0!
Fn1	P11276	P11276	P11276	Fibronectin;Anastellin	Fn1	>sp|P11276|FINC_MOUSE Fibronectin OS=Mus musculus GN=Fn1 PE=1 SV=4	1	5	5	5	0	0	1	1	2	2	0	2	2	3.5	3.5	3.5	272.53	2477	2477	5.56			1	3	2	3		3	4	3.3547e-18	NaN	NaN	NaN	NaN	NaN	NaN	NaN	NaN	NaN	#DIV/0!	#DIV/0!	1.3902	0.57497
Gm2a	Q60648	Q60648	Q60648	Ganglioside GM2 activator	Gm2a	>sp|Q60648|SAP3_MOUSE Ganglioside GM2 activator OS=Mus musculus GN=Gm2a PE=1 SV=2	1	4	4	4	3	2	4	3	1	1	1	2	2	25.4	25.4	25.4	20.824	193	193	16	9	5	8	6	3	1	3	3	3	5.8093e-19	2.4702	0.72452	0.26737	1.6264	0.78431	0.45496	3.8596	0.6831	0.16321	2.65207	0.730643	2.7365	0.64433
H2-K1	P01902	P01902;Q05A75;G3UZL7	P01902	H-2 class I histocompatibility antigen, K-D alpha chain	H2-K1	>sp|P01902|HA1D_MOUSE H-2 class I histocompatibility antigen, K-D alpha chain OS=Mus musculus GN=H2-K1 PE=1 SV=1	3	9	9	6	2	3	5	4	4	3	2	3	2	29.3	29.3	20.7	41.489	368	368;384;220	12.3	16	11	10	7	9	8	10	7	5	1.3988e-51	2.898	0.96547	0.3629	5.4496	0.84905	0.1635	3.255	1.0253	0.34133	3.86753	0.946607	2.4628	1.4865
H2-L	P01897	P01897;G3UXW2;P14428;Q4KN81;Q3TH01;P04223-2;P14426;P14427;P04223;P01901	P01897	H-2 class I histocompatibility antigen, L-D alpha chain	H2-L	>sp|P01897|HA1L_MOUSE H-2 class I histocompatibility antigen, L-D alpha chain OS=Mus musculus GN=H2-L PE=1 SV=2	10	7	7	2	2	2	1	1	1	1	1	1	1	18.8	18.8	9.1	40.711	362	362;289;328;360;360;360;362;368;369;369	11.6	24	15	11	6	6	10	3	4	4	4.0815e-50	3.9692	0.89639	0.22389	3.3271	0.76123	0.2458	2.9744	0.93501	0.32885	3.42357	0.86421	3.1467	1.68
Hexa	P29416	P29416	P29416	Beta-hexosaminidase subunit alpha	Hexa	>sp|P29416|HEXA_MOUSE Beta-hexosaminidase subunit alpha OS=Mus musculus GN=Hexa PE=2 SV=2	1	10	10	10	7	7	7	3	4	2	4	6	7	19.3	19.3	19.3	60.612	528	528	10.3	29	25	21	16	12	22	15	25	21	9.6889e-85	1.7974	0.93604	0.49704	3.0687	0.89812	0.30368	4.8757	0.93991	0.2139	3.24727	0.92469	2.0338	0.89162
Hexb	P20060	P20060	P20060	Beta-hexosaminidase subunit beta	Hexb	>sp|P20060|HEXB_MOUSE Beta-hexosaminidase subunit beta OS=Mus musculus GN=Hexb PE=2 SV=2	1	8	8	8	7	7	8	5	3	3	4	4	3	20	20	20	61.115	536	536	10.8	29	18	22	9	8	14	4	7	8	4.9034e-45	3.3646	0.83592	0.25647	4.5217	0.93491	0.22932	5.2692	0.97651	0.16532	4.38517	0.91578	2.7232	0.87742
Igfbp4	P47879	P47879;H3BLB7;H3BJT2	P47879;H3BLB7	Insulin-like growth factor-binding protein 4	Igfbp4	>sp|P47879|IBP4_MOUSE Insulin-like growth factor-binding protein 4 OS=Mus musculus GN=Igfbp4 PE=2 SV=2;>tr|H3BLB7|H3BLB7_MOUSE Insulin-like growth factor-binding protein 4 OS=Mus musculus GN=Igfbp4 PE=4 SV=1	3	4	4	4	4	1	2	0	0	0	0	1	0	20.5	20.5	20.5	27.807	254	254;161;122	14.4	5	2	2					1		1.6159e-67	2.0274	0.48255	0.21987	NaN	NaN	NaN	5.2103	0.55744	0.11305	3.61885	0.519995	NaN	NaN
Il6	P08505																																													#DIV/0!	#DIV/0!
Lyz2	P08905	P08905;P17897	P08905;P17897	Lysozyme C-2;Lysozyme C-1	Lyz2;Lyz1	>sp|P08905|LYZ2_MOUSE Lysozyme C-2 OS=Mus musculus GN=Lyz2 PE=1 SV=2;>sp|P17897|LYZ1_MOUSE Lysozyme C-1 OS=Mus musculus GN=Lyz1 PE=1 SV=1	2	6	6	6	3	1	2	1	2	1	2	4	1	32.4	32.4	32.4	16.689	148	148;148	12.2	34	16	20	25	21	24	9	34	24	3.0636e-149	2.2465	0.64724	0.24305	2.7216	0.65604	0.24581	2.0523	0.6329	0.36026	2.34013	0.645393	3.8075	0.69758
Man2b1	O09159	O09159	O09159	Lysosomal alpha-mannosidase	Man2b1	>sp|O09159|MA2B1_MOUSE Lysosomal alpha-mannosidase OS=Mus musculus GN=Man2b1 PE=2 SV=4	1	24	24	24	16	15	16	16	16	17	7	18	15	28.6	28.6	28.6	114.65	1013	1013	5.95	54	50	49	49	37	34	17	50	42	0	1.0984	0.58054	0.50521	1.2417	0.5779	0.48625	0.84899	0.58025	0.68452	1.06303	0.579563	0.97832	0.55988
Park7	Q99LX0	Q99LX0;A2A813;A2A815;A2A817;A2A816	Q99LX0;A2A813;A2A815	Protein DJ-1	Park7	>sp|Q99LX0|PARK7_MOUSE Protein DJ-1 OS=Mus musculus GN=Park7 PE=1 SV=1;>tr|A2A813|A2A813_MOUSE Protein DJ-1 OS=Mus musculus GN=Park7 PE=1 SV=1;>tr|A2A815|A2A815_MOUSE Protein DJ-1 (Fragment) OS=Mus musculus GN=Park7 PE=4 SV=2	5	6	6	6	3	3	5	1	0	0	0	1	2	40.7	40.7	40.7	20.021	189	189;175;135;84;125	16	8	6	6	1				1	2	1.8056e-33	4.9581	0.91057	0.22534	5.4539	1.1017	0.22202	4.8857	0.99932	0.20626	5.09923	1.00386	NaN	NaN
Pf4	Q9Z126	Q9Z126	Q9Z126	Platelet factor 4	Pf4	>sp|Q9Z126|PLF4_MOUSE Platelet factor 4 OS=Mus musculus GN=Pf4 PE=2 SV=1	1	3	3	3	3	2	2	1	0	1	2	2	2	28.6	28.6	28.6	11.243	105	105	18.3	6	6	15	3		2	3	6	4	3.1384e-18	6.2913	0.82975	0.11572	2.4427	0.66663	0.38204	NaN	NaN	NaN	4.367	0.74819	6.2291	0.81081
Saa3	P04918	P04918	P04918	Serum amyloid A-3 protein	Saa3	>sp|P04918|SAA3_MOUSE Serum amyloid A-3 protein OS=Mus musculus GN=Saa3 PE=2 SV=1	1	2	2	2	0	0	0	1	0	0	1	0	0	16.4	16.4	16.4	13.773	122	122	19.5				1			1			5.7828e-06	NaN	NaN	NaN	NaN	NaN	NaN	NaN	NaN	NaN	#DIV/0!	#DIV/0!	NaN	NaN
Serpinc1	P32261	P32261	P32261	Antithrombin-III	Serpinc1	>sp|P32261|ANT3_MOUSE Antithrombin-III OS=Mus musculus GN=Serpinc1 PE=1 SV=1	1	1	1	1	1	1	1	1	1	1	1	1	1	2.2	2.2	2.2	52.003	465	465	11.4	11	8	6	18	15	22	8	13	18	2.9916e-29	0.57821	0.018131	0.053763	1.3234	NaN	NaN	1.5663	0.036093	0.063926	1.15597	0.027112	0.62184	0.054598
Sod2	P09671	P09671	P09671	Superoxide dismutase [Mn], mitochondrial	Sod2	>sp|P09671|SODM_MOUSE Superoxide dismutase [Mn], mitochondrial OS=Mus musculus GN=Sod2 PE=1 SV=3	1	3	3	3	1	2	1	0	0	2	0	0	0	17.1	17.1	17.1	24.603	222	222	15.7	1	2	1			2				2.9473e-13	NaN	NaN	NaN	8.757	1.2053	0.14822	NaN	NaN	NaN	8.757	1.2053	NaN	NaN
Tnf	P06804	P06804	P06804	Tumor necrosis factor;Tumor necrosis factor, membrane form;Intracellular domain 1;Intracellular domain 2;C-domain 1;C-domain 2;Tumor necrosis factor, soluble form	Tnf	>sp|P06804|TNFA_MOUSE Tumor necrosis factor OS=Mus musculus GN=Tnf PE=1 SV=2	1	3	3	3	0	0	0	3	3	3	1	1	1	17.4	17.4	17.4	25.895	235	235	17.8				8	7	8	1	2	1	3.5885e-12	NaN	NaN	NaN	NaN	NaN	NaN	NaN	NaN	NaN	#DIV/0!	#DIV/0!	19.993	7.1332
[truncated: 65 more columns]
